# Supplementary material for: Autologous neutralizing antibodies and polyfunctional T cells contribute to long-term HIV-1 post-intervention control
Source: Nat Immunol. 2026 Mar 3;27(4):812–26. doi: 10.1038/s41590-026-02448-z (PMC13043296; doi:10.1038/s41590-026-02448-z)
Supplement: Supplementary file 4 — Supplementary information for analysis of paired scRNA-seq and TCR sequencing of AIM+ T cells. [file 41590_2026_2448_MOESM4_ESM.xlsx]

## Sheet: Overview
	Sheet	Notes
	Available sequencing data	Overview of available sequencing data
	ADT List	List of Antibody-Derived Tag (ADT) markers, including target antigens, isotypes, and oligonucleotide tag sequences
	Library characteristics	Summary of library metrics and sequencing performance
	Doublet Removal	Number of cells excluded afterdoublet filtering, stratified by doublet call criteria
	Ambient RNA	Results of ambient RNA estimation
	Cleaning	Differentially expressed genes (DEGs) and criteria used for contaminant exclusion
	Annotation	DEGs and criteria used for final cell type annotation
	Cluster Proportion Analysis	Number and frequency of cells in final clusters and specification of scanpro-associated test statistics
	Bootstrap - Cluster proportions	Summary statistics of cluster proportions and Scanpro runs across 100 replicated bootstraps
	ADT Differential Expression	Differentially expressed surface proteins (ADT) between clusters
	Cluster 1 DEGs	DEGs identified in cluster 1 compared with clusters 3 and 10
	GO - Cluster 1 vs 3	Gene ontology (GO) enrichment results for DEGs in cluster 1 vs cluster 3
	GO - Cluster 1 vs 10	GO enrichment results for DEGs in cluster 1 vs cluster 10

## Sheet: Available sequencing data
Sample	RNA	TCR	ADT
aim_ID104_v01	(X)	(X)
aim_ID104_v13	(X)	(X)
aim_ID104_v24	(X)	(X)
aim_ID107_v01	(X)	(X)
aim_ID107_v13	(X)	(X)
aim_ID107_v24	(X)	(X)
aim_ID107_v28	(X)	(X)	(X)
aim_ID107_v34	(X)	(X)	(X)
aim_ID107_v37	(X)	(X)	(X)
aim_ID107_v40	(X)	(X)
aim_ID112_v01	(X)	(X)
aim_ID112_v13	(X)	(X)
aim_ID112_v24	(X)	(X)
aim_ID142_v02	(X)	(X)	(X)
aim_ID142_v11b	(X)	(X)	(X)
aim_ID142_v11c	(X)	(X)	(X)
( ) = Passed QC, sequenced
(X) = Analyzed

## Sheet: ADT List
	Antibody Derived Tag List
	Target (Primary name in assay)	Alias(es)	Clone	Isotype	DNA Barcode	Gene name	Ensemble ID
	CD101	BB27	BB27	Mouse IgG1, κ	CTACTTCCCTGTCAA	CD101	ENSG00000134256
	CD103	Integrin alpha E	Ber-ACT8	Mouse IgG1, κ	GACCTCATTGTGAAT	ITGAE	ENSG00000083457
	CD105		43A3	Mouse IgG1, κ	ATCGTCGAGAGCTAG	ENG	ENSG00000106991
	CD107a	LAMP-1	H4A3	Mouse IgG1, κ	CAGCCCACTGCAATA	LAMP1	ENSG00000185896
	CD112	Nectin-2	TX31	Mouse IgG1, κ	AACCTTCCGTCTAAG	NECTIN2	ENSG00000130202
	CD119	IFN gamma receptor 1	GIR-208	Mouse IgG1, κ	TGTGTATTCCCTTGT	IFNGR1	ENSG00000027697
	CD11a		TS2/4	Mouse IgG1, κ	TATATCCTTGTGAGC	ITGAL	ENSG00000005844
	CD11b		ICRF44	Mouse IgG1, κ	GACAAGTGATCTGCA	ITGAM	ENSG00000169896
	CD11c		S-HCL-3	Mouse IgG2b, κ	TACGCCTATAACTTG	ITGAX	ENSG00000140678
	CD122	IL2RB	TU27	Mouse IgG1, κ	TCATTTCCTCCGATT	IL2RB	ENSG00000100385
	CD123		6H6	Mouse IgG1, κ	CTTCACTCTGTCAGG	IL3RA	ENSG00000185291
	CD124	IL4RA	G077F6	Mouse IgG2a, κ	CCGTCCTGATAGATG	IL4R	ENSG00000077238
	CD127	IL7RA	A019D5	Mouse IgG1, κ	GTGTGTTGTCCTATG	IL7R	ENSG00000168685
	CD13		WM15	Mouse IgG1, κ	TTTCAACGCCCTTTC	ANPEP	ENSG00000166825
	CD134	OX40	Ber-ACT35 (ACT35)	Mouse IgG1, κ	AACCCACCGTTGTTA	TNFRSF4	ENSG00000186827
	CD137	4-1BB	4B4-1	Mouse IgG1, κ	CAGTAAGTTCGGGAC	TNFRSF9	ENSG00000049249
	CD14		M5E2	Mouse IgG2a, κ	TCTCAGACCTCCGTA	CD14	ENSG00000170458
	CD141	Thrombomodulin	M80	Mouse IgG1, κ	GGATAACCGCGCTTT	THBD	ENSG00000178726
	CD146		P1H12	Mouse IgG1, κ	CCTTGGATAACATCA	MCAM	ENSG00000076706
	CD152	CTLA-4	BNI3	Mouse IgG2a, κ	ATGGTTCACGTAATC	CTLA4	ENSG00000163599
	CD154		24-31	Mouse IgG1, κ	GCTAGATAGATGCAA	CD40LG	ENSG00000102245
	CD155	PVR	SKII.4	Mouse IgG1, κ	ATCACATCGTTGCCA	PVR	ENSG00000073008
	CD158	KIR2DL1/S1/S3/S5	HP-MA4	Mouse IgG2b, κ	TATCAACCAACGCTT	KIR2DL1	ENSG00000125498
	CD158b	NKAT2	DX27	Mouse IgG2a, κ	GACCCGTAGTTTGAT	KIR2DL3	ENSG00000243772
	CD158e1	KIR3DLI	DX9	Mouse IgG1, κ	GGACGCTTTCCTTGA	KIR3DL1	ENSG00000167633
	CD16		3G8	Mouse IgG1, κ	AAGTTCACTCTTTGC	FCGR3A	ENSG00000203747
	CD161		HP-3G10	Mouse IgG1, κ	GTACGCAGTCCTTCT	KLRB1	ENSG00000111796
	CD163		GHI/61	Mouse IgG1, κ	GCTTCTCCTTCCTTA	CD163	ENSG00000177575
	CD169	Siglec-1	7-239	Mouse IgG1, κ	TACTCAGCGTGTTTG	SIGLEC1	ENSG00000088827
	CD18		TS1/18	Mouse IgG1, κ	TATTGGGACACTTCT	ITGB2	ENSG00000160255
	CD183	CXCR3	G025H7	Mouse IgG1, κ	GCGATGGTAGATTAT	CXCR3	ENSG00000186810
	CD185	CXCR5	J252D4	Mouse IgG1, κ	AATTCAACCGTCGCC	CXCR5	ENSG00000160683
	CD19		HIB19	Mouse IgG1, κ	CTGGGCAATTACTCG	CD19	ENSG00000177455
	CD194	CCR4	L291H4	Mouse IgG1, κ	AGCTTACCTGCACGA	CCR4	ENSG00000183813
	CD195	CCR5	J418F1	Rat IgG2b, κ	CCAAAGTAAGAGCCA	CCR5	ENSG00000160791
	CD196	CCR6	G034E3	Mouse IgG2b, κ	GATCCCTTTGTCACT	CCR6	ENSG00000112486
	CD1c		L161	Mouse IgG1, κ	GAGCTACTTCACTCG	CD1C	ENSG00000158481
	CD1d		51.1	Mouse IgG2b, κ	TCGAGTCGCTTATCA	CD1D	ENSG00000158473
	CD2		TS1/8	Mouse IgG1, κ	TACGATTTGTCAGGG	CD2	ENSG00000116824
	CD20		2H7	Mouse IgG2b, κ	TTCTGGGTCCCTAGA	MS4A1	ENSG00000156738
	CD21		Bu32	Mouse IgG1, κ	AACCTAGTAGTTCGG	CR2	ENSG00000117322
	CD22		S-HCL-1	Mouse IgG2b, κ	GGGTTGTTGTCTTTG	CD22	ENSG00000012124
	CD223	LAG-3	11C3C65	Mouse IgG1, κ	CATTTGTCTGCCGGT	LAG3	ENSG00000089692
	CD224		KF29	Mouse IgG1, κ	CTGATGAGATGTCAG	GGT1	ENSG00000100031
	CD226	DNAM-1	11A8	Mouse IgG1, κ	TCTCAGTGTTTGTGG	CD226	ENSG00000150637
	CD23		EBVCS-5	Mouse IgG1, κ	TCTGTATAACCGTCT	FCER2	ENSG00000104921
	CD24		ML5	Mouse IgG2a, κ	AGATTCCTTCGTGTT	CD24	ENSG00000272398
	CD244	2B4	C1.7	Mouse IgG1, κ	TCGCTTGGATGGTAG	CD244	ENSG00000122223
	CD25		BC96	Mouse IgG1, κ	TTTGTCCTGTACGCC	IL2RA	ENSG00000134460
	CD26		BA5b	Mouse IgG2a, κ	GGTGGCTAGATAATG	DPP4	ENSG00000197635
	CD267	TACI	1A1	Rat IgG2a, κ	AGTGATGGAGCGAAC	TNFRSF13B	ENSG00000240505
	CD268	BAFF receptor	11C1	Mouse IgG1, κ	CGAAGTCGATCCGTA	TNFRSF13C	ENSG00000159958
	CD27	CD27	O323	Mouse IgG1, κ	GCACTCCTGCATGTA	CD27	ENSG00000139193
	CD270	HVEM, TR2	122	Mouse IgG1, κ	TGATAGAAACAGACC	TNFRSF14	ENSG00000157873
	CD272	BTLA	MIH26	Mouse IgG2a, κ	GTTATTGGACTAAGG	BTLA	ENSG00000186265
	CD274	B7-H1, PD-L1	29E.2A3	Mouse IgG2b, κ	GTTGTCCGACAATAC	CD274	ENSG00000120217
	CD279	PD-1	EH12.2H7	Mouse IgG1, κ	ACAGCGCCGTATTTA	PDCD1	ENSG00000188389
	CD28		CD28.2	Mouse IgG1, κ	TGAGAACGACCCTAA	CD28	ENSG00000178562
	CD29		TS2/16	Mouse IgG1, κ	GTATTCCCTCAGTCA	ITGB1	ENSG00000150093
	CD3		UCHT1	Mouse IgG1, κ	CTCATTGTAACTCCT	CD3D	ENSG00000167286
	CD303	BDCA-2	201A	Mouse IgG2a, κ	GAGATGTCCGAATTT	CLEC4C	ENSG00000198178
	CD31		WM59	Mouse IgG1, κ	ACCTTTATGCCACGG	PECAM1	ENSG00000261371
	CD314	NKG2D	1D11	Mouse IgG1, κ	CGTGTTTGTTCCTCA	KLRK1	ENSG00000213809
	CD319	CRACC	162.1	Mouse IgG2b, κ	AGTATGCCATGTCTT	SLAMF7	ENSG00000026751
	CD32		FUN-2	Mouse IgG2b, κ	GCTTCCGAATTACCG	FCGR2A	ENSG00000143226
	CD328	Siglec-7	6-434	Mouse IgG1, κ	CTTAGCATTTCACTG	SIGLEC7	ENSG00000168995
	CD33		P67.6	Mouse IgG1, κ	TAACTCAGGGCCTAT	CD33	ENSG00000105383
	CD335	NKp46	9E2	Mouse IgG1, κ	ACAATTTGAACAGCG	NCR1	ENSG00000189430
	CD35		E11	Mouse IgG1, κ	ACTTCCGTCGATCTT	CR1	ENSG00000203710
	CD352	NTB-A	NT-7	Mouse IgG1, κ	AGTTTCCACTCAGGC	SLAMF6	ENSG00000162739
	CD36		5-271	Mouse IgG2a, κ	TTCTTTGCCTTGCCA	CD36	ENSG00000135218
	CD38		HIT2	Mouse IgG1, κ	TGTACCCGCTTGTGA	CD38	ENSG00000004468
	CD39		A1	Mouse IgG1, κ	TTACCTGGTATCCGT	ENTPD1	ENSG00000138185
	CD4		RPA-T4	Mouse IgG1, κ	TGTTCCCGCTCAACT	CD4	ENSG00000010610
	CD40		5C3	Mouse IgG1, κ	CTCAGATGGAGTATG	CD40	ENSG00000101017
	CD41		HIP8	Mouse IgG1, κ	ACGTTGTGGCCTTGT	ITGA2B	ENSG00000005961
	CD42b		HIP1	Mouse IgG1, κ	TCCTAGTACCGAAGT	GP1BB	ENSG00000203618
	CD45		HI30	Mouse IgG1, κ	TGCAATTACCCGGAT	PTPRC	ENSG00000081237
	CD45RA		HI100	Mouse IgG2b, κ	TCAATCCTTCCGCTT	PTPRC	ENSG00000081237
	CD45RO		UCHL1	Mouse IgG2a, κ	CTCCGAATCATGTTG	PTPRC	ENSG00000081237
	CD47		CC2C6	Mouse IgG1, κ	GCATTCTGTCACCTA	CD47	ENSG00000196776
	CD48		BJ40	Mouse IgG1, κ	CTACGACGTAGAAGA	CD48	ENSG00000117091
	CD49a		TS2/7	Mouse IgG1, κ	ACTGATGGACTCAGA	ITGA1	ENSG00000213949
	CD49b		P1E6-C5	Mouse IgG1, κ	GCTTTCTTCAGTATG	ITGA2	ENSG00000164171
	CD49d		9F10	Mouse IgG1, κ	CCATTCAACTTCCGG	ITGA4	ENSG00000115232
	CD5		UCHT2	Mouse IgG1, κ	CATTAACGGGATGCC	CD5	ENSG00000110448
	CD52		HI186	Mouse IgG2a, κ	CTTTGTACGAGCAAA	CD52	ENSG00000169442
	CD54		HA58	Mouse IgG1, κ	CTGATAGACTTGAGT	ICAM1	ENSG00000090339
	CD56		5.1H11	Mouse IgG1, κ	TCCTTTCCTGATAGG	NCAM1	ENSG00000149294
	CD57		QA17A04	Mouse IgG1, κ	AACTCCCTATGGAGG	B3GAT1	ENSG00000109956
	CD58	LFA-3	TS2/9	Mouse IgG1, κ	GTTCCTATGGACGAC	CD58	ENSG00000116815
	CD62L		DREG-56	Mouse IgG1, κ	GTCCCTGCAACTTGA	SELL	ENSG00000188404
	CD62P	P-selectin	AK4	Mouse IgG1, κ	CCTTCCGTATCCCTT	SELP	ENSG00000174175
	CD64		10.1	Mouse IgG1, κ	AAGTATGCCCTACGA	FCGR1A	ENSG00000150337
	CD69		FN50	Mouse IgG1, κ	GTCTCTTGGCTTAAA	CD69	ENSG00000110848
	CD7		CD7-6B7	Mouse IgG2a, κ	TGGATTCCCGGACTT	CD7	ENSG00000173762
	CD71		CY1G4	Mouse IgG2a, κ	CCGTGTTCCTCATTA	TFRC	ENSG00000072274
	CD73	Ecto-5'-nucleotidase	AD2	Mouse IgG1, κ	CAGTTCCTCAGTTCG	NT5E	ENSG00000135318
	CD79b	Igb	CB3-1	Mouse IgG1, κ	ATTCTTCAACCGAAG	CD79B	ENSG00000007312
	CD8		SK1	Mouse IgG1, κ	GCGCAACTTGATGAT	CD8A	ENSG00000153563
	CD81	TAPA-1	5A6	Mouse IgG1, κ	GTATCCTTCCTTGGC	CD81	ENSG00000110651
	CD82		ASL-24	Mouse IgG1, κ	TCCCACTTCCGCTTT	CD82	ENSG00000085117
	CD83		HB15e	Mouse IgG1, κ	CCACTCATTTCCGGT	CD83	ENSG00000112149
	CD85j	ILT2	GHI/75	Mouse IgG2b, κ	CCTTGTGAGGCTATG	LILRB1	ENSG00000104972
	CD86		IT2.2	Mouse IgG2b, κ	GTCTTTGTCAGTGCA	CD86	ENSG00000114013
	CD88	C5aR	S5/1	Mouse IgG2a, κ	GCCGCATGAGAAACA	C5AR1	ENSG00000197405
	CD94		DX22	Mouse IgG1, κ	CTTTCCGGTCCTACA	KLRD1	ENSG00000134539
	CD95	Fas	DX2	Mouse IgG1, κ	CCAGCTCATTAGAGC	FAS	ENSG00000026103
	CD99		3B2/TA8	Mouse IgG2a, κ	ACCCGTCCCTAAGAA	CD99	ENSG00000002586
	CLEC12A		50C1	Mouse IgG2a, κ	CATTAGAGTCTGCCA	CLEC12A	ENSG00000172322
	CX3CR1		K0124E1	Mouse IgG1, κ	AGTATCGTCTCTGGG	CX3CR1	ENSG00000168329
	GPR56		CG4	Mouse IgG1, κ	GCCTAGTTTCCGTTT	ADGRG1	ENSG00000205336
	HLA.ABC		W6/32	Mouse IgG2a, κ	TATGCGAGGCTTATC	HLA-A	ENSG00000206503
	HLA.DR		L243	Mouse IgG2a, κ	AATAGCGAGCAAGTA	HLA-DRA	ENSG00000204287
	HLA.E		3D12	Mouse IgG1, κ	GAGTCGAGAAATCAT	HLA-E	ENSG00000204592
	IgD		IA6-2	Mouse IgG2a, κ	CAGTCTCCGTAGAGT	IGHD	ENSG00000211898
	IgM		MHM-88	Mouse IgG1, κ	TAGCGAGCCCGTATA	IGHM	ENSG00000211899
	KLRG1	MAFA	SA231A2	Mouse IgG2a, κ	CTTATTTCCTGCCCT	KLRG1	ENSG00000139187
	LOX.1		15C4	Mouse IgG2a, κ	ACCCTTTACCGAATA	OLR1	ENSG00000173391
	TCR.AB		IP26	Mouse IgG1, κ	CGTAACGTAGAGCGA
	TCR.Va7.2		3C10	Mouse IgG1, κ	TACGAGCAGTATTCA
	TCR.Vd2		B6	Mouse IgG1, κ	TCAGTCAGATGGTAT
	TIGIT	VSTM3	A15153G	Mouse IgG2a, κ	TTGCTTACCGCCAGA	TIGIT	ENSG00000181847
	CD278	ICOS	C398.4A	Armenian Hamster IgG	CGCGCACCCATTAAA	ICOS	ENSG00000163600
	CD44		IM7	Rat IgG2b, κ	TGGCTTCAGGTCCTA	CD44	ENSG00000026508
	CD49f		GoH3	Rat IgG2a, κ	TTCCGAGGATGATCT	ITGA6	ENSG00000091409
	FceRIa		AER-37 (CRA-1)	Mouse IgG2b, κ	CTCGTTTCCGTATCG	FCER1A	ENSG00000179639
	Ig.LightChain.k		MHK-49	Mouse IgG1, κ	AGCTCAGCCAGTATG	IGKC	ENSG00000211592
	Ig.LightChain.l		MHL-38	Mouse IgG2a, κ	CAGCCAGTAAGTCAC
	integrin.b7	Integrin beta 7	FIB504	Rat IgG2a, κ	TCCTTGGATGTACCG	ITGB7	ENSG00000139626
	Isotype-HTK888	Isotype control	HTK888	Isotype Armenian Hamster IgG, κ	CCTGTCATTAAGACT
	Isotype-MOPC.173	Isotype control	MOPC-173	Isotype Mouse IgG2a, k	CTCCTACCTAAACTG
	Isotype-MOPC.21	Isotype control	MOPC-21	Isotype Mouse IgG1, κ	GCCGGACGACATTAA
	Isotype-MPC.11	Isotype control	MPC-11	Isotype Mouse IgG2b, k	ATATGTATCACGCGA
	Isotype-RTK2071	Isotype control	RTK2071	Isotype Rat IgG1, κ	ATCAGATGCCCTCAT
	Isotype-RTK2758	Isotype control	RTK2758	Isotype Rat IgG2a, κ	AAGTCAGGTTCGTTT
	Isotype-RTK4530	Isotype control	RTK4530	Isotype Rat IgG2b, k	GATTCTTGACGACCT

## Sheet: Library characteristics
Library characteristics
Sample	Mean reads per cell	Confidently mapped reads in cells (%)	Estimated number of cells	Percent mitochondrial genes (median)	Percent mitochondrial genes (Lower quartile)	Percent mitochondrial genes (Upper quartile)	Median log10(nUMI)	Median number of genes
aim_ID104_v01	104270	94.85	1617	2.57805	1.99359	3.31571	3.87396	2806
aim_ID104_v13	67954	94.49	2498	2.24888	1.78136	2.97456	4.06126	3386
aim_ID104_v24	69899	95.63	2362	2.4729	1.96146	3.18346	3.88496	2816.5
aim_ID107_v01	23738	93.85	8777	2.78598	2.25386	3.61312	3.78211	2531
aim_ID107_v13	27108	91.01	5271	2.1262	1.60735	3.08826	3.44059	1508
aim_ID107_v24	26189	94.5	6106	2.96257	2.29462	3.80766	3.77812	2372
aim_ID107_v28	79487	92.46	714	2.01444	1.54504	2.73536	3.95245	3101
aim_ID107_v34	27313	89.69	8132	2.76376	2.12968	3.63238	3.69605	2079
aim_ID107_v37	57453	92.91	3505	2.6964	2.12967	3.38139	3.82387	2518
aim_ID107_v40	37469	96.47	4549	2.58917	2.0837	3.29414	3.89298	2684
aim_ID112_v01	67403	91.79	2404	2.75652	2.16841	3.63877	3.7277	2362
aim_ID112_v13	230973	92.2	747	2.70101	2.11814	3.46488	3.86882	2774
aim_ID112_v24	94348	93.79	1881	2.29043	1.76125	3.01941	3.87011	2760
aim_ID142_v02	78516	94.59	3279	2.04082	1.47726	3.24893	3.71709	2256
aim_ID142_v11b	83853	75.13	1089	2.34097	1.68273	3.75755	3.68106	2197
aim_ID142_v11c	35040	94.72	4712	1.85035	1.35047	2.70651	3.68372	2062

## Sheet: Doublet Removal
Sample	Cells after QC, before doublet removal	RNA only doublets	TCR only doublets	RNA & TCR doublets	Total Doublets	Pct. Doublets	Singlets
aim_ID104_v01	1594	85	1	11	97	0.0608532	1497
aim_ID104_v13	2446	154	8	19	181	0.0739984	2265
aim_ID104_v24	2313	141	9	18	168	0.0726329	2145
aim_ID107_v01	8159	1275	5	34	1314	0.161049	6845
aim_ID107_v13	3840	366	8	11	385	0.10026	3455
aim_ID107_v24	5956	687	18	49	754	0.126595	5202
aim_ID107_v28	699	36	3	1	40	0.0572246	659
aim_ID107_v34	7918	1293	12	19	1324	0.167214	6594
aim_ID107_v37	3382	317	11	20	348	0.102898	3034
aim_ID107_v40	4479	371	14	49	434	0.0968966	4045
aim_ID112_v01	2261	154	0	2	156	0.068996	2105
aim_ID112_v13	699	36	3	1	40	0.0572246	659
aim_ID112_v24	1830	118	6	8	132	0.0721311	1698
aim_ID142_v02	2882	231	1	1	233	0.0808466	2649
aim_ID142_v11b	931	50	1	2	53	0.056928	878
aim_ID142_v11c	4488	428	4	7	439	0.0978164	4049

## Sheet: Ambient RNA
Sample	Estimated Fraction Ambient RNA (%)
aim_ID104_v01	0.01
aim_ID104_v13	0.01
aim_ID104_v24	0.01
aim_ID107_v01	0.01
aim_ID107_v13	0.01
aim_ID107_v24	0.01
aim_ID107_v28	0.01
aim_ID107_v34	0.028
aim_ID107_v37	0.013
aim_ID107_v40	0.01
aim_ID112_v01	0.015
aim_ID112_v13	0.01
aim_ID112_v24	0.01
aim_ID142_v02	0.01
aim_ID142_v11b	0.01
aim_ID142_v11c	0.01

## Sheet: Cleaning
Differentially Expressed Genes
Cluster	Gene	Average log2 fold change	Positive cells in cluster (pct. of cluster population)	Positive cells in remaining data set (pct. of remaining cells)	P value	Adjusted p value (Bonferroni corrected)		Cluster	Number of cells	TCR recovery rate	Median number of UMIs	Median number of genes	Percent mitochondrial genes (median)	Percent mitochondrial genes (IQR)
1	FOXP3	5.133	0.949	0.072	0	0		1	6733	0.826378	4604	2036	2.45161	1.92-3.1
1	LTB	2.73176	0.959	0.37	0	0		2	6632	0.837153	8246	2972	2.16995	1.66-2.7
1	CTLA4	2.95019	0.707	0.176	0	0		3	5244	0.797292	4594.5	2013	2.79268	2.14-3.51
1	RGS1	2.89137	0.696	0.201	0	0		4	4772	0.920788	13042.5	3631	1.8639	1.46-2.32
1	IKZF2	2.83517	0.604	0.13	0	0		5	3964	0.765388	3101.5	1518	3.9522	3.11-4.87
1	CASK	2.8673	0.699	0.252	0	0		6	3872	0.372934	4028	1922	3.20334	2.54-3.94
1	HPGD	5.70606	0.468	0.03	0	0		7	3697	0.805788	5087	2198	2.77258	2.13-3.56
1	SAMHD1	2.20738	0.859	0.434	0	0		8	3270	0.899083	5609	2121	2.67765	2.1-3.48
1	TNFRSF4	2.30959	0.798	0.374	0	0		9	2049	0.336262	8789	2945	2.559	2.07-3.14
1	IL2RA	1.84517	0.962	0.546	0	0		10	1854	0.950917	11612.5	3430.5	2.0592	1.69-2.51
1	LGALS3	2.14756	0.745	0.333	0	0		11	1715	0.521866	22183	4952	2.50902	2.01-3.06
1	RTKN2	5.40111	0.428	0.024	0	0		12	1340	0.271642	5684	2209.5	2.7328	1.81-3.96
1	PIM2	2.06882	0.738	0.377	0	0		13	999	0.32032	3141	1833	3.96482	2.75-5.43
1	TNFRSF18	1.71644	0.795	0.435	0	0		14	904	0.884956	18661	4902	2.17607	1.72-2.66
1	LINC01943	1.79124	0.706	0.366	0	0		15	700	0.2	1301	847	1.86047	1.48-2.35
1	TTN	3.44945	0.427	0.087	0	0		16	34	0.0882353	18819.5	3814.5	3.46372	2.89-5
1	ICOS	2.03159	0.602	0.27	0	0
1	ZC2HC1A	4.30333	0.381	0.055	0	0		Cluster	Status	Note
1	S100A4	1.68569	0.701	0.379	0	0		1	OK
1	FLT3LG	1.63883	0.701	0.394	0	0		2	OK
1	GLRX	2.10442	0.538	0.236	0	0		3	OK
1	FAS	1.93789	0.619	0.321	0	0		4	OK
1	RAB11FIP1	2.16239	0.531	0.234	0	0		5	OK
1	TIGIT	1.49696	0.818	0.521	0	0		6	OK	Low TCR, but evidence of gamma delta presence with concordant expression profile
1	CCR4	2.80475	0.379	0.084	0	0		7	OK
1	STAM	2.47237	0.482	0.189	0	0		8	OK
1	SOCS3	2.03744	0.535	0.246	0	0		9	Excluded	Myeloid cells: MS4A7, CST3, monocyte related CSFRs and CCLs genes
1	KAT2B	2.47313	0.455	0.168	0	0		10	OK
1	SOCS1	1.59187	0.821	0.534	0	0		11	Excluded	B cells: MS4A1, IGHs, IGKC, CD19
1	CD28	2.13465	0.456	0.17	0	0		12	Excluded	Myeloid cells: MS4A7, CST3, monocyte related CSFRs and CCLs genes
1	ENTPD1	1.91634	0.471	0.194	0	0		13	Excluded	Low TCR retrieval, low CD3 expression, no evidence of gamma-delta presence, aberrant gene expression - likely to be low quality cells
1	HSPA1A	1.78712	0.606	0.333	0	0		14	OK
1	ZFP36	1.3652	0.754	0.483	0	0		15	Excluded	Low TCR retrieval, no evidence of TRDC or TRGC enrichment, low number of genes and UMIs - likely to be low quality cells
1	CMTM6	1.99535	0.737	0.466	0	0		16	Excluded	Myeloid cells: MS4A7, CST3, monocyte related CSFRs and CCLs genes
1	AC083837.1	2.66088	0.379	0.111	0	0
1	IL1R1	3.91672	0.31	0.048	0	0
1	UGP2	1.84311	0.641	0.38	0	0
1	CCR6	3.19036	0.32	0.059	0	0
1	SPOCK2	1.08025	0.622	0.361	0	0
1	CARD16	1.54192	0.573	0.314	0	0
1	POU2F2	2.02402	0.486	0.228	0	0
1	MEOX1	5.54722	0.268	0.011	0	0
1	ISG15	1.48072	0.857	0.601	0	0
1	SELL	1.58698	0.453	0.199	0	0
1	CISH	1.19421	0.643	0.391	0	0
1	IKZF4	3.58475	0.315	0.063	0	0
1	MAST4	2.97392	0.346	0.095	0	0
1	LRRC32	4.48886	0.271	0.02	0	0
1	FAAH2	2.6454	0.332	0.081	0	0
1	MX1	1.19238	0.701	0.45	0	0
1	GLCCI1	1.72248	0.563	0.313	0	0
1	KIAA0040	2.04497	0.457	0.208	0	0
1	IL1R2	4.55734	0.271	0.022	0	0
1	BATF	1.6652	0.804	0.556	0	0
1	CCDC141	3.77362	0.286	0.038	0	0
1	HAPLN3	1.5207	0.637	0.393	0	0
1	EPSTI1	1.30859	0.746	0.505	0	0
1	ZNRF1	1.94407	0.441	0.201	0	0
1	AC093865.1	2.85745	0.293	0.055	0	0
1	CXCR4	0.997922	0.575	0.345	0	0
1	AL136456.1	3.94917	0.277	0.049	0	0
1	SAMD9L	1.19502	0.668	0.442	0	0
1	SPATS2L	1.91786	0.478	0.253	0	0
1	IFIT3	1.29486	0.487	0.262	0	0
1	PALM2-AKAP2	1.67214	0.42	0.196	0	0
1	LINC02694	4.37126	0.25	0.027	0	0
1	XAF1	1.0897	0.689	0.467	0	0
1	SMCHD1	1.8148	0.902	0.683	0	0
1	ADTRP	3.26048	0.266	0.049	0	0
1	IFI6	1.11508	0.783	0.572	0	0
1	PLCL1	2.19857	0.302	0.091	0	0
1	ARL4C	1.11209	0.789	0.579	0	0
1	STAMBPL1	2.0969	0.384	0.178	0	0
1	PBXIP1	1.67297	0.385	0.18	0	0
1	ZC3H12D	1.9272	0.358	0.158	0	0
1	FOXO1	1.53956	0.524	0.326	0	0
1	SELPLG	1.3922	0.477	0.279	0	0
1	CD4	2.34325	0.299	0.104	0	0
1	OAS3	1.42573	0.401	0.209	0	0
1	ANTXR2	1.44614	0.326	0.134	0	0
1	OPTN	1.16161	0.691	0.501	0	0
1	PKD2	2.58552	0.295	0.106	0	0
1	MKRN1	1.75744	0.484	0.295	0	0
1	CD5	1.47284	0.434	0.245	0	0
1	SUSD3	2.46834	0.282	0.094	0	0
1	UXS1	1.79474	0.411	0.23	0	0
1	NSD3	1.29687	0.699	0.525	0	0
1	ZNF101	2.08306	0.303	0.13	0	0
1	CXCR6	2.11951	0.253	0.085	0	0
1	TTC39C	1.23006	0.662	0.495	0	0
1	ARID5B	0.953193	0.718	0.551	0	0
1	HTATIP2	1.43432	0.517	0.352	0	0
1	IKBKE	1.93041	0.301	0.137	0	0
1	IKZF1	1.08482	0.772	0.61	0	0
1	SYNE2	0.938527	0.803	0.641	0	0
1	F5	2.33374	0.251	0.089	0	0
1	TYMP	0.943982	0.858	0.697	0	0
1	CYTIP	0.705068	0.767	0.607	0	0
1	GPR155	1.98218	0.258	0.098	0	0
1	ARID5A	1.37062	0.623	0.463	0	0
1	CLDND1	0.960777	0.822	0.662	0	0
1	GBP5	1.06156	0.926	0.767	0	0
1	CD247	1.05845	0.886	0.729	0	0
1	TNFRSF1B	1.17052	0.814	0.66	0	0
1	ISG20	1.00312	0.908	0.756	0	0
1	GSDMD	1.12023	0.601	0.45	0	0
1	CSK	1.12599	0.716	0.568	0	0
1	STK17B	1.02876	0.774	0.633	0	0
1	SEPTIN6	0.988276	0.688	0.551	0	0
1	RHOH	0.938017	0.75	0.615	0	0
1	UBALD2	1.0679	0.715	0.58	0	0
1	GBP1	0.482568	0.821	0.686	0	0
1	ANXA2	0.714449	0.806	0.675	0	0
1	RNF213	1.36021	0.971	0.842	0	0
1	CD7	1.27692	0.809	0.682	0	0
1	ETS1	0.838039	0.767	0.654	0	0
1	IL32	2.15257	0.986	0.875	0	0
1	JUNB	0.926553	0.852	0.752	0	0
1	S100A6	0.745221	0.924	0.825	0	0
1	GBP2	0.860004	0.887	0.789	0	0
1	FXYD5	0.822054	0.863	0.765	0	0
1	KLF6	0.727196	0.861	0.768	0	0
1	ARHGDIB	0.735115	0.867	0.783	0	0
1	PAK2	0.864406	0.746	0.664	0	0
1	ANKRD12	0.835208	0.869	0.79	0	0
1	CD53	0.742858	0.818	0.74	0	0
1	STAT1	1.00589	0.942	0.872	0	0
1	SOD1	0.765892	0.859	0.79	0	0
1	RAC2	0.621497	0.863	0.802	0	0
1	IRF1	0.658636	0.897	0.837	0	0
1	BTG1	0.682821	0.892	0.832	0	0
1	CD74	0.260456	0.968	0.926	0	0
1	YWHAZ	0.579818	0.917	0.899	0	0
1	HLA-C	0.342934	0.982	0.996	0	0
1	DDX5	0.505086	0.951	0.941	0	0
1	TPT1	0.422478	0.983	0.992	0	0
1	HLA-A	0.548112	0.995	0.998	0	0
1	TMSB10	0.696799	0.99	0.989	0	0
1	MALAT1	0.68401	0.999	0.999	0	0
1	B2M	0.41101	0.999	0.999	0	0
1	NFE2L3	1.76283	0.338	0.173	1.08494e-303	2.61492e-299
1	TMEM173	1.69382	0.31	0.148	3.30905e-291	7.97546e-287
1	KDSR	1.58577	0.401	0.242	8.87078e-289	2.13804e-284
1	TRADD	1.14392	0.548	0.399	5.68268e-285	1.36964e-280
1	MAF	1.53243	0.335	0.167	1.29052e-284	3.11042e-280
1	EIF4E3	1.40917	0.428	0.258	1.53858e-284	3.70828e-280
1	AP001011.1	1.86186	0.292	0.139	1.81155e-277	4.36621e-273
1	METTL9	1.20189	0.537	0.409	4.03752e-276	9.73124e-272
1	LAMP3	0.50715	0.321	0.146	9.93145e-274	2.39368e-269
1	CALCOCO2	1.09579	0.559	0.423	6.31742e-271	1.52263e-266
1	IL2RB	0.986812	0.613	0.468	9.98062e-268	2.40553e-263
1	PHF11	0.953736	0.658	0.565	5.85947e-267	1.41225e-262
1	RASGRP1	1.00782	0.566	0.412	8.14638e-264	1.96344e-259
1	DYNLT1	0.839507	0.698	0.608	9.83158e-264	2.36961e-259
1	TCAF2	1.57837	0.327	0.171	3.12092e-262	7.52204e-258
1	PARP12	1.29762	0.455	0.294	3.59008e-262	8.65281e-258
1	BCL2	1.0532	0.63	0.489	8.5745e-262	2.06663e-257
1	CAST	0.752351	0.735	0.645	4.83309e-255	1.16487e-250
1	TAP1	0.508773	0.881	0.849	1.20522e-251	2.90482e-247
1	MVP	0.866796	0.644	0.53	7.59965e-251	1.83167e-246
1	PPM1K	1.2627	0.494	0.35	9.96263e-251	2.40119e-246
1	UBE2B	0.792157	0.684	0.605	2.42508e-250	5.84492e-246
1	YWHAB	0.458596	0.888	0.88	3.05247e-250	7.35706e-246
1	RCAN3	1.65491	0.371	0.224	3.11292e-248	7.50276e-244
1	GK	1.24407	0.387	0.224	8.14419e-248	1.96291e-243
1	HEBP2	1.17042	0.493	0.353	1.20044e-247	2.89331e-243
1	EZR	0.6552	0.798	0.732	3.13119e-247	7.54679e-243
1	NDRG1	1.60156	0.294	0.147	5.12582e-247	1.23543e-242
1	HERC5	1.32449	0.352	0.187	8.75641e-247	2.11047e-242
1	TNFRSF25	1.21202	0.436	0.273	2.82213e-246	6.8019e-242
1	NCOA3	1.14403	0.584	0.468	2.96077e-245	7.13605e-241
1	GRAP2	1.14125	0.54	0.397	3.19513e-245	7.7009e-241
1	CALM1	0.408909	0.927	0.911	3.47156e-245	8.36716e-241
1	SLC37A3	1.89636	0.271	0.132	6.93532e-242	1.67155e-237
1	USP15	0.785805	0.754	0.694	9.59832e-241	2.31339e-236
1	SLC16A1	1.99265	0.301	0.163	1.26572e-240	3.05063e-236
1	HUWE1	1.06823	0.624	0.516	1.27167e-240	3.06498e-236
1	ERAP2	1.17614	0.506	0.366	3.27718e-240	7.89867e-236
1	RNASET2	1.39081	0.431	0.288	5.73312e-240	1.3818e-235
1	TAB2	0.98421	0.621	0.517	2.38126e-239	5.73932e-235
1	BTG2	1.05646	0.626	0.509	4.2636e-237	1.02761e-232
1	SP100	0.696462	0.802	0.755	8.97523e-236	2.16321e-231
1	TLE5	0.608636	0.773	0.709	4.34774e-234	1.04789e-229
1	TWF2	0.93538	0.655	0.591	1.44514e-232	3.48307e-228
1	ITGB1	1.19737	0.535	0.418	9.91699e-230	2.39019e-225
1	PICALM	1.14225	0.585	0.478	7.56987e-226	1.82449e-221
1	DUSP16	1.47692	0.347	0.201	2.05891e-224	4.96239e-220
1	TRIM14	1.49182	0.341	0.197	7.40907e-222	1.78573e-217
1	NME3	1.19678	0.457	0.32	9.10234e-221	2.19385e-216
1	CASP8	1.29236	0.469	0.336	1.80993e-220	4.36229e-216
1	LY6E	0.653114	0.817	0.761	1.09824e-219	2.64699e-215
1	RAD21	0.787206	0.695	0.631	2.33915e-219	5.63782e-215
1	FBH1	1.66207	0.349	0.214	3.88555e-217	9.36494e-213
1	SLAMF1	1.19663	0.385	0.232	8.70502e-217	2.09809e-212
1	NFKB2	0.779666	0.688	0.595	1.47307e-215	3.5504e-211
1	GATA3	1.29952	0.345	0.197	4.20206e-215	1.01278e-210
1	IL12RB2	1.15611	0.439	0.28	6.33346e-214	1.52649e-209
1	LGALS9	1.41962	0.302	0.16	7.62664e-213	1.83817e-208
1	IRF7	0.785575	0.622	0.482	1.97753e-209	4.76625e-205
1	SAT1	0.484582	0.658	0.525	8.91041e-208	2.14759e-203
1	MAP3K5	1.40089	0.388	0.248	9.74267e-206	2.34818e-201
1	PITRM1	1.60668	0.345	0.216	6.2086e-204	1.4964e-199
1	PLP2	0.645153	0.715	0.611	8.9433e-203	2.15551e-198
1	HERC6	1.37864	0.293	0.156	7.39375e-202	1.78204e-197
1	TIPARP	1.3769	0.387	0.255	1.4701e-200	3.54324e-196
1	GNG2	0.708977	0.709	0.613	5.00658e-198	1.20669e-193
1	SAMD9	1.07112	0.461	0.314	1.85499e-197	4.47089e-193
1	LINC01578	0.77416	0.659	0.591	8.21377e-197	1.97968e-192
1	KLF2	1.0794	0.339	0.188	2.22286e-195	5.35753e-191
1	R3HDM4	1.05924	0.518	0.421	1.09872e-194	2.64813e-190
1	BCL11B	0.949574	0.544	0.419	1.63756e-191	3.94685e-187
1	ITK	0.771815	0.645	0.542	5.90618e-190	1.42351e-185
1	RIPOR2	1.00968	0.55	0.421	7.43328e-190	1.79157e-185
1	IPCEF1	1.278	0.329	0.19	8.40562e-190	2.02592e-185
1	PIM1	0.862528	0.581	0.462	5.29805e-188	1.27693e-183
1	LGALS1	0.703786	0.488	0.328	7.00524e-188	1.6884e-183
1	RAP1A	0.640053	0.707	0.655	3.77152e-185	9.09013e-181
1	PSME1	0.338808	0.923	0.936	2.04731e-182	4.93444e-178
1	ARL6IP5	0.527998	0.808	0.789	2.47694e-178	5.96993e-174
1	TENT5C	1.30655	0.322	0.191	7.19356e-178	1.73379e-173
1	GPR68	1.45749	0.28	0.156	1.61536e-176	3.89334e-172
1	DDX58	1.18218	0.374	0.239	5.56666e-176	1.34168e-171
1	PHTF2	1.4696	0.346	0.225	9.04622e-174	2.18032e-169
1	TOX	1.01521	0.42	0.276	8.85393e-173	2.13397e-168
1	MYL6	0.269845	0.947	0.959	6.60768e-172	1.59258e-167
1	TNIK	0.949733	0.523	0.398	1.68954e-171	4.07213e-167
1	SQSTM1	0.57828	0.733	0.674	2.3118e-171	5.57191e-167
1	PRDX2	0.772549	0.601	0.503	1.5894e-170	3.83077e-166
1	TRAC	0.73055	0.653	0.556	6.51835e-170	1.57105e-165
1	DGKE	1.7761	0.272	0.158	5.5458e-167	1.33665e-162
1	IL10RA	0.847088	0.493	0.358	1.72894e-163	4.16709e-159
1	ETV7	1.33768	0.285	0.164	8.28573e-162	1.99703e-157
1	SUMO2	0.374087	0.859	0.86	7.44546e-159	1.7945e-154
1	LIMD2	0.482259	0.782	0.728	8.03136e-159	1.93572e-154
1	CLIP1	1.01905	0.5	0.41	8.65439e-157	2.08588e-152
1	DDX60	1.09996	0.374	0.248	1.38409e-156	3.33594e-152
1	IFIH1	0.955605	0.44	0.318	7.53455e-154	1.81598e-149
1	LEF1	1.04848	0.304	0.18	4.82824e-153	1.1637e-148
1	RARA	1.40259	0.32	0.208	7.2408e-153	1.74518e-148
1	OAS1	1.05135	0.403	0.277	4.03881e-152	9.73433e-148
1	NIBAN1	0.73924	0.54	0.424	6.95014e-149	1.67512e-144
1	GSTK1	0.520226	0.74	0.698	1.7216e-148	4.1494e-144
1	RPS6KA5	1.10559	0.407	0.292	1.15601e-147	2.78621e-143
1	ANXA2R	1.27109	0.281	0.164	2.0452e-147	4.92934e-143
1	ZEB1	1.14864	0.43	0.326	4.10124e-147	9.88481e-143
1	PELI1	1.41685	0.308	0.198	6.94803e-147	1.67461e-142
1	RBM17	0.720993	0.661	0.618	4.53778e-146	1.0937e-141
1	HLA-DQB1	0.252902	0.429	0.272	7.88876e-146	1.90135e-141
1	SDF4	0.689123	0.647	0.603	3.71896e-145	8.96343e-141
1	DGKA	1.31314	0.338	0.229	1.72606e-143	4.16014e-139
1	CREM	0.745518	0.614	0.54	5.83293e-142	1.40585e-137
1	CD3D	0.392718	0.847	0.815	8.46156e-139	2.0394e-134
1	APOL2	1.02794	0.443	0.342	1.1845e-138	2.85489e-134
1	HERPUD1	0.755128	0.584	0.51	2.7117e-135	6.53573e-131
1	PSMB10	0.422818	0.818	0.795	1.76033e-133	4.24274e-129
1	FOXN3	0.841494	0.594	0.526	4.11575e-132	9.91979e-128
1	HSP90B1	0.504504	0.808	0.777	6.9558e-132	1.67649e-127
1	ADAR	0.558632	0.715	0.696	8.08131e-132	1.94776e-127
1	CORO1A	0.371757	0.859	0.803	1.87145e-131	4.51057e-127
1	TAPBP	0.447075	0.783	0.762	3.83982e-129	9.25473e-125
1	IRF2	0.728438	0.555	0.479	6.69156e-129	1.6128e-124
1	BCL3	0.761186	0.549	0.471	2.33502e-126	5.62786e-122
1	SKAP1	0.624184	0.626	0.553	3.16142e-126	7.61965e-122
1	LDLRAD4	1.30808	0.38	0.277	4.84383e-126	1.16746e-121
1	VMP1	0.84749	0.568	0.512	6.09037e-126	1.4679e-121
1	PRDM1	0.802267	0.48	0.37	1.16246e-124	2.80176e-120
1	CD70	1.36617	0.295	0.19	2.15865e-124	5.20278e-120
1	JAK1	0.364799	0.802	0.779	1.12748e-123	2.71746e-119
1	IFI35	0.602654	0.648	0.596	3.21422e-122	7.74691e-118
1	REXO2	0.87825	0.5	0.433	3.1755e-121	7.65359e-117
1	SBNO2	1.03903	0.398	0.302	4.99484e-121	1.20386e-116
1	CPOX	1.32738	0.312	0.218	1.51538e-118	3.65236e-114
1	DDX24	0.46784	0.748	0.735	8.41786e-117	2.02887e-112
1	NFKBIZ	1.09359	0.402	0.308	9.42693e-117	2.27208e-112
1	UBE2L6	0.453697	0.757	0.727	1.82598e-116	4.40099e-112
1	DDX60L	1.08819	0.311	0.203	2.20659e-116	5.31833e-112
1	NPC2	0.545939	0.412	0.297	1.06508e-115	2.56706e-111
1	ICAM2	0.858072	0.464	0.383	1.23252e-115	2.97063e-111
1	MYL12A	0.286955	0.862	0.846	2.0575e-115	4.95898e-111
1	SMAP2	0.529939	0.674	0.618	6.48117e-114	1.56209e-109
1	RNF145	0.946776	0.47	0.395	8.12161e-114	1.95747e-109
1	XRN1	0.596835	0.694	0.663	1.14323e-113	2.75541e-109
1	CDKN1B	0.784017	0.467	0.376	1.01877e-112	2.45543e-108
1	NECAP2	0.85331	0.475	0.406	1.03491e-112	2.49433e-108
1	TPR	0.789046	0.623	0.602	1.26667e-111	3.05292e-107
1	ZCCHC2	1.06605	0.398	0.312	1.94615e-111	4.69061e-107
1	MAT2B	0.607576	0.589	0.538	1.47093e-110	3.54524e-106
1	YWHAH	0.746466	0.507	0.438	4.04992e-110	9.76113e-106
1	SGMS1	1.1803	0.351	0.258	2.30174e-109	5.54765e-105
1	JPT1	0.64037	0.596	0.542	1.33311e-108	3.21306e-104
1	ANKRD10	1.13622	0.385	0.304	3.36245e-108	8.10419e-104
1	PPP1R18	0.660644	0.581	0.528	4.74652e-107	1.14401e-102
1	CCDC88C	0.909799	0.428	0.34	9.5374e-107	2.29871e-102
1	STARD7	0.826766	0.511	0.459	1.86656e-106	4.49877e-102
1	PARP9	0.65778	0.522	0.438	1.69459e-105	4.08431e-101
1	LCK	0.492369	0.667	0.614	5.75201e-105	1.38635e-100
1	PTPRCAP	0.786252	0.419	0.317	1.75386e-104	4.22714e-100
1	SDHA	0.710924	0.543	0.493	3.48507e-104	8.39971e-100
1	ABHD3	1.14554	0.321	0.231	6.34314e-104	1.52882e-99
1	P2RY10	1.06486	0.292	0.197	1.82755e-103	4.40475e-99
1	AHNAK	0.532047	0.589	0.496	2.50582e-103	6.03952e-99
1	CORO1B	1.3124	0.304	0.216	3.30401e-103	7.96333e-99
1	ZC3HAV1	0.771117	0.541	0.486	2.78559e-102	6.71383e-98
1	APOL6	0.662003	0.531	0.447	2.23754e-101	5.39291e-97
1	CSTB	0.257617	0.754	0.714	1.29479e-100	3.1207e-96
1	CRTC3	1.22455	0.33	0.246	1.07181e-99	2.58328e-95
1	BLOC1S1	0.593292	0.592	0.549	4.64515e-99	1.11957e-94
1	PCBP1	0.298298	0.85	0.867	6.11599e-99	1.47408e-94
1	ELOVL5	0.87947	0.464	0.405	6.85083e-99	1.65119e-94
1	SRSF5	0.374885	0.776	0.774	5.14004e-98	1.23885e-93
1	TMF1	1.00536	0.458	0.4	1.82499e-97	4.3986e-93
1	PTTG1	1.1147	0.334	0.253	2.46925e-97	5.95139e-93
1	KMT2A	0.542254	0.644	0.609	5.3817e-97	1.2971e-92
1	RPS27L	0.734813	0.601	0.57	6.86029e-97	1.65347e-92
1	JAZF1	0.984114	0.363	0.272	1.84112e-96	4.43747e-92
1	DGLUCY	1.15635	0.313	0.225	3.56681e-96	8.59673e-92
1	CASP1	0.90852	0.361	0.268	4.40472e-96	1.06162e-91
1	CYLD	0.677642	0.551	0.503	2.43492e-95	5.86864e-91
1	TBC1D10C	0.743301	0.392	0.299	3.69201e-95	8.89847e-91
1	NARF	0.982299	0.398	0.323	1.6735e-93	4.03346e-89
1	RHBDD2	1.08024	0.347	0.269	5.58201e-92	1.34538e-87
1	OCIAD2	0.71369	0.47	0.403	6.73962e-92	1.62438e-87
1	CTSA	1.00987	0.378	0.307	1.49239e-91	3.59697e-87
1	CD59	1.05445	0.301	0.216	2.61524e-91	6.30325e-87
1	COMMD6	0.400407	0.748	0.744	5.08589e-91	1.2258e-86
1	DDHD1	1.00856	0.456	0.398	2.72715e-90	6.57297e-86
1	SIT1	0.923517	0.308	0.22	1.2285e-89	2.96094e-85
1	CSRNP1	1.08516	0.355	0.28	2.85737e-89	6.88682e-85
1	PBX4	1.23082	0.254	0.17	5.89448e-89	1.42069e-84
1	MT-ND3	0.314645	0.936	0.92	1.93651e-87	4.66738e-83
1	DDIT4	0.717126	0.532	0.453	3.72975e-86	8.98944e-82
1	MORC3	0.941805	0.391	0.32	6.17822e-85	1.48908e-80
1	YPEL3	0.396795	0.51	0.411	1.11732e-83	2.69296e-79
1	RCSD1	0.843167	0.416	0.345	3.86647e-83	9.31896e-79
1	HNRNPH2	0.87225	0.356	0.278	4.5531e-83	1.09739e-78
1	ATP2B4	0.722638	0.437	0.354	1.04391e-82	2.51603e-78
1	FAM177A1	0.711683	0.497	0.453	4.76997e-82	1.14966e-77
1	TBCB	0.500709	0.614	0.588	1.1408e-81	2.74956e-77
1	PDE4B	0.580206	0.5	0.417	2.1337e-81	5.14264e-77
1	SLC44A2	1.03359	0.285	0.204	4.68071e-81	1.12814e-76
1	IFIT5	1.00955	0.318	0.241	2.85547e-80	6.88225e-76
1	RORA	0.487291	0.588	0.513	3.53578e-80	8.52194e-76
1	MIIP	0.957001	0.393	0.333	2.38087e-79	5.73837e-75
1	NCK2	0.800301	0.453	0.395	2.63246e-79	6.34476e-75
1	TRIM21	0.814545	0.413	0.35	4.18351e-79	1.00831e-74
1	EXOC6B	1.43298	0.259	0.183	4.55443e-79	1.09771e-74
1	UNC119	1.00702	0.314	0.238	1.15123e-78	2.77468e-74
1	PSMB8	0.293074	0.845	0.852	2.1583e-78	5.20192e-74
1	TRAF3	0.826071	0.494	0.454	8.25204e-78	1.98891e-73
1	TBCA	0.431644	0.712	0.697	9.12421e-78	2.19912e-73
1	PRKD2	1.11666	0.27	0.194	1.32296e-77	3.18859e-73
1	CHST11	0.688896	0.524	0.471	2.55154e-77	6.14972e-73
1	TAP2	0.397053	0.718	0.705	2.89943e-77	6.9882e-73
1	ACAP1	0.711707	0.452	0.391	2.02872e-76	4.88963e-72
1	DOK2	0.895456	0.333	0.258	3.78127e-75	9.11361e-71
1	ICAM3	0.69624	0.445	0.385	5.84673e-74	1.40918e-69
1	EIF2AK2	0.737595	0.457	0.394	1.09996e-73	2.65111e-69
1	RBM38	0.856517	0.373	0.306	1.14848e-73	2.76806e-69
1	MAGED2	0.766463	0.42	0.362	1.22526e-73	2.95312e-69
1	PRNP	0.774893	0.412	0.348	3.63966e-73	8.77231e-69
1	DTX3L	0.708126	0.434	0.365	4.07297e-73	9.81668e-69
1	BCL6	1.04534	0.29	0.212	8.27802e-73	1.99517e-68
1	ILK	0.575606	0.529	0.491	8.38134e-73	2.02007e-68
1	PARP10	0.908004	0.331	0.256	2.11901e-72	5.10724e-68
1	GDI1	0.710455	0.465	0.421	2.28039e-72	5.49621e-68
1	RNPEPL1	0.818412	0.392	0.331	7.80938e-72	1.88222e-67
1	GPBP1	0.561677	0.566	0.54	3.41792e-71	8.23788e-67
1	SLC50A1	1.11172	0.315	0.252	3.73085e-71	8.9921e-67
1	MIB1	1.12717	0.289	0.22	4.33877e-70	1.04573e-65
1	MAN1A2	0.86628	0.413	0.358	4.91043e-70	1.18351e-65
1	TBC1D4	0.861112	0.265	0.186	9.81067e-70	2.36457e-65
1	TGIF2	1.05682	0.295	0.229	1.36401e-68	3.28754e-64
1	ZC3H7A	0.841893	0.388	0.327	1.39475e-68	3.36163e-64
1	CRIP1	0.381163	0.626	0.565	1.40687e-68	3.39084e-64
1	VPS54	1.22869	0.26	0.19	2.48952e-68	6.00024e-64
1	CDC42SE2	0.391974	0.726	0.72	8.09814e-68	1.95181e-63
1	TMEM59	0.4261	0.652	0.653	1.11202e-67	2.68019e-63
1	HLA-F	0.282483	0.799	0.806	8.42978e-67	2.03175e-62
1	IL18R1	1.12212	0.252	0.182	2.71078e-66	6.53352e-62
1	TOP1	0.516799	0.647	0.64	4.59049e-66	1.1064e-61
1	VCP	0.383982	0.733	0.724	7.5419e-65	1.81775e-60
1	CARD19	1.07274	0.27	0.204	4.62588e-64	1.11493e-59
1	OIP5-AS1	0.962207	0.358	0.306	6.64983e-64	1.60274e-59
1	CBFB	0.839608	0.387	0.338	9.81273e-63	2.36506e-58
1	ZNF292	0.617603	0.52	0.482	1.53762e-62	3.70597e-58
1	MAD1L1	1.1278	0.287	0.226	3.11342e-62	7.50396e-58
1	DAZAP2	0.340592	0.713	0.736	5.93121e-62	1.42954e-57
1	CCM2	0.676151	0.464	0.427	8.03822e-62	1.93737e-57
1	USP12	0.78429	0.445	0.401	8.64132e-62	2.08273e-57
1	KDM7A	0.895811	0.304	0.231	2.18852e-61	5.27478e-57
1	CHURC1	0.559198	0.539	0.518	8.15877e-61	1.96643e-56
1	LRP10	0.643073	0.436	0.384	8.24675e-61	1.98763e-56
1	CBR1	0.991826	0.386	0.347	7.02345e-60	1.69279e-55
1	SF3B1	0.409005	0.675	0.685	1.08755e-59	2.62122e-55
1	TRAPPC1	0.392758	0.662	0.668	9.17729e-59	2.21191e-54
1	STK24	0.615917	0.482	0.449	1.28275e-57	3.09169e-53
1	MYCBP2	0.511104	0.613	0.606	8.14116e-57	1.96218e-52
1	N4BP2L2	0.413963	0.631	0.627	1.42654e-55	3.43824e-51
1	TIFA	0.94956	0.3	0.242	2.32631e-55	5.60687e-51
1	ZDHHC18	0.950891	0.306	0.25	9.37699e-55	2.26004e-50
1	BAK1	0.841745	0.324	0.269	1.95719e-54	4.71722e-50
1	DYNLL1	0.350843	0.731	0.71	2.92291e-54	7.04479e-50
1	PTPN1	0.501431	0.579	0.565	4.00051e-54	9.64202e-50
1	SAMSN1	0.476134	0.647	0.614	4.06714e-54	9.80263e-50
1	RUNX1	0.616714	0.495	0.452	1.85229e-53	4.4644e-49
1	ARL6IP6	0.894913	0.325	0.272	1.98517e-53	4.78467e-49
1	TRAK2	1.18282	0.257	0.2	3.52983e-53	8.5076e-49
1	TMEM50B	0.956005	0.278	0.222	1.01997e-52	2.45833e-48
1	FKBP8	0.350225	0.658	0.657	1.86718e-52	4.50027e-48
1	NAMPT	0.399834	0.602	0.553	2.3874e-52	5.75412e-48
1	RELB	0.40261	0.605	0.6	1.2085e-51	2.91272e-47
1	NDUFC1	0.441393	0.607	0.6	2.07914e-51	5.01115e-47
1	STAT2	0.697676	0.356	0.292	2.18373e-51	5.26321e-47
1	LPP	0.779257	0.42	0.375	3.13813e-51	7.56352e-47
1	CIAO2B	0.32956	0.705	0.697	1.45914e-50	3.51682e-46
1	MBNL1	0.410124	0.846	0.867	2.65516e-50	6.39948e-46
1	MOB3A	0.901225	0.326	0.276	4.13448e-50	9.96492e-46
1	GPHN	1.13027	0.29	0.236	6.18858e-50	1.49157e-45
1	MAP4K4	0.777474	0.401	0.358	8.02811e-50	1.93494e-45
1	PARP14	0.358916	0.628	0.589	9.82193e-50	2.36728e-45
1	UBE2D2	0.309289	0.719	0.719	2.26305e-49	5.4544e-45
1	STMN1	0.554574	0.329	0.262	3.0023e-49	7.23615e-45
1	ARHGAP4	1.01549	0.254	0.198	4.37637e-49	1.05479e-44
1	MX2	0.691483	0.271	0.201	5.31448e-49	1.2809e-44
1	TMEM140	0.767697	0.274	0.211	1.99036e-48	4.79717e-44
1	BAX	0.544262	0.611	0.62	3.03724e-48	7.32035e-44
1	PRMT2	0.538301	0.492	0.467	6.82952e-48	1.64605e-43
1	KIFAP3	0.916091	0.311	0.261	7.54612e-48	1.81877e-43
1	RSBN1	0.821315	0.337	0.288	8.19741e-48	1.97574e-43
1	EMP3	0.262288	0.832	0.813	2.05222e-47	4.94627e-43
1	ARID4B	0.410477	0.635	0.639	2.6385e-47	6.3593e-43
1	TMEM50A	0.302751	0.708	0.723	3.09815e-47	7.46715e-43
1	FOXP1	0.544746	0.599	0.589	3.11079e-47	7.49763e-43
1	HIVEP2	0.648477	0.453	0.418	3.53781e-47	8.52682e-43
1	RHOG	0.306556	0.7	0.696	5.10493e-47	1.23039e-42
1	ENTPD1-AS1	0.97669	0.284	0.23	5.84874e-47	1.40966e-42
1	SH3BGRL	0.521319	0.49	0.463	5.88226e-47	1.41774e-42
1	DIPK1A	0.971569	0.282	0.229	5.49747e-46	1.325e-41
1	BIN1	0.718254	0.333	0.284	6.72244e-46	1.62024e-41
1	AP1G2	0.953936	0.27	0.219	7.03265e-46	1.69501e-41
1	FAM104A	0.896327	0.323	0.282	1.08908e-45	2.6249e-41
1	GNB2	0.311129	0.684	0.678	5.77947e-45	1.39297e-40
1	PPM1M	0.879317	0.293	0.242	1.72917e-44	4.16764e-40
1	NAGK	0.77921	0.348	0.308	6.8135e-44	1.64219e-39
1	SCLT1	0.921064	0.34	0.297	1.57658e-43	3.79988e-39
1	CHD2	0.58703	0.485	0.46	3.79894e-43	9.1562e-39
1	TRAM1	0.406876	0.588	0.593	3.92499e-43	9.46002e-39
1	RNF34	0.801971	0.356	0.321	9.02719e-43	2.17573e-38
1	TSPO	0.394625	0.595	0.582	1.15059e-42	2.77314e-38
1	IL27RA	0.577768	0.447	0.416	1.347e-42	3.24655e-38
1	ECH1	0.472611	0.516	0.509	1.44793e-42	3.48979e-38
1	RALB	0.854512	0.253	0.2	2.6427e-42	6.36943e-38
1	RBX1	0.273985	0.739	0.741	5.37518e-41	1.29553e-36
1	CMTM7	0.699853	0.378	0.345	1.06599e-40	2.56924e-36
1	PAIP2	0.372039	0.601	0.613	1.31954e-40	3.18036e-36
1	TPP1	0.728604	0.305	0.255	2.34276e-40	5.64651e-36
1	PFKP	0.529417	0.494	0.48	5.11477e-40	1.23276e-35
1	EVL	0.274454	0.62	0.588	9.89208e-40	2.38419e-35
1	IRF9	0.33461	0.616	0.621	2.68785e-39	6.47825e-35
1	PRDM2	0.759597	0.39	0.361	5.8839e-39	1.41814e-34
1	SURF4	0.43784	0.556	0.549	6.10226e-39	1.47077e-34
1	HSPB1	0.544346	0.51	0.494	7.75222e-39	1.86844e-34
1	GMFG	0.277484	0.696	0.715	8.93342e-39	2.15313e-34
1	NDUFB8	0.276465	0.735	0.741	1.06448e-38	2.56561e-34
1	NAPRT	0.886596	0.274	0.228	1.2212e-38	2.94333e-34
1	RASGEF1B	0.258424	0.292	0.408	2.04658e-38	4.93267e-34
1	BIN2	0.54287	0.385	0.341	9.33936e-38	2.25097e-33
1	RASA2	0.461516	0.524	0.508	1.07524e-37	2.59154e-33
1	PPM1G	0.373254	0.604	0.6	1.42653e-37	3.43822e-33
1	CD47	0.376243	0.566	0.549	1.56405e-37	3.76968e-33
1	VCPIP1	0.858291	0.264	0.216	1.87542e-37	4.52015e-33
1	CDV3	0.326557	0.687	0.696	4.92416e-37	1.18682e-32
1	JAK3	0.560021	0.418	0.391	5.56376e-37	1.34098e-32
1	CDC37	0.271656	0.753	0.764	2.13634e-36	5.14901e-32
1	ARHGAP15	0.462285	0.641	0.643	3.53203e-36	8.51291e-32
1	TPM4	0.449904	0.506	0.467	7.14146e-36	1.72124e-31
1	NDUFB4	0.347508	0.642	0.657	1.4732e-35	3.5507e-31
1	IL6ST	0.932058	0.281	0.238	1.67658e-35	4.0409e-31
1	FLOT2	0.800426	0.289	0.247	1.69411e-35	4.08315e-31
1	ECE1	0.980639	0.276	0.237	4.01111e-35	9.66758e-31
1	REEP5	0.412278	0.593	0.609	1.11197e-34	2.68008e-30
1	SERINC1	0.525859	0.45	0.434	1.25944e-34	3.0355e-30
1	DCK	0.893389	0.25	0.208	1.35991e-34	3.27766e-30
1	ASXL1	0.461286	0.527	0.522	3.19588e-34	7.70271e-30
1	BNIP3	0.783068	0.289	0.245	6.58457e-34	1.58701e-29
1	CYBC1	0.648302	0.399	0.379	8.00433e-34	1.9292e-29
1	ACAP2	0.548875	0.488	0.482	9.70404e-34	2.33887e-29
1	TCIRG1	0.67457	0.327	0.287	1.02073e-33	2.46016e-29
1	EPB41	0.536248	0.428	0.403	1.11051e-33	2.67654e-29
1	WDFY1	0.878519	0.283	0.241	2.79685e-33	6.74098e-29
1	IDI1	0.650374	0.43	0.421	4.59857e-33	1.10835e-28
1	DTNBP1	0.830519	0.286	0.247	4.95044e-33	1.19315e-28
1	TUBB4B	0.333603	0.696	0.688	6.62491e-33	1.59674e-28
1	BST2	0.251821	0.739	0.755	7.62146e-33	1.83692e-28
1	BRD2	0.402316	0.593	0.605	7.62424e-33	1.83759e-28
1	RERE	0.876707	0.299	0.263	8.03622e-33	1.93689e-28
1	AHR	0.648988	0.374	0.343	3.03173e-32	7.30707e-28
1	CHD3	0.607697	0.389	0.359	5.50763e-32	1.32745e-27
1	PML	0.747288	0.341	0.312	6.48404e-32	1.56278e-27
1	CNN2	0.597263	0.403	0.378	9.07531e-32	2.18733e-27
1	LMF2	0.71323	0.325	0.293	1.04594e-31	2.52092e-27
1	ZC3H12A	0.854735	0.263	0.221	1.26211e-31	3.04194e-27
1	WDR82	0.695281	0.373	0.354	6.42283e-31	1.54803e-26
1	ZFC3H1	0.733801	0.386	0.368	7.60307e-31	1.83249e-26
1	VAMP8	0.278709	0.596	0.602	6.02494e-30	1.45213e-25
1	BTN3A2	0.386261	0.449	0.421	8.74467e-30	2.10764e-25
1	NT5C3A	0.741359	0.386	0.373	8.87731e-30	2.13961e-25
1	H2AFZ	0.281182	0.712	0.715	1.22576e-29	2.95434e-25
1	CREBRF	0.650573	0.254	0.207	1.72349e-29	4.15395e-25
1	NDUFA12	0.307095	0.635	0.645	2.81949e-29	6.79554e-25
1	JUN	0.595467	0.295	0.405	4.39751e-29	1.05989e-24
1	NUMA1	0.829292	0.273	0.237	6.32314e-29	1.524e-24
1	UBQLN2	0.869448	0.295	0.266	6.71507e-29	1.61847e-24
1	MRPS6	0.379355	0.549	0.55	9.70838e-29	2.33991e-24
1	PPP1R15A	0.671217	0.417	0.402	4.12364e-28	9.93879e-24
1	SHFL	0.372897	0.528	0.527	5.14888e-28	1.24098e-23
1	CCDC91	0.548239	0.411	0.39	6.52968e-28	1.57378e-23
1	IKBIP	1.11081	0.276	0.25	7.2611e-28	1.75007e-23
1	MAPK1IP1L	0.429261	0.508	0.522	1.07573e-27	2.59272e-23
1	CMTM3	0.580517	0.374	0.353	1.96589e-27	4.73819e-23
1	NAPA	0.385963	0.55	0.568	2.00887e-27	4.84178e-23
1	MALT1	0.715926	0.363	0.342	2.18026e-27	5.25487e-23
1	CAPN2	0.540277	0.391	0.366	5.484e-27	1.32175e-22
1	ARHGDIA	0.257895	0.703	0.714	6.55668e-27	1.58029e-22
1	DNAJA2	0.446321	0.491	0.495	8.05911e-27	1.94241e-22
1	PMAIP1	0.753105	0.344	0.32	3.90485e-26	9.41146e-22
1	OGFR	0.442058	0.473	0.475	6.9823e-26	1.68287e-21
1	TNFRSF14	0.329804	0.548	0.551	1.05961e-25	2.55387e-21
1	TMED5	0.522869	0.413	0.403	1.29049e-25	3.11035e-21
1	ECI1	0.769849	0.284	0.255	1.90349e-25	4.58779e-21
1	SLFN5	0.340756	0.506	0.484	2.44986e-25	5.90465e-21
1	KDM5B	0.813448	0.291	0.26	3.8827e-25	9.35808e-21
1	DPYD	0.305513	0.41	0.367	5.20795e-25	1.25522e-20
1	GABARAPL2	0.323704	0.559	0.579	5.89362e-25	1.42048e-20
1	VKORC1	0.437031	0.461	0.465	6.52991e-25	1.57384e-20
1	LFNG	0.619248	0.31	0.275	1.23627e-24	2.97967e-20
1	SFT2D1	0.654379	0.352	0.341	1.27246e-24	3.06689e-20
1	DCPS	0.667218	0.334	0.317	7.56307e-24	1.82285e-19
1	SHISA5	0.412918	0.437	0.423	9.32669e-24	2.24792e-19
1	SNRK	0.715102	0.258	0.223	9.49088e-24	2.28749e-19
1	SLC2A3	0.456095	0.461	0.439	1.60742e-23	3.8742e-19
1	LPIN1	0.775128	0.262	0.231	1.64341e-23	3.96094e-19
1	PAG1	0.648244	0.394	0.385	2.67448e-23	6.44603e-19
1	ANXA7	0.337947	0.556	0.566	3.28265e-23	7.91184e-19
1	FNDC3A	0.714458	0.383	0.374	3.62071e-23	8.72663e-19
1	SELENOK	0.279774	0.6	0.614	5.05484e-23	1.21832e-18
1	IRF3	0.556791	0.351	0.332	2.36561e-22	5.70159e-18
1	ITM2C	1.10558	0.257	0.23	3.37135e-22	8.12564e-18
1	MAX	0.447039	0.474	0.488	5.04652e-22	1.21631e-17
1	COX17	0.299687	0.627	0.638	5.13942e-22	1.2387e-17
1	C5orf56	0.29	0.497	0.485	6.08826e-22	1.46739e-17
1	ODF2L	0.720512	0.271	0.24	6.60412e-22	1.59173e-17
1	S1PR4	0.570689	0.354	0.333	9.65531e-22	2.32712e-17
1	SOS1	0.58751	0.432	0.421	1.14958e-21	2.77071e-17
1	NCOA2	0.668839	0.349	0.328	1.16662e-21	2.81179e-17
1	RAB5A	0.733705	0.302	0.284	4.29709e-21	1.03568e-16
1	IFNAR2	0.624483	0.337	0.318	5.34463e-21	1.28816e-16
1	TMEM219	0.526	0.387	0.377	5.61946e-21	1.3544e-16
1	FBRS	0.635254	0.357	0.345	6.11467e-21	1.47376e-16
1	MYO5A	0.764883	0.305	0.284	1.30518e-20	3.14574e-16
1	ANKRD44	0.275266	0.66	0.68	1.38411e-20	3.33599e-16
1	ITSN2	0.452979	0.482	0.494	2.95551e-20	7.12338e-16
1	MGST3	0.399987	0.45	0.449	7.31739e-20	1.76364e-15
1	NDUFA3	0.341692	0.596	0.62	7.46761e-20	1.79984e-15
1	CNST	0.823563	0.259	0.235	8.31702e-20	2.00457e-15
1	PMVK	0.742335	0.31	0.298	2.57713e-19	6.2114e-15
1	ITGB1BP1	0.635562	0.386	0.393	6.26407e-19	1.50977e-14
1	MKNK2	0.462641	0.399	0.394	8.8505e-19	2.13315e-14
1	PJA2	0.523785	0.37	0.361	8.99243e-19	2.16736e-14
1	PMF1	0.429397	0.443	0.447	1.78443e-18	4.30083e-14
1	BACH1	0.47121	0.363	0.346	7.30703e-18	1.76114e-13
1	TM9SF2	0.465304	0.432	0.442	2.56212e-17	6.17522e-13
1	CKLF	0.451353	0.427	0.426	8.42306e-17	2.03013e-12
1	KIF5B	0.346473	0.507	0.528	8.60464e-17	2.07389e-12
1	ORMDL3	0.620026	0.294	0.275	1.38283e-16	3.33289e-12
1	N4BP1	0.418141	0.449	0.453	1.62546e-16	3.91767e-12
1	PATJ	0.854868	0.251	0.232	2.3472e-16	5.65723e-12
1	FGD3	0.5901	0.286	0.262	2.43576e-16	5.87066e-12
1	CAB39	0.508448	0.46	0.481	2.58767e-16	6.23681e-12
1	MSI2	0.768766	0.288	0.27	2.75701e-16	6.64496e-12
1	SELENOM	0.657739	0.25	0.226	4.34948e-16	1.04831e-11
1	DOCK2	0.57407	0.419	0.426	5.72898e-16	1.3808e-11
1	ARRDC1	0.608382	0.311	0.3	6.27296e-16	1.51191e-11
1	ARHGAP45	0.483403	0.368	0.36	6.30944e-16	1.5207e-11
1	KCNAB2	0.641156	0.339	0.334	6.48759e-16	1.56364e-11
1	BTN3A1	0.4196	0.266	0.233	8.58184e-16	2.0684e-11
1	SYNRG	0.499107	0.382	0.38	8.97091e-16	2.16217e-11
1	TRAF4	0.447229	0.328	0.302	1.30698e-15	3.15009e-11
1	SNRPN	0.557137	0.29	0.271	1.35337e-15	3.26188e-11
1	GRK6	0.676384	0.289	0.276	3.13342e-15	7.55216e-11
1	TERF2IP	0.283432	0.565	0.604	4.62021e-15	1.11356e-10
1	WNK1	0.395639	0.487	0.508	5.13475e-15	1.23758e-10
1	TSC22D3	0.58088	0.259	0.232	5.14627e-15	1.24036e-10
1	C9orf78	0.366216	0.485	0.507	8.29306e-15	1.99879e-10
1	ZNRF2	0.286645	0.328	0.303	1.13861e-14	2.74428e-10
1	LMBRD1	0.531807	0.347	0.344	8.56447e-14	2.06421e-09
1	NUCB1	0.283223	0.512	0.531	1.43495e-13	3.45853e-09
1	NDUFS7	0.308094	0.535	0.557	1.73792e-13	4.18873e-09
1	AIP	0.265512	0.537	0.564	2.55975e-13	6.16951e-09
1	SRP19	0.342606	0.493	0.522	3.11479e-13	7.50727e-09
1	CUTA	0.408401	0.43	0.443	4.50514e-13	1.08583e-08
1	BID	0.436495	0.25	0.227	6.33567e-13	1.52702e-08
1	CCDC107	0.366189	0.411	0.416	8.43952e-13	2.03409e-08
1	SNX6	0.288265	0.579	0.621	1.3214e-12	3.18483e-08
1	NORAD	0.608005	0.33	0.33	2.54022e-12	6.12245e-08
1	C19orf12	0.658839	0.296	0.29	2.9524e-12	7.11587e-08
1	DPY30	0.511268	0.36	0.371	4.31322e-12	1.03957e-07
1	RSRP1	0.265623	0.544	0.568	5.82397e-12	1.40369e-07
1	DEF6	0.480804	0.337	0.334	6.37721e-12	1.53703e-07
1	PDE3B	0.275812	0.403	0.387	6.6619e-12	1.60565e-07
1	GPR183	0.480541	0.25	0.227	7.04191e-12	1.69724e-07
1	G3BP2	0.346792	0.499	0.533	1.69588e-11	4.0874e-07
1	PLEC	0.732636	0.267	0.257	2.27244e-11	5.47703e-07
1	TMEM131L	0.616235	0.299	0.291	3.54004e-11	8.53219e-07
1	DDB2	0.552471	0.319	0.315	3.81869e-11	9.2038e-07
1	HBP1	0.474597	0.253	0.234	5.03641e-11	1.21388e-06
1	UPF2	0.561326	0.401	0.422	5.23883e-11	1.26266e-06
1	COMMD7	0.490447	0.327	0.328	5.35447e-11	1.29054e-06
1	TRAF3IP3	0.338946	0.414	0.41	5.41836e-11	1.30593e-06
1	PET100	0.33062	0.498	0.531	1.14943e-10	2.77036e-06
1	ADK	0.38975	0.469	0.487	1.32359e-10	3.19012e-06
1	GNG10	0.643131	0.301	0.307	3.47836e-10	8.38354e-06
1	ADAM10	0.508695	0.352	0.358	4.90161e-10	1.18139e-05
1	DENND1B	0.590355	0.278	0.267	5.42836e-10	1.30834e-05
1	TXNIP	0.297618	0.401	0.395	6.67141e-10	1.60794e-05
1	DNAJB1	0.461098	0.374	0.389	7.98481e-10	1.9245e-05
1	KLF13	0.333799	0.447	0.463	9.33598e-10	2.25016e-05
1	ATG5	0.485416	0.397	0.42	1.1175e-09	2.69339e-05
1	PSIP1	0.345371	0.441	0.458	1.40404e-09	3.38401e-05
1	MPHOSPH8	0.311284	0.531	0.576	1.5426e-09	3.71797e-05
1	CD164	0.259936	0.566	0.61	1.9258e-09	4.64156e-05
1	DIAPH1	0.357971	0.469	0.499	2.54197e-09	6.12667e-05
1	YPEL5	0.393798	0.319	0.313	2.62434e-09	6.32518e-05
1	ODF3B	0.538119	0.265	0.255	2.7811e-09	6.70301e-05
1	EFR3A	0.482241	0.373	0.385	3.004e-09	7.24025e-05
1	MRPL33	0.390578	0.426	0.452	3.29829e-09	7.94955e-05
1	CDC26	0.413594	0.412	0.436	4.39389e-09	0.000105902
1	ATRX	0.305535	0.528	0.567	4.989e-09	0.000120245
1	MITD1	0.472694	0.38	0.399	5.34797e-09	0.000128897
1	SHLD2	0.271053	0.195	0.25	5.62557e-09	0.000135588
1	GPRIN3	0.402597	0.279	0.262	7.27707e-09	0.000175392
1	ACTN4	0.296731	0.532	0.574	8.32769e-09	0.000200714
1	HBS1L	0.571094	0.333	0.343	8.58852e-09	0.000207001
1	ELMO1	0.595367	0.371	0.385	9.33318e-09	0.000224948
1	LMAN1	0.267762	0.498	0.521	1.32994e-08	0.000320543
1	TMEM205	0.537154	0.289	0.29	1.57076e-08	0.000378584
1	TMOD3	0.279496	0.499	0.537	1.58653e-08	0.000382385
1	LNPEP	0.433189	0.392	0.408	1.75363e-08	0.000422659
1	INPP5D	0.535165	0.288	0.284	2.46363e-08	0.000593785
1	RAB11B	0.308614	0.464	0.5	2.52194e-08	0.000607837
1	RAP1GDS1	0.597972	0.327	0.337	3.81807e-08	0.000920232
1	DOCK8	0.250018	0.529	0.559	3.99734e-08	0.000963439
1	TSTD1	0.424681	0.353	0.362	5.40077e-08	0.00130169
1	FBXW7	0.287681	0.269	0.339	7.43582e-08	0.00179218
1	OTUD5	0.52347	0.318	0.327	1.54104e-07	0.00371422
1	REV3L	0.629515	0.263	0.259	1.62369e-07	0.00391342
1	PHYKPL	0.450927	0.355	0.367	1.81498e-07	0.00437446
1	DESI1	0.427055	0.403	0.428	1.96891e-07	0.00474548
1	C21orf91	0.528336	0.314	0.32	2.61331e-07	0.00629861
1	HERC4	0.46305	0.352	0.364	4.00557e-07	0.00965422
1	EPC1	0.264711	0.516	0.562	4.08052e-07	0.00983488
1	TRIM38	0.557502	0.252	0.245	4.10013e-07	0.00988214
1	CCNL1	0.457252	0.463	0.504	5.2573e-07	0.0126712
1	RNF126	0.356528	0.38	0.398	6.68882e-07	0.0161214
1	NDUFB1	0.314061	0.476	0.514	7.05556e-07	0.0170053
1	GBF1	0.272472	0.254	0.317	7.23725e-07	0.0174432
1	AP2B1	0.447056	0.394	0.42	7.83174e-07	0.0188761
1	RNF5	0.36141	0.378	0.398	8.42805e-07	0.0203133
1	FBXW5	0.345025	0.416	0.443	8.94566e-07	0.0215608
1	LATS1	0.29821	0.221	0.274	1.58584e-06	0.0382219
1	THOC3	0.257729	0.236	0.294	1.67245e-06	0.0403094
1	EMC7	0.34234	0.412	0.448	1.84059e-06	0.044362
1	TECR	0.258081	0.479	0.515	1.86855e-06	0.0450357
1	STAU1	0.356712	0.428	0.462	2.14485e-06	0.0516951
1	LY75	0.400514	0.282	0.277	2.15282e-06	0.0518873
1	PHPT1	0.284427	0.522	0.57	2.6846e-06	0.0647042
1	VPS13C	0.285973	0.492	0.526	3.04858e-06	0.0734768
1	CYP20A1	0.614653	0.279	0.285	3.38245e-06	0.0815238
1	IER5	0.433776	0.362	0.377	3.41873e-06	0.0823982
1	RPTOR	0.303659	0.218	0.267	4.33143e-06	0.104396
1	VPS35	0.433148	0.373	0.403	5.36058e-06	0.129201
1	TMEM259	0.398986	0.404	0.436	5.52634e-06	0.133196
1	ASH1L	0.341005	0.497	0.542	5.7288e-06	0.138076
1	LINC-PINT	0.61307	0.252	0.252	6.48857e-06	0.156388
1	SMAD4	0.272495	0.226	0.277	6.56057e-06	0.158123
1	MZT2A	0.371307	0.389	0.414	8.05242e-06	0.194079
1	SEC14L1	0.581492	0.254	0.256	8.75028e-06	0.210899
1	SETX	0.329599	0.462	0.499	9.66861e-06	0.233033
1	EPC2	0.257531	0.209	0.254	1.0491e-05	0.252853
1	TBC1D5	0.437761	0.37	0.385	1.21806e-05	0.293577
1	MLLT10	0.26173	0.226	0.276	1.42416e-05	0.343251
1	CYB5A	0.423761	0.332	0.347	1.44484e-05	0.348235
1	DYNC1LI2	0.279724	0.208	0.256	1.49528e-05	0.360392
1	KCMF1	0.470244	0.364	0.392	1.76009e-05	0.424218
1	UBAP1	0.262234	0.217	0.263	1.98059e-05	0.477361
1	SPECC1L	0.272797	0.252	0.308	2.01774e-05	0.486315
1	CWC25	0.275749	0.24	0.295	2.24054e-05	0.540016
1	MFSD6	0.251906	0.222	0.268	2.34388e-05	0.564922
1	TOR1AIP1	0.546946	0.28	0.288	2.44606e-05	0.589549
1	RTF1	0.35804	0.425	0.461	2.5419e-05	0.612649
1	ARHGAP30	0.316426	0.419	0.447	2.67216e-05	0.644045
1	PAIP1	0.265672	0.261	0.321	4.94915e-05	1
1	PPP2R3C	0.251514	0.256	0.314	5.42492e-05	1
1	UCHL3	0.623498	0.258	0.267	6.73922e-05	1
1	IL15RA	0.419922	0.342	0.361	7.01653e-05	1
1	CORO7	0.554602	0.267	0.273	8.26747e-05	1
1	MED13	0.26002	0.236	0.284	9.73459e-05	1
1	PVT1	0.435621	0.215	0.261	0.000102448	1
1	CARD11	0.533126	0.299	0.307	0.000109919	1
1	NUDT5	0.302865	0.435	0.474	0.000117451	1
1	TAF3	0.256735	0.276	0.335	0.000123249	1
1	IDS	0.263696	0.458	0.494	0.000149296	1
1	ISCA1	0.312437	0.216	0.263	0.000163958	1
1	USP9Y	0.267441	0.223	0.266	0.000184858	1
1	PRPS1	0.268481	0.237	0.289	0.000189379	1
1	LCMT1	0.292128	0.22	0.267	0.000200837	1
1	TMUB1	0.342681	0.391	0.429	0.000209996	1
1	CGAS	0.505464	0.295	0.308	0.000228527	1
1	METTL26	0.253935	0.487	0.529	0.000249413	1
1	TRIM26	0.274488	0.223	0.268	0.00028145	1
1	MLLT6	0.380137	0.365	0.386	0.000315399	1
1	TRAPPC9	0.377552	0.243	0.292	0.00031652	1
1	PFKL	0.460411	0.312	0.332	0.000336994	1
1	CHCHD7	0.272599	0.226	0.274	0.000345494	1
1	PPP4R3A	0.356409	0.394	0.429	0.000350817	1
1	HERPUD2	0.39221	0.312	0.322	0.000403727	1
1	SDF2	0.429481	0.322	0.343	0.000460026	1
1	IGSF8	0.496057	0.245	0.251	0.000470185	1
1	UBR1	0.511164	0.32	0.341	0.000485925	1
1	SAFB2	0.265815	0.265	0.319	0.000630412	1
1	CYSTM1	0.567578	0.252	0.262	0.000771512	1
1	BTBD7	0.674958	0.244	0.251	0.000855836	1
1	WAC	0.273878	0.439	0.481	0.000888596	1
1	RNF111	0.3332	0.232	0.277	0.000907394	1
1	SUPT5H	0.300101	0.3	0.364	0.00101181	1
1	TFRC	0.527458	0.308	0.325	0.00106569	1
1	BTBD9	0.282221	0.249	0.292	0.00110662	1
1	SIN3A	0.290385	0.241	0.288	0.0011325	1
1	POLR2A	0.25172	0.324	0.39	0.00123346	1
1	PLSCR3	0.415716	0.317	0.338	0.0013476	1
1	EHMT1	0.439187	0.344	0.371	0.00140255	1
1	MLLT3	0.387851	0.347	0.359	0.00169022	1
1	RGS19	0.498025	0.272	0.287	0.00178692	1
1	TRIM56	0.450034	0.269	0.277	0.00183761	1
1	CCNDBP1	0.310562	0.382	0.417	0.00229185	1
1	PHIP	0.386772	0.389	0.422	0.00237611	1
1	DGKH	0.41076	0.256	0.256	0.00238595	1
1	ARPC1A	0.259353	0.285	0.345	0.00269222	1
1	HK1	0.39607	0.354	0.384	0.00272769	1
1	CHD8	0.295924	0.269	0.321	0.00273192	1
1	CERT1	0.283875	0.244	0.288	0.00279679	1
1	ENO2	0.374085	0.252	0.257	0.00283532	1
1	ASCC3	0.423734	0.426	0.472	0.00286842	1
1	B3GALT6	0.300818	0.242	0.29	0.00299211	1
1	MAN2B1	0.454033	0.273	0.285	0.0031442	1
1	YME1L1	0.255955	0.404	0.487	0.0036807	1
1	GNPAT	0.340597	0.211	0.251	0.00375241	1
1	STK25	0.29958	0.243	0.29	0.00390063	1
1	SMIM26	0.284369	0.412	0.455	0.00425444	1
1	PDCL3	0.437205	0.294	0.316	0.0045235	1
1	PSME4	0.421205	0.218	0.258	0.0045427	1
1	TM2D3	0.282131	0.266	0.316	0.00472089	1
1	RAB21	0.386637	0.333	0.361	0.00497276	1
1	LMBR1	0.543688	0.255	0.266	0.0050266	1
1	PTTG1IP	0.405683	0.254	0.262	0.00519689	1
1	FAM120AOS	0.352767	0.218	0.258	0.00533018	1
1	WBP2	0.288415	0.377	0.411	0.0055393	1
1	PDS5B	0.311637	0.244	0.287	0.00593904	1
1	GMDS	0.496073	0.336	0.365	0.00652807	1
1	MBD5	0.398098	0.35	0.368	0.00669337	1
1	SAR1B	0.288865	0.282	0.339	0.00670372	1
1	CHMP5	0.309998	0.415	0.459	0.00677118	1
1	WWP1	0.585949	0.244	0.255	0.00681285	1
1	UBQLN1	0.378684	0.376	0.418	0.0070994	1
1	KDM2A	0.310174	0.41	0.445	0.00745359	1
1	ATP6V1H	0.270863	0.223	0.26	0.00762987	1
1	UFD1	0.277332	0.428	0.473	0.00779898	1
1	EP300	0.302113	0.232	0.27	0.00823822	1
1	WASHC3	0.44988	0.313	0.341	0.00919434	1
1	USP47	0.409527	0.375	0.413	0.00953317	1
1	PNPLA2	0.321716	0.371	0.405	0.00992704	1
2	CRTAM	1.74237	0.843	0.256	0	0
2	XCL2	2.83494	0.748	0.232	0	0
2	XCL1	3.25506	0.671	0.158	0	0
2	FABP5	1.81231	0.956	0.446	0	0
2	NME1	1.49203	0.919	0.429	0	0
2	IFNG	1.74916	0.676	0.208	0	0
2	CCL3	2.44079	0.653	0.199	0	0
2	CD8A	0.786069	0.883	0.43	0	0
2	GZMB	1.94179	0.861	0.417	0	0
2	CD8B	0.638108	0.801	0.358	0	0
2	NKG7	0.660677	0.975	0.532	0	0
2	LAG3	1.49766	0.882	0.443	0	0
2	TNFRSF9	1.37805	0.967	0.552	0	0
2	CDK6	1.31603	0.792	0.378	0	0
2	SNHG15	1.32289	0.816	0.41	0	0
2	IRF4	1.13644	0.79	0.397	0	0
2	ZBED2	2.46316	0.499	0.107	0	0
2	RGCC	1.67748	0.727	0.337	0	0
2	EBNA1BP2	1.17497	0.739	0.351	0	0
2	CCL4	2.26482	0.748	0.36	0	0
2	GPR171	1.05966	0.707	0.319	0	0
2	ODC1	1.09744	0.855	0.469	0	0
2	NOP16	1.18728	0.718	0.335	0	0
2	SLA	1.09806	0.821	0.439	0	0
2	SIAH2	1.45269	0.724	0.344	0	0
2	SRM	1.70016	0.958	0.58	0	0
2	DUSP4	0.904125	0.79	0.414	0	0
2	HOPX	1.50865	0.614	0.238	0	0
2	MIR155HG	0.893721	0.904	0.528	0	0
2	EGR2	1.49586	0.538	0.163	0	0
2	PAICS	1.1693	0.679	0.305	0	0
2	MRPL12	1.06743	0.708	0.343	0	0
2	PTMS	1.22194	0.764	0.403	0	0
2	PTPN6	1.2241	0.834	0.473	0	0
2	YBX3	1.28926	0.601	0.24	0	0
2	C1QBP	0.981449	0.927	0.568	0	0
2	GZMH	0.965447	0.667	0.309	0	0
2	MYC	1.39224	0.599	0.244	0	0
2	NOP14	1.15042	0.693	0.339	0	0
2	NHP2	0.913502	0.909	0.557	0	0
2	PRF1	0.577745	0.743	0.394	0	0
2	NOLC1	0.991297	0.741	0.392	0	0
2	TOMM40	0.959206	0.709	0.36	0	0
2	ATP1B3	1.18443	0.838	0.49	0	0
2	DCTPP1	0.969187	0.722	0.374	0	0
2	PPP1R14B	0.789243	0.911	0.568	0	0
2	MRTO4	1.13794	0.63	0.289	0	0
2	SLC1A5	1.16597	0.707	0.366	0	0
2	SLC27A2	1.76783	0.469	0.129	0	0
2	TNFSF14	1.35345	0.592	0.253	0	0
2	TIMM13	0.950533	0.707	0.372	0	0
2	PPAN	1.00096	0.677	0.343	0	0
2	PPA1	0.822726	0.911	0.578	0	0
2	MAP2K3	1.02542	0.759	0.426	0	0
2	IMPDH2	0.81213	0.817	0.484	0	0
2	RANBP1	0.850052	0.855	0.522	0	0
2	CCT2	0.881503	0.907	0.576	0	0
2	TBX21	0.841073	0.683	0.353	0	0
2	GPATCH4	1.05681	0.639	0.31	0	0
2	BATF3	1.37337	0.573	0.244	0	0
2	APOBEC3G	1.10687	0.902	0.574	0	0
2	MTHFD2	0.995993	0.83	0.502	0	0
2	APOBEC3C	0.993131	0.677	0.35	0	0
2	MRPL4	0.818555	0.769	0.442	0	0
2	RBPJ	0.980826	0.839	0.512	0	0
2	GTPBP4	0.994767	0.673	0.348	0	0
2	FBL	0.847812	0.879	0.554	0	0
2	PHB	0.736573	0.866	0.545	0	0
2	SNRPE	0.845024	0.831	0.512	0	0
2	MCOLN2	0.724495	0.619	0.302	0	0
2	ZNF593	1.02855	0.637	0.321	0	0
2	CDK4	1.00967	0.648	0.332	0	0
2	CD82	1.34729	0.7	0.385	0	0
2	SNRPD1	0.812065	0.825	0.512	0	0
2	APEX1	0.810986	0.74	0.428	0	0
2	ETS2	1.46924	0.498	0.186	0	0
2	NIFK	0.842399	0.706	0.394	0	0
2	POLR2H	0.865299	0.673	0.362	0	0
2	CYCS	0.908421	0.886	0.575	0	0
2	MRPL3	0.836392	0.703	0.393	0	0
2	CCT5	0.757109	0.899	0.59	0	0
2	WDR43	0.96039	0.638	0.329	0	0
2	CYTOR	0.739739	0.767	0.458	0	0
2	CCDC124	0.800468	0.772	0.463	0	0
2	BOP1	1.17226	0.561	0.253	0	0
2	METRNL	0.615754	0.737	0.429	0	0
2	HNRNPAB	0.891758	0.832	0.524	0	0
2	NOP56	0.884505	0.693	0.385	0	0
2	ABCE1	0.875287	0.678	0.371	0	0
2	POLD2	0.986386	0.623	0.316	0	0
2	IL2RA	0.498159	0.869	0.562	0	0
2	NPM3	1.32454	0.508	0.202	0	0
2	BZW2	1.16992	0.561	0.258	0	0
2	DKC1	1.00964	0.608	0.306	0	0
2	CCL4L2	1.7854	0.479	0.178	0	0
2	KPNA2	1.03386	0.612	0.311	0	0
2	ILF2	0.716342	0.887	0.587	0	0
2	CD226	0.935151	0.552	0.252	0	0
2	AIMP2	1.05753	0.581	0.281	0	0
2	ZBTB32	1.5636	0.47	0.17	0	0
2	DDX21	0.908427	0.874	0.575	0	0
2	CCND2	0.755936	0.855	0.557	0	0
2	IMP4	0.829028	0.664	0.367	0	0
2	MTHFD1L	1.02275	0.546	0.249	0	0
2	PRMT1	0.719543	0.894	0.597	0	0
2	HSPD1	0.817667	0.955	0.658	0	0
2	RSL1D1	0.669467	0.856	0.56	0	0
2	PAM	0.899464	0.664	0.369	0	0
2	TNFAIP8	1.01103	0.902	0.608	0	0
2	SYNCRIP	0.704073	0.803	0.509	0	0
2	NAMPT	0.658795	0.813	0.519	0	0
2	GNG4	2.04226	0.4	0.107	0	0
2	CCT6A	0.732501	0.923	0.63	0	0
2	JAML	1.20137	0.545	0.252	0	0
2	PHB2	0.752183	0.884	0.591	0	0
2	YIF1A	0.852435	0.702	0.409	0	0
2	TOMM5	0.740549	0.814	0.521	0	0
2	IFRD2	1.0747	0.557	0.265	0	0
2	SFXN1	0.689502	0.732	0.44	0	0
2	SHMT2	0.870095	0.67	0.379	0	0
2	ID2	0.727518	0.746	0.455	0	0
2	PUM3	0.817055	0.664	0.374	0	0
2	NR4A3	1.66958	0.4	0.11	0	0
2	HSD17B10	0.73135	0.721	0.431	0	0
2	CBLB	0.484247	0.809	0.52	0	0
2	MRPS12	0.764851	0.712	0.423	0	0
2	ADAP1	1.40458	0.435	0.147	0	0
2	ATIC	0.870736	0.625	0.337	0	0
2	YWHAQ	1.10653	0.919	0.632	0	0
2	FKBP4	0.661303	0.69	0.404	0	0
2	CCT3	0.737632	0.932	0.647	0	0
2	STOML2	0.752769	0.705	0.42	0	0
2	SLC7A5	0.810392	0.6	0.315	0	0
2	NDUFAB1	0.61624	0.881	0.598	0	0
2	TUFM	0.657338	0.866	0.583	0	0
2	BTG3	0.912085	0.58	0.297	0	0
2	EEF1E1	0.768462	0.648	0.366	0	0
2	TAGAP	0.758458	0.651	0.369	0	0
2	RAB27A	0.856512	0.71	0.428	0	0
2	RUVBL2	0.873279	0.597	0.315	0	0
2	GTF3A	0.688259	0.817	0.535	0	0
2	IARS	0.753305	0.658	0.378	0	0
2	NUTF2	0.603243	0.81	0.53	0	0
2	MYDGF	0.638752	0.847	0.567	0	0
2	BHLHE40	0.540087	0.814	0.534	0	0
2	SRPRB	1.03175	0.563	0.284	0	0
2	SNRPF	0.653161	0.828	0.549	0	0
2	EIF6	0.64837	0.833	0.554	0	0
2	OSTC	0.683223	0.807	0.529	0	0
2	CCDC85B	0.763687	0.822	0.544	0	0
2	ALYREF	0.562838	0.83	0.552	0	0
2	CCT7	0.66815	0.895	0.618	0	0
2	FARSA	0.761574	0.668	0.391	0	0
2	AHI1	1.02083	0.518	0.242	0	0
2	CXCR3	0.754957	0.556	0.282	0	0
2	NCS1	1.59911	0.415	0.141	0	0
2	MRPL17	0.824414	0.615	0.341	0	0
2	KDM6B	0.795007	0.59	0.316	0	0
2	UBE2S	0.627809	0.724	0.45	0	0
2	MRPL24	0.838612	0.619	0.346	0	0
2	MRPL15	1.00705	0.551	0.278	0	0
2	NOP58	0.601385	0.864	0.592	0	0
2	RRS1	1.22281	0.491	0.219	0	0
2	EIF2S1	0.654358	0.694	0.422	0	0
2	SDF2L1	0.637849	0.826	0.554	0	0
2	PNO1	1.00496	0.539	0.268	0	0
2	IGFLR1	0.895605	0.879	0.608	0	0
2	TIMM17A	0.762919	0.654	0.384	0	0
2	RPL22L1	0.633485	0.773	0.503	0	0
2	SNRPC	0.596485	0.799	0.529	0	0
2	OSBPL3	0.895915	0.508	0.238	0	0
2	SNHG16	0.665407	0.647	0.377	0	0
2	POLR2K	0.691698	0.737	0.467	0	0
2	SEC11C	0.591322	0.854	0.585	0	0
2	RPIA	0.840247	0.587	0.318	0	0
2	EIF5B	0.65385	0.82	0.551	0	0
2	WARS	0.45417	0.872	0.604	0	0
2	DCUN1D5	0.861609	0.585	0.317	0	0
2	CCT8	0.568027	0.867	0.6	0	0
2	EIF3B	0.659251	0.695	0.428	0	0
2	HSPE1	0.811632	0.947	0.681	0	0
2	CCT4	0.613483	0.898	0.633	0	0
2	EIF3M	0.646725	0.89	0.625	0	0
2	HSPBP1	0.944773	0.536	0.271	0	0
2	ISOC2	1.09972	0.505	0.24	0	0
2	COA4	0.656599	0.676	0.412	0	0
2	CAMK2D	0.603885	0.639	0.375	0	0
2	MDH2	0.642805	0.847	0.583	0	0
2	CD320	0.890137	0.557	0.294	0	0
2	TIMM50	0.842317	0.557	0.295	0	0
2	VDAC1	0.551052	0.867	0.605	0	0
2	HDAC2	0.690332	0.638	0.376	0	0
2	PDCD5	0.570868	0.856	0.594	0	0
2	ABI3	0.684227	0.576	0.314	0	0
2	IL12RB2	0.632685	0.527	0.266	0	0
2	PIM3	0.7438	0.788	0.527	0	0
2	METRN	1.06826	0.445	0.185	0	0
2	FAM174C	0.729015	0.659	0.399	0	0
2	CKS2	0.909876	0.542	0.283	0	0
2	GNL3	0.781142	0.583	0.324	0	0
2	PRKCB	0.641567	0.648	0.39	0	0
2	PRPF19	0.761465	0.602	0.345	0	0
2	MAGOHB	0.862864	0.552	0.296	0	0
2	ERCC1	0.835243	0.559	0.303	0	0
2	UCK2	1.30658	0.433	0.177	0	0
2	BOLA3	0.714853	0.619	0.363	0	0
2	CTNNA1	1.01142	0.561	0.306	0	0
2	DCAF13	0.829161	0.555	0.3	0	0
2	TRMT1	0.968041	0.51	0.256	0	0
2	FARSB	0.893006	0.52	0.267	0	0
2	CALM3	0.716335	0.861	0.608	0	0
2	WDR74	0.694004	0.583	0.33	0	0
2	PGAM1	1.12016	0.97	0.718	0	0
2	MRPS23	0.721416	0.6	0.348	0	0
2	ALG3	0.937048	0.518	0.267	0	0
2	SSBP1	0.597676	0.892	0.641	0	0
2	KIF21A	0.861845	0.471	0.22	0	0
2	C20orf27	1.093	0.469	0.219	0	0
2	C9orf16	0.624729	0.907	0.658	0	0
2	TRAP1	0.811317	0.538	0.29	0	0
2	COPRS	1.22235	0.448	0.2	0	0
2	TXNL4A	0.546622	0.869	0.621	0	0
2	DGKH	0.803579	0.468	0.222	0	0
2	TIMM10	0.777199	0.566	0.32	0	0
2	PDIA6	0.69842	0.892	0.647	0	0
2	PA2G4	0.666244	0.922	0.677	0	0
2	PYCR1	1.66962	0.373	0.128	0	0
2	CTPS1	1.07102	0.444	0.2	0	0
2	CMSS1	0.786246	0.511	0.267	0	0
2	ZNF706	0.661304	0.825	0.581	0	0
2	SF3B5	0.568242	0.867	0.624	0	0
2	NSMCE1	0.764341	0.56	0.318	0	0
2	WDR36	0.839619	0.504	0.262	0	0
2	SNX9	0.875547	0.617	0.375	0	0
2	VSIR	1.12115	0.476	0.234	0	0
2	NR4A2	1.17167	0.39	0.149	0	0
2	GGCT	0.883324	0.501	0.26	0	0
2	RBM3	0.564417	0.923	0.682	0	0
2	COX5A	0.601026	0.941	0.701	0	0
2	RPF2	0.988059	0.467	0.228	0	0
2	AGK	0.732225	0.511	0.272	0	0
2	RRP9	1.04298	0.456	0.218	0	0
2	INPP5F	1.34885	0.398	0.16	0	0
2	NAA10	0.831272	0.518	0.28	0	0
2	SLC66A2	1.09595	0.454	0.217	0	0
2	PARVB	1.00583	0.455	0.218	0	0
2	GALM	1.01325	0.479	0.242	0	0
2	PRELID1	0.52882	0.914	0.679	0	0
2	RUVBL1	0.899078	0.489	0.256	0	0
2	NR4A1	1.05708	0.36	0.127	0	0
2	RRP1	0.965499	0.472	0.239	0	0
2	SNRPB	0.642734	0.942	0.71	0	0
2	TOMM6	0.558357	0.931	0.7	0	0
2	ANTKMT	0.897445	0.478	0.247	0	0
2	QTRT1	0.895379	0.482	0.251	0	0
2	SRSF3	0.62135	0.939	0.709	0	0
2	CCDC86	1.17993	0.407	0.177	0	0
2	PDGFA	1.77749	0.306	0.078	0	0
2	TNFSF9	2.06556	0.288	0.061	0	0
2	RRP15	0.911023	0.47	0.244	0	0
2	LDHB	0.63467	0.956	0.731	0	0
2	APRT	0.69732	0.957	0.732	0	0
2	UTP4	0.918636	0.445	0.222	0	0
2	EXOSC4	0.898819	0.453	0.231	0	0
2	PMEPA1	0.976127	0.383	0.162	0	0
2	SERBP1	0.70991	0.962	0.741	0	0
2	HECTD2	1.50638	0.305	0.086	0	0
2	SLC38A5	0.978886	0.423	0.204	0	0
2	LITAF	0.703772	0.793	0.575	0	0
2	ACOT7	0.971391	0.428	0.21	0	0
2	KCNQ5	1.08295	0.341	0.124	0	0
2	FASLG	1.01453	0.368	0.151	0	0
2	TNIP3	1.67475	0.313	0.097	0	0
2	PEMT	1.23295	0.38	0.164	0	0
2	PPP1R2	1.03124	0.71	0.494	0	0
2	EXOSC5	0.93679	0.436	0.223	0	0
2	RBM8A	0.612859	0.958	0.745	0	0
2	RGS16	1.53441	0.334	0.122	0	0
2	PSMA2	0.537777	0.938	0.726	0	0
2	NME2	0.909258	0.989	0.778	0	0
2	FOXP4	0.985623	0.345	0.135	0	0
2	WDR12	1.04409	0.397	0.188	0	0
2	CXorf40B	1.01691	0.396	0.189	0	0
2	PRDX1	0.531176	0.977	0.77	0	0
2	ATP5MC3	0.580262	0.956	0.749	0	0
2	HSPA5	0.484282	0.941	0.735	0	0
2	ANP32B	0.549062	0.932	0.729	0	0
2	PSMA6	0.526397	0.939	0.736	0	0
2	EIF5A	0.651998	0.982	0.782	0	0
2	CSNK2B	0.48341	0.928	0.729	0	0
2	TBC1D4	1.20352	0.369	0.17	0	0
2	METTL1	1.51937	0.324	0.128	0	0
2	SRSF2	0.543013	0.945	0.749	0	0
2	RPS17	0.617728	0.96	0.768	0	0
2	SLC25A3	0.492402	0.947	0.763	0	0
2	SLC29A1	1.51133	0.288	0.111	0	0
2	ADGRG5	1.09963	0.278	0.104	0	0
2	RAN	0.872623	0.992	0.82	0	0
2	PARK7	0.837856	0.985	0.815	0	0
2	SEC61B	0.502546	0.978	0.812	0	0
2	ATP5F1B	0.494598	0.959	0.795	0	0
2	LDHA	0.710413	0.989	0.84	0	0
2	EIF4A1	0.786219	0.993	0.844	0	0
2	PSMA7	0.434247	0.983	0.845	0	0
2	HNRNPDL	0.491257	0.973	0.837	0	0
2	NCL	0.885244	0.993	0.871	0	0
2	TPI1	0.431869	0.991	0.869	0	0
2	HMGB1	0.494656	0.981	0.862	0	0
2	YBX1	0.472616	0.989	0.871	0	0
2	RPL7	0.401227	0.985	0.874	0	0
2	SRGN	0.68279	0.975	0.865	0	0
2	PKM	0.505899	0.998	0.888	0	0
2	ATP5MC2	0.518907	0.984	0.876	0	0
2	CHCHD2	0.432654	0.988	0.883	0	0
2	GNAS	0.564855	0.977	0.881	0	0
2	HNRNPA1	0.591811	0.995	0.902	0	0
2	BTF3	0.402292	0.991	0.901	0	0
2	RPL4	0.463635	0.994	0.912	0	0
2	NPM1	0.864991	0.998	0.918	0	0
2	HSP90AB1	0.880318	1	0.931	0	0
2	HSPA8	0.65643	0.998	0.937	0	0
2	RPL10A	0.367081	0.997	0.94	0	0
2	PPIA	0.516915	0.998	0.944	0	0
2	RPSA	0.447734	0.999	0.955	0	0
2	RPS5	0.330136	0.999	0.956	0	0
2	RPL15	0.325925	0.999	0.966	0	0
2	GAPDH	0.50552	1	0.973	0	0
2	RPLP0	0.507645	1	0.976	0	0
2	RPS2	0.40662	1	0.984	0	0
2	PTMA	0.347103	1	0.989	0	0
2	WDR77	0.89326	0.464	0.242	2.90108e-307	6.99218e-303
2	PES1	0.795425	0.518	0.283	4.5698e-307	1.10141e-302
2	STRAP	0.641008	0.715	0.452	6.09922e-307	1.47003e-302
2	TOMM22	0.614671	0.757	0.477	2.23535e-305	5.38764e-301
2	MLEC	0.667165	0.677	0.425	1.32256e-304	3.18764e-300
2	DNAJB11	0.681496	0.661	0.406	2.02775e-304	4.88727e-300
2	SET	0.4488	0.961	0.812	7.97157e-304	1.92131e-299
2	PAK1IP1	0.859726	0.461	0.241	8.22842e-303	1.98321e-298
2	LSM2	0.618054	0.737	0.466	1.08037e-302	2.6039e-298
2	BRIX1	0.74279	0.55	0.307	3.12142e-302	7.52325e-298
2	ANP32E	0.638151	0.721	0.462	1.3846e-301	3.33715e-297
2	MRPS15	0.628563	0.695	0.433	1.59791e-301	3.85128e-297
2	SNRPA1	0.620992	0.739	0.473	2.10346e-301	5.06976e-297
2	NFKB1	0.48501	0.907	0.697	4.30477e-301	1.03753e-296
2	SRRT	0.708612	0.665	0.421	1.37475e-300	3.31342e-296
2	RTRAF	0.535828	0.862	0.619	1.47711e-300	3.56012e-296
2	FKBP1A	0.61048	0.793	0.53	3.04585e-300	7.3411e-296
2	CYC1	0.60866	0.769	0.51	5.72495e-300	1.37983e-295
2	MRPS26	0.717552	0.577	0.333	1.81057e-299	4.36383e-295
2	GNL2	0.804323	0.497	0.272	1.99469e-299	4.80759e-295
2	SSRP1	0.661597	0.639	0.379	3.83283e-299	9.23789e-295
2	EEF1AKMT4	1.53322	0.25	0.097	5.3419e-299	1.28751e-294
2	NAA20	0.662641	0.66	0.402	9.38414e-299	2.26176e-294
2	TRMT61A	1.15035	0.321	0.143	9.57783e-299	2.30845e-294
2	FHL3	1.07137	0.29	0.118	6.09295e-297	1.46852e-292
2	CALR	0.442728	0.98	0.838	7.49951e-297	1.80753e-292
2	SRSF7	0.443525	0.949	0.783	1.84148e-295	4.43834e-291
2	YARS	0.56295	0.737	0.473	2.18386e-295	5.26354e-291
2	ABCF2	0.765937	0.526	0.293	4.83246e-295	1.16472e-290
2	PARL	0.78373	0.518	0.293	4.94227e-295	1.19119e-290
2	ARPC5L	0.527717	0.845	0.591	5.56982e-294	1.34244e-289
2	RRP12	1.07452	0.337	0.154	1.3066e-293	3.14917e-289
2	PRDX4	0.695622	0.622	0.371	1.96091e-293	4.72618e-289
2	DPM2	0.738955	0.553	0.318	9.96678e-293	2.40219e-288
2	SCFD2	0.575343	0.514	0.282	1.33831e-292	3.22559e-288
2	EIF1AX	0.629854	0.726	0.462	2.52088e-292	6.07582e-288
2	TXNDC17	0.594147	0.753	0.49	1.12876e-291	2.72053e-287
2	MIF	0.356709	0.994	0.924	1.23287e-291	2.97146e-287
2	SLC7A1	0.732197	0.48	0.256	1.4037e-291	3.3832e-287
2	PMF1	0.690963	0.654	0.413	1.73724e-291	4.18711e-287
2	TUBA1B	0.459503	0.967	0.783	1.76541e-291	4.25498e-287
2	AGO2	0.673336	0.549	0.313	3.0426e-291	7.33328e-287
2	EIF3I	0.537063	0.856	0.594	3.13958e-290	7.56702e-286
2	BICDL1	0.701455	0.413	0.199	6.62135e-290	1.59588e-285
2	WDR3	0.984434	0.362	0.173	9.61966e-290	2.31853e-285
2	SNHG3	0.810924	0.491	0.267	2.02275e-289	4.87523e-285
2	LAGE3	0.675694	0.616	0.372	2.86434e-286	6.90362e-282
2	TESC	0.807031	0.348	0.158	3.41963e-286	8.242e-282
2	CFLAR	0.580606	0.891	0.708	2.05172e-285	4.94506e-281
2	HSPH1	0.570389	0.745	0.473	4.88303e-285	1.17691e-280
2	NUDC	0.539241	0.821	0.557	1.09271e-284	2.63366e-280
2	GART	0.699809	0.568	0.33	9.89696e-284	2.38537e-279
2	ZNRD2	0.668705	0.613	0.366	3.01253e-282	7.26079e-278
2	MRPL20	0.548827	0.826	0.563	3.74554e-281	9.02751e-277
2	SIGMAR1	0.973443	0.398	0.203	2.34976e-280	5.66339e-276
2	NDUFAF8	0.642908	0.656	0.399	2.88258e-280	6.9476e-276
2	TNFRSF1B	0.445551	0.881	0.65	3.37403e-280	8.13208e-276
2	RILPL2	0.789415	0.609	0.376	7.82536e-280	1.88607e-275
2	ARL3	0.945062	0.42	0.222	1.64732e-279	3.97038e-275
2	TIMMDC1	0.782503	0.514	0.294	1.87955e-279	4.53009e-275
2	BYSL	1.09934	0.35	0.169	4.74818e-279	1.14441e-274
2	MYBBP1A	0.947916	0.383	0.19	5.4589e-279	1.3157e-274
2	SLC25A5	0.478144	0.905	0.68	8.61847e-279	2.07722e-274
2	FAM207A	0.725355	0.516	0.29	2.86034e-278	6.894e-274
2	DUS1L	0.622374	0.652	0.402	1.07245e-277	2.58483e-273
2	GSTP1	0.38747	0.963	0.804	2.38605e-277	5.75086e-273
2	RABGGTB	0.676547	0.601	0.359	4.06548e-277	9.79861e-273
2	ERH	0.494884	0.899	0.673	6.6137e-277	1.59403e-272
2	SSR4	0.39883	0.967	0.818	3.00377e-275	7.23968e-271
2	WDR46	0.698976	0.543	0.311	5.21019e-275	1.25576e-270
2	DPH2	1.04997	0.363	0.179	5.72358e-275	1.3795e-270
2	SUB1	0.391158	0.976	0.859	5.98556e-275	1.44264e-270
2	POMP	0.453969	0.927	0.705	3.70173e-274	8.92191e-270
2	SNU13	0.475363	0.912	0.684	5.24753e-274	1.26476e-269
2	IPO4	1.02808	0.363	0.179	6.15516e-274	1.48352e-269
2	NXT1	0.666215	0.57	0.336	1.37238e-272	3.30772e-268
2	PTRH1	0.88005	0.417	0.22	4.0633e-272	9.79337e-268
2	MFSD10	0.656002	0.699	0.47	6.01497e-272	1.44973e-267
2	UTP20	0.897098	0.385	0.193	7.97843e-272	1.92296e-267
2	MRPS7	0.589788	0.702	0.444	2.35075e-271	5.66577e-267
2	HSP90AA1	0.300317	0.995	0.925	2.41565e-271	5.82221e-267
2	TKT	0.523384	0.804	0.542	4.38711e-270	1.05738e-265
2	PDHA1	0.732805	0.54	0.319	1.1349e-269	2.73534e-265
2	EIF4A3	0.568251	0.688	0.435	3.19595e-269	7.70287e-265
2	NOC2L	0.65239	0.594	0.353	3.26467e-269	7.8685e-265
2	POLR3H	0.995366	0.355	0.174	3.99233e-269	9.62231e-265
2	DDX49	0.83724	0.434	0.233	4.11482e-269	9.91755e-265
2	POLR1C	0.765873	0.457	0.248	6.88077e-269	1.6584e-264
2	MTFP1	0.620677	0.598	0.357	1.27604e-268	3.07552e-264
2	PDCD1	1.17574	0.283	0.12	1.63939e-268	3.95126e-264
2	RIOK1	0.772601	0.456	0.246	1.79645e-268	4.32981e-264
2	EIF4EBP1	0.804787	0.431	0.226	1.34606e-267	3.24427e-263
2	GSPT1	0.53246	0.794	0.538	2.53811e-267	6.11735e-263
2	ENOSF1	0.835097	0.364	0.176	2.61583e-267	6.30467e-263
2	MAGOH	0.508133	0.821	0.573	1.46766e-266	3.53736e-262
2	PVT1	0.609027	0.432	0.226	6.0323e-266	1.45391e-261
2	TSR1	0.856134	0.423	0.224	2.34022e-265	5.64039e-261
2	ADSL	0.617147	0.644	0.391	1.90129e-264	4.58249e-260
2	GARS	0.630029	0.674	0.432	4.4097e-264	1.06282e-259
2	MCM7	0.900839	0.395	0.201	8.24175e-263	1.98643e-258
2	IKZF3	0.479461	0.791	0.549	2.39392e-261	5.76982e-257
2	BCL2L1	0.617844	0.629	0.388	5.34651e-261	1.28862e-256
2	DDX10	0.644956	0.482	0.267	6.29551e-261	1.51734e-256
2	PPIB	0.373733	0.987	0.87	5.89682e-260	1.42125e-255
2	PUF60	0.532035	0.797	0.545	1.58038e-259	3.80903e-255
2	TIMM9	0.791271	0.45	0.246	2.15598e-259	5.19635e-255
2	LRRC59	0.661519	0.558	0.327	6.26933e-259	1.51103e-254
2	STIP1	0.505469	0.821	0.563	3.39829e-258	8.19055e-254
2	HSPA9	0.509202	0.798	0.539	4.28633e-258	1.03309e-253
2	NDUFAF4	0.671641	0.549	0.32	1.20036e-257	2.89312e-253
2	TMEM70	0.823903	0.515	0.306	2.02665e-257	4.88464e-253
2	AKR1B1	0.627034	0.54	0.316	8.5179e-257	2.05298e-252
2	MRPL13	0.624653	0.594	0.36	3.88085e-256	9.35362e-252
2	PLAGL2	0.989774	0.323	0.152	4.16175e-256	1.00306e-251
2	TIMM23	0.654683	0.564	0.338	4.17946e-256	1.00733e-251
2	NDUFAF2	0.626861	0.54	0.314	6.28499e-256	1.51481e-251
2	DDX39A	0.520873	0.808	0.557	1.80901e-255	4.36009e-251
2	MRPS35	0.596277	0.594	0.359	5.45338e-255	1.31437e-250
2	GLRX5	0.587522	0.629	0.394	1.19389e-254	2.87753e-250
2	OXCT1	0.743587	0.484	0.276	1.65969e-254	4.00019e-250
2	TFAM	0.627385	0.587	0.352	2.46272e-254	5.93565e-250
2	UTP11	0.807912	0.448	0.247	5.25994e-254	1.26775e-249
2	GRPEL1	0.646836	0.578	0.347	9.42445e-254	2.27148e-249
2	NCBP2	0.679353	0.536	0.315	9.59673e-254	2.313e-249
2	GTF3C6	0.546349	0.752	0.496	2.31578e-253	5.5815e-249
2	TNIP2	0.648308	0.665	0.438	2.45166e-253	5.90899e-249
2	MLF2	0.574815	0.771	0.542	8.60878e-253	2.07489e-248
2	ADO	0.987644	0.324	0.155	9.74585e-253	2.34894e-248
2	AHCY	0.732161	0.487	0.272	8.85007e-252	2.13304e-247
2	PRMT5	0.906711	0.383	0.199	6.86231e-251	1.65395e-246
2	DIMT1	0.633803	0.533	0.311	1.00775e-250	2.42888e-246
2	GRWD1	0.803169	0.449	0.25	1.09212e-249	2.63222e-245
2	CD81	0.426821	0.906	0.704	1.10092e-248	2.65343e-244
2	PFDN6	0.585728	0.671	0.425	1.49841e-248	3.61148e-244
2	CTU2	0.993624	0.321	0.154	2.12323e-248	5.1174e-244
2	ETF1	0.641001	0.547	0.324	2.7685e-248	6.67264e-244
2	NDFIP2	0.730774	0.425	0.224	3.0211e-248	7.28144e-244
2	SCCPDH	0.862651	0.359	0.18	3.51665e-248	8.47583e-244
2	MCTP2	0.546225	0.377	0.18	2.3765e-247	5.72784e-243
2	TIMM8A	1.11789	0.29	0.133	1.15442e-246	2.78239e-242
2	TMEM109	0.624316	0.588	0.362	2.64815e-246	6.38258e-242
2	EEF2	0.307681	0.995	0.928	3.07231e-246	7.40488e-242
2	MCUR1	0.796853	0.454	0.257	3.24719e-245	7.82637e-241
2	POP7	0.704677	0.467	0.264	1.38741e-243	3.34393e-239
2	AK2	0.582647	0.62	0.384	4.89077e-243	1.17877e-238
2	SLIRP	0.580093	0.723	0.485	5.94519e-243	1.43291e-238
2	TBL3	0.725344	0.464	0.261	7.13139e-243	1.71881e-238
2	OLA1	0.502762	0.706	0.458	1.14527e-242	2.76034e-238
2	GALNT2	0.783832	0.428	0.233	1.77703e-242	4.283e-238
2	STX10	0.701698	0.465	0.261	6.20058e-241	1.49446e-236
2	TOMM34	0.882482	0.351	0.178	1.21688e-240	2.93292e-236
2	ELP5	0.646669	0.547	0.329	1.22918e-240	2.96258e-236
2	FAM241A	0.658619	0.536	0.322	1.55388e-240	3.74516e-236
2	UBE2N	0.491356	0.812	0.558	2.14135e-240	5.16108e-236
2	LARS	0.60234	0.609	0.381	2.92368e-240	7.04665e-236
2	TMED3	0.717594	0.451	0.253	1.25223e-239	3.01812e-235
2	DDX56	0.660211	0.507	0.295	9.07721e-239	2.18779e-234
2	GTF2I	0.560409	0.636	0.407	2.05938e-238	4.96351e-234
2	MRPL52	0.531632	0.775	0.53	3.50628e-238	8.45082e-234
2	NOP2	0.641047	0.499	0.286	3.77885e-238	9.10779e-234
2	PFDN2	0.476564	0.811	0.558	4.65132e-238	1.12106e-233
2	RRAS2	0.826336	0.372	0.191	4.7143e-238	1.13624e-233
2	EIF3J	0.566963	0.654	0.42	7.50531e-238	1.80893e-233
2	RPL26L1	0.681259	0.489	0.28	1.02836e-237	2.47856e-233
2	TMEM126A	0.662743	0.527	0.314	1.68981e-237	4.07279e-233
2	TFB2M	0.945219	0.332	0.165	2.22198e-237	5.35543e-233
2	G3BP1	0.515662	0.79	0.545	2.82435e-237	6.80724e-233
2	SLC25A33	0.907769	0.347	0.176	2.85542e-237	6.88213e-233
2	KDELR2	0.552235	0.677	0.44	5.45139e-237	1.31389e-232
2	GSTO1	0.694266	0.644	0.421	5.48224e-236	1.32133e-231
2	PSMC3	0.514141	0.757	0.507	6.83018e-236	1.64621e-231
2	SAE1	0.806386	0.488	0.292	1.01469e-235	2.4456e-231
2	MRPL11	0.588988	0.605	0.371	1.77604e-235	4.2806e-231
2	CD151	0.698204	0.455	0.255	2.08665e-235	5.02924e-231
2	BCCIP	0.551553	0.65	0.411	5.99136e-235	1.44404e-230
2	RPL7L1	0.555074	0.606	0.371	1.07178e-234	2.58322e-230
2	SNRPA	0.51725	0.725	0.482	1.1532e-234	2.77945e-230
2	LTV1	0.739389	0.434	0.242	1.16589e-234	2.81004e-230
2	TIMM8B	0.607621	0.623	0.392	5.30904e-234	1.27958e-229
2	NACC1	0.966093	0.318	0.155	7.27592e-234	1.75364e-229
2	LARP4	0.589285	0.551	0.333	1.06212e-233	2.55991e-229
2	SFI1	0.57038	0.436	0.235	1.1893e-233	2.86645e-229
2	TCERG1	0.566436	0.6	0.373	1.90607e-233	4.59402e-229
2	ITPA	0.590265	0.612	0.384	2.66818e-233	6.43085e-229
2	PUS7	0.976769	0.312	0.151	4.72937e-233	1.13987e-228
2	TCP1	0.479744	0.779	0.524	4.8924e-233	1.17917e-228
2	EMG1	0.649627	0.533	0.319	5.44667e-233	1.31276e-228
2	EED	0.642005	0.516	0.306	6.8925e-233	1.66123e-228
2	RSL24D1	0.50781	0.768	0.531	1.38535e-232	3.33898e-228
2	ATP5F1A	0.474066	0.862	0.645	1.48035e-232	3.56795e-228
2	DTD1	0.648755	0.492	0.288	2.40166e-232	5.78849e-228
2	FYN	0.331409	0.938	0.777	2.8728e-232	6.92402e-228
2	DUSP23	0.712562	0.446	0.251	1.01222e-231	2.43966e-227
2	PSMD8	0.429107	0.897	0.677	8.22438e-231	1.98224e-226
2	AATF	0.526922	0.651	0.423	2.66908e-230	6.43302e-226
2	PTRH2	0.722118	0.434	0.244	1.82185e-229	4.39103e-225
2	MRPL32	0.609732	0.551	0.336	1.85529e-229	4.47161e-225
2	YRDC	0.758243	0.435	0.244	1.89479e-229	4.56682e-225
2	SNRNP70	0.482683	0.781	0.542	1.2441e-228	2.99854e-224
2	RPL5	0.269201	0.998	0.959	1.32775e-228	3.20015e-224
2	POLA1	0.85285	0.277	0.125	1.50534e-228	3.62818e-224
2	ACTA2	0.883943	0.293	0.133	8.72628e-227	2.10321e-222
2	SNRPD3	0.753245	0.42	0.232	1.49423e-226	3.6014e-222
2	MRPS17	0.724375	0.458	0.262	1.57179e-226	3.78832e-222
2	UTP14A	0.770906	0.4	0.219	4.78776e-226	1.15395e-221
2	FUOM	0.814805	0.37	0.195	5.93402e-226	1.43022e-221
2	PSMD13	0.475926	0.791	0.543	7.04937e-226	1.69904e-221
2	EIF4G1	0.506921	0.727	0.491	3.35476e-225	8.08564e-221
2	BZW1	0.417256	0.91	0.709	8.21269e-225	1.97942e-220
2	ACTG1	0.305927	0.997	0.954	3.17864e-224	7.66116e-220
2	TRAPPC2L	0.561227	0.565	0.345	1.18263e-223	2.85037e-219
2	ENO1	0.265146	0.995	0.889	1.42525e-223	3.43515e-219
2	EIF4ENIF1	0.750881	0.356	0.182	4.6588e-223	1.12286e-218
2	CHPF	1.00665	0.294	0.14	5.55852e-223	1.33972e-218
2	CYP51A1	0.649952	0.502	0.298	6.89998e-223	1.66303e-218
2	RGS3	0.651594	0.273	0.118	1.16572e-222	2.80963e-218
2	NONO	0.485052	0.79	0.565	2.97277e-222	7.16497e-218
2	PRDX3	0.52327	0.718	0.483	3.85867e-222	9.30016e-218
2	LINC01588	0.924301	0.311	0.153	5.55749e-222	1.33947e-217
2	NOC4L	0.77963	0.386	0.209	7.04628e-222	1.6983e-217
2	ATP5F1D	0.409479	0.924	0.751	7.16959e-222	1.72801e-217
2	TRMT10C	0.605123	0.521	0.31	7.58371e-222	1.82783e-217
2	CISD1	0.745032	0.416	0.23	4.51528e-221	1.08827e-216
2	TMEM147	0.569966	0.645	0.419	4.72295e-221	1.13833e-216
2	HNRNPLL	0.588076	0.516	0.306	6.04538e-221	1.45706e-216
2	DNMT3A	0.725781	0.354	0.18	6.83086e-221	1.64637e-216
2	ENSA	0.468897	0.784	0.55	2.64308e-220	6.37035e-216
2	LAT	0.666586	0.736	0.524	4.28631e-220	1.03309e-215
2	GAR1	0.693184	0.443	0.251	4.4186e-220	1.06497e-215
2	TARS	0.55124	0.597	0.377	7.32862e-220	1.76634e-215
2	MDFIC	0.398703	0.765	0.524	1.78921e-219	4.31235e-215
2	TFRC	0.575643	0.498	0.294	3.40768e-219	8.21319e-215
2	GLRX3	0.535641	0.654	0.421	1.30014e-218	3.1336e-214
2	ATAD3A	1.01709	0.303	0.15	2.00328e-218	4.82831e-214
2	TXNDC5	0.809097	0.328	0.167	2.0794e-218	5.01178e-214
2	NCLN	0.78123	0.394	0.217	3.34779e-218	8.06885e-214
2	FASN	0.930764	0.317	0.16	1.69481e-217	4.08484e-213
2	MCRIP1	0.511392	0.657	0.432	3.28394e-217	7.91496e-213
2	DANCR	0.562129	0.554	0.338	3.62628e-217	8.74007e-213
2	FIBP	0.584171	0.571	0.358	3.83408e-217	9.24089e-213
2	SNX5	0.567958	0.546	0.333	4.15529e-217	1.00151e-212
2	GCNT1	0.672129	0.313	0.149	2.49623e-216	6.01641e-212
2	CNBP	0.374545	0.954	0.809	3.76103e-216	9.06482e-212
2	EIF4E	0.527569	0.611	0.389	5.14454e-216	1.23994e-211
2	SRSF9	0.429328	0.897	0.686	8.44174e-216	2.03463e-211
2	PSMB7	0.482583	0.762	0.512	1.28782e-215	3.1039e-211
2	RCC1	0.905667	0.298	0.146	3.24163e-215	7.81297e-211
2	FDPS	0.54815	0.693	0.471	2.31892e-214	5.58907e-210
2	MCM6	0.683926	0.419	0.23	2.50939e-214	6.04812e-210
2	C12orf45	0.772236	0.369	0.199	3.07047e-214	7.40044e-210
2	MRPL21	0.544936	0.594	0.37	4.01775e-214	9.68358e-210
2	EXOSC7	0.682849	0.446	0.259	4.89374e-214	1.17949e-209
2	SEC13	0.496605	0.713	0.48	8.47334e-214	2.04225e-209
2	POLR2E	0.464212	0.819	0.583	1.66939e-213	4.02356e-209
2	HMGCS1	0.552659	0.498	0.297	1.92299e-213	4.63478e-209
2	TRIM28	0.480458	0.75	0.513	1.93783e-213	4.67056e-209
2	RCL1	0.852752	0.304	0.15	2.04671e-213	4.93297e-209
2	CDC123	0.501995	0.687	0.451	6.27136e-213	1.51152e-208
2	UBE2V1	0.454317	0.795	0.574	2.4315e-212	5.86039e-208
2	TRUB2	0.823024	0.364	0.197	3.30599e-212	7.9681e-208
2	COPS3	0.601089	0.52	0.316	1.19941e-211	2.89082e-207
2	SF3B6	0.449113	0.823	0.583	3.03228e-211	7.3084e-207
2	DUSP2	0.362615	0.793	0.544	9.78617e-211	2.35866e-206
2	FTSJ1	0.625196	0.489	0.293	9.90913e-211	2.3883e-206
2	CENPV	1.1182	0.255	0.117	1.22294e-210	2.94754e-206
2	TSTA3	0.569542	0.56	0.348	1.33427e-210	3.21586e-206
2	TMA16	0.798671	0.379	0.209	1.77691e-210	4.28272e-206
2	LMNA	1.19783	0.625	0.444	2.05873e-210	4.96196e-206
2	JTB	0.415598	0.872	0.66	2.23546e-210	5.3879e-206
2	HDDC2	0.527817	0.526	0.315	3.72226e-210	8.97138e-206
2	MAT2A	0.596488	0.62	0.406	4.92818e-210	1.18779e-205
2	SUPT16H	0.501988	0.661	0.435	5.91607e-210	1.42589e-205
2	ERI3	0.695655	0.411	0.232	9.83623e-210	2.37073e-205
2	NDUFS6	0.451794	0.839	0.609	1.04504e-209	2.51876e-205
2	NOB1	0.616698	0.497	0.298	1.33604e-209	3.22012e-205
2	C12orf75	0.837312	0.407	0.221	9.96485e-209	2.40173e-204
2	MAN1A1	0.47988	0.454	0.254	1.56444e-208	3.77061e-204
2	RPS9	0.250992	0.999	0.964	1.94858e-208	4.69647e-204
2	CENPX	0.561531	0.562	0.348	2.66238e-208	6.41686e-204
2	SNRNP25	0.822369	0.362	0.195	2.70204e-208	6.51245e-204
2	NDUFB6	0.491628	0.742	0.505	3.91327e-208	9.43177e-204
2	SLC43A3	0.613176	0.43	0.241	1.0366e-207	2.49842e-203
2	DNAJC2	0.57366	0.555	0.346	2.2774e-207	5.48899e-203
2	PMM2	0.700797	0.416	0.238	2.88556e-207	6.95478e-203
2	RBM17	0.397023	0.825	0.592	4.52842e-207	1.09144e-202
2	NAB2	0.708675	0.338	0.172	2.16809e-206	5.22554e-202
2	DDOST	0.450672	0.815	0.593	3.46544e-206	8.35241e-202
2	TESK1	0.901663	0.299	0.147	3.75087e-206	9.04035e-202
2	RPS19BP1	0.476856	0.714	0.478	4.28068e-206	1.03173e-201
2	GET3	0.546169	0.629	0.417	7.32126e-206	1.76457e-201
2	PPIL1	0.822638	0.372	0.205	8.53302e-206	2.05663e-201
2	SLC25A39	0.525493	0.621	0.395	1.25373e-205	3.02175e-201
2	SURF4	0.470714	0.744	0.519	2.54804e-205	6.14129e-201
2	POLR2F	0.497163	0.658	0.432	4.10044e-205	9.88289e-201
2	VDAC2	0.441453	0.811	0.575	4.67827e-205	1.12756e-200
2	SND1	0.437821	0.753	0.527	6.50077e-205	1.56681e-200
2	MRPL47	0.551781	0.577	0.365	1.28631e-204	3.10027e-200
2	MRPS24	0.481323	0.695	0.461	1.96273e-204	4.73058e-200
2	PEBP1	0.446873	0.852	0.632	2.9013e-204	6.99272e-200
2	WDR75	0.649262	0.421	0.24	5.12543e-204	1.23533e-199
2	NABP2	0.693507	0.397	0.221	7.69902e-204	1.85562e-199
2	NFKBID	0.906636	0.321	0.166	8.38778e-204	2.02162e-199
2	PPP5C	0.673629	0.405	0.228	2.50085e-203	6.02756e-199
2	BACH2	0.497194	0.555	0.345	2.58898e-203	6.23995e-199
2	NOL11	0.592834	0.485	0.29	3.0546e-203	7.36221e-199
2	EEF1B2	0.289904	0.993	0.909	3.94095e-203	9.49847e-199
2	NDUFS3	0.539188	0.602	0.386	6.3168e-203	1.52248e-198
2	TMED9	0.453432	0.814	0.585	1.7562e-202	4.2328e-198
2	LYRM4	0.656193	0.415	0.237	1.90892e-202	4.60089e-198
2	ESF1	0.561143	0.508	0.308	5.62525e-201	1.3558e-196
2	PWP1	0.518544	0.605	0.391	6.53519e-201	1.57511e-196
2	LTBP4	0.926533	0.309	0.157	7.781e-201	1.87538e-196
2	FPGS	0.544479	0.567	0.359	8.85275e-201	2.13369e-196
2	LRPPRC	0.532185	0.544	0.338	9.7484e-201	2.34956e-196
2	BANF1	0.424469	0.845	0.61	1.26714e-200	3.05407e-196
2	E2F4	0.515302	0.598	0.384	1.58828e-200	3.82807e-196
2	HNRNPC	0.349358	0.949	0.781	2.13775e-200	5.1524e-196
2	SLC3A2	0.432268	0.84	0.626	2.65958e-200	6.41012e-196
2	SNF8	0.472457	0.675	0.451	2.98442e-200	7.19306e-196
2	ADRM1	0.419329	0.849	0.612	3.85038e-200	9.28018e-196
2	XRCC5	0.383097	0.912	0.725	6.95784e-200	1.67698e-195
2	NOC3L	0.674287	0.411	0.235	8.42892e-200	2.03154e-195
2	PRPF31	0.517496	0.574	0.363	3.20316e-199	7.72027e-195
2	NIP7	0.642241	0.471	0.282	4.91449e-198	1.18449e-193
2	SRI	0.438369	0.818	0.588	5.04126e-198	1.21504e-193
2	PINX1	0.702619	0.377	0.208	1.14129e-197	2.75075e-193
2	RNF19A	0.430831	0.8	0.596	1.33148e-197	3.20914e-193
2	FXN	0.777364	0.339	0.18	2.5974e-197	6.26024e-193
2	FAM98A	0.745342	0.367	0.203	2.69023e-197	6.484e-193
2	IL21R	0.549633	0.476	0.281	2.83848e-197	6.84131e-193
2	HIGD1A	0.830866	0.343	0.185	8.20289e-197	1.97706e-192
2	PUS1	0.88818	0.304	0.156	1.54073e-195	3.71347e-191
2	POLR2L	0.409529	0.924	0.751	1.19719e-194	2.88548e-190
2	PSMD3	0.49593	0.646	0.423	4.29401e-194	1.03494e-189
2	LSM6	0.472345	0.715	0.489	4.83707e-194	1.16583e-189
2	PRDX6	0.41653	0.776	0.547	9.40775e-194	2.26746e-189
2	MRPS25	0.619271	0.437	0.255	9.82533e-194	2.3681e-189
2	CNPY2	0.446231	0.731	0.502	1.40761e-193	3.39262e-189
2	RPP30	0.707931	0.45	0.274	1.84111e-193	4.43744e-189
2	C8orf33	0.757505	0.362	0.2	7.57222e-193	1.82506e-188
2	WDR18	0.634298	0.445	0.262	2.03703e-192	4.90965e-188
2	RNPS1	0.407058	0.834	0.604	2.87711e-192	6.93442e-188
2	JARID2	0.483056	0.507	0.313	8.11214e-192	1.95519e-187
2	SQLE	0.620298	0.436	0.256	1.0091e-191	2.43213e-187
2	TMEM208	0.484365	0.666	0.444	2.44307e-191	5.88829e-187
2	METAP2	0.454823	0.65	0.427	4.43901e-191	1.06989e-186
2	AHSA1	0.453002	0.694	0.456	6.53723e-191	1.5756e-186
2	NAT10	0.714489	0.379	0.213	8.02124e-191	1.93328e-186
2	ATP6V0B	0.36922	0.819	0.581	8.41844e-191	2.02901e-186
2	LUC7L2	0.428381	0.71	0.49	9.9525e-191	2.39875e-186
2	C4orf48	0.431033	0.742	0.523	1.38351e-190	3.33453e-186
2	ELOC	0.439339	0.8	0.573	1.98394e-190	4.7817e-186
2	ILF3	0.404884	0.762	0.528	2.92506e-190	7.04997e-186
2	ATP5MC1	0.429272	0.771	0.531	5.13122e-190	1.23673e-185
2	POLR1A	0.735471	0.33	0.175	8.1803e-190	1.97161e-185
2	NAP1L1	0.367821	0.908	0.706	1.80057e-189	4.33973e-185
2	TXN2	0.543037	0.551	0.349	2.3774e-189	5.73002e-185
2	TRAPPC4	0.463533	0.647	0.426	1.06705e-188	2.5718e-184
2	ECHS1	0.55529	0.541	0.346	3.31393e-188	7.98723e-184
2	G6PC3	0.94889	0.267	0.131	3.60979e-188	8.70032e-184
2	GTF2A2	0.429378	0.741	0.503	4.60725e-188	1.11044e-183
2	UQCRQ	0.43805	0.839	0.619	1.18008e-187	2.84424e-183
2	MCTS1	0.580479	0.503	0.312	1.53365e-187	3.6964e-183
2	GADD45GIP1	0.4117	0.84	0.609	9.12008e-187	2.19812e-182
2	CALM2	0.335079	0.954	0.809	1.49803e-186	3.61055e-182
2	NOL7	0.376409	0.885	0.668	2.07736e-186	5.00685e-182
2	VASP	0.481765	0.708	0.487	4.70791e-186	1.1347e-181
2	EIF3A	0.400525	0.842	0.633	8.23408e-186	1.98458e-181
2	CHCHD10	0.483321	0.646	0.424	1.83026e-185	4.41129e-181
2	TBRG4	0.613652	0.436	0.258	2.79721e-185	6.74185e-181
2	VPS25	0.599545	0.435	0.26	3.49353e-185	8.42011e-181
2	SRP72	0.486441	0.632	0.42	6.26583e-185	1.51019e-180
2	GMPS	0.546669	0.476	0.29	1.16475e-184	2.80729e-180
2	MRPL40	0.575268	0.461	0.278	1.30421e-184	3.14341e-180
2	SLC35B1	0.641165	0.434	0.259	1.42282e-184	3.42929e-180
2	SAR1A	0.51716	0.527	0.333	1.66526e-184	4.0136e-180
2	POLR3C	0.693798	0.363	0.203	1.6753e-184	4.0378e-180
2	SEC61G	0.438068	0.882	0.686	2.1611e-184	5.20869e-180
2	GLUD1	0.557989	0.572	0.378	2.37184e-184	5.7166e-180
2	GCSH	0.769294	0.334	0.181	3.81005e-184	9.18299e-180
2	PDAP1	0.429083	0.739	0.512	5.37149e-184	1.29464e-179
2	ZPR1	0.615806	0.466	0.286	1.04135e-183	2.50987e-179
2	PSMB6	0.367408	0.906	0.702	1.13985e-183	2.74727e-179
2	PEAK1	0.672135	0.343	0.185	1.18614e-183	2.85883e-179
2	MFNG	0.639188	0.446	0.268	1.35948e-183	3.27661e-179
2	LSM4	0.506959	0.636	0.424	4.73739e-183	1.1418e-178
2	COTL1	0.379521	0.867	0.671	8.08278e-183	1.94811e-178
2	CCDC167	0.53418	0.554	0.355	1.4976e-182	3.60951e-178
2	CD38	0.273812	0.445	0.244	1.60168e-182	3.86037e-178
2	SNRPD2	0.336291	0.967	0.827	2.91305e-182	7.02103e-178
2	ATAD3B	0.797289	0.337	0.184	3.00804e-182	7.24999e-178
2	WDR5	0.748823	0.346	0.191	3.11507e-182	7.50795e-178
2	DRG1	0.547547	0.485	0.299	3.79008e-181	9.13485e-177
2	ACP1	0.430535	0.707	0.48	7.64483e-181	1.84256e-176
2	SRA1	0.473402	0.622	0.412	8.00876e-181	1.93027e-176
2	RCN1	0.695523	0.362	0.204	8.51686e-181	2.05273e-176
2	C12orf10	0.564858	0.465	0.283	1.16925e-180	2.81813e-176
2	COMMD1	0.440991	0.612	0.408	1.3937e-180	3.35909e-176
2	UBE2E3	0.422718	0.498	0.305	2.74494e-180	6.61585e-176
2	BUD23	0.474267	0.587	0.38	5.59682e-180	1.34894e-175
2	PTBP1	0.444367	0.712	0.494	9.81384e-180	2.36533e-175
2	PRMT3	0.634462	0.355	0.197	1.63421e-179	3.93876e-175
2	PSMD12	0.460019	0.622	0.408	2.71763e-179	6.55003e-175
2	HPRT1	0.444932	0.616	0.399	4.08071e-179	9.83532e-175
2	LSM7	0.402908	0.861	0.639	4.45913e-179	1.07474e-174
2	ZC3H15	0.394237	0.76	0.541	4.90972e-179	1.18334e-174
2	OAT	0.585238	0.41	0.239	5.33278e-179	1.28531e-174
2	RARS	0.556063	0.458	0.278	8.12412e-179	1.95807e-174
2	MRPS34	0.449905	0.709	0.487	8.78819e-179	2.11813e-174
2	PSMG1	0.645923	0.412	0.242	1.63015e-178	3.92898e-174
2	UBE2F	0.377793	0.617	0.4	1.93846e-178	4.67208e-174
2	SFPQ	0.368495	0.917	0.723	2.73578e-178	6.59377e-174
2	MRPL51	0.423058	0.78	0.557	4.49405e-178	1.08316e-173
2	PSME3	0.518527	0.518	0.325	1.47613e-177	3.55778e-173
2	YES1	0.525486	0.285	0.14	1.44792e-176	3.48978e-172
2	HNRNPF	0.338453	0.945	0.794	1.9376e-176	4.67e-172
2	NFAT5	0.338132	0.716	0.502	2.55716e-176	6.16327e-172
2	FUNDC2	0.45378	0.659	0.447	2.63026e-176	6.33946e-172
2	MRPL37	0.548988	0.475	0.292	3.13197e-176	7.54867e-172
2	IPO7	0.477291	0.547	0.35	5.8544e-176	1.41103e-171
2	ATG101	0.609274	0.434	0.264	7.34067e-176	1.76925e-171
2	MTCH2	0.483934	0.595	0.389	1.07087e-175	2.58102e-171
2	SNRPG	0.384887	0.904	0.709	1.97675e-175	4.76437e-171
2	LMNB1	0.500178	0.533	0.341	2.09731e-175	5.05493e-171
2	ACACA	0.60293	0.348	0.193	5.32103e-175	1.28248e-170
2	MRPL36	0.517858	0.534	0.341	5.50258e-175	1.32623e-170
2	POLR3K	0.577858	0.462	0.282	1.58985e-174	3.83186e-170
2	EPRS	0.423013	0.701	0.479	1.70527e-174	4.11004e-170
2	HM13	0.390523	0.784	0.561	2.74005e-174	6.60406e-170
2	ATP5PF	0.390858	0.869	0.665	3.43784e-174	8.28587e-170
2	PPRC1	0.714558	0.334	0.184	1.73643e-173	4.18514e-169
2	MATK	0.410394	0.289	0.14	2.19347e-173	5.28671e-169
2	MAD2L2	0.471465	0.533	0.342	2.26899e-173	5.46872e-169
2	ECHDC1	0.454695	0.562	0.364	2.54498e-173	6.13391e-169
2	AP3S1	0.536703	0.567	0.378	6.06303e-173	1.46131e-168
2	NDUFA11	0.355831	0.906	0.713	1.23321e-172	2.97227e-168
2	PSMC4	0.399909	0.778	0.539	2.20585e-172	5.31653e-168
2	SFXN4	0.763068	0.299	0.158	2.92247e-172	7.04373e-168
2	ZFP91	0.495019	0.479	0.296	2.93026e-172	7.06251e-168
2	REL	0.319098	0.716	0.48	3.62317e-172	8.73256e-168
2	MPDU1	0.585739	0.454	0.281	4.70958e-172	1.1351e-167
2	NDUFB9	0.394341	0.828	0.596	6.64076e-172	1.60056e-167
2	PCNA	0.56717	0.421	0.25	3.3942e-171	8.18069e-167
2	PSMB1	0.343823	0.931	0.754	4.92271e-171	1.18647e-166
2	TIPIN	0.861935	0.277	0.143	8.18297e-171	1.97226e-166
2	SSBP4	0.438331	0.603	0.398	9.36483e-171	2.25711e-166
2	C19orf48	0.867192	0.303	0.162	1.08088e-170	2.60513e-166
2	C12orf57	0.362076	0.816	0.617	1.215e-170	2.9284e-166
2	NDUFC2	0.38729	0.84	0.625	2.02561e-170	4.88212e-166
2	SPCS1	0.357256	0.881	0.684	2.35523e-170	5.67657e-166
2	TOMM70	0.473102	0.487	0.303	2.5925e-170	6.24845e-166
2	MPHOSPH10	0.483881	0.49	0.306	2.72941e-170	6.57842e-166
2	EIF2B3	0.591274	0.404	0.241	4.7884e-170	1.1541e-165
2	NDUFS8	0.415788	0.741	0.522	6.68409e-170	1.611e-165
2	AAMP	0.436391	0.625	0.419	1.52196e-169	3.66822e-165
2	MTX1	0.587634	0.428	0.26	2.16123e-169	5.209e-165
2	FGFBP2	0.58823	0.287	0.142	6.53653e-169	1.57544e-164
2	EML2	0.568137	0.447	0.274	7.24244e-169	1.74557e-164
2	NOL10	0.573288	0.386	0.224	9.4473e-169	2.27699e-164
2	TRMT112	0.341271	0.933	0.76	1.31517e-168	3.16981e-164
2	POP1	0.849252	0.265	0.134	3.04766e-168	7.34546e-164
2	ATP5PB	0.383602	0.822	0.591	3.22752e-168	7.77898e-164
2	CLNS1A	0.439181	0.642	0.433	3.40878e-168	8.21584e-164
2	MDH1	0.398328	0.769	0.549	5.32901e-168	1.2844e-163
2	EWSR1	0.357863	0.884	0.682	5.67521e-168	1.36784e-163
2	RPL27	0.272607	0.993	0.925	9.34905e-168	2.25331e-163
2	TXNL1	0.407406	0.701	0.481	3.25234e-167	7.8388e-163
2	P4HB	0.374093	0.845	0.628	4.08512e-167	9.84596e-163
2	C12orf73	0.830951	0.265	0.135	5.27548e-167	1.2715e-162
2	CIAPIN1	0.585473	0.429	0.262	1.0347e-166	2.49383e-162
2	KCNN4	1.11872	0.299	0.166	2.08702e-166	5.03015e-162
2	UTP18	0.567847	0.456	0.283	4.08211e-166	9.83869e-162
2	TRIAP1	0.65893	0.373	0.217	5.28846e-166	1.27462e-161
2	PRKDC	0.398381	0.667	0.455	7.42238e-166	1.78894e-161
2	TDG	0.508515	0.457	0.282	1.12713e-165	2.71662e-161
2	ALG5	0.538515	0.459	0.285	2.37431e-165	5.72256e-161
2	UQCRFS1	0.379146	0.796	0.58	3.77435e-165	9.09695e-161
2	RRP1B	0.49725	0.504	0.322	4.13222e-165	9.95947e-161
2	MTHFD1	0.65679	0.349	0.198	4.73415e-165	1.14102e-160
2	MRPS2	0.552158	0.436	0.266	8.16924e-165	1.96895e-160
2	NAF1	0.717066	0.291	0.154	2.14337e-164	5.16595e-160
2	SELENOH	0.377444	0.832	0.623	4.66562e-164	1.12451e-159
2	CAD	0.893818	0.255	0.129	9.97287e-164	2.40366e-159
2	TUBB4B	0.314403	0.893	0.656	2.04096e-163	4.91913e-159
2	SUPT4H1	0.402173	0.714	0.505	4.15635e-163	1.00176e-158
2	PSMD14	0.369772	0.649	0.427	6.41241e-163	1.54552e-158
2	PPAT	0.822723	0.267	0.139	7.49746e-163	1.80704e-158
2	DDB1	0.447409	0.61	0.411	2.44346e-162	5.88923e-158
2	HNRNPR	0.383373	0.817	0.605	3.05204e-162	7.35603e-158
2	LCLAT1	0.654179	0.261	0.131	4.36982e-162	1.05321e-157
2	NAA15	0.460209	0.486	0.306	6.04861e-162	1.45783e-157
2	AGPAT5	0.719396	0.314	0.173	6.08024e-162	1.46546e-157
2	ACAT1	0.599933	0.392	0.233	8.83558e-162	2.12955e-157
2	DNTTIP2	0.445832	0.617	0.418	1.36684e-161	3.29437e-157
2	SIVA1	0.39169	0.68	0.472	2.02941e-161	4.89128e-157
2	PAM16	0.503604	0.464	0.286	2.54045e-161	6.12299e-157
2	GPS1	0.443543	0.54	0.35	6.54824e-161	1.57826e-156
2	IDH3A	0.579114	0.397	0.237	1.62725e-160	3.922e-156
2	SLC25A6	0.326552	0.957	0.806	3.98924e-160	9.61486e-156
2	SRFBP1	0.532656	0.417	0.253	4.68395e-160	1.12892e-155
2	STARD4	0.722828	0.294	0.157	5.92389e-160	1.42778e-155
2	SH2D1A	0.447056	0.51	0.32	6.86207e-160	1.6539e-155
2	FDX1	0.428073	0.553	0.36	1.88181e-159	4.53554e-155
2	TESPA1	0.453605	0.477	0.297	2.1965e-159	5.294e-155
2	PSMD11	0.381354	0.705	0.481	3.43441e-159	8.27761e-155
2	MRPS16	0.468833	0.539	0.349	6.04419e-159	1.45677e-154
2	HEATR1	0.515058	0.404	0.241	8.832e-159	2.12869e-154
2	COA6	0.468669	0.518	0.336	1.10837e-158	2.67139e-154
2	MFSD12	0.447611	0.442	0.273	1.4964e-158	3.60663e-154
2	TGIF1	0.457251	0.448	0.27	1.77883e-158	4.28733e-154
2	GPR137B	0.506752	0.39	0.224	1.90418e-158	4.58946e-154
2	DHX9	0.370657	0.674	0.466	4.62331e-158	1.11431e-153
2	ZMYND19	0.688255	0.318	0.177	1.09724e-157	2.64457e-153
2	ARL5A	0.435636	0.53	0.342	1.66207e-157	4.00592e-153
2	NT5C	0.422479	0.589	0.393	1.85986e-157	4.48264e-153
2	SNRNP40	0.425327	0.583	0.388	3.01355e-157	7.26325e-153
2	TIMM17B	0.431574	0.6	0.405	3.56226e-157	8.58576e-153
2	EXOSC8	0.432531	0.548	0.357	3.73336e-157	8.99814e-153
2	PSMB3	0.325918	0.944	0.76	5.52478e-157	1.33158e-152
2	TMEM167A	0.46208	0.534	0.348	8.18514e-157	1.97278e-152
2	PDCD11	0.619048	0.336	0.192	1.00667e-156	2.42629e-152
2	SMIM15	0.566372	0.427	0.266	1.33198e-156	3.21034e-152
2	DBI	0.340222	0.899	0.705	1.57092e-156	3.78622e-152
2	MYO1G	0.518022	0.66	0.48	2.03486e-156	4.90441e-152
2	SDAD1	0.427959	0.56	0.372	3.28453e-156	7.91638e-152
2	LAMTOR5	0.375169	0.8	0.575	3.58826e-156	8.64841e-152
2	EID1	0.48062	0.756	0.572	4.26424e-156	1.02777e-151
2	THOC7	0.408018	0.629	0.425	4.45355e-156	1.07339e-151
2	ARMCX3	0.660366	0.362	0.211	6.89979e-156	1.66299e-151
2	IPO5	0.517984	0.459	0.287	9.98344e-156	2.40621e-151
2	ETFA	0.417813	0.646	0.443	4.1213e-155	9.93316e-151
2	DOT1L	0.795213	0.258	0.133	4.37791e-155	1.05516e-150
2	TSFM	0.554843	0.419	0.259	4.58871e-155	1.10597e-150
2	STMN1	0.429617	0.419	0.247	8.98972e-155	2.1667e-150
2	GEMIN4	0.853888	0.252	0.13	9.38239e-155	2.26134e-150
2	UBE2M	0.399811	0.715	0.495	9.60111e-155	2.31406e-150
2	XRCC6	0.334994	0.896	0.699	2.30996e-154	5.56746e-150
2	PPME1	0.586176	0.353	0.204	2.71085e-154	6.5337e-150
2	PDCD2	0.410557	0.613	0.413	2.91023e-154	7.01423e-150
2	UQCC2	0.453295	0.523	0.34	2.98545e-154	7.19553e-150
2	CMC2	0.378431	0.623	0.421	3.21448e-154	7.74754e-150
2	RWDD4	0.553541	0.386	0.232	3.72573e-154	8.97975e-150
2	POLDIP2	0.533053	0.453	0.285	4.13336e-154	9.96221e-150
2	HSPA4	0.390477	0.623	0.417	1.06613e-153	2.56959e-149
2	CEBPZ	0.409019	0.601	0.41	1.88024e-153	4.53174e-149
2	MARS	0.422609	0.603	0.406	2.03181e-153	4.89707e-149
2	H2AFX	0.547013	0.386	0.23	5.05708e-153	1.21886e-148
2	EXOSC3	0.486676	0.47	0.296	5.77612e-153	1.39216e-148
2	JPT1	0.345431	0.744	0.518	8.21233e-153	1.97934e-148
2	ARL1	0.529261	0.446	0.281	1.06427e-152	2.56511e-148
2	LSM5	0.411629	0.622	0.412	1.07442e-152	2.58956e-148
2	CNIH1	0.428192	0.547	0.361	2.78318e-152	6.70803e-148
2	HARS	0.443913	0.536	0.352	3.96918e-152	9.56652e-148
2	MDN1	0.520837	0.369	0.217	4.65104e-152	1.12099e-147
2	UFM1	0.443538	0.636	0.443	7.68217e-152	1.85156e-147
2	MRPL55	0.524877	0.424	0.261	1.16646e-151	2.81141e-147
2	SMARCB1	0.458501	0.542	0.359	1.29556e-151	3.12256e-147
2	MANF	0.381169	0.73	0.515	1.82878e-151	4.40773e-147
2	UBA5	0.54783	0.411	0.252	3.19832e-151	7.7086e-147
2	RUNX3	0.331502	0.87	0.707	5.40728e-151	1.30326e-146
2	ARF5	0.384289	0.832	0.649	5.51433e-151	1.32906e-146
2	ATP5F1C	0.3577	0.822	0.602	6.05911e-151	1.46037e-146
2	USP14	0.384696	0.642	0.434	1.66746e-150	4.01891e-146
2	YIF1B	0.498681	0.454	0.288	1.90996e-150	4.60339e-146
2	BUD31	0.426088	0.628	0.435	3.06746e-150	7.39318e-146
2	MTLN	0.519012	0.491	0.318	6.13889e-150	1.47959e-145
2	ACOT9	0.538343	0.43	0.27	6.19907e-150	1.4941e-145
2	NUDT21	0.417197	0.581	0.393	6.7005e-150	1.61495e-145
2	AAGAB	0.523316	0.456	0.292	9.01191e-150	2.17205e-145
2	DPP3	0.630437	0.387	0.237	1.58466e-149	3.81936e-145
2	PSMB5	0.401621	0.602	0.397	1.76653e-149	4.2577e-145
2	RBFA	0.73379	0.304	0.171	1.84865e-149	4.45562e-145
2	DAZAP1	0.381413	0.682	0.469	1.863e-149	4.4902e-145
2	C11orf98	0.679112	0.37	0.223	4.43398e-149	1.06868e-144
2	ALG8	0.607822	0.323	0.184	4.82751e-149	1.16353e-144
2	NTMT1	0.539709	0.403	0.247	1.22968e-148	2.96377e-144
2	ARF4	0.43426	0.66	0.461	1.26428e-148	3.04716e-144
2	MBD2	0.382777	0.733	0.531	1.4475e-148	3.48876e-144
2	CEP83	0.643593	0.28	0.151	2.206e-148	5.3169e-144
2	GPX7	0.684595	0.278	0.15	2.82908e-148	6.81866e-144
2	SMARCAD1	0.526643	0.343	0.197	2.96368e-148	7.14306e-144
2	TUBG1	0.719628	0.324	0.188	2.98949e-148	7.20527e-144
2	ARL2	0.476773	0.515	0.339	3.08568e-148	7.43711e-144
2	POLR2G	0.396759	0.661	0.462	3.83324e-148	9.23887e-144
2	MPV17	0.497963	0.456	0.29	4.08994e-148	9.85758e-144
2	GEMIN6	0.686392	0.298	0.166	7.51373e-148	1.81096e-143
2	AIMP1	0.412927	0.577	0.386	8.16671e-148	1.96834e-143
2	FAM3C	0.452566	0.395	0.239	8.88194e-148	2.14073e-143
2	EXOSC9	0.537908	0.418	0.26	1.08673e-147	2.61923e-143
2	DTYMK	0.589627	0.373	0.222	1.64891e-147	3.97419e-143
2	FTSJ3	0.524162	0.453	0.287	2.56726e-147	6.18762e-143
2	UBB	0.266107	0.981	0.871	4.24704e-147	1.02362e-142
2	TTF2	0.614647	0.312	0.175	6.21841e-147	1.49876e-142
2	USP11	0.412814	0.467	0.29	6.43334e-147	1.55056e-142
2	LYPLA1	0.426308	0.566	0.378	7.03647e-147	1.69593e-142
2	UMPS	0.679102	0.314	0.179	8.2323e-147	1.98415e-142
2	PPM1G	0.356527	0.78	0.572	1.40307e-146	3.38168e-142
2	SSB	0.358039	0.79	0.581	1.41105e-146	3.40092e-142
2	UBE2G2	0.417685	0.517	0.338	1.5121e-146	3.64446e-142
2	PPP4R2	0.350126	0.63	0.435	1.51229e-146	3.64493e-142
2	BOLA2B	0.683707	0.328	0.19	2.03156e-146	4.89646e-142
2	TUBA1C	0.30085	0.819	0.566	2.05073e-146	4.94268e-142
2	CLPP	0.381846	0.664	0.453	2.3124e-146	5.57334e-142
2	ANAPC11	0.35952	0.816	0.611	2.62887e-146	6.3361e-142
2	PIGT	0.5039	0.435	0.274	2.84038e-146	6.84588e-142
2	SRSF10	0.330178	0.812	0.609	3.24005e-146	7.80916e-142
2	HMGA1	0.316984	0.589	0.377	4.14919e-146	1.00004e-141
2	MICOS13	0.382648	0.764	0.549	5.40153e-146	1.30188e-141
2	HLA-G	0.772563	0.335	0.199	6.93636e-146	1.6718e-141
2	CLTB	0.373205	0.627	0.429	7.16569e-146	1.72708e-141
2	RPN2	0.355541	0.774	0.572	9.1751e-146	2.21138e-141
2	ENY2	0.363824	0.765	0.544	1.06806e-145	2.57424e-141
2	NUDCD2	0.470084	0.487	0.315	1.73289e-145	4.17661e-141
2	DCTD	0.532077	0.413	0.258	2.28255e-145	5.5014e-141
2	AFG3L2	0.51305	0.42	0.262	3.1949e-145	7.70036e-141
2	NUP37	0.606811	0.34	0.199	6.88436e-145	1.65927e-140
2	ANXA6	0.399949	0.735	0.526	1.16234e-144	2.80148e-140
2	DNAJA1	0.317518	0.928	0.751	1.5533e-144	3.74377e-140
2	VWA8	0.38034	0.393	0.236	1.65665e-144	3.99285e-140
2	WDR61	0.480806	0.465	0.3	3.95773e-144	9.53893e-140
2	WRN	0.552161	0.297	0.163	4.25984e-144	1.02671e-139
2	MRPL41	0.346846	0.8	0.592	4.90318e-144	1.18176e-139
2	AARSD1	0.605399	0.34	0.2	6.75376e-144	1.62779e-139
2	BOLA2	0.64592	0.343	0.203	1.37305e-143	3.30933e-139
2	NFATC2	0.250293	0.662	0.456	1.38063e-143	3.3276e-139
2	NUBP2	0.431114	0.5	0.326	2.20355e-143	5.31099e-139
2	POLR3D	0.671897	0.288	0.159	3.42981e-143	8.26654e-139
2	LMAN1	0.368749	0.689	0.49	5.1185e-143	1.23366e-138
2	COPZ1	0.38275	0.616	0.422	7.32253e-143	1.76488e-138
2	TYW3	0.576344	0.365	0.22	7.83928e-143	1.88942e-138
2	NUP88	0.521996	0.374	0.226	9.31144e-143	2.24424e-138
2	CHORDC1	0.378831	0.608	0.41	1.28623e-142	3.10007e-138
2	LSM1	0.427108	0.498	0.325	2.03019e-142	4.89315e-138
2	BSG	0.344274	0.814	0.626	3.73771e-142	9.00863e-138
2	FAM136A	0.454229	0.451	0.28	4.86944e-142	1.17363e-137
2	COA3	0.414688	0.541	0.361	7.9234e-142	1.9097e-137
2	MMAB	0.74249	0.284	0.159	9.86155e-142	2.37683e-137
2	MTX2	0.605806	0.354	0.213	1.17924e-141	2.84221e-137
2	INO80B	0.660893	0.302	0.172	1.422e-141	3.42731e-137
2	SF3A3	0.381636	0.587	0.393	2.55938e-141	6.16862e-137
2	NUDT1	0.432697	0.48	0.31	2.93737e-141	7.07966e-137
2	CSNK2A1	0.426717	0.46	0.296	3.94243e-141	9.50204e-137
2	NELFCD	0.474696	0.456	0.292	6.8334e-141	1.64699e-136
2	TWISTNB	0.580462	0.356	0.214	1.47875e-140	3.56409e-136
2	GHITM	0.352647	0.818	0.615	1.65467e-140	3.98808e-136
2	SRP68	0.469143	0.463	0.298	2.06163e-140	4.96895e-136
2	LMNB2	0.660395	0.316	0.183	2.095e-140	5.04937e-136
2	ALG1	0.694016	0.282	0.156	2.26482e-140	5.45868e-136
2	GMDS	0.25016	0.514	0.336	2.34478e-140	5.65138e-136
2	PPA2	0.454649	0.496	0.327	3.01073e-140	7.25647e-136
2	RBBP8	0.616232	0.303	0.171	3.07151e-140	7.40295e-136
2	CD70	0.642563	0.325	0.185	3.20322e-140	7.72041e-136
2	DESI1	0.397692	0.588	0.399	4.99881e-140	1.20481e-135
2	NCALD	0.258765	0.304	0.162	5.09322e-140	1.22757e-135
2	BMS1	0.439963	0.467	0.299	5.94807e-140	1.4336e-135
2	MRPL58	0.496972	0.43	0.273	7.03931e-140	1.69661e-135
2	ZNF511	0.499876	0.419	0.263	7.77639e-140	1.87426e-135
2	CDK2AP1	0.542183	0.39	0.238	1.04603e-139	2.52113e-135
2	AK6	0.476888	0.458	0.292	1.51918e-139	3.66154e-135
2	DDX54	0.429473	0.487	0.317	1.54164e-139	3.71567e-135
2	IRF8	0.693568	0.276	0.15	3.75496e-139	9.05021e-135
2	GTPBP6	0.433373	0.482	0.313	3.92338e-139	9.45614e-135
2	RABEPK	0.608883	0.333	0.196	5.40139e-139	1.30184e-134
2	ZNF22	0.426578	0.47	0.303	7.53304e-139	1.81561e-134
2	POLR1B	0.726686	0.263	0.142	9.58751e-139	2.31078e-134
2	PTPN7	0.343368	0.616	0.41	1.0921e-138	2.63218e-134
2	TUBA4A	0.374773	0.726	0.525	1.33976e-138	3.22908e-134
2	RPL23	0.317533	0.933	0.783	1.52495e-138	3.67545e-134
2	MTMR2	0.544085	0.304	0.172	1.55892e-138	3.75732e-134
2	HRAS	0.502052	0.438	0.28	1.70507e-138	4.10957e-134
2	TDP1	0.605722	0.317	0.184	1.7143e-138	4.13181e-134
2	MEA1	0.343854	0.668	0.466	1.85538e-138	4.47183e-134
2	TIMM44	0.703678	0.28	0.155	2.18286e-138	5.26112e-134
2	PTGES3	0.275901	0.952	0.799	7.85955e-138	1.89431e-133
2	ZMPSTE24	0.557179	0.378	0.233	9.30491e-138	2.24267e-133
2	DAD1	0.325001	0.871	0.686	9.54256e-138	2.29995e-133
2	GPD2	0.562181	0.282	0.154	1.05496e-137	2.54266e-133
2	PDXP	0.697513	0.28	0.156	1.14151e-137	2.75126e-133
2	RPS6KA3	0.339087	0.615	0.428	3.94732e-137	9.51383e-133
2	PCK2	0.627228	0.326	0.191	6.21693e-137	1.4984e-132
2	HIVEP3	0.521096	0.283	0.153	6.29902e-137	1.51819e-132
2	PSMA5	0.302656	0.919	0.738	7.5067e-137	1.80927e-132
2	TUBB	0.279202	0.949	0.795	8.53806e-137	2.05784e-132
2	LARP1	0.382476	0.502	0.331	8.57354e-137	2.06639e-132
2	FH	0.595093	0.355	0.216	9.38004e-137	2.26078e-132
2	PSMA1	0.303575	0.881	0.68	1.55133e-136	3.73901e-132
2	SF3B4	0.349706	0.734	0.528	2.41522e-136	5.82117e-132
2	HSBP1	0.36217	0.631	0.428	2.51362e-136	6.05832e-132
2	FEN1	0.622166	0.28	0.154	3.48348e-136	8.39589e-132
2	ZNF326	0.512004	0.373	0.228	6.79037e-136	1.63662e-131
2	APOBEC3F	0.580534	0.275	0.149	7.06135e-136	1.70193e-131
2	SCAMP3	0.367356	0.63	0.431	8.75803e-136	2.11086e-131
2	PHF5A	0.42909	0.524	0.349	1.14532e-135	2.76046e-131
2	ZCRB1	0.414188	0.497	0.33	3.36636e-135	8.1136e-131
2	UCHL5	0.425701	0.466	0.3	3.42719e-135	8.26021e-131
2	EMC8	0.492509	0.4	0.25	5.41613e-135	1.3054e-130
2	FAM210A	0.595318	0.316	0.184	6.88814e-135	1.66018e-130
2	UTP6	0.454803	0.445	0.287	1.23761e-134	2.98288e-130
2	EMC6	0.33069	0.679	0.475	1.9609e-134	4.72616e-130
2	ZNF410	0.477993	0.397	0.247	2.00266e-134	4.82682e-130
2	EMC4	0.351795	0.68	0.48	2.37188e-134	5.7167e-130
2	ERVK3-1	0.340641	0.561	0.377	2.64623e-134	6.37795e-130
2	PNP	0.456455	0.447	0.281	9.06817e-134	2.18561e-129
2	EFTUD2	0.446338	0.445	0.288	9.49656e-134	2.28886e-129
2	MMADHC	0.383484	0.635	0.443	1.03395e-133	2.49202e-129
2	NUTM2B-AS1	0.370991	0.503	0.335	1.21854e-133	2.93693e-129
2	NIPA2	0.452664	0.43	0.274	1.6354e-133	3.94165e-129
2	CRLS1	0.520188	0.396	0.248	2.06623e-133	4.98003e-129
2	EIF2A	0.373891	0.576	0.392	2.23685e-133	5.39126e-129
2	FKBP11	0.407743	0.567	0.39	3.12755e-133	7.53801e-129
2	PELP1	0.54999	0.366	0.224	3.46789e-133	8.3583e-129
2	MAPK13	0.796062	0.258	0.14	3.76932e-133	9.0848e-129
2	URM1	0.384604	0.53	0.355	3.83935e-133	9.25361e-129
2	SPEN	0.316204	0.628	0.441	5.24492e-133	1.26413e-128
2	ATP13A3	0.331889	0.418	0.262	6.90913e-133	1.66524e-128
2	GOLGA4	0.387478	0.663	0.486	1.67115e-132	4.0278e-128
2	HIKESHI	0.411933	0.517	0.345	1.93907e-132	4.67354e-128
2	LARP1B	0.552753	0.292	0.166	1.95425e-132	4.71013e-128
2	OGG1	0.631453	0.252	0.134	2.0295e-132	4.8915e-128
2	MIR4435-2HG	0.465572	0.399	0.244	2.29556e-132	5.53275e-128
2	TAF1D	0.305545	0.722	0.521	2.29936e-132	5.54191e-128
2	NFKBIB	0.35841	0.515	0.344	3.40629e-132	8.20984e-128
2	CHID1	0.638285	0.328	0.196	3.87806e-132	9.3469e-128
2	MBD3	0.522749	0.34	0.203	7.85903e-132	1.89418e-127
2	EIF3D	0.329611	0.822	0.609	9.00032e-132	2.16926e-127
2	SELENOS	0.33747	0.652	0.462	1.10795e-131	2.67038e-127
2	ARMC6	0.734431	0.279	0.16	1.14862e-131	2.76842e-127
2	SAMM50	0.475977	0.424	0.272	1.2647e-131	3.04819e-127
2	TRMT6	0.590681	0.322	0.191	1.5415e-131	3.71533e-127
2	REXO2	0.310915	0.61	0.415	5.17668e-131	1.24768e-126
2	PSMD6	0.333924	0.707	0.495	8.01243e-131	1.93116e-126
2	CLIC1	0.277274	0.961	0.824	1.00292e-130	2.41724e-126
2	MSMO1	0.559738	0.387	0.243	1.52575e-130	3.67737e-126
2	PSMG3	0.544161	0.347	0.21	2.83732e-130	6.83852e-126
2	NDUFB11	0.301697	0.885	0.688	2.91691e-130	7.03033e-126
2	ALDH18A1	0.616879	0.299	0.173	3.58564e-130	8.64212e-126
2	RFXANK	0.470159	0.435	0.283	9.16678e-130	2.20938e-125
2	TUSC2	0.377937	0.497	0.329	1.84799e-129	4.45404e-125
2	AURKAIP1	0.326972	0.823	0.607	1.94971e-129	4.69918e-125
2	COX20	0.376643	0.611	0.423	2.76612e-129	6.66691e-125
2	SEMA4D	0.296483	0.528	0.349	3.06638e-129	7.39059e-125
2	EIF3G	0.300862	0.902	0.718	3.33307e-129	8.03336e-125
2	TMED10	0.328769	0.706	0.509	7.71431e-129	1.8593e-124
2	PSAT1	0.668816	0.276	0.153	7.88413e-129	1.90023e-124
2	MRRF	0.602773	0.311	0.184	9.08347e-129	2.1893e-124
2	TGS1	0.387445	0.498	0.33	1.08853e-128	2.62358e-124
2	CANX	0.294108	0.839	0.64	1.21855e-128	2.93696e-124
2	ARMCX6	0.583951	0.321	0.19	1.96531e-128	4.73678e-124
2	PRKCQ-AS1	0.353642	0.532	0.352	2.64097e-128	6.36527e-124
2	PABPC4	0.456326	0.471	0.31	4.20058e-128	1.01242e-123
2	LETM1	0.605031	0.316	0.188	5.06215e-128	1.22008e-123
2	SRSF6	0.402547	0.475	0.312	6.82857e-128	1.64582e-123
2	UBE2V2	0.382828	0.52	0.349	8.09116e-128	1.95013e-123
2	TMX2	0.428425	0.441	0.285	9.91017e-128	2.38855e-123
2	PRELID3B	0.380771	0.542	0.366	1.49523e-127	3.60381e-123
2	WDR83OS	0.291198	0.86	0.67	1.95718e-127	4.71719e-123
2	DNAAF2	0.49721	0.371	0.23	2.72379e-127	6.56487e-123
2	ERGIC2	0.380473	0.471	0.309	7.59294e-127	1.83005e-122
2	COX6A1	0.254017	0.979	0.85	1.26903e-126	3.05862e-122
2	ZC3H8	0.481057	0.343	0.207	1.61416e-126	3.89045e-122
2	OPA1	0.349546	0.416	0.264	1.66793e-126	4.02005e-122
2	PSMC2	0.343009	0.612	0.419	2.10216e-126	5.06663e-122
2	NUDT4	0.573033	0.348	0.213	2.8813e-126	6.9445e-122
2	PSMD9	0.330245	0.639	0.445	3.51971e-126	8.48319e-122
2	NELFE	0.378639	0.549	0.374	3.61077e-126	8.70269e-122
2	BRMS1	0.382166	0.518	0.349	6.71901e-126	1.61942e-121
2	GRSF1	0.347575	0.633	0.44	8.85039e-126	2.13312e-121
2	TMEM117	0.374964	0.268	0.145	9.90453e-126	2.38719e-121
2	TCEA1	0.290377	0.778	0.581	1.15378e-125	2.78083e-121
2	RRN3	0.472351	0.378	0.236	1.56372e-125	3.76888e-121
2	AP2S1	0.313528	0.754	0.546	2.02699e-125	4.88544e-121
2	DDX18	0.338427	0.73	0.535	2.83997e-125	6.8449e-121
2	NUDT5	0.322299	0.638	0.441	3.04008e-125	7.32721e-121
2	ERAL1	0.533599	0.362	0.226	3.48574e-125	8.40134e-121
2	C16orf91	0.650876	0.311	0.186	3.6204e-125	8.72589e-121
2	GPAA1	0.405559	0.449	0.295	5.95232e-125	1.43463e-120
2	GTF2F2	0.406807	0.431	0.28	7.71509e-125	1.85949e-120
2	UBE2D3	0.278213	0.943	0.795	1.09733e-124	2.64479e-120
2	HMOX2	0.335147	0.565	0.386	2.20011e-124	5.3027e-120
2	DDX39B	0.311537	0.744	0.542	2.38187e-124	5.74079e-120
2	PSMC1	0.342066	0.631	0.435	7.05859e-124	1.70126e-119
2	DDX1	0.447822	0.426	0.277	2.51358e-123	6.05823e-119
2	MCM3	0.426088	0.423	0.27	3.83154e-123	9.23478e-119
2	ASXL1	0.261175	0.687	0.497	3.90213e-123	9.40491e-119
2	MICOS10	0.326682	0.788	0.581	3.90672e-123	9.41599e-119
2	RBM28	0.514251	0.357	0.221	4.54738e-123	1.09601e-118
2	SNHG25	0.458365	0.38	0.238	4.66985e-123	1.12553e-118
2	STAT5A	0.477749	0.527	0.368	5.26842e-123	1.26979e-118
2	NDUFV1	0.328112	0.674	0.483	5.35909e-123	1.29165e-118
2	SLC25A32	0.428927	0.425	0.275	1.03463e-122	2.49365e-118
2	GABPB1	0.448182	0.409	0.261	1.19929e-122	2.89052e-118
2	SERTAD1	0.426703	0.475	0.317	1.27314e-122	3.06851e-118
2	PTPN11	0.365948	0.499	0.336	1.29487e-122	3.12089e-118
2	KRR1	0.329604	0.54	0.366	1.49147e-122	3.59473e-118
2	CFAP97	0.38551	0.444	0.289	1.79539e-122	4.32725e-118
2	HAT1	0.395408	0.438	0.285	2.49426e-122	6.01166e-118
2	IER3IP1	0.347612	0.598	0.417	3.27592e-122	7.89561e-118
2	NIT2	0.488499	0.39	0.248	5.21099e-122	1.25595e-117
2	SNX4	0.479315	0.371	0.235	7.01117e-122	1.68983e-117
2	NDUFS5	0.276886	0.903	0.711	1.04558e-121	2.52006e-117
2	PDCD6	0.323322	0.721	0.522	1.07233e-121	2.58454e-117
2	DHX15	0.330748	0.555	0.378	1.4069e-121	3.39091e-117
2	MRPL22	0.360331	0.532	0.359	1.73494e-121	4.18156e-117
2	HADH	0.616311	0.265	0.15	3.04538e-121	7.33998e-117
2	UQCRH	0.294611	0.893	0.693	5.4811e-121	1.32106e-116
2	MYCBP	0.430285	0.443	0.289	1.10576e-120	2.66511e-116
2	ARMC10	0.431461	0.418	0.27	1.95733e-120	4.71755e-116
2	NAE1	0.370325	0.463	0.304	2.00192e-120	4.82502e-116
2	SNHG8	0.361231	0.564	0.385	2.17257e-120	5.23633e-116
2	THOP1	0.704256	0.276	0.161	2.29685e-120	5.53588e-116
2	DUS3L	0.576288	0.335	0.206	3.65125e-120	8.80025e-116
2	SDHB	0.355901	0.601	0.417	4.42956e-120	1.06761e-115
2	NANS	0.479644	0.43	0.284	5.60312e-120	1.35046e-115
2	SSR3	0.336545	0.714	0.52	9.17987e-120	2.21253e-115
2	CCDC47	0.365195	0.537	0.371	1.27199e-119	3.06575e-115
2	BCKDK	0.534614	0.344	0.214	1.6787e-119	4.046e-115
2	PSMD7	0.306586	0.786	0.576	1.80919e-119	4.36052e-115
2	PNPT1	0.362667	0.392	0.248	1.85122e-119	4.46182e-115
2	VBP1	0.386273	0.508	0.345	3.27135e-119	7.8846e-115
2	MOB1A	0.291024	0.769	0.572	3.27575e-119	7.89522e-115
2	RBIS	0.312897	0.744	0.541	8.91624e-119	2.14899e-114
2	COPS2	0.336567	0.482	0.32	1.01638e-118	2.44969e-114
2	SNHG17	0.552555	0.308	0.183	1.18921e-118	2.86623e-114
2	HDHD5	0.507772	0.351	0.218	1.2312e-118	2.96743e-114
2	AUP1	0.305328	0.752	0.552	1.25502e-118	3.02484e-114
2	PREB	0.418422	0.424	0.276	1.27089e-118	3.0631e-114
2	LAMTOR1	0.324579	0.683	0.495	1.3457e-118	3.2434e-114
2	POLR2C	0.374095	0.475	0.316	1.53061e-118	3.68908e-114
2	COX16	0.344416	0.624	0.441	1.9015e-118	4.58299e-114
2	SLC52A2	0.399644	0.442	0.291	3.35528e-118	8.08689e-114
2	RBM42	0.31684	0.647	0.46	3.99275e-118	9.62333e-114
2	CNOT9	0.40807	0.415	0.268	5.08279e-118	1.22505e-113
2	XPO5	0.486496	0.305	0.182	2.34634e-117	5.65514e-113
2	CCDC59	0.3271	0.491	0.329	2.49127e-117	6.00447e-113
2	NOP10	0.315401	0.842	0.645	2.63664e-117	6.35483e-113
2	SLC39A3	0.479238	0.351	0.22	2.87261e-117	6.92356e-113
2	NASP	0.355891	0.701	0.518	4.64607e-117	1.1198e-112
2	DDX55	0.547316	0.282	0.164	4.68698e-117	1.12966e-112
2	COPS8	0.414542	0.424	0.278	6.25104e-117	1.50663e-112
2	ELOVL1	0.403127	0.548	0.384	7.25589e-117	1.74881e-112
2	ZFP36L1	0.276185	0.812	0.62	9.33808e-117	2.25067e-112
2	RER1	0.294653	0.727	0.531	1.3501e-116	3.25402e-112
2	ATXN10	0.341696	0.55	0.384	2.2407e-116	5.40053e-112
2	KLHDC4	0.460035	0.301	0.177	2.35688e-116	5.68056e-112
2	RRP36	0.305126	0.551	0.376	2.48043e-116	5.97833e-112
2	POP4	0.391917	0.484	0.328	2.62875e-116	6.33582e-112
2	TCOF1	0.461217	0.398	0.258	4.572e-116	1.10194e-111
2	MRPL18	0.327161	0.581	0.398	5.31403e-116	1.28079e-111
2	MRPL39	0.4936	0.36	0.228	6.23465e-116	1.50267e-111
2	MTDH	0.300259	0.835	0.648	6.84312e-116	1.64933e-111
2	HMGN2	0.296981	0.913	0.765	6.93948e-116	1.67255e-111
2	HDAC7	0.450561	0.325	0.196	7.3735e-116	1.77716e-111
2	TMEM106C	0.476211	0.303	0.179	9.18294e-116	2.21327e-111
2	NUP93	0.456512	0.402	0.261	9.34413e-116	2.25212e-111
2	RANGAP1	0.40308	0.424	0.278	9.89945e-116	2.38597e-111
2	PMPCA	0.49584	0.353	0.222	1.2428e-115	2.99539e-111
2	C11orf58	0.292577	0.853	0.673	1.34329e-115	3.2376e-111
2	POLR2D	0.49741	0.347	0.216	1.50964e-115	3.63854e-111
2	KIF3B	0.416571	0.337	0.206	4.13051e-115	9.95536e-111
2	CHRAC1	0.369117	0.456	0.302	4.24735e-115	1.0237e-110
2	GRHPR	0.379322	0.46	0.304	4.56124e-115	1.09935e-110
2	EI24	0.505593	0.352	0.222	5.12543e-115	1.23533e-110
2	NARS	0.43269	0.492	0.338	1.10569e-114	2.66492e-110
2	ARPC4	0.291015	0.835	0.629	1.51217e-114	3.64463e-110
2	FUBP1	0.289217	0.68	0.493	1.75865e-114	4.23869e-110
2	HDAC1	0.301964	0.666	0.473	2.02862e-114	4.88938e-110
2	SSNA1	0.297364	0.733	0.539	2.26424e-114	5.45728e-110
2	CARM1	0.659646	0.275	0.162	2.26662e-114	5.46301e-110
2	UFD1	0.298316	0.627	0.441	2.65474e-114	6.39846e-110
2	NGDN	0.340517	0.498	0.338	4.80385e-114	1.15782e-109
2	RBM19	0.433995	0.346	0.215	5.40241e-114	1.30209e-109
2	TTC4	0.583478	0.294	0.177	5.69382e-114	1.37233e-109
2	CBX6	0.416187	0.385	0.246	8.40374e-114	2.02547e-109
2	DNAJC21	0.308208	0.575	0.4	1.12459e-113	2.71049e-109
2	TAP1	0.297574	0.939	0.84	3.19351e-113	7.69701e-109
2	DUSP14	0.641053	0.251	0.142	3.81092e-113	9.18507e-109
2	BUB3	0.268028	0.767	0.578	4.48412e-113	1.08076e-108
2	METTL5	0.316702	0.533	0.36	7.61965e-113	1.83649e-108
2	PSMD2	0.292938	0.699	0.495	9.92404e-113	2.39189e-108
2	ACTL6A	0.398498	0.405	0.263	1.79534e-112	4.32713e-108
2	IRAK1	0.52228	0.367	0.236	2.92271e-112	7.04431e-108
2	SPCS3	0.285691	0.704	0.51	2.94659e-112	7.10186e-108
2	HNRNPD	0.27218	0.895	0.727	4.00942e-112	9.6635e-108
2	VDAC3	0.313587	0.633	0.445	6.19577e-112	1.4933e-107
2	VARS	0.641745	0.283	0.169	6.32597e-112	1.52469e-107
2	IKBIP	0.296873	0.373	0.235	6.4338e-112	1.55067e-107
2	LSM3	0.313406	0.618	0.43	1.41803e-111	3.41774e-107
[truncated: 17,965 more rows]

## Sheet: Annotation
Differentially Expressed Genes - Cluster Markers								Final Annotation
Cluster	Gene	Average log2 fold change	Positive cells in cluster (pct. of cluster population)	Positive cells in remaining data set (pct. of remaining cells)	P value	Adjusted p value (Bonferroni corrected)		Cluster	Annotation	Background
1	CRTAM	1.7945	0.85	0.248	0	0		1	CD8 Differentiating	TCR activation (CRTAM, XCL1, XCL2), effector molecules (GZMH, GZMB), cytokines(IFNG, CCL4, CCL4L2), Transcription regulation/proliferation (ZBED2, GNG4, LMNA, TYMS, MCM7)
1	XCL2	2.99175	0.756	0.214	0	0		2	Regulatory T cells	FOXP3, IL2RA
1	XCL1	3.5382	0.677	0.144	0	0		3	CD8 Early Effectors	TCR activation (CRTAM, XCL1, XCL2), effector molecules (GZMH, GZMB), high cytokines(IFNG, CCL4, CCL4L2)
1	FABP5	2.0626	0.945	0.413	0	0		4	Cytotoxic Transitional Memory	Long-lived memory (TCF7, IL7R), Differentiation (KLRG1), Effector (GZMA, CCL5)
1	NME1	1.48503	0.899	0.425	0	0		5	Mixed CD8 Terminal Effectors/gdT cells	KIR2DL1, FCGR3A, TYROBP, GNLY, TRDV1, TRDC, CX3CR1, KLRB1, KLRG1, TOX
1	CCL3	2.4543	0.648	0.177	0	0		6	CD4 Differentiating	Activation (CD40 LG, TNFSF8, DPP4), memory/stem markers (LEF1, TCF7, ID3)
1	IFNG	1.08597	0.666	0.201	0	0		7	CD4 Central Memory	IL7R, LEF1, TCF7, SELL
1	CD8A	0.694689	0.891	0.44	0	0		8	CD4 Effectors	Activation (CD40LG, TNFRSF4, GNA15), tissue association (CCL20, CCR6, CTSH), cytokines (OSM, TNF)
1	GZMB	1.74166	0.863	0.415	0	0		9	CD8 Late Effectors	Effector module (NKG7, GZMA/H/MM, CTSW, CST7, CTSC, SLAMF7, KLRD1, KLRK1), low TCR-related signals
1	NKG7	0.518579	0.981	0.534	0	0		10	Proliferating	MKI67, RRM2, SPC25, CCNA2
1	CD8B	0.550816	0.809	0.363	0	0		11	MAIT cells	SLC4A10, TRAV1-2, IL23R, KLRB1, ZBTB16, IL18RAP
1	LAG3	1.41447	0.884	0.457	0	0
1	CDK6	1.52708	0.789	0.365	0	0
1	IRF4	1.29828	0.791	0.371	0	0
1	CCL4	2.20578	0.743	0.329	0	0
1	TNFRSF9	1.40444	0.968	0.563	0	0
1	ZBED2	2.64862	0.495	0.09	0	0
1	SNHG15	1.35438	0.805	0.401	0	0
1	MIR155HG	0.906721	0.895	0.497	0	0
1	YBX3	1.4859	0.59	0.2	0	0
1	SIAH2	1.51879	0.718	0.332	0	0
1	DUSP4	1.0516	0.787	0.402	0	0
1	EGR2	1.58223	0.527	0.145	0	0
1	ODC1	1.12941	0.836	0.459	0	0
1	PTMS	1.21179	0.763	0.388	0	0
1	SLAMF7	0.712585	0.693	0.319	0	0
1	MCOLN2	1.0452	0.621	0.252	0	0
1	PTPN6	1.26805	0.83	0.461	0	0
1	RGCC	1.62173	0.72	0.353	0	0
1	SRM	1.6877	0.948	0.583	0	0
1	HOPX	1.38863	0.61	0.246	0	0
1	EBNA1BP2	1.14135	0.711	0.348	0	0
1	ATP1B3	1.27239	0.827	0.465	0	0
1	SLA	1.08159	0.819	0.458	0	0
1	GPR171	0.962525	0.701	0.341	0	0
1	MTHFD2	1.12654	0.818	0.461	0	0
1	GZMH	0.896417	0.67	0.314	0	0
1	ZEB2	0.353848	0.756	0.401	0	0
1	NOP16	1.13199	0.685	0.332	0	0
1	NOP14	1.20332	0.677	0.328	0	0
1	BATF3	1.48332	0.572	0.223	0	0
1	PAICS	1.18676	0.643	0.297	0	0
1	MYC	1.41709	0.58	0.234	0	0
1	C1QBP	0.960196	0.915	0.57	0	0
1	MRPL12	1.09809	0.682	0.337	0	0
1	PPA1	0.966065	0.899	0.555	0	0
1	PPP1R14B	0.774791	0.899	0.556	0	0
1	SLC27A2	1.81382	0.47	0.129	0	0
1	RBPJ	1.05184	0.831	0.493	0	0
1	SLC1A5	1.17392	0.685	0.349	0	0
1	TNFAIP8	1.25833	0.901	0.566	0	0
1	ETS2	1.88106	0.494	0.159	0	0
1	APOBEC3G	1.08131	0.902	0.57	0	0
1	NOLC1	0.997659	0.716	0.384	0	0
1	NHP2	0.869775	0.894	0.563	0	0
1	TBX21	0.823213	0.676	0.345	0	0
1	MAP2K3	1.00392	0.748	0.417	0	0
1	MRTO4	1.14704	0.61	0.281	0	0
1	APOBEC3C	0.964268	0.675	0.348	0	0
1	PRF1	0.426825	0.742	0.415	0	0
1	TIMM13	0.967596	0.687	0.363	0	0
1	TOMM40	0.910207	0.682	0.358	0	0
1	CCT2	0.848197	0.895	0.573	0	0
1	DCTPP1	0.933839	0.698	0.377	0	0
1	CYTOR	0.780873	0.766	0.448	0	0
1	NAMPT	0.862878	0.796	0.479	0	0
1	GPATCH4	1.0637	0.621	0.304	0	0
1	PPAN	0.98748	0.657	0.341	0	0
1	GNG4	2.37839	0.411	0.095	0	0
1	RANBP1	0.813195	0.84	0.524	0	0
1	CD82	1.40121	0.692	0.377	0	0
1	IMPDH2	0.846731	0.801	0.487	0	0
1	METRNL	0.565814	0.741	0.427	0	0
1	WARS	0.981084	0.861	0.549	0	0
1	HSPD1	0.88065	0.946	0.635	0	0
1	GTPBP4	0.95679	0.651	0.342	0	0
1	TNFSF14	1.27999	0.58	0.272	0	0
1	NR4A3	2.07202	0.394	0.088	0	0
1	CCT5	0.751408	0.883	0.578	0	0
1	CCL4L2	1.80601	0.468	0.165	0	0
1	CCDC124	0.809065	0.76	0.457	0	0
1	PHB	0.720332	0.849	0.546	0	0
1	ZNF593	0.993859	0.619	0.317	0	0
1	CTNNA1	1.29452	0.558	0.257	0	0
1	MRPL4	0.77054	0.746	0.446	0	0
1	LYST	0.261497	0.871	0.572	0	0
1	ID2	0.746335	0.746	0.447	0	0
1	FBL	0.774204	0.863	0.565	0	0
1	CBLB	0.544117	0.81	0.513	0	0
1	BOP1	1.18399	0.542	0.246	0	0
1	SNRPD1	0.776454	0.806	0.51	0	0
1	WDR43	0.984553	0.615	0.319	0	0
1	HNRNPAB	0.854064	0.816	0.52	0	0
1	SNRPE	0.781756	0.813	0.517	0	0
1	AIMP2	1.09308	0.561	0.266	0	0
1	CD226	1.0719	0.546	0.251	0	0
1	JAML	1.24502	0.551	0.256	0	0
1	YWHAQ	1.13234	0.915	0.62	0	0
1	KPNA2	1.0489	0.596	0.301	0	0
1	NPM3	1.41354	0.49	0.195	0	0
1	NIFK	0.811873	0.684	0.39	0	0
1	SYNCRIP	0.735303	0.787	0.493	0	0
1	IL2RA	0.393649	0.87	0.577	0	0
1	CCT6A	0.73539	0.913	0.621	0	0
1	ILF2	0.681436	0.878	0.586	0	0
1	CDK4	0.98519	0.621	0.329	0	0
1	NOP56	0.841971	0.673	0.382	0	0
1	ADAP1	1.44984	0.429	0.138	0	0
1	APEX1	0.832174	0.721	0.43	0	0
1	ABCE1	0.85402	0.653	0.363	0	0
1	CYCS	0.797903	0.872	0.582	0	0
1	DDX21	0.885081	0.854	0.564	0	0
1	BZW2	1.1704	0.538	0.249	0	0
1	IGFLR1	0.942805	0.879	0.59	0	0
1	PAM	0.974721	0.654	0.365	0	0
1	MRPL3	0.81834	0.678	0.39	0	0
1	ZBTB32	1.55035	0.455	0.167	0	0
1	BHLHE40	0.532375	0.811	0.524	0	0
1	MTHFD1L	1.12319	0.528	0.242	0	0
1	AHI1	1.15276	0.515	0.23	0	0
1	PIM3	0.806792	0.78	0.495	0	0
1	BTG3	0.938433	0.572	0.287	0	0
1	POLD2	0.948085	0.601	0.316	0	0
1	RSL1D1	0.661007	0.839	0.554	0	0
1	DKC1	0.996292	0.584	0.3	0	0
1	POLR2H	0.772378	0.648	0.366	0	0
1	PRMT1	0.694485	0.886	0.604	0	0
1	TOMM5	0.718894	0.798	0.518	0	0
1	YIF1A	0.805345	0.687	0.408	0	0
1	IMP4	0.782293	0.642	0.364	0	0
1	PUM3	0.816495	0.643	0.365	0	0
1	MYDGF	0.601924	0.834	0.557	0	0
1	CCT3	0.706571	0.922	0.646	0	0
1	PRKCB	0.808153	0.642	0.366	0	0
1	HSD17B10	0.691022	0.707	0.431	0	0
1	FKBP4	0.613004	0.671	0.396	0	0
1	PHB2	0.736175	0.869	0.594	0	0
1	REL	0.629688	0.721	0.446	0	0
1	OSBPL3	1.08532	0.504	0.23	0	0
1	CCND2	0.679352	0.847	0.574	0	0
1	NDUFAB1	0.591079	0.871	0.598	0	0
1	STOML2	0.739272	0.69	0.417	0	0
1	UBE2S	0.601881	0.711	0.438	0	0
1	ALYREF	0.554858	0.818	0.545	0	0
1	EIF6	0.643468	0.821	0.55	0	0
1	IFRD2	1.02068	0.533	0.263	0	0
1	SHMT2	0.846608	0.65	0.38	0	0
1	TAGAP	0.702738	0.64	0.37	0	0
1	TUFM	0.646791	0.855	0.585	0	0
1	VDAC1	0.601224	0.855	0.585	0	0
1	KDM6B	0.810923	0.58	0.31	0	0
1	MRPS12	0.710287	0.692	0.422	0	0
1	CXCR3	0.693789	0.555	0.286	0	0
1	RAB27A	0.819292	0.701	0.433	0	0
1	RUVBL2	0.861609	0.58	0.312	0	0
1	SLC7A5	0.757203	0.585	0.317	0	0
1	DGKH	1.01112	0.471	0.204	0	0
1	SNX9	1.04399	0.616	0.349	0	0
1	TIMM17A	0.785136	0.636	0.369	0	0
1	TUBA1C	0.348896	0.803	0.536	0	0
1	NCS1	1.65875	0.404	0.138	0	0
1	TKT	0.629756	0.786	0.521	0	0
1	CCT7	0.626719	0.886	0.622	0	0
1	HSPH1	0.569289	0.723	0.459	0	0
1	EIF2S1	0.660377	0.672	0.409	0	0
1	CCT8	0.57406	0.854	0.591	0	0
1	GTF3A	0.653877	0.803	0.54	0	0
1	FARSA	0.716366	0.65	0.388	0	0
1	FKBP1A	0.60286	0.78	0.518	0	0
1	EIF1AX	0.646405	0.71	0.448	0	0
1	EIF3B	0.648615	0.679	0.418	0	0
1	INPP5F	1.59119	0.401	0.141	0	0
1	ATIC	0.839126	0.599	0.339	0	0
1	SFXN1	0.592974	0.714	0.454	0	0
1	IARS	0.72463	0.635	0.376	0	0
1	OSTC	0.605396	0.793	0.534	0	0
1	PNO1	0.95478	0.522	0.264	0	0
1	EEF1E1	0.703363	0.628	0.371	0	0
1	NUTF2	0.53775	0.793	0.536	0	0
1	TOMM22	0.545861	0.738	0.481	0	0
1	CALM3	0.716605	0.854	0.598	0	0
1	CYC1	0.626972	0.757	0.501	0	0
1	EIF5B	0.618286	0.804	0.548	0	0
1	MDH2	0.626917	0.838	0.582	0	0
1	MRPL15	1.00143	0.527	0.271	0	0
1	MRPL24	0.782103	0.602	0.346	0	0
1	CAMK2D	0.692104	0.627	0.372	0	0
1	MDFIC	0.511115	0.764	0.509	0	0
1	SDF2L1	0.552553	0.814	0.559	0	0
1	CCT4	0.579672	0.884	0.63	0	0
1	PSMB7	0.529006	0.749	0.495	0	0
1	SNRPA1	0.589161	0.725	0.471	0	0
1	SNRPC	0.55797	0.786	0.532	0	0
1	MRPS15	0.620691	0.685	0.432	0	0
1	ISOC2	1.08199	0.485	0.232	0	0
1	NOP58	0.551304	0.849	0.596	0	0
1	TXNDC17	0.562086	0.734	0.481	0	0
1	ABI3	0.625317	0.574	0.321	0	0
1	HSPBP1	0.910674	0.52	0.268	0	0
1	METRN	1.01232	0.443	0.191	0	0
1	NUDC	0.522673	0.808	0.556	0	0
1	SNRPF	0.57832	0.812	0.56	0	0
1	UCK2	1.42609	0.415	0.163	0	0
1	YARS	0.528818	0.728	0.476	0	0
1	ANTKMT	1.01896	0.475	0.224	0	0
1	HSPE1	0.764297	0.932	0.681	0	0
1	PARVB	1.21028	0.441	0.19	0	0
1	PDCD5	0.509669	0.844	0.593	0	0
1	RPL22L1	0.670787	0.755	0.504	0	0
1	DCUN1D5	0.829978	0.564	0.313	0	0
1	LITAF	0.922755	0.794	0.544	0	0
1	SEC11C	0.534093	0.843	0.593	0	0
1	ERCC1	0.811272	0.549	0.3	0	0
1	TIMM50	0.841555	0.538	0.289	0	0
1	CCDC85B	0.682087	0.807	0.558	0	0
1	HSPA9	0.497523	0.784	0.535	0	0
1	LSM2	0.587598	0.723	0.474	0	0
1	POLR2K	0.619023	0.722	0.473	0	0
1	SNHG16	0.614524	0.626	0.377	0	0
1	MRPL17	0.74576	0.591	0.342	0	0
1	HDAC2	0.664301	0.615	0.367	0	0
1	OLA1	0.571853	0.69	0.442	0	0
1	RPIA	0.782425	0.567	0.319	0	0
1	STRAP	0.597343	0.7	0.452	0	0
1	STIP1	0.43467	0.81	0.563	0	0
1	SRPRB	0.895124	0.538	0.291	0	0
1	FAM174C	0.673949	0.645	0.398	0	0
1	G3BP1	0.541842	0.772	0.525	0	0
1	GSPT1	0.532843	0.779	0.532	0	0
1	LMNB1	1.00093	0.527	0.28	0	0
1	PGAM1	1.04426	0.966	0.719	0	0
1	TCP1	0.448362	0.764	0.517	0	0
1	SLC66A2	1.1864	0.452	0.206	0	0
1	CD38	0.574893	0.447	0.201	0	0
1	EIF3M	0.588688	0.876	0.63	0	0
1	SND1	0.562407	0.745	0.499	0	0
1	RILPL2	0.836971	0.603	0.358	0	0
1	MRPL20	0.481638	0.807	0.563	0	0
1	MRPS7	0.571662	0.686	0.442	0	0
1	AGK	0.853985	0.501	0.257	0	0
1	ATP6V0B	0.532835	0.803	0.559	0	0
1	COPRS	1.26364	0.432	0.188	0	0
1	GTF2I	0.656589	0.629	0.385	0	0
1	NAA20	0.61483	0.644	0.4	0	0
1	TRMT1	0.967798	0.491	0.247	0	0
1	DUSP5	0.516066	0.55	0.307	0	0
1	EIF4A3	0.56418	0.671	0.428	0	0
1	ADSL	0.618356	0.628	0.385	0	0
1	DNAJB11	0.614679	0.648	0.405	0	0
1	EIF3I	0.495946	0.842	0.599	0	0
1	GTF3C6	0.497864	0.74	0.497	0	0
1	SRRT	0.715647	0.657	0.415	0	0
1	EIF4G1	0.540121	0.713	0.471	0	0
1	NFKB1	0.752939	0.904	0.662	0	0
1	PDIA6	0.670424	0.883	0.641	0	0
1	SSRP1	0.617593	0.621	0.379	0	0
1	TRAP1	0.838664	0.52	0.278	0	0
1	UBE2N	0.45317	0.798	0.556	0	0
1	NR4A2	1.14692	0.387	0.146	0	0
1	BCL2L1	0.647291	0.627	0.386	0	0
1	PSMC3	0.483296	0.743	0.502	0	0
1	CKS2	0.846286	0.522	0.282	0	0
1	C20orf27	1.0714	0.454	0.214	0	0
1	RRS1	1.09987	0.466	0.226	0	0
1	IGF2R	0.412389	0.638	0.398	0	0
1	NR4A1	1.07306	0.362	0.122	0	0
1	COA4	0.59296	0.651	0.412	0	0
1	DCAF13	0.81474	0.535	0.296	0	0
1	GARS	0.639217	0.659	0.42	0	0
1	GNL3	0.745185	0.558	0.319	0	0
1	MAGOHB	0.8098	0.538	0.299	0	0
1	KIF21A	0.850863	0.464	0.225	0	0
1	DDX39A	0.467198	0.793	0.554	0	0
1	DUSP2	0.274087	0.788	0.549	0	0
1	GALNT2	1.24786	0.433	0.194	0	0
1	TUBB4B	0.271465	0.889	0.65	0	0
1	ZNF706	0.640395	0.815	0.576	0	0
1	MLEC	0.601709	0.661	0.423	0	0
1	GSTO1	0.798359	0.633	0.395	0	0
1	IL12RB2	0.536199	0.517	0.279	0	0
1	PRPF19	0.718838	0.582	0.344	0	0
1	PUF60	0.486504	0.787	0.549	0	0
1	AGO2	0.753697	0.542	0.305	0	0
1	NSMCE1	0.75575	0.551	0.314	0	0
1	KCNQ5	1.6214	0.336	0.099	0	0
1	BOLA3	0.659923	0.605	0.368	0	0
1	MRPL52	0.535774	0.759	0.522	0	0
1	PSMD13	0.436339	0.779	0.542	0	0
1	ANP32E	0.550975	0.708	0.472	0	0
1	LMNA	1.51898	0.628	0.392	0	0
1	PRDX4	0.6819	0.6	0.364	0	0
1	RABGGTB	0.674574	0.584	0.348	0	0
1	SNRNP70	0.473832	0.771	0.535	0	0
1	TNFSF9	2.2255	0.29	0.054	0	0
1	POLR2E	0.498339	0.807	0.572	0	0
1	GART	0.722153	0.551	0.316	0	0
1	VSIR	1.09035	0.466	0.231	0	0
1	CMSS1	0.896994	0.491	0.256	0	0
1	FARSB	0.894759	0.496	0.261	0	0
1	PFDN2	0.40228	0.796	0.561	0	0
1	PRDX3	0.548113	0.705	0.47	0	0
1	LAGE3	0.633568	0.607	0.373	0	0
1	RBM3	0.506687	0.915	0.681	0	0
1	TXNL4A	0.502137	0.856	0.622	0	0
1	UBE2F	0.458221	0.608	0.374	0	0
1	WDR36	0.860406	0.486	0.252	0	0
1	WDR74	0.634864	0.563	0.329	0	0
1	LRRC59	0.693473	0.541	0.308	0	0
1	PYCR1	1.68858	0.356	0.123	0	0
1	ADRM1	0.397932	0.84	0.608	0	0
1	MRPS23	0.660477	0.581	0.349	0	0
1	NDUFAF8	0.573336	0.636	0.404	0	0
1	COX5A	0.583985	0.934	0.703	0	0
1	DUS1L	0.561087	0.634	0.403	0	0
1	HECTD2	1.76358	0.307	0.076	0	0
1	ZNRD2	0.619264	0.597	0.366	0	0
1	ENSA	0.471368	0.777	0.547	0	0
1	SSBP1	0.51443	0.88	0.65	0	0
1	DPM2	0.734854	0.54	0.311	0	0
1	ETF1	0.713793	0.53	0.301	0	0
1	GGCT	0.866354	0.482	0.253	0	0
1	PA2G4	0.617706	0.911	0.682	0	0
1	SNRPA	0.471023	0.709	0.48	0	0
1	MFSD10	0.661059	0.696	0.467	0	0
1	VDAC2	0.426786	0.798	0.57	0	0
1	AATF	0.545975	0.637	0.409	0	0
1	ALG3	0.834207	0.498	0.27	0	0
1	CTPS1	1.0647	0.425	0.197	0	0
1	GLRX3	0.536578	0.637	0.41	0	0
1	RPS19BP1	0.458114	0.702	0.475	0	0
1	TIMM8B	0.591429	0.607	0.38	0	0
1	CDC123	0.484099	0.671	0.445	0	0
1	AK2	0.592521	0.602	0.376	0	0
1	ARPC5L	0.438718	0.836	0.61	0	0
1	MRPS35	0.593976	0.576	0.35	0	0
1	SF3B5	0.502518	0.859	0.633	0	0
1	NAA10	0.77409	0.507	0.282	0	0
1	RRP1	0.973698	0.452	0.227	0	0
1	GADD45GIP1	0.384801	0.832	0.607	0	0
1	ILF3	0.400679	0.747	0.522	0	0
1	TIMMDC1	0.81471	0.505	0.28	0	0
1	MAGOH	0.424851	0.809	0.585	0	0
1	SRSF3	0.596087	0.934	0.71	0	0
1	CD320	0.762833	0.529	0.305	0	0
1	PFDN6	0.520095	0.654	0.43	0	0
1	RPF2	0.954785	0.449	0.225	0	0
1	NDUFB6	0.455864	0.734	0.51	0	0
1	NOC2L	0.601856	0.575	0.351	0	0
1	PARL	0.808498	0.501	0.277	0	0
1	PRDX1	0.626326	0.976	0.752	0	0
1	RTRAF	0.490538	0.85	0.626	0	0
1	SF3B6	0.394561	0.812	0.589	0	0
1	KDELR2	0.484914	0.66	0.437	0	0
1	ATP5MC1	0.431762	0.757	0.534	0	0
1	C9orf16	0.523433	0.907	0.684	0	0
1	HMGA1	0.471873	0.574	0.351	0	0
1	RPL7L1	0.538628	0.586	0.363	0	0
1	BCCIP	0.50598	0.632	0.41	0	0
1	MRPS26	0.638232	0.556	0.334	0	0
1	TMEM208	0.478443	0.651	0.429	0	0
1	RRP9	0.992108	0.438	0.216	0	0
1	GALM	0.944364	0.475	0.253	0	0
1	PDGFA	1.77228	0.3	0.078	0	0
1	PRELID1	0.514256	0.902	0.68	0	0
1	RUVBL1	0.894443	0.473	0.251	0	0
1	TMEM109	0.635269	0.573	0.351	0	0
1	TNFRSF1B	0.377521	0.876	0.654	0	0
1	POMP	0.470766	0.921	0.7	0	0
1	PMEPA1	0.977237	0.379	0.158	0	0
1	BANF1	0.397753	0.834	0.613	0	0
1	ITPA	0.567189	0.601	0.38	0	0
1	MRPL11	0.568886	0.59	0.369	0	0
1	PES1	0.764956	0.495	0.274	0	0
1	PSMC4	0.329019	0.764	0.543	0	0
1	SLC25A5	0.487148	0.898	0.677	0	0
1	TRIM28	0.420976	0.733	0.512	0	0
1	SRI	0.435649	0.804	0.584	0	0
1	MRPL13	0.60539	0.575	0.355	0	0
1	PSMD11	0.376659	0.688	0.468	0	0
1	TMED9	0.379649	0.803	0.584	0	0
1	AHSA1	0.402329	0.674	0.455	0	0
1	ARHGAP26	0.378329	0.503	0.284	0	0
1	FDPS	0.578588	0.683	0.464	0	0
1	MRPS24	0.450672	0.679	0.46	0	0
1	GTF2A2	0.37768	0.727	0.508	0	0
1	MLF2	0.558726	0.763	0.544	0	0
1	NDUFB9	0.375726	0.818	0.599	0	0
1	SNRPB	0.577856	0.937	0.719	0	0
1	QTRT1	0.847523	0.468	0.25	0	0
1	SNF8	0.465406	0.662	0.444	0	0
1	BICDL1	0.801058	0.418	0.2	0	0
1	MOB1A	0.438262	0.761	0.543	0	0
1	P4HB	0.346235	0.836	0.618	0	0
1	PDAP1	0.404096	0.727	0.51	0	0
1	ELOC	0.394183	0.788	0.572	0	0
1	RBM17	0.344924	0.812	0.596	0	0
1	AKR1B1	0.620358	0.528	0.312	0	0
1	CLTA	0.363673	0.778	0.562	0	0
1	HM13	0.350668	0.767	0.551	0	0
1	MTFP1	0.505061	0.584	0.368	0	0
1	PSMD8	0.406426	0.89	0.674	0	0
1	SEC13	0.432796	0.693	0.477	0	0
1	SERBP1	0.687913	0.957	0.741	0	0
1	PSMA2	0.584037	0.93	0.715	0	0
1	TXNL1	0.414231	0.687	0.472	0	0
1	AP2S1	0.386832	0.747	0.532	0	0
1	PSMB2	0.273328	0.774	0.559	0	0
1	YWHAE	0.319551	0.725	0.51	0	0
1	ATP5PB	0.351736	0.811	0.597	0	0
1	ENY2	0.338347	0.752	0.538	0	0
1	HSPA4	0.460794	0.61	0.396	0	0
1	PRDX6	0.388082	0.768	0.554	0	0
1	TOMM6	0.512078	0.922	0.709	0	0
1	TNIP3	1.75591	0.309	0.096	0	0
1	NME2	0.911541	0.987	0.774	0	0
1	PSMD14	0.345165	0.631	0.419	0	0
1	PSMD3	0.459141	0.629	0.417	0	0
1	EIF3A	0.431842	0.832	0.62	0	0
1	MRPL51	0.401674	0.768	0.556	0	0
1	NDUFS6	0.378794	0.825	0.614	0	0
1	EIF4EBP1	0.812711	0.422	0.212	0	0
1	APRT	0.667938	0.951	0.741	0	0
1	JPT1	0.28419	0.73	0.52	0	0
1	PSMB5	0.430065	0.589	0.379	0	0
1	RNPS1	0.34265	0.818	0.608	0	0
1	LAMTOR5	0.317257	0.788	0.579	0	0
1	FOXP4	0.995498	0.341	0.132	0	0
1	MDH1	0.359623	0.76	0.551	0	0
1	ARPC4	0.322679	0.825	0.617	0	0
1	AURKAIP1	0.318722	0.813	0.605	0	0
1	PPP1R2	0.993918	0.697	0.489	0	0
1	DDOST	0.381202	0.806	0.599	0	0
1	UQCRFS1	0.357341	0.786	0.579	0	0
1	MAN1A1	0.589913	0.45	0.243	0	0
1	PSMD1	0.307907	0.67	0.463	0	0
1	ATP5F1C	0.308559	0.813	0.606	0	0
1	EIF5A	0.643928	0.978	0.771	0	0
1	NDUFC2	0.357791	0.834	0.627	0	0
1	ACP1	0.376443	0.687	0.481	0	0
1	HLA-DMA	0.741789	0.394	0.188	0	0
1	COTL1	0.377278	0.864	0.658	0	0
1	ERH	0.434264	0.888	0.682	0	0
1	NOL7	0.324231	0.877	0.671	0	0
1	PSMD2	0.28885	0.689	0.483	0	0
1	SNHG3	0.74935	0.471	0.265	0	0
1	UBE2M	0.345855	0.701	0.495	0	0
1	CXorf40B	1.0329	0.392	0.187	0	0
1	PEMT	1.20033	0.366	0.161	0	0
1	PSMD7	0.268003	0.773	0.569	0	0
1	ATP5F1A	0.471469	0.853	0.649	0	0
1	CFLAR	0.720175	0.891	0.687	0	0
1	RBM8A	0.546915	0.952	0.749	0	0
1	NAP1L1	0.402718	0.902	0.7	0	0
1	PSMA6	0.51036	0.932	0.73	0	0
1	SRSF9	0.394181	0.887	0.685	0	0
1	EIF3D	0.282868	0.812	0.611	0	0
1	HSPA5	0.432219	0.932	0.731	0	0
1	PSMD4	0.271106	0.786	0.585	0	0
1	CD63	0.277851	0.804	0.605	0	0
1	PSMB6	0.349674	0.901	0.702	0	0
1	SNU13	0.391634	0.898	0.7	0	0
1	PSMD6	0.29354	0.696	0.498	0	0
1	BZW1	0.391799	0.904	0.708	0	0
1	METTL1	1.60494	0.311	0.116	0	0
1	ATP5MC3	0.552305	0.952	0.758	0	0
1	JTB	0.355921	0.865	0.671	0	0
1	DBI	0.374151	0.894	0.701	0	0
1	TUBA1B	0.409636	0.962	0.769	0	0
1	LDHB	0.560735	0.949	0.758	0	0
1	XRCC6	0.3224	0.888	0.698	0	0
1	DNAJA1	0.357648	0.925	0.736	0	0
1	ANP32B	0.506673	0.926	0.739	0	0
1	CSNK2B	0.447884	0.922	0.736	0	0
1	MCTP2	0.515737	0.365	0.179	0	0
1	SRSF2	0.485949	0.94	0.757	0	0
1	CD81	0.368291	0.899	0.718	0	0
1	NDUFB11	0.262075	0.879	0.698	0	0
1	NDUFA11	0.336464	0.9	0.72	0	0
1	UQCRH	0.253572	0.884	0.706	0	0
1	ADGRG5	1.13874	0.276	0.101	0	0
1	PSMB3	0.309564	0.939	0.764	0	0
1	SLC25A3	0.491975	0.941	0.766	0	0
1	PSMA5	0.257396	0.915	0.741	0	0
1	RPS17	0.568029	0.953	0.779	0	0
1	RAN	0.88136	0.991	0.82	0	0
1	HNRNPC	0.356672	0.943	0.775	0	0
1	PSMB1	0.322594	0.923	0.757	0	0
1	SEC61B	0.547884	0.976	0.812	0	0
1	ATP5F1B	0.47974	0.957	0.795	0	0
1	GSTP1	0.490085	0.963	0.802	0	0
1	PARK7	0.793544	0.984	0.825	0	0
1	EIF4A1	0.751694	0.992	0.84	0	0
1	CALR	0.426944	0.977	0.833	0	0
1	LDHA	0.659774	0.987	0.845	0	0
1	SET	0.450947	0.955	0.813	0	0
1	PSMA7	0.399572	0.98	0.85	0	0
1	HNRNPDL	0.425729	0.97	0.841	0	0
1	TPI1	0.343876	0.99	0.865	0	0
1	YBX1	0.520448	0.986	0.865	0	0
1	NCL	0.882118	0.99	0.87	0	0
1	PKM	0.46987	0.997	0.88	0	0
1	PPIB	0.326467	0.985	0.875	0	0
1	SRGN	0.735274	0.974	0.864	0	0
1	HMGB1	0.467715	0.978	0.871	0	0
1	ATP5MC2	0.518608	0.983	0.885	0	0
1	RPL7	0.342096	0.983	0.888	0	0
1	CHCHD2	0.367884	0.987	0.896	0	0
1	HNRNPA1	0.539687	0.994	0.91	0	0
1	GNAS	0.504106	0.975	0.893	0	0
1	HSP90AB1	0.905457	1	0.922	0	0
1	NPM1	0.850984	0.998	0.923	0	0
1	BTF3	0.341835	0.99	0.916	0	0
1	RPL4	0.408549	0.993	0.92	0	0
1	HSPA8	0.632806	0.998	0.932	0	0
1	PPIA	0.482688	0.998	0.953	0	0
1	RPL10A	0.274878	0.996	0.958	0	0
1	RPS5	0.274774	0.999	0.969	0	0
1	RPSA	0.369474	0.999	0.969	0	0
1	GAPDH	0.441962	1	0.975	0	0
1	RPL15	0.262378	1	0.975	0	0
1	RPLP0	0.500268	1	0.98	0	0
1	RPS2	0.347656	1	0.991	0	0
1	SUPT16H	0.535981	0.643	0.418	0	0
1	CNPY2	0.37461	0.715	0.505	0	0
1	SLC25A39	0.50728	0.604	0.391	0	0
1	LSM6	0.429229	0.702	0.49	0	0
1	SSB	0.351444	0.78	0.571	0	0
1	HSBP1	0.482451	0.615	0.401	0	0
1	GPR137B	0.742703	0.39	0.198	0	0
1	BRIX1	0.658207	0.53	0.311	0	0
1	SLC7A1	0.838032	0.469	0.245	0	0
1	DAZAP1	0.359534	0.665	0.461	0	0
1	GLRX5	0.530503	0.615	0.397	0	0
1	NONO	0.444034	0.78	0.567	0	0
1	FIBP	0.593868	0.562	0.347	0	0
1	SFPQ	0.331912	0.91	0.722	0	0
1	EIF4E	0.540161	0.597	0.38	0	0
1	MICOS10	0.322376	0.776	0.574	0	0
1	CLPP	0.318042	0.651	0.459	0	0
1	SFI1	0.692435	0.437	0.227	0	0
1	SCFD2	0.71737	0.494	0.267	0	0
1	UQCRQ	0.416643	0.828	0.622	0	0
1	TIMM10	0.702163	0.549	0.322	0	0
1	PEBP1	0.408595	0.843	0.646	0	0
1	EWSR1	0.329378	0.874	0.681	0	0
1	EXOSC4	0.901938	0.436	0.222	0	0
1	ACTG1	0.266835	0.997	0.954	0	0
1	GET3	0.534401	0.622	0.409	0	0
1	EPRS	0.424625	0.683	0.47	0	0
1	CANX	0.37285	0.824	0.62	0	0
1	CD151	0.712084	0.444	0.243	0	0
1	FAM207A	0.741293	0.502	0.283	0	0
1	POLR2F	0.430993	0.644	0.432	0	0
1	MRPS34	0.401944	0.699	0.492	0	0
1	RRAS2	0.971922	0.367	0.177	0	0
1	TRAPPC4	0.38298	0.635	0.431	0	0
1	ANXA6	0.563282	0.735	0.521	0	0
1	XRCC5	0.359137	0.902	0.723	0	0
1	MICOS13	0.382084	0.755	0.545	0	0
1	SLC25A6	0.314879	0.952	0.811	0	0
1	TRAPPC2L	0.548103	0.553	0.338	0	0
1	HNRNPR	0.395138	0.801	0.596	0	0
1	TESC	0.779661	0.342	0.16	0	0
1	TCERG1	0.56444	0.587	0.364	0	0
1	SLC3A2	0.421099	0.826	0.617	0	0
1	TIMM23	0.652501	0.546	0.328	0	0
1	TMEM147	0.55114	0.632	0.413	0	0
1	RSL24D1	0.447048	0.754	0.538	0	0
1	MCRIP1	0.463946	0.651	0.435	0	0
1	SPCS3	0.27311	0.69	0.495	0	0
1	TARS	0.560697	0.585	0.363	0	0
1	METAP2	0.438787	0.635	0.422	0	0
1	C4orf48	0.458633	0.734	0.512	0	0
1	UBE2V1	0.431471	0.785	0.572	0	0
1	MRPL41	0.317882	0.792	0.594	0	0
1	ABCF2	0.714648	0.508	0.29	0	0
1	TUBB	0.251202	0.946	0.79	0	0
1	USP14	0.385341	0.627	0.423	0	0
1	TFAM	0.579689	0.568	0.351	0	0
1	IKZF3	0.481685	0.788	0.56	0	0
1	MRPL21	0.503393	0.577	0.367	0	0
1	H2AFY	0.422114	0.654	0.448	0	0
1	GNL2	0.821772	0.476	0.259	0	0
1	MTCH2	0.522458	0.582	0.372	0	0
1	GHITM	0.31262	0.809	0.617	0	0
1	ACOT7	0.923139	0.415	0.211	0	0
1	SUB1	0.365078	0.974	0.865	0	0
1	UTP4	0.875577	0.427	0.22	0	0
1	FPGS	0.569982	0.55	0.345	0	0
1	PMF1	0.597853	0.641	0.423	0	0
1	FGFBP2	0.586559	0.3	0.144	0	0
1	CENPX	0.551463	0.545	0.337	0	0
1	RAD23A	0.268621	0.79	0.598	0	0
1	SPCS1	0.319539	0.873	0.692	0	0
1	DDX10	0.770889	0.47	0.251	0	0
1	ZFP36L1	0.412587	0.809	0.601	0	0
1	SLIRP	0.536541	0.703	0.483	0	0
1	LSM4	0.480737	0.626	0.417	0	0
1	NDUFS8	0.370235	0.732	0.528	0	0
1	WDR46	0.631449	0.526	0.312	0	0
1	LSM7	0.32846	0.844	0.651	0	0
1	MATK	0.251838	0.284	0.151	0	0
1	DHX9	0.423469	0.661	0.449	0	0
1	HPRT1	0.390283	0.598	0.401	0	0
1	CCDC86	1.07904	0.381	0.18	0	0
1	SURF4	0.370039	0.734	0.529	0	0
1	ANAPC11	0.325382	0.806	0.611	0	0
1	EMC6	0.294495	0.666	0.475	0	0
1	SUPT4H1	0.393426	0.709	0.501	0	0
1	LUC7L2	0.446838	0.696	0.479	0	0
1	TNIP2	0.643021	0.655	0.434	0	0
1	LARS	0.567997	0.593	0.375	0	0
1	PTBP1	0.399874	0.696	0.489	0	0
1	PSMC1	0.297133	0.612	0.427	0	0
1	LARP4	0.647043	0.536	0.315	0	0
1	ENOSF1	0.920119	0.362	0.173	0	0
1	NXT1	0.57025	0.556	0.344	0	0
1	SLC38A5	0.940273	0.406	0.202	0	0
1	DANCR	0.558305	0.543	0.337	0	0
1	FASLG	0.815982	0.352	0.165	0	0
1	RER1	0.266279	0.715	0.525	0	0
1	AAMP	0.398029	0.611	0.414	0	0
1	PSMD12	0.486617	0.605	0.393	0	0
1	CNBP	0.337992	0.948	0.816	0	0
1	EIF5	0.273736	0.82	0.632	0	0
1	GRPEL1	0.570332	0.558	0.346	0	0
1	ATP5PF	0.348515	0.86	0.671	0	0
1	ZC3H15	0.34834	0.746	0.542	0	0
1	VASP	0.435956	0.695	0.491	0	0
1	STX10	0.657569	0.459	0.263	0	0
1	SNX5	0.569102	0.533	0.325	0	0
1	ARL3	0.959418	0.413	0.215	0	0
1	EIF3J	0.538365	0.635	0.414	0	0
1	NDUFAF4	0.600154	0.531	0.323	0	0
1	SRSF10	0.286652	0.798	0.608	0	0
1	PPM1G	0.337492	0.77	0.572	0	0
1	WDR77	0.820889	0.44	0.24	0	0
1	SRP72	0.481782	0.617	0.41	0	0
1	EMG1	0.594051	0.519	0.315	0	0
1	PWP1	0.480089	0.592	0.387	0	0
1	ACTA2	0.870206	0.296	0.136	0	0
1	PDHA1	0.721556	0.524	0.309	0	0
1	AHCY	0.778633	0.465	0.261	0	0
1	PRPF31	0.457972	0.561	0.363	0	0
1	SSNA1	0.278576	0.725	0.538	0	0
1	MBD2	0.503278	0.73	0.508	0	0
1	TGIF1	0.47491	0.442	0.255	0	0
1	RPN2	0.293725	0.764	0.572	0	0
1	IPO7	0.588506	0.531	0.323	0	0
1	COMMD1	0.559366	0.608	0.386	0	0
1	SEC61G	0.3396	0.873	0.691	0	0
1	AUP1	0.254138	0.736	0.552	0	0
1	FUNDC2	0.388344	0.645	0.446	0	0
1	PAK1IP1	0.818095	0.442	0.237	0	0
1	SEM1	0.27416	0.84	0.657	0	0
1	SF3B4	0.267375	0.72	0.537	0	0
1	ETFA	0.415261	0.628	0.431	0	0
1	EXOSC5	0.890936	0.418	0.221	0	0
1	WDR12	1.02999	0.378	0.182	0	0
1	SSR4	0.333412	0.964	0.834	0	0
1	PRKDC	0.453773	0.651	0.44	0	0
1	TBC1D4	1.24303	0.364	0.17	0	0
1	AKR1A1	0.276334	0.635	0.451	0	0
1	UQCRC1	0.341519	0.68	0.491	0	0
1	MRPL32	0.584065	0.537	0.33	0	0
1	NDUFS3	0.49687	0.587	0.386	0	0
1	PDCD6	0.300479	0.707	0.52	0	0
1	PTGES3	0.262789	0.945	0.794	0	0
1	LSM5	0.356748	0.604	0.415	0	0
1	SLC43A3	0.635663	0.411	0.221	0	0
1	PTMA	0.303793	1	0.993	0	0
1	SNRPD3	0.718833	0.409	0.23	0	0
1	NFATC2	0.279294	0.664	0.464	0	0
1	RPL26L1	0.662842	0.476	0.274	0	0
1	DDB1	0.462169	0.599	0.4	0	0
1	NT5C	0.38458	0.581	0.391	0	0
1	PSMC2	0.278668	0.597	0.418	0	0
1	VDAC3	0.270552	0.618	0.443	0	0
1	RBIS	0.250942	0.73	0.55	0	0
1	THOC7	0.372303	0.613	0.421	0	0
1	ATP5F1D	0.370185	0.917	0.762	0	0
1	SQLE	0.802628	0.425	0.23	0	0
1	FAM241A	0.775319	0.527	0.299	0	0
1	PTRH1	0.867574	0.405	0.212	0	0
1	CLNS1A	0.430472	0.627	0.428	0	0
1	SNRPG	0.325861	0.894	0.716	0	0
1	NACC1	1.07982	0.318	0.142	0	0
1	IRF8	1.36991	0.268	0.095	0	0
1	DTD1	0.648626	0.481	0.281	0	0
1	SCAMP3	0.290633	0.61	0.43	0	0
1	TMEM126A	0.657922	0.516	0.308	0	0
1	MYO1G	0.664613	0.662	0.449	0	0
1	NCBP2	0.62801	0.515	0.309	0	0
1	UBE2E3	0.459367	0.486	0.294	0	0
1	FHL3	0.985025	0.284	0.125	0	0
1	POLR2G	0.36473	0.65	0.46	0	0
1	ECHS1	0.549519	0.533	0.338	0	0
1	HMGCS1	0.684746	0.485	0.278	0	0
1	RGS16	1.33909	0.318	0.13	0	0
1	LRPPRC	0.606148	0.527	0.321	0	0
1	SELENOH	0.357009	0.822	0.63	0	0
1	EMC4	0.274984	0.667	0.486	0	0
1	DDX56	0.605534	0.487	0.292	0	0
1	CHCHD10	0.485964	0.624	0.423	0	0
1	ARF4	0.39281	0.648	0.454	0	0
1	DIMT1	0.56003	0.513	0.314	0	0
1	SSR3	0.300909	0.703	0.513	0	0
1	MCUR1	0.794217	0.443	0.245	0	0
1	RGS3	0.578381	0.264	0.124	0	0
1	E2F4	0.450964	0.581	0.383	0	0
1	BUD31	0.349914	0.616	0.433	0	0
1	NUDT5	0.254524	0.622	0.446	0	0
1	EEF2	0.26126	0.994	0.936	0	0
1	PVT1	0.719863	0.413	0.214	0	0
1	CYP51A1	0.730655	0.485	0.279	0	0
1	SERPINB9	0.344636	0.592	0.392	0	0
1	TBL3	0.687417	0.45	0.257	0	0
1	EIF4ENIF1	0.888841	0.357	0.17	0	0
1	SRA1	0.440496	0.608	0.406	0	0
1	SIVA1	0.346357	0.67	0.475	0	0
1	ZFR	0.283105	0.666	0.476	0	0
1	MEA1	0.261529	0.654	0.474	0	0
1	PSMD9	0.306069	0.627	0.444	0	0
1	SCCPDH	0.89664	0.352	0.174	0	0
1	MMADHC	0.37607	0.624	0.438	0	0
1	NDUFA9	0.301875	0.603	0.423	0	0
1	TCEA1	0.290313	0.771	0.579	0	0
1	DNAJC2	0.536431	0.541	0.339	0	0
1	TMED3	0.750192	0.438	0.243	0	0
1	COPS3	0.586205	0.503	0.31	0	0
1	POLR1C	0.720537	0.441	0.244	0	0
1	SPEN	0.426431	0.621	0.413	0	0
1	TRMT10C	0.558089	0.501	0.306	0	0
1	POP7	0.652673	0.45	0.259	0	0
1	SAE1	0.859432	0.484	0.28	0	0
1	MIR4435-2HG	0.629608	0.401	0.216	0	0
1	BUD23	0.392093	0.57	0.383	0	0
1	TXN2	0.552799	0.539	0.342	0	0
1	SLC29A1	1.47946	0.273	0.107	0	0
1	ACOT9	0.854158	0.427	0.228	0	0
1	DNAJC7	0.287358	0.602	0.424	0	0
1	PDCD2	0.35751	0.596	0.412	0	0
1	TIMM17B	0.427032	0.587	0.396	0	0
1	MRPL47	0.49807	0.564	0.366	0	0
1	TRMT112	0.275764	0.929	0.775	0	0
1	LYPLA1	0.459468	0.554	0.364	0	0
1	RCN1	1.06687	0.352	0.164	0	0
1	PPP4R2	0.358396	0.618	0.424	0	0
1	NOP2	0.593366	0.478	0.284	0	0
1	NAB2	0.669732	0.336	0.17	0	0
1	ELP5	0.587841	0.534	0.332	0	0
1	TMED10	0.303677	0.69	0.502	0	0
1	HDDC2	0.437997	0.509	0.322	0	0
1	GCNT1	0.764518	0.309	0.14	0	0
1	MCM7	0.904807	0.385	0.194	0	0
1	TOMM34	1.03548	0.347	0.161	0	0
1	BACH2	0.60827	0.553	0.333	0	0
1	NFAT5	0.408731	0.71	0.502	0	0
1	TMEM70	0.783805	0.501	0.299	0	0
1	TSTA3	0.491203	0.545	0.354	0	0
1	NDUFAF2	0.569602	0.52	0.316	0	0
1	ZFP91	0.591215	0.472	0.275	0	0
1	BSG	0.325753	0.809	0.627	0	0
1	EED	0.636559	0.506	0.302	0	0
1	MTDH	0.285513	0.822	0.64	0	0
1	OXCT1	0.742637	0.475	0.273	0	0
1	TAF1D	0.277083	0.711	0.521	0	0
1	DDX49	0.793556	0.415	0.226	0	0
1	C11orf58	0.271564	0.845	0.674	0	0
1	SDHB	0.334107	0.587	0.409	0	0
1	COPZ1	0.356485	0.601	0.416	0	0
1	C1orf43	0.31453	0.617	0.439	0	0
1	SF3A3	0.331895	0.57	0.392	0	0
1	MRPS16	0.500423	0.529	0.338	0	0
1	GRSF1	0.482154	0.619	0.423	0	0
1	RRP15	0.854112	0.45	0.243	0	0
1	LAMTOR1	0.339407	0.671	0.484	0	0
1	DESI1	0.391607	0.573	0.382	0	0
1	MRPL18	0.261833	0.563	0.397	0	0
1	RBM42	0.277438	0.638	0.462	0	0
1	RIOK1	0.753334	0.441	0.246	0	0
1	MFSD12	0.706216	0.425	0.24	0	0
1	JARID2	0.753098	0.495	0.289	0	0
1	DAD1	0.261302	0.862	0.694	0	0
1	C12orf75	0.745835	0.406	0.235	0	0
1	PLAGL2	1.10062	0.321	0.145	0	0
1	DUSP23	0.633989	0.436	0.25	0	0
1	MRPL40	0.632487	0.451	0.262	0	0
1	CLTB	0.305994	0.612	0.431	0	0
1	SDHC	0.265721	0.642	0.471	0	0
1	MAD2L2	0.433347	0.525	0.337	0	0
1	HNRNPLL	0.580685	0.507	0.312	0	0
1	SAR1A	0.512186	0.512	0.321	0	0
1	KCNN4	1.3551	0.3	0.149	0	0
1	PSMG2	0.255995	0.666	0.492	0	0
1	USP11	0.367253	0.463	0.292	0	0
1	LSM3	0.261378	0.601	0.431	0	0
1	LINC01588	1.08133	0.309	0.135	0	0
1	ARF5	0.357694	0.826	0.657	0	0
1	ASXL1	0.278352	0.684	0.493	0	0
1	SSBP4	0.33929	0.594	0.416	0	0
1	TSR1	0.873717	0.405	0.213	0	0
1	ADGRE5	0.297319	0.658	0.474	0	0
1	LARP1	0.571273	0.489	0.295	0	0
1	GPS1	0.386405	0.526	0.349	0	0
1	HNRNPD	0.259883	0.888	0.724	0	0
1	HNRNPF	0.299557	0.938	0.799	0	0
1	SNRNP40	0.372786	0.568	0.389	0	0
1	UTP20	0.928032	0.369	0.183	0	0
1	RRP12	1.10847	0.323	0.147	0	0
1	SRSF7	0.333382	0.941	0.8	0	0
1	BCL2L11	0.571896	0.379	0.205	0	0
1	ARL5A	0.413003	0.518	0.339	0	0
1	POLA1	1.1056	0.274	0.111	0	0
1	ECHDC1	0.430402	0.55	0.362	0	0
1	CMC2	0.314748	0.608	0.424	0	0
1	XRN2	0.253301	0.67	0.494	0	0
1	WDR3	1.00415	0.349	0.168	0	0
1	SMARCB1	0.484717	0.532	0.348	0	0
1	NDUFV1	0.264126	0.661	0.489	0	0
1	PEAK1	0.839178	0.335	0.164	0	0
1	GLS	0.269609	0.857	0.678	0	0
1	COPE	0.257441	0.889	0.733	0	0
1	RBM25	0.255607	0.79	0.609	0	0
1	SIGMAR1	0.875185	0.384	0.204	0	0
1	NOL11	0.57866	0.469	0.283	0	0
1	PRMT5	0.936557	0.365	0.188	0	0
1	G6PD	0.276954	0.529	0.363	0	0
1	NABP2	0.708608	0.388	0.214	0	0
1	WDR18	0.594035	0.431	0.26	0	0
1	DNTTIP2	0.426657	0.597	0.408	0	0
1	SMARCE1	0.268394	0.607	0.433	0	0
1	FTSJ1	0.53295	0.475	0.295	0	0
1	UBE2D3	0.258288	0.934	0.792	0	0
1	CCDC167	0.49086	0.545	0.357	0	0
1	CHORDC1	0.35399	0.585	0.403	0	0
1	TMEM167A	0.476558	0.515	0.331	0	0
1	ERVK3-1	0.293537	0.55	0.378	0	0
1	COA3	0.408714	0.531	0.351	0	0
1	RARS	0.583951	0.439	0.261	0	0
1	TRMT61A	1.10716	0.303	0.137	0	0
1	RALA	0.26754	0.621	0.445	0	0
1	FUBP1	0.260656	0.664	0.488	0	0
1	DNPEP	0.313591	0.58	0.406	0	0
1	SELENOS	0.300842	0.641	0.456	0	0
1	PSME3	0.51288	0.497	0.314	0	0
1	VPS25	0.656282	0.427	0.245	0	0
1	USP10	0.359329	0.547	0.367	0	0
1	RPS6KA3	0.388828	0.609	0.416	0	0
1	GRWD1	0.770112	0.434	0.246	0	0
1	CAPRIN1	0.283104	0.615	0.443	0	0
1	FDX1	0.35523	0.536	0.361	0	0
1	POLR2L	0.343633	0.917	0.76	0	0
1	DHX15	0.358793	0.536	0.362	0	0
1	CBX3	0.250206	0.741	0.571	0	0
1	ESF1	0.494938	0.491	0.303	0	0
1	MCM6	0.639748	0.408	0.233	0	0
1	HARS	0.439956	0.521	0.343	0	0
1	TBRG4	0.595303	0.423	0.25	0	0
1	LYRM4	0.784265	0.404	0.222	0	0
1	DNAJC21	0.30463	0.563	0.394	0	0
1	MCTS1	0.549165	0.488	0.305	0	0
1	CALM2	0.301505	0.948	0.819	0	0
1	FUOM	0.877499	0.36	0.184	0	0
1	EIF2A	0.357372	0.56	0.383	0	0
1	MAP3K20	0.891086	0.256	0.111	0	0
1	AP3S1	0.512528	0.556	0.373	0	0
1	TIMM9	0.696303	0.431	0.247	0	0
1	GLUD1	0.567537	0.559	0.366	0	0
1	LMAN1	0.250843	0.677	0.502	0	0
1	USP12	0.378282	0.555	0.359	0	0
1	MYBBP1A	0.927806	0.365	0.185	0	0
1	LYPLA2	0.267177	0.595	0.43	0	0
1	MRPL37	0.547173	0.459	0.283	0	0
1	DRG1	0.534206	0.471	0.292	0	0
1	CNIH1	0.38195	0.532	0.36	0	0
1	SNRNP25	0.929233	0.356	0.182	0	0
1	NOB1	0.600414	0.479	0.294	0	0
1	TOMM70	0.515654	0.471	0.29	0	0
1	MIF	0.25708	0.993	0.94	0	0
1	ANXA11	0.335967	0.775	0.603	0	0
1	NOC4L	0.756001	0.375	0.203	0	0
1	MARS	0.355289	0.585	0.404	0	0
1	IL21R	0.505619	0.471	0.287	0	0
1	LTV1	0.702498	0.421	0.239	0	0
1	SIK3	0.336916	0.59	0.402	0	0
1	PITPNB	0.291493	0.557	0.389	0	0
1	EXOSC8	0.40257	0.533	0.357	0	0
1	ARL2	0.471433	0.505	0.328	0	0
1	AIMP1	0.362505	0.558	0.382	0	0
1	SDAD1	0.411076	0.549	0.367	0	0
1	CERS6	1.04849	0.267	0.116	0	0
1	NUDT21	0.368677	0.566	0.392	0	0
1	GMPS	0.543887	0.461	0.285	0	0
1	MRPS25	0.603764	0.42	0.247	0	0
1	MRPL36	0.459589	0.521	0.342	0	0
1	POLR3C	0.772773	0.354	0.185	0	0
1	SLC25A33	0.959999	0.333	0.164	0	0
1	ERI3	0.695632	0.396	0.223	0	0
1	ZNF22	0.395988	0.459	0.296	0	0
1	FAM50A	0.310787	0.588	0.416	0	0
1	ADO	1.01174	0.313	0.148	0	0
1	GPD2	0.864137	0.279	0.125	0	0
1	ARPC2	0.250367	0.977	0.908	0	0
1	CHCHD3	0.313654	0.514	0.348	0	0
1	IER3IP1	0.284841	0.586	0.419	0	0
1	MAT2A	0.53407	0.598	0.403	0	0
1	RNF19A	0.427325	0.79	0.599	0	0
1	PSME2	0.281947	0.989	0.91	0	0
1	FAM136A	0.446322	0.434	0.273	0	0
1	SRP54	0.277108	0.564	0.398	0	0
1	ATXN10	0.398075	0.537	0.372	0	0
1	URM1	0.357905	0.518	0.352	0	0
1	COA6	0.424739	0.507	0.333	0	0
1	METTL5	0.298871	0.521	0.362	0	0
1	COX20	0.337064	0.593	0.421	0	0
1	MRPL22	0.310222	0.52	0.36	0	0
1	UTP14A	0.802134	0.388	0.209	0	0
1	PPP5C	0.656629	0.393	0.225	0	0
1	NAXE	0.250546	0.568	0.41	0	0
1	RNF115	0.299164	0.524	0.356	0	0
1	IPO4	0.987934	0.344	0.175	0	0
1	GMDS	0.337488	0.498	0.323	0	0
1	DDX54	0.444309	0.477	0.308	0	0
1	LAMTOR2	0.261147	0.575	0.413	0	0
1	COX16	0.29001	0.605	0.44	0	0
1	WDR75	0.665196	0.403	0.23	0	0
1	CSNK2A1	0.520713	0.452	0.275	0	0
1	HIKESHI	0.406755	0.508	0.339	0	0
1	UFM1	0.385028	0.617	0.436	0	0
1	COPB2	0.263589	0.574	0.414	0	0
1	SQOR	0.829695	0.646	0.48	0	0
1	NENF	0.353393	0.605	0.428	0	0
1	DNMT3A	0.737309	0.346	0.18	0	0
1	C12orf10	0.510806	0.452	0.283	0	0
1	STMN1	0.344291	0.422	0.258	0	0
1	ZCRB1	0.398443	0.494	0.327	0	0
1	PNP	0.409412	0.425	0.271	0	0
1	MPDU1	0.626185	0.441	0.266	0	0
1	NAA15	0.482029	0.469	0.294	0	0
1	MRPL27	0.366374	0.499	0.331	0	0
1	ATP13A3	0.628228	0.406	0.229	0	0
1	PTRH2	0.676025	0.417	0.238	0	0
1	CISD1	0.662856	0.396	0.229	0	0
1	DDX18	0.252767	0.71	0.543	0	0
1	SEMA4D	0.304887	0.517	0.348	0	0
1	GOLGA4	0.505651	0.663	0.466	0	0
1	EIF4E2	0.321844	0.532	0.37	0	0
1	UQCC2	0.451152	0.511	0.332	0	0
1	DPH2	0.970789	0.344	0.178	0	0
1	C12orf45	0.794543	0.354	0.184	0	0
1	GAR1	0.67024	0.429	0.251	0	0
1	POLR3H	0.994569	0.337	0.166	0	0
1	POLR3K	0.519765	0.45	0.282	0	0
1	SLC35B1	0.617083	0.421	0.252	0	0
1	TSR3	0.278842	0.584	0.426	0	0
1	MRPL38	0.280953	0.545	0.387	0	0
1	CEBPZ	0.383977	0.585	0.402	0	0
1	ACBD6	0.299953	0.534	0.367	0	0
1	UTP11	0.736628	0.428	0.247	0	0
1	RUNX3	0.330312	0.87	0.715	0	0
1	TDG	0.545512	0.448	0.27	0	0
1	EML2	0.563019	0.445	0.278	0	0
1	C12orf57	0.260167	0.813	0.647	0	0
1	ACSL4	0.531264	0.443	0.268	0	0
1	TFB2M	0.898257	0.316	0.16	0	0
1	FAM3C	0.516795	0.385	0.223	0	0
1	ELOVL1	0.456099	0.539	0.368	0	0
1	PRELID3B	0.313856	0.524	0.364	0	0
1	NCLN	0.777642	0.378	0.209	0	0
1	HMGN2	0.290995	0.913	0.77	0	0
1	STAT6	0.29238	0.512	0.351	0	0
1	RWDD4	0.588027	0.38	0.219	0	0
1	BRMS1	0.352344	0.508	0.346	0	0
1	LSM1	0.369747	0.483	0.324	0	0
1	FYN	0.316339	0.934	0.809	0	0
1	NOL10	0.619947	0.375	0.213	0	0
1	NFKBID	1.15058	0.311	0.143	0	0
1	MRPS17	0.640993	0.438	0.262	0	0
1	EXOSC3	0.448065	0.454	0.292	0	0
1	TFRC	0.581732	0.479	0.292	0	0
1	BMS1	0.456309	0.457	0.292	0	0
1	PMM2	0.754024	0.402	0.224	0	0
1	TMA16	0.854042	0.366	0.195	0	0
1	PRMT3	0.732206	0.346	0.182	0	0
1	NELFE	0.300308	0.534	0.375	0	0
1	BYSL	1.01194	0.332	0.169	0	0
1	YRDC	0.662355	0.413	0.242	0	0
1	GRHPR	0.435486	0.453	0.291	0	0
1	ARL8B	0.358884	0.487	0.324	0	0
1	GTPBP6	0.421895	0.473	0.308	0	0
1	RRP1B	0.454118	0.493	0.319	0	0
1	NFKBIB	0.311622	0.503	0.343	0	0
1	NOC3L	0.666037	0.399	0.226	0	0
1	G6PC3	1.07446	0.258	0.113	0	0
1	SMARCA4	0.385094	0.463	0.303	0	0
1	ATG101	0.587305	0.427	0.259	0	0
1	RPP30	0.691629	0.441	0.269	0	0
1	LAT	0.564403	0.734	0.571	0	0
1	PHF5A	0.380587	0.506	0.344	0	0
1	UBE2V2	0.348115	0.503	0.342	0	0
1	TUBA4A	0.25274	0.72	0.552	0	0
1	EID1	0.418836	0.748	0.577	0	0
1	CD70	0.71281	0.328	0.169	0	0
1	HLA-G	0.833653	0.344	0.186	0	0
1	CTU2	0.963654	0.308	0.152	0	0
1	MAPKAP1	0.253195	0.459	0.307	0	0
1	SNHG8	0.286563	0.551	0.392	0	0
1	NUBP2	0.354597	0.485	0.33	0	0
1	MPHOSPH10	0.409499	0.471	0.305	0	0
1	EMC3	0.290226	0.509	0.353	0	0
1	UTP18	0.565885	0.439	0.271	0	0
1	ZPR1	0.586563	0.451	0.278	0	0
1	ATP6V1B2	0.636814	0.439	0.267	0	0
1	GTF2F2	0.516724	0.422	0.258	0	0
1	YIF1B	0.464714	0.442	0.283	0	0
1	SNRPD2	0.260553	0.963	0.848	0	0
1	TGS1	0.344422	0.485	0.325	0	0
1	IPO5	0.552864	0.444	0.275	0	0
1	INTS11	0.268824	0.529	0.38	0	0
1	PCNA	0.52921	0.41	0.245	0	0
1	LMO4	0.346794	0.309	0.179	0	0
1	EXOSC7	0.613403	0.427	0.258	0	0
1	MPV17	0.475895	0.439	0.28	0	0
1	AEBP2	0.282113	0.434	0.283	0	0
1	KXD1	0.280977	0.53	0.377	0	0
1	CCDC47	0.376826	0.521	0.356	0	0
1	PPA2	0.459331	0.486	0.315	0	0
1	ATP6V0D1	0.258074	0.492	0.35	0	0
1	MIEN1	0.254047	0.577	0.42	0	0
1	PGD	0.415347	0.478	0.318	0	0
1	ACACA	0.709763	0.337	0.18	0	0
1	RCL1	0.953094	0.296	0.141	0	0
1	ARFGAP3	0.302013	0.476	0.324	0	0
1	HIGD1A	0.795956	0.337	0.186	0	0
1	COPS2	0.337174	0.462	0.309	0	0
1	TUSC2	0.316515	0.483	0.328	0	0
1	NELFCD	0.432338	0.441	0.29	0	0
1	TXNDC5	0.965355	0.31	0.157	0	0
1	GPAA1	0.368653	0.44	0.29	0	0
1	FTSJ3	0.513305	0.441	0.277	0	0
1	PIGT	0.475028	0.429	0.27	0	0
1	PAM16	0.426656	0.441	0.284	0	0
1	NIP7	0.547147	0.452	0.285	0	0
1	NASP	0.322337	0.69	0.52	0	0
1	TSFM	0.610659	0.404	0.244	0	0
1	NDFIP2	0.558285	0.408	0.247	0	0
1	SF3B3	0.305942	0.497	0.344	0	0
1	MRPS2	0.515789	0.421	0.263	0	0
1	OPA1	0.457929	0.406	0.245	0	0
1	BAZ1B	0.253678	0.539	0.384	0	0
1	PDCD1	1.02775	0.274	0.129	0	0
1	VBP1	0.357172	0.496	0.342	0	0
1	IL15RA	0.353218	0.476	0.312	0	0
1	HDLBP	0.328784	0.505	0.347	0	0
1	ARHGEF2	0.470913	0.398	0.241	0	0
1	WDR61	0.441152	0.455	0.297	0	0
1	SINHCAF	0.469539	0.448	0.288	0	0
1	MTX1	0.562472	0.412	0.252	0	0
1	SRP68	0.425263	0.449	0.294	0	0
1	NUDCD2	0.408672	0.472	0.314	0	0
1	EFTUD2	0.459411	0.426	0.27	0	0
1	SRSF6	0.356327	0.459	0.306	0	0
1	MPG	0.289251	0.477	0.332	0	0
1	DOT1L	1.02533	0.252	0.114	0	0
1	CIAPIN1	0.589329	0.417	0.254	0	0
1	PITPNA	0.499834	0.441	0.279	0	0
1	ARL1	0.512127	0.435	0.277	0	0
1	PSMG1	0.628072	0.398	0.238	0	0
1	APOBEC3F	0.59728	0.275	0.142	0	0
1	ARMCX3	0.637581	0.356	0.207	0	0
1	CSNK1G3	0.442051	0.38	0.226	0	0
1	COA1	0.309117	0.448	0.299	0	0
1	ERGIC2	0.301524	0.459	0.313	0	0
1	MRPS18B	0.29313	0.489	0.343	0	0
1	ALG5	0.449767	0.443	0.286	0	0
1	AK6	0.445082	0.446	0.288	0	0
1	MRPL55	0.468734	0.412	0.258	0	0
1	NTMT1	0.559657	0.392	0.234	0	0
1	NUTM2B-AS1	0.392701	0.495	0.326	0	0
1	MDN1	0.589545	0.361	0.206	0	0
1	SMC5	0.258058	0.505	0.353	0	0
1	BTF3L4	0.439256	0.443	0.289	0	0
1	VWA8	0.487062	0.382	0.225	0	0
1	UTP6	0.49717	0.432	0.271	0	0
1	UBE2G2	0.359861	0.494	0.335	0	0
1	SRFBP1	0.541818	0.401	0.24	0	0
1	COMMD3	0.37961	0.532	0.375	0	0
1	RCC1	0.939171	0.283	0.137	0	0
1	ACAT1	0.579106	0.381	0.228	0	0
1	PABPC4	0.440344	0.455	0.298	0	0
1	NGDN	0.279848	0.483	0.338	0	0
1	FAM98A	0.772469	0.354	0.193	0	0
1	UCHL5	0.393299	0.451	0.297	0	0
1	NAT10	0.698143	0.364	0.208	0	0
1	SLC52A2	0.351016	0.43	0.285	0	0
1	SERPINB6	0.35345	0.312	0.184	0	0
1	CDK2AP1	0.511203	0.38	0.235	0	0
1	PPID	0.31968	0.461	0.314	0	0
1	PRDX5	0.258029	0.808	0.661	0	0
1	SAMM50	0.443604	0.415	0.271	0	0
1	SCO2	0.280937	0.431	0.29	0	0
1	HEATR1	0.563184	0.39	0.232	0	0
1	AFG3L2	0.559937	0.406	0.245	0	0
1	PTPN11	0.397536	0.486	0.324	0	0
1	TRUB2	0.785405	0.348	0.192	0	0
1	PGP	0.316295	0.452	0.307	0	0
1	RFTN1	0.275149	0.619	0.457	0	0
1	OAT	0.463931	0.394	0.248	0	0
1	NCOA7	0.353507	0.512	0.35	0	0
1	POLR1A	0.769837	0.317	0.164	0	0
1	FKBP3	0.320922	0.499	0.348	0	0
1	PUS7	1.03812	0.295	0.139	0	0
1	POLDIP2	0.524118	0.436	0.278	0	0
1	SMARCAD1	0.583046	0.335	0.188	0	0
1	TMX2	0.385056	0.423	0.278	0	0
1	POP4	0.358642	0.474	0.324	0	0
1	STAT5A	0.565096	0.525	0.353	0	0
1	NIPA2	0.498462	0.415	0.26	0	0
1	MCM5	0.424837	0.369	0.225	0	0
1	KPNA3	0.355408	0.444	0.296	0	0
1	PINX1	0.683889	0.362	0.202	0	0
1	FASN	0.92333	0.3	0.153	0	0
1	MTLN	0.424569	0.477	0.32	0	0
1	ANKLE2	0.446351	0.477	0.313	0	0
1	NUDT1	0.354876	0.466	0.314	0	0
1	NAE1	0.298566	0.451	0.31	0	0
1	EIF2B3	0.631555	0.393	0.23	0	0
1	ZSWIM6	0.486603	0.298	0.161	0	0
1	TMEM117	0.448346	0.263	0.138	0	0
1	NUP88	0.538177	0.366	0.216	0	0
1	ZNF511	0.490894	0.407	0.257	0	0
1	TIMM8A	1.08392	0.276	0.129	0	0
1	NUP93	0.557254	0.393	0.241	0	0
1	SMIM15	0.547902	0.413	0.258	0	0
1	EXOC2	0.341529	0.532	0.368	0	0
1	RPUSD3	0.376456	0.415	0.273	0	0
1	AGPAT5	0.80412	0.304	0.16	0	0
1	MRPS31	0.282645	0.419	0.279	0	0
1	ETV6	0.259983	0.581	0.419	0	0
1	DTYMK	0.577148	0.362	0.215	0	0
1	MFNG	0.512098	0.429	0.276	0	0
1	COMT	0.282384	0.486	0.343	0	0
1	MYCBP	0.369237	0.434	0.291	0	0
1	RPL23	0.252092	0.925	0.797	0	0
1	TESK1	0.831605	0.291	0.147	0	0
1	UBAP2L	0.294733	0.433	0.295	0	0
1	DCTD	0.510107	0.403	0.25	0	0
1	NIT2	0.618304	0.376	0.224	0	0
1	CASP3	0.298513	0.429	0.284	0	0
1	MRPL58	0.463385	0.42	0.271	0	0
1	NCALD	0.325779	0.297	0.17	0	0
1	BCKDK	0.590348	0.331	0.194	0	0
1	CNOT9	0.429687	0.403	0.257	0	0
1	PNPT1	0.392772	0.38	0.236	0	0
1	ARMCX6	0.569574	0.322	0.185	0	0
1	TYW3	0.627864	0.357	0.206	0	0
1	NUP37	0.597206	0.333	0.193	0	0
1	DDX1	0.450819	0.415	0.264	0	0
1	EMC8	0.451938	0.387	0.245	0	0
1	TRIAP1	0.598096	0.361	0.217	0	0
1	RNF114	0.304845	0.512	0.359	0	0
1	DPH3	0.355629	0.455	0.306	0	0
1	CFAP97	0.329612	0.434	0.29	0	0
1	MRPL28	0.285068	0.509	0.367	0	0
1	FXN	0.703379	0.326	0.181	0	0
1	RBBP8	0.706633	0.301	0.159	0	0
1	APEH	0.298997	0.399	0.27	0	0
1	MRPS28	0.388211	0.421	0.277	0	0
1	AAGAB	0.559851	0.445	0.285	0	0
1	ZNF410	0.501129	0.391	0.242	0	0
1	AASDHPPT	0.277733	0.453	0.313	0	0
1	NSUN2	0.372465	0.44	0.292	0	0
1	SH2D1A	0.323279	0.505	0.349	0	0
1	SERTAD1	0.423916	0.468	0.311	0	0
1	MTHFD1	0.672218	0.332	0.188	0	0
1	CHRAC1	0.329319	0.448	0.302	0	0
1	GCSH	0.791869	0.321	0.173	0	0
1	SNX4	0.582348	0.361	0.214	0	0
1	CD55	0.32675	0.401	0.258	0	0
1	ZNF326	0.560335	0.362	0.214	0	0
1	C8orf33	0.731928	0.351	0.196	0	0
1	ARMC10	0.410156	0.407	0.265	0	0
1	LTBP4	0.863439	0.302	0.16	0	0
1	DPP3	0.602767	0.376	0.231	0	0
1	RCC2	0.375894	0.352	0.22	0	0
1	SREBF2	0.297664	0.458	0.316	0	0
1	RABEPK	0.664126	0.324	0.185	0	0
1	IDH3A	0.551101	0.379	0.231	0	0
1	PPRC1	0.732986	0.322	0.176	0	0
1	DNAJC3	0.270499	0.491	0.347	0	0
1	MRPS10	0.30139	0.424	0.289	0	0
1	SLC25A32	0.406797	0.409	0.266	0	0
1	UCP2	0.492555	0.531	0.367	0	0
1	NANS	0.517434	0.414	0.262	0	0
1	HAT1	0.347237	0.424	0.285	0	0
1	CBX6	0.446011	0.373	0.231	0	0
1	RPS6KB2	0.341694	0.408	0.273	0	0
1	PCK2	0.729197	0.316	0.172	0	0
1	YES1	0.609177	0.28	0.148	0	0
1	SH3BP2	0.707017	0.26	0.133	0	0
1	ATP6V0A2	0.414805	0.347	0.214	0	0
1	SIL1	0.604295	0.283	0.152	0	0
1	ERAL1	0.585632	0.354	0.213	0	0
1	TESPA1	0.340449	0.467	0.316	0	0
1	PLPP5	0.367708	0.34	0.212	0	0
1	PREP	0.316023	0.384	0.252	0	0
1	PPIL1	0.706808	0.354	0.208	0	0
1	EXOSC10	0.299367	0.425	0.287	0	0
1	ACTL6A	0.380263	0.393	0.258	0	0
1	PBDC1	0.252438	0.47	0.335	0	0
1	PPME1	0.55412	0.343	0.202	0	0
1	HRAS	0.434333	0.425	0.28	0	0
1	UBA5	0.523865	0.395	0.248	0	0
1	UBE2D1	0.32687	0.412	0.276	0	0
1	BORCS5	0.483608	0.29	0.164	0	0
1	DDRGK1	0.267185	0.446	0.315	0	0
1	POLR2C	0.270856	0.456	0.321	0	0
1	KPNA1	0.29493	0.419	0.282	0	0
1	JAK2	0.40529	0.406	0.256	0	0
1	PREB	0.343658	0.41	0.276	0	0
1	STARD4	0.710361	0.287	0.155	0	0
1	CEP83	0.763739	0.274	0.138	0	0
1	RFXANK	0.433528	0.426	0.282	0	0
1	MALSU1	0.26718	0.433	0.304	0	0
1	H2AFX	0.459303	0.372	0.232	0	0
1	WDR5	0.681854	0.33	0.187	0	0
1	MMAB	0.784903	0.272	0.147	0	0
1	DMXL1	0.33785	0.294	0.175	0	0
1	GOSR1	0.277988	0.419	0.281	0	0
1	MCM3	0.357408	0.407	0.27	0	0
1	EXOSC9	0.482439	0.407	0.263	0	0
1	MTX2	0.649366	0.346	0.203	0	0
1	GNL1	0.289468	0.41	0.28	0	0
1	HCFC1R1	0.272045	0.423	0.294	0	0
1	TTF2	0.628246	0.304	0.168	0	0
1	TAP1	0.302311	0.937	0.839	0	0
1	ALG8	0.621422	0.315	0.176	0	0
1	PUS1	0.846425	0.294	0.153	0	0
1	TET2	0.387514	0.373	0.231	0	0
1	UHRF1BP1L	0.42581	0.36	0.224	0	0
1	CARS	0.348031	0.488	0.341	0	0
1	SMAP2	0.445256	0.746	0.584	0	0
1	CD83	0.79081	0.419	0.247	0	0
1	WRN	0.610864	0.288	0.154	0	0
1	BOLA2	0.524335	0.327	0.202	0	0
1	COPS7A	0.473095	0.31	0.185	0	0
1	NUP107	0.317112	0.391	0.26	0	0
1	SPNS1	0.412249	0.312	0.192	0	0
1	LMNB2	0.726417	0.31	0.17	0	0
1	THADA	0.256096	0.367	0.239	0	0
1	NOL8	0.347869	0.377	0.243	0	0
1	SAR1B	0.255487	0.438	0.309	0	0
1	DNAAF2	0.451037	0.363	0.228	0	0
1	RBM14	0.32658	0.412	0.282	0	0
1	FH	0.619574	0.341	0.204	0	0
1	RDX	0.362471	0.407	0.271	0	0
1	FKBP11	0.258925	0.551	0.403	0	0
1	THOC1	0.275886	0.393	0.263	0	0
1	SEC63	0.259604	0.442	0.306	0	0
1	SLC25A1	0.280029	0.402	0.28	0	0
1	ZMYND19	0.661411	0.309	0.176	0	0
1	SEC61A1	0.326895	0.456	0.316	0	0
1	BMI1	0.300498	0.397	0.264	0	0
1	SFXN4	0.709914	0.285	0.155	0	0
1	RRN3	0.445661	0.37	0.234	0	0
1	MBD3	0.520848	0.33	0.194	0	0
1	SLC25A11	0.377126	0.394	0.265	0	0
1	NUDCD1	0.420828	0.379	0.244	0	0
1	RBM19	0.479197	0.336	0.201	0	0
1	MRPL39	0.504242	0.35	0.221	0	0
1	RBFA	0.728744	0.298	0.167	0	0
1	CARM1	0.752879	0.27	0.146	0	0
1	LCLAT1	0.753022	0.252	0.126	0	0
1	BCOR	0.325755	0.444	0.3	0	0
1	ATAD3A	0.94057	0.285	0.148	0	0
1	RANGAP1	0.374966	0.418	0.277	0	0
1	TOLLIP	0.464961	0.334	0.204	0	0
1	HACD3	0.289017	0.366	0.245	0	0
1	PDCD11	0.694306	0.325	0.181	0	0
1	HMGCR	0.623044	0.306	0.177	0	0
1	CCDC25	0.281305	0.386	0.256	0	0
1	SLC39A3	0.497036	0.341	0.209	0	0
1	CRLS1	0.452977	0.378	0.244	0	0
1	RPS6KA1	0.460484	0.365	0.234	0	0
1	ACLY	0.275026	0.405	0.278	0	0
1	MRPL2	0.422062	0.346	0.219	0	0
1	CUL1	0.264848	0.447	0.315	0	0
1	TATDN1	0.397494	0.357	0.229	0	0
1	HYOU1	0.291378	0.455	0.318	0	0
1	FBXL6	0.390111	0.34	0.219	0	0
1	MRPL42	0.345919	0.389	0.261	0	0
1	AARSD1	0.586859	0.329	0.194	0	0
1	DPM1	0.408718	0.359	0.232	0	0
1	COPS8	0.343978	0.407	0.276	0	0
1	PELP1	0.475578	0.35	0.22	0	0
1	NAF1	0.732905	0.28	0.149	0	0
1	CTNNBL1	0.270114	0.401	0.277	0	0
1	TMEM106C	0.409715	0.297	0.184	0	0
1	HDHD5	0.433337	0.336	0.215	0	0
1	RNASEH1	0.443046	0.351	0.222	0	0
1	TWISTNB	0.505506	0.344	0.213	0	0
1	EI24	0.484231	0.341	0.214	0	0
1	MSMO1	0.528757	0.369	0.236	0	0
1	DLD	0.255034	0.404	0.286	0	0
1	TUBG1	0.754299	0.315	0.181	0	0
1	AHCYL1	0.313748	0.353	0.233	0	0
1	DDB2	0.273768	0.42	0.287	0	0
1	KLHDC4	0.428531	0.295	0.172	0	0
1	NARS	0.402517	0.479	0.332	0	0
1	MRPS9	0.320972	0.358	0.235	0	0
1	OSGEP	0.272724	0.387	0.268	0	0
1	GABPB1	0.479034	0.402	0.259	0	0
1	MRRF	0.666006	0.299	0.169	0	0
1	ERG28	0.261997	0.423	0.302	0	0
1	RBM28	0.564821	0.349	0.211	0	0
1	TAF9	0.306373	0.415	0.29	0	0
1	MRPS11	0.370722	0.378	0.252	0	0
1	ZMPSTE24	0.553648	0.361	0.223	0	0
1	HIVEP3	0.561139	0.273	0.151	0	0
1	IVD	0.423924	0.296	0.179	0	0
1	KLF9	0.579647	0.266	0.146	0	0
1	RING1	0.259487	0.385	0.266	0	0
1	ZNF580	0.450937	0.325	0.201	0	0
1	KIF3B	0.496218	0.325	0.196	0	0
1	TRMT6	0.568607	0.314	0.186	0	0
1	TDP1	0.596658	0.309	0.178	0	0
1	LSM12	0.379935	0.372	0.244	0	0
1	GPX7	0.593948	0.268	0.153	0	0
1	TPRKB	0.257348	0.425	0.3	0	0
1	CHID1	0.620701	0.317	0.191	0	0
1	MTMR2	0.573547	0.293	0.165	0	0
1	CHPF	0.83285	0.279	0.151	0	0
1	PSMG3	0.477838	0.335	0.209	0	0
1	POLE3	0.298991	0.43	0.3	0	0
1	LPCAT1	0.27439	0.279	0.172	0	0
1	CKAP5	0.274489	0.348	0.23	0	0
1	B3GALT6	0.260427	0.383	0.268	0	0
1	DRG2	0.300877	0.359	0.24	0	0
1	ALG1	0.636984	0.273	0.153	0	0
1	GIT1	0.293517	0.29	0.181	0	0
1	INO80B	0.673769	0.295	0.166	0	0
1	EIF2B1	0.317497	0.353	0.237	0	0
1	HIBCH	0.304504	0.358	0.236	0	0
1	UTP3	0.340364	0.373	0.248	0	0
1	RAE1	0.375704	0.341	0.224	0	0
1	GLMN	0.316238	0.307	0.194	0	0
1	NUDT4	0.647013	0.34	0.202	0	0
1	ATAD3B	0.758883	0.321	0.181	0	0
1	NTPCR	0.447224	0.315	0.193	0	0
1	HDAC7	0.416932	0.322	0.202	0	0
1	AMD1	0.255285	0.441	0.316	0	0
1	BLVRA	0.454581	0.404	0.27	0	0
1	DUS3L	0.571583	0.328	0.2	0	0
1	GALNT1	0.386653	0.314	0.191	0	0
1	HADH	0.638158	0.259	0.143	0	0
1	FEN1	0.584797	0.269	0.151	0	0
1	ZC3H8	0.484723	0.332	0.201	0	0
1	TFDP1	0.363063	0.408	0.28	0	0
1	EEA1	0.322094	0.322	0.205	0	0
1	UMPS	0.644848	0.301	0.175	0	0
1	POP1	0.821015	0.253	0.129	0	0
1	PLRG1	0.337518	0.402	0.278	0	0
1	PPAT	0.80542	0.253	0.133	0	0
1	STT3A	0.261087	0.408	0.29	0	0
1	UBL7	0.271204	0.39	0.273	0	0
1	XPO5	0.539643	0.294	0.17	0	0
1	POLR2D	0.492538	0.334	0.208	0	0
1	GTF3C1	0.253597	0.331	0.219	0	0
1	CCDC6	0.518378	0.357	0.22	0	0
1	FAM210A	0.548164	0.303	0.179	0	0
1	TIMM22	0.42963	0.333	0.212	0	0
1	DFFA	0.507633	0.326	0.201	0	0
1	ADAM17	0.403516	0.298	0.181	0	0
1	MRPS18A	0.35592	0.378	0.254	0	0
1	MRPS27	0.380633	0.352	0.231	0	0
1	NUCB2	0.325832	0.349	0.231	0	0
1	GOT2	0.280864	0.369	0.255	0	0
1	PHF6	0.540864	0.314	0.189	0	0
1	MRPL19	0.303352	0.384	0.265	0	0
1	TCOF1	0.406468	0.384	0.254	0	0
1	ACAT2	0.293071	0.416	0.299	0	0
1	USB1	0.272151	0.357	0.242	0	0
1	ACSL3	0.258823	0.338	0.227	0	0
1	BLMH	0.443243	0.334	0.214	0	0
1	PMPCA	0.477247	0.339	0.217	0	0
1	GEMIN6	0.650475	0.285	0.162	0	0
1	RAD50	0.371397	0.373	0.246	0	0
1	BCL2A1	0.405217	0.415	0.276	0	0
1	MAPKAPK3	0.317049	0.38	0.26	0	0
1	RPP25L	0.420887	0.267	0.16	0	0
1	ZNF622	0.304137	0.37	0.253	0	0
1	LETM1	0.588952	0.306	0.18	0	0
1	USP39	0.258755	0.376	0.264	0	0
1	PDXP	0.593416	0.268	0.156	0	0
1	GTF2H3	0.574445	0.296	0.175	0	0
1	IRAK1	0.457809	0.349	0.228	0	0
1	TMEM141	0.390563	0.362	0.241	0	0
1	C19orf48	0.862259	0.288	0.155	0	0
1	MRPS22	0.389212	0.355	0.234	0	0
1	SNHG17	0.450308	0.294	0.185	0	0
1	HIBADH	0.308372	0.272	0.168	0	0
1	C12orf73	0.764893	0.256	0.135	0	0
1	GSS	0.25757	0.341	0.235	0	0
1	C16orf91	0.609077	0.303	0.183	0	0
1	ZNF281	0.316157	0.317	0.205	0	0
1	NFATC1	0.469757	0.266	0.154	0	0
1	PCBD1	0.367598	0.344	0.228	0	0
1	POLR3D	0.681104	0.277	0.153	0	0
1	AGPS	0.347138	0.324	0.209	0	0
1	C1orf35	0.348943	0.313	0.201	0	0
1	ADIPOR2	0.262719	0.313	0.204	0	0
1	ARMC6	0.721317	0.265	0.15	0	0
1	SNHG25	0.371068	0.366	0.24	0	0
1	MRPL50	0.256424	0.371	0.263	0	0
1	GOLT1B	0.282551	0.383	0.267	0	0
1	TIPIN	0.833582	0.269	0.144	0	0
1	PRPF4	0.527494	0.307	0.186	0	0
1	PAFAH1B3	0.41687	0.347	0.23	0	0
1	GLRX2	0.583895	0.288	0.17	0	0
1	PRKAG1	0.280105	0.35	0.239	0	0
1	BCAP29	0.288474	0.325	0.217	0	0
1	ATP2A2	0.251166	0.439	0.314	0	0
1	MPHOSPH6	0.440436	0.328	0.21	0	0
1	SNHG1	0.250005	0.389	0.27	0	0
1	LACTB	0.401714	0.41	0.281	0	0
1	GOSR2	0.30524	0.339	0.227	0	0
1	RBM18	0.302509	0.311	0.205	0	0
1	IMPAD1	0.411588	0.326	0.211	0	0
1	TMEM33	0.285006	0.331	0.223	0	0
1	ATP13A1	0.250582	0.299	0.199	0	0
1	MSH6	0.488385	0.275	0.165	0	0
1	PMS2	0.358905	0.318	0.208	0	0
1	AKT2	0.252709	0.33	0.223	0	0
1	NRBF2	0.279471	0.342	0.235	0	0
1	CREB3	0.381001	0.323	0.211	0	0
1	LARP1B	0.55032	0.278	0.16	0	0
1	TIMM44	0.645431	0.271	0.152	0	0
1	FLAD1	0.385257	0.36	0.24	0	0
1	NAA25	0.353413	0.318	0.203	0	0
1	TXNDC15	0.281353	0.376	0.263	0	0
1	ATP2C1	0.298605	0.334	0.222	0	0
1	YDJC	0.281794	0.383	0.273	0	0
1	GRAMD1A	0.371443	0.358	0.242	0	0
1	RP9	0.294552	0.327	0.217	0	0
1	IKBKB	0.316927	0.289	0.187	0	0
1	GFM1	0.330941	0.368	0.251	0	0
1	NUP160	0.27694	0.315	0.209	0	0
1	PLPP1	0.432335	0.294	0.184	0	0
1	C11orf98	0.627547	0.362	0.227	0	0
1	FUT8	0.455294	0.351	0.228	0	0
1	GPN3	0.470793	0.342	0.22	0	0
1	COMMD4	0.400638	0.307	0.196	0	0
1	EBPL	0.269552	0.346	0.237	0	0
1	KRI1	0.331236	0.304	0.198	0	0
1	CSE1L	0.296851	0.326	0.224	0	0
1	TRAF7	0.401553	0.297	0.192	0	0
1	DDX55	0.559484	0.272	0.16	0	0
1	TMEM138	0.359736	0.305	0.199	0	0
1	THOP1	0.734137	0.265	0.152	0	0
1	ITPR1	0.270146	0.331	0.221	0	0
1	MAPK13	0.706231	0.25	0.144	0	0
1	RNF2	0.587436	0.264	0.156	0	0
1	VMA21	0.3716	0.359	0.245	0	0
1	ENDOG	0.424407	0.256	0.163	0	0
1	MCRIP2	0.59246	0.288	0.175	0	0
1	VARS	0.692683	0.27	0.159	0	0
1	ABCB8	0.490418	0.263	0.161	0	0
1	CCDC137	0.326663	0.328	0.218	0	0
1	ZNF330	0.298345	0.335	0.229	0	0
1	SPOUT1	0.452823	0.316	0.202	0	0
1	CRYBG1	0.296067	0.38	0.262	0	0
1	ALDH18A1	0.526953	0.285	0.175	0	0
1	PRCC	0.273086	0.359	0.254	0	0
1	GEMIN7	0.356945	0.314	0.209	0	0
1	SIMC1	0.430305	0.252	0.148	0	0
1	RCC1L	0.472764	0.285	0.176	0	0
1	SEH1L	0.47831	0.302	0.192	0	0
1	SMIM20	0.614014	0.252	0.145	0	0
1	NR2C2AP	0.336627	0.315	0.21	0	0
1	MRPS14	0.299651	0.35	0.244	0	0
1	BOLA2B	0.579939	0.314	0.192	0	0
1	NKAPD1	0.424213	0.284	0.178	0	0
1	TPRA1	0.269641	0.287	0.194	0	0
1	SACS	0.437184	0.295	0.183	0	0
1	CHERP	0.297039	0.297	0.197	0	0
1	GMPPA	0.576169	0.283	0.173	0	0
1	AAAS	0.38484	0.279	0.181	0	0
1	HSPA14.1	0.523618	0.263	0.166	0	0
1	CINP	0.425241	0.304	0.195	0	0
1	MAPKAPK5	0.341382	0.298	0.195	0	0
1	DOHH	0.44812	0.31	0.202	0	0
1	TM9SF4	0.301806	0.284	0.185	0	0
1	LSG1	0.358102	0.321	0.211	0	0
1	MLST8	0.596626	0.262	0.157	0	0
1	JMJD8	0.386018	0.3	0.197	0	0
1	ACOT13	0.422408	0.291	0.185	0	0
1	DPAGT1	0.42763	0.268	0.17	0	0
1	TTC4	0.57987	0.28	0.168	0	0
1	LONP1	0.367258	0.286	0.187	0	0
1	SMIM4	0.574998	0.3	0.179	0	0
1	MRPL46	0.302508	0.325	0.223	0	0
1	COQ9	0.491732	0.251	0.153	0	0
1	CD84	0.494064	0.25	0.147	0	0
1	PDXK	0.297313	0.359	0.253	0	0
1	RPF1	0.278122	0.343	0.238	0	0
1	SLC35B2	0.397908	0.275	0.178	0	0
1	EZH2	0.438305	0.272	0.168	0	0
1	NUBP1	0.344524	0.299	0.198	0	0
1	PPT1	0.250505	0.348	0.249	0	0
1	GCN1	0.323727	0.277	0.18	0	0
1	NFKBIA	0.255559	0.857	0.742	0	0
1	AGFG2	0.359537	0.266	0.167	0	0
1	FDX2	0.531435	0.26	0.157	0	0
1	TMEM243	0.260585	0.474	0.359	0	0
1	DTWD1	0.403013	0.257	0.158	0	0
1	DNAJC11	0.415888	0.25	0.152	0	0
1	B3GNT2	0.257783	0.35	0.246	0	0
1	SLC39A6	0.373115	0.288	0.189	0	0
1	SELENOI	0.447139	0.276	0.17	0	0
1	SLC25A22	0.482879	0.269	0.169	0	0
1	APTX	0.314777	0.284	0.185	0	0
1	TARBP2	0.550819	0.275	0.173	0	0
1	MTERF3	0.309076	0.26	0.169	0	0
1	C16orf87	0.372946	0.259	0.165	0	0
1	NOL9	0.348516	0.276	0.182	0	0
1	TMEM189	0.441146	0.262	0.166	0	0
1	EIPR1	0.294095	0.29	0.195	0	0
1	KDM1A	0.258461	0.314	0.218	0	0
1	SIKE1	0.251909	0.309	0.214	0	0
1	TMEM101	0.27466	0.257	0.171	0	0
1	COMTD1	0.292474	0.281	0.193	0	0
1	FAM102B	0.360573	0.254	0.159	0	0
1	NOM1	0.573914	0.25	0.143	0	0
1	ALG2	0.262212	0.314	0.221	0	0
1	RRBP1	0.287046	0.289	0.192	0	0
1	LAS1L	0.385172	0.29	0.19	0	0
1	RPTOR	0.272755	0.336	0.232	0	0
1	NRAS	0.357527	0.305	0.205	0	0
1	CPSF3	0.40711	0.264	0.169	0	0
1	MRPL48	0.387069	0.295	0.198	0	0
1	PSAT1	0.525872	0.266	0.161	0	0
1	CRCP	0.284238	0.278	0.184	0	0
1	THUMPD3	0.319116	0.286	0.192	0	0
1	ELOA	0.293951	0.314	0.216	0	0
1	VKORC1L1	0.414139	0.27	0.17	0	0
1	NDUFAF6	0.293287	0.253	0.163	0	0
1	MAML2	0.371482	0.491	0.358	0	0
1	EVI2A	0.571746	0.304	0.198	0	0
1	TMEM216	0.264154	0.26	0.174	0	0
1	GCDH	0.40644	0.274	0.179	0	0
1	LRRC41	0.285011	0.298	0.207	0	0
1	CKS1B	0.417737	0.269	0.175	0	0
1	BCAT2	0.43679	0.307	0.206	0	0
1	AC011603.2	0.394892	0.3	0.201	0	0
1	WSB2	0.278043	0.298	0.207	0	0
1	C8orf76	0.27098	0.273	0.186	0	0
1	GET4	0.517209	0.265	0.164	0	0
1	NMD3	0.40196	0.25	0.161	0	0
1	THOC6	0.414461	0.292	0.196	0	0
1	EEFSEC	0.264389	0.289	0.197	0	0
1	UBAP2	0.261562	0.269	0.181	0	0
1	INTS9	0.317404	0.259	0.172	0	0
1	FASTKD2	0.306755	0.286	0.194	0	0
1	CFAP20	0.287229	0.279	0.193	0	0
1	DDX19A	0.288432	0.261	0.174	0	0
1	ESRRA	0.412878	0.285	0.188	0	0
1	RRP8	0.505109	0.251	0.153	0	0
1	TTC27	0.279613	0.284	0.192	0	0
1	MLH1	0.310248	0.258	0.173	0	0
1	DDX41	0.275114	0.283	0.195	0	0
1	ARHGAP31	0.417258	0.251	0.159	0	0
1	NUP188	0.303635	0.266	0.177	0	0
1	TM9SF1	0.285402	0.294	0.206	0	0
1	GNL3L	0.352526	0.272	0.18	0	0
1	CCDC58	0.472182	0.278	0.18	0	0
1	RIOK2	0.343182	0.267	0.177	0	0
1	CALU	0.297656	0.278	0.19	0	0
1	RFC2	0.324387	0.258	0.169	0	0
1	PGM2	0.366259	0.253	0.167	0	0
1	DNAJA3	0.254498	0.292	0.203	0	0
1	KHSRP	0.27876	0.26	0.172	0	0
1	ZNHIT6	0.303865	0.278	0.183	0	0
1	RASGEF1B	0.382681	0.507	0.359	0	0
1	GPN1	0.263524	0.297	0.212	0	0
1	AP3M2	0.29129	0.267	0.18	0	0
1	GTF3C5	0.29568	0.266	0.181	0	0
1	YEATS4	0.343926	0.269	0.176	0	0
1	MTAP	0.282597	0.29	0.201	0	0
1	YARS2	0.325578	0.26	0.176	0	0
1	KLF10	0.28955	0.3	0.211	0	0
1	RMDN3	0.296227	0.254	0.173	0	0
1	SGTA	0.359796	0.276	0.187	0	0
1	RPUSD1	0.345898	0.257	0.175	0	0
1	HCCS	0.496981	0.253	0.161	0	0
1	PEA15	0.366671	0.298	0.204	0	0
1	CSRP1	0.257899	0.288	0.206	0	0
1	TAMM41	0.267383	0.257	0.174	0	0
1	MRPL45	0.390354	0.267	0.18	0	0
1	KNOP1	0.336312	0.25	0.163	0	0
1	AIFM1	0.308349	0.278	0.192	0	0
1	OGFOD1	0.298988	0.29	0.204	0	0
1	SLC7A6	0.312914	0.266	0.183	0	0
1	COMMD9	0.278791	0.254	0.175	0	0
1	GOT1	0.321044	0.256	0.177	0	0
1	CD27	0.420463	0.327	0.232	0	0
1	GMPPB	0.459103	0.262	0.174	0	0
1	MRPL35	0.333459	0.288	0.202	0	0
1	LRRC58	0.329695	0.252	0.167	0	0
1	POLB	0.464055	0.269	0.18	0	0
1	CSTF2	0.284406	0.258	0.184	0	0
1	RRAGC	0.324148	0.254	0.185	0	0
1	LTA	0.331089	0.497	0.418	0	0
2	FOXP3	4.8859	0.949	0.078	0	0
2	LTB	2.56756	0.959	0.38	0	0
2	CTLA4	2.69328	0.701	0.199	0	0
2	RGS1	2.81872	0.7	0.204	0	0
2	IKZF2	2.75689	0.61	0.138	0	0
2	LGALS3	2.763	0.741	0.275	0	0
2	CASK	2.94437	0.7	0.252	0	0
2	SAMHD1	2.38498	0.86	0.42	0	0
2	HPGD	5.82783	0.47	0.031	0	0
2	RTKN2	5.5021	0.434	0.024	0	0
2	TNFRSF4	2.07389	0.793	0.391	0	0
2	IL2RA	1.71437	0.961	0.565	0	0
2	PIM2	1.95928	0.736	0.383	0	0
2	TNFRSF18	1.54757	0.79	0.448	0	0
2	TTN	3.49385	0.426	0.084	0	0
2	GLRX	2.56027	0.539	0.205	0	0
2	ZC2HC1A	4.41434	0.379	0.048	0	0
2	S100A4	1.58507	0.699	0.371	0	0
2	AC083837.1	4.22755	0.378	0.052	0	0
2	SOCS3	2.33447	0.533	0.211	0	0
2	ICOS	1.90315	0.597	0.296	0	0
2	LINC01943	1.63785	0.707	0.407	0	0
2	RAB11FIP1	2.19272	0.525	0.226	0	0
2	CMTM6	2.15682	0.736	0.437	0	0
2	ZFP36	1.51093	0.752	0.454	0	0
2	ENTPD1	2.1348	0.469	0.171	0	0
2	SOCS1	1.62388	0.819	0.521	0	0
2	HSPA1A	1.9905	0.604	0.308	0	0
2	STAM	2.52455	0.481	0.186	0	0
2	FAS	1.92593	0.614	0.322	0	0
2	KAT2B	2.52453	0.451	0.164	0	0
2	PALM2-AKAP2	2.47389	0.418	0.134	0	0
2	CARD16	1.60309	0.575	0.294	0	0
2	EPSTI1	1.59839	0.746	0.467	0	0
2	KIAA0040	2.18893	0.46	0.182	0	0
2	CCR4	2.69532	0.372	0.095	0	0
2	MX1	1.3417	0.7	0.426	0	0
2	POU2F2	2.20535	0.482	0.209	0	0
2	FLT3LG	1.48431	0.699	0.429	0	0
2	IFIT3	1.62545	0.493	0.23	0	0
2	CD28	2.0004	0.45	0.189	0	0
2	UGP2	1.83092	0.637	0.376	0	0
2	ISG15	1.62946	0.857	0.6	0	0
2	HAPLN3	1.5625	0.637	0.381	0	0
2	MEOX1	5.75426	0.268	0.012	0	0
2	SAMD9L	1.36087	0.67	0.416	0	0
2	ANTXR2	3.30447	0.327	0.075	0	0
2	FAAH2	2.59677	0.334	0.084	0	0
2	IKZF4	3.57096	0.317	0.067	0	0
2	SELL	1.48922	0.45	0.201	0	0
2	TIGIT	1.34948	0.821	0.572	0	0
2	HLA-DQB1	2.05074	0.431	0.183	0	0
2	LRRC32	4.24921	0.264	0.018	0	0
2	MAST4	3.03289	0.34	0.094	0	0
2	CCDC141	3.81643	0.284	0.038	0	0
2	IL1R1	3.70717	0.296	0.051	0	0
2	GLCCI1	1.70842	0.567	0.323	0	0
2	XAF1	1.14386	0.692	0.45	0	0
2	CCR6	2.89334	0.309	0.068	0	0
2	AC093865.1	2.82962	0.297	0.059	0	0
2	CXCR4	0.936901	0.581	0.344	0	0
2	PLCL1	2.65146	0.305	0.069	0	0
2	SPATS2L	2.0637	0.477	0.241	0	0
2	IL1R2	4.16962	0.262	0.027	0	0
2	AL136456.1	4.21634	0.279	0.047	0	0
2	SMCHD1	1.90517	0.903	0.674	0	0
2	LAMP3	2.50288	0.321	0.093	0	0
2	OAS3	1.76814	0.402	0.176	0	0
2	LINC02694	4.4822	0.252	0.026	0	0
2	SPOCK2	0.896666	0.616	0.393	0	0
2	CISH	1.03801	0.641	0.42	0	0
2	ZNRF1	1.84176	0.434	0.213	0	0
2	IFI6	1.14842	0.784	0.57	0	0
2	ADTRP	3.24783	0.264	0.051	0	0
2	LGALS1	1.04003	0.488	0.279	0	0
2	MKRN1	1.82578	0.484	0.277	0	0
2	BATF	1.50627	0.8	0.594	0	0
2	STAMBPL1	2.08608	0.38	0.179	0	0
2	SELPLG	1.3683	0.478	0.277	0	0
2	PBXIP1	1.58769	0.381	0.181	0	0
2	FOXO1	1.63105	0.521	0.324	0	0
2	GK	1.77155	0.382	0.185	0	0
2	ARL4C	1.02787	0.791	0.596	0	0
2	PARP12	1.50998	0.453	0.26	0	0
2	LGALS9	2.04809	0.301	0.11	0	0
2	PKD2	2.62143	0.292	0.104	0	0
2	ZC3H12D	1.83059	0.353	0.166	0	0
2	CD4	2.25187	0.293	0.108	0	0
2	SUSD3	2.36471	0.281	0.097	0	0
2	OPTN	1.16819	0.686	0.503	0	0
2	HTATIP2	1.51832	0.514	0.335	0	0
2	ZNF101	2.08447	0.306	0.127	0	0
2	TYMP	1.33031	0.856	0.677	0	0
2	IKBKE	2.05103	0.3	0.123	0	0
2	UXS1	1.79277	0.407	0.23	0	0
2	GBP5	1.22789	0.926	0.75	0	0
2	NPC2	1.43244	0.412	0.237	0	0
2	HLA-DRB1	1.37784	0.585	0.412	0	0
2	ARID5B	1.00722	0.715	0.546	0	0
2	SAT1	1.27256	0.657	0.491	0	0
2	IFIH1	1.34218	0.438	0.272	0	0
2	NSD3	1.27235	0.698	0.532	0	0
2	CD5	1.34361	0.432	0.268	0	0
2	EIF4E3	1.4019	0.428	0.265	0	0
2	GPR155	1.9546	0.258	0.099	0	0
2	AP001011.1	1.87911	0.295	0.136	0	0
2	GBP1	0.999931	0.819	0.661	0	0
2	KDSR	1.57345	0.4	0.243	0	0
2	ISG20	1.05625	0.909	0.753	0	0
2	TRIM14	1.54925	0.342	0.186	0	0
2	GSDMD	1.10448	0.601	0.445	0	0
2	ARID5A	1.322	0.622	0.467	0	0
2	NFE2L3	1.7295	0.333	0.179	0	0
2	TRADD	1.14189	0.545	0.392	0	0
2	TTC39C	1.21171	0.662	0.509	0	0
2	ANXA2	0.994669	0.802	0.651	0	0
2	IKZF1	1.05951	0.769	0.618	0	0
2	MAP3K5	1.50432	0.385	0.235	0	0
2	TCAF2	1.49264	0.327	0.179	0	0
2	TIPARP	1.51596	0.388	0.24	0	0
2	RCAN3	1.66019	0.37	0.222	0	0
2	PPM1K	1.22796	0.492	0.347	0	0
2	RNASET2	1.36552	0.431	0.287	0	0
2	FBH1	1.68423	0.351	0.208	0	0
2	ERAP2	1.1635	0.505	0.363	0	0
2	HEBP2	1.15878	0.489	0.347	0	0
2	NIBAN1	1.08534	0.533	0.391	0	0
2	CASP8	1.31946	0.469	0.327	0	0
2	SYNE2	0.907004	0.807	0.666	0	0
2	NCOA3	1.34548	0.581	0.44	0	0
2	TNFRSF1B	1.06089	0.81	0.671	0	0
2	CLDND1	0.875032	0.82	0.681	0	0
2	RNF213	1.54196	0.97	0.832	0	0
2	CALCOCO2	1.10747	0.555	0.418	0	0
2	PELI1	1.70486	0.308	0.172	0	0
2	CSK	1.06069	0.713	0.579	0	0
2	DUSP16	1.45045	0.342	0.21	0	0
2	BCL2	1.14029	0.628	0.496	0	0
2	SLC37A3	1.86009	0.27	0.139	0	0
2	MVP	0.953301	0.64	0.51	0	0
2	NME3	1.13588	0.453	0.323	0	0
2	ITGB1	1.24258	0.533	0.404	0	0
2	UBALD2	1.07063	0.713	0.584	0	0
2	SLC16A1	1.93007	0.297	0.171	0	0
2	PICALM	1.30368	0.58	0.454	0	0
2	PHTF2	1.53415	0.342	0.217	0	0
2	APOL2	1.14557	0.44	0.315	0	0
2	SEPTIN6	0.951613	0.689	0.564	0	0
2	PITRM1	1.59296	0.34	0.217	0	0
2	STK17B	0.958756	0.771	0.648	0	0
2	METTL9	1.17744	0.534	0.412	0	0
2	RPS6KA5	1.20903	0.41	0.289	0	0
2	SGMS1	1.41894	0.35	0.232	0	0
2	BTG2	1.04435	0.623	0.507	0	0
2	NFKBIZ	1.25872	0.401	0.286	0	0
2	TAB2	1.06981	0.619	0.506	0	0
2	DGKE	1.81076	0.27	0.158	0	0
2	GRAP2	1.0746	0.535	0.425	0	0
2	HUWE1	1.09427	0.62	0.51	0	0
2	CAST	0.899231	0.733	0.625	0	0
2	RARA	1.3648	0.313	0.207	0	0
2	CLIP1	1.11747	0.496	0.39	0	0
2	CORO1B	1.41074	0.3	0.195	0	0
2	RHOH	0.897777	0.747	0.644	0	0
2	ZEB1	1.26469	0.426	0.324	0	0
2	JUNB	0.917123	0.849	0.749	0	0
2	ANKRD10	1.26058	0.381	0.283	0	0
2	DGKA	1.25295	0.338	0.24	0	0
2	GBP2	0.856298	0.887	0.79	0	0
2	CD247	0.954342	0.884	0.788	0	0
2	TXN	1.12515	0.913	0.818	0	0
2	DYNLT1	0.89904	0.695	0.6	0	0
2	KLF6	0.790369	0.859	0.764	0	0
2	R3HDM4	1.01869	0.516	0.424	0	0
2	IL2RB	0.819224	0.608	0.516	0	0
2	PAK2	0.931987	0.744	0.653	0	0
2	PHF11	0.91717	0.655	0.566	0	0
2	ZCCHC2	1.10908	0.393	0.305	0	0
2	CPOX	1.2862	0.309	0.221	0	0
2	CRTC3	1.27421	0.328	0.242	0	0
2	CTSA	1.08892	0.377	0.291	0	0
2	LPP	1.16546	0.419	0.334	0	0
2	S100A6	0.896589	0.923	0.841	0	0
2	STAT1	1.18864	0.942	0.863	0	0
2	ETS1	0.762575	0.767	0.689	0	0
2	RNF145	0.995815	0.464	0.386	0	0
2	IL32	2.00191	0.986	0.909	0	0
2	FOXN3	0.968734	0.59	0.514	0	0
2	BACH1	1.17374	0.361	0.287	0	0
2	ANKRD12	0.826408	0.866	0.792	0	0
2	NECAP2	0.863568	0.472	0.398	0	0
2	SQSTM1	0.842195	0.731	0.657	0	0
2	UBE2B	0.774676	0.681	0.609	0	0
2	USP15	0.891154	0.755	0.683	0	0
2	FXYD5	0.72318	0.862	0.791	0	0
2	IRF1	0.779649	0.897	0.831	0	0
2	VMP1	0.922457	0.564	0.498	0	0
2	CD7	1.10029	0.808	0.745	0	0
2	LINC01578	0.7573	0.66	0.597	0	0
2	ELOVL5	0.930666	0.462	0.4	0	0
2	CD53	0.698943	0.816	0.754	0	0
2	STARD7	0.87627	0.505	0.445	0	0
2	TMF1	1.00722	0.455	0.396	0	0
2	ARHGDIB	0.638827	0.866	0.807	0	0
2	RAD21	0.75333	0.695	0.636	0	0
2	TRAF3	0.979868	0.486	0.429	0	0
2	DDHD1	0.994431	0.45	0.397	0	0
2	USP12	0.921911	0.438	0.385	0	0
2	BTG1	0.641666	0.892	0.842	0	0
2	SP100	0.726511	0.802	0.753	0	0
2	CBR1	1.04206	0.384	0.336	0	0
2	TWF2	0.845836	0.652	0.606	0	0
2	PTPN1	0.773116	0.58	0.534	0	0
2	CD74	1.09408	0.967	0.922	0	0
2	RAP1A	0.610406	0.704	0.66	0	0
2	REXO2	0.791455	0.496	0.453	0	0
2	SOD1	0.673583	0.858	0.816	0	0
2	RPS27L	0.773573	0.596	0.566	0	0
2	RBM17	0.647734	0.655	0.63	0	0
2	FTL	0.792261	0.954	0.974	0	0
2	TPR	0.765288	0.622	0.606	0	0
2	TPT1	0.325607	0.983	0.999	0	0
2	IKBIP	1.02828	0.273	0.258	0	0
2	YWHAZ	0.578662	0.916	0.903	0	0
2	HLA-A	0.488253	0.994	0.999	0	0
2	TMSB10	0.77913	0.99	0.995	0	0
2	DDX5	0.462801	0.951	0.949	0	0
2	MALAT1	0.690558	0.999	0.999	0	0
2	SLC50A1	1.18535	0.315	0.239	0	0
2	HLA-DQA1	1.5599	0.34	0.2	0	0
2	RIPOR2	1.03185	0.551	0.424	0	0
2	IL10RA	1.07497	0.495	0.319	0	0
2	TMEM173	1.53319	0.307	0.167	0	0
2	LY6E	0.745129	0.817	0.768	0	0
2	ZC3HAV1	0.84793	0.537	0.472	0	0
2	RASGRP1	0.925928	0.561	0.432	0	0
2	GPR68	1.59678	0.278	0.146	0	0
2	HERC5	1.61902	0.354	0.156	0	0
2	OIP5-AS1	0.947479	0.355	0.306	0	0
2	SBNO2	1.17623	0.397	0.279	0	0
2	LDLRAD4	1.29634	0.372	0.289	0	0
2	HERPUD1	0.803979	0.579	0.504	0	0
2	CXCR6	1.95682	0.25	0.092	0	0
2	IRF2	0.866595	0.555	0.45	0	0
2	MAP4K4	1.00208	0.398	0.338	0	0
2	CBFB	0.834997	0.382	0.337	0	0
2	EXOC6B	1.57511	0.256	0.172	0	0
2	NDRG1	1.52051	0.293	0.155	0	0
2	EZR	0.591833	0.795	0.746	0	0
2	GPHN	1.32421	0.291	0.213	0	0
2	SDF4	0.627207	0.642	0.608	0	0
2	ETV7	1.64741	0.286	0.127	0	0
2	MAD1L1	1.24828	0.284	0.207	0	0
2	PTTG1	1.03794	0.332	0.26	0	0
2	RERE	1.17069	0.297	0.229	0	0
2	RAC2	0.457652	0.862	0.85	0	0
2	CHST11	0.87862	0.522	0.457	0	0
2	FAM177A1	0.771531	0.494	0.44	0	0
2	CSTB	0.565096	0.752	0.708	0	0
2	ADAR	0.579993	0.711	0.693	0	0
2	XRN1	0.706196	0.695	0.649	0	0
2	FNDC3A	0.892177	0.378	0.349	0	0
2	NAGK	0.895395	0.344	0.293	0	0
2	PPP1R18	0.68968	0.578	0.525	0	0
2	VPS54	1.43289	0.259	0.168	0	0
2	MIIP	0.899689	0.388	0.331	0	0
2	CSRNP1	1.00591	0.35	0.285	0	0
2	BCL11B	0.892208	0.544	0.443	0	0
2	YWHAB	0.417653	0.887	0.891	0	0
2	HLA-DRB5	1.17714	0.395	0.265	0	0
2	ABHD3	1.19347	0.318	0.222	0	0
2	YWHAH	0.721023	0.502	0.438	0	0
2	ITK	0.702868	0.643	0.586	0	0
2	NCK2	0.842128	0.448	0.391	0	0
2	FAM104A	0.861664	0.318	0.284	0	0
2	MAN1A2	0.891875	0.412	0.355	0	0
2	SDHA	0.70493	0.541	0.493	0	0
2	MIB1	1.18027	0.288	0.214	0	0
2	RHBDD2	1.00865	0.347	0.278	0	0
2	MAF	1.35362	0.325	0.184	0	0
2	RCSD1	0.961625	0.413	0.318	0	0
2	MORC3	0.99341	0.39	0.304	0	0
2	NFKB2	0.703471	0.683	0.6	0	0
2	DOCK2	0.757917	0.415	0.404	0	0
2	TNIK	0.935882	0.519	0.417	0	0
2	CYTIP	0.641572	0.765	0.619	0	0
2	ECE1	1.05995	0.273	0.227	0	0
2	DDX58	1.29452	0.377	0.22	0	0
2	PML	0.993518	0.339	0.275	0	0
2	TNFRSF25	1.03761	0.432	0.307	0	0
2	JPT1	0.581339	0.587	0.551	0	0
2	TRAK2	1.19911	0.256	0.197	0	0
2	PIM1	0.840204	0.58	0.464	0	0
2	CYLD	0.685634	0.55	0.498	0	0
2	CAB39	0.579607	0.453	0.47	0	0
2	BLOC1S1	0.63539	0.591	0.542	0	0
2	GPBP1	0.642819	0.561	0.525	0	0
2	ELMO1	0.813243	0.371	0.358	0	0
2	UPF2	0.607762	0.396	0.409	0	0
2	STK24	0.688484	0.479	0.434	0	0
2	IDI1	0.611985	0.426	0.426	0	0
2	CD59	1.23428	0.296	0.194	0	0
2	OAS1	1.22797	0.404	0.244	0	0
2	ITGB1BP1	0.544639	0.38	0.403	0	0
2	MOB3A	0.9898	0.322	0.259	0	0
2	ZFC3H1	0.803217	0.383	0.354	0	0
2	SLAMF1	1.15077	0.376	0.226	0	0
2	GATA3	1.13692	0.34	0.217	0	0
2	TXNRD1	0.642379	0.391	0.392	0	0
2	HIVEP2	0.776282	0.45	0.418	0	0
2	SAMD9	1.08297	0.461	0.306	0	0
2	TLE5	0.484934	0.772	0.747	0	0
2	HLA-C	0.326975	0.982	0.998	0	0
2	PDE4B	0.945039	0.501	0.371	0	0
2	ICAM2	0.731418	0.463	0.413	0	0
2	PRDM2	0.837216	0.386	0.344	0	0
2	JAZF1	1.15078	0.361	0.254	0	0
2	TGIF2	1.03536	0.289	0.227	0	0
2	SCLT1	1.04114	0.34	0.277	0	0
2	IRF7	0.862362	0.624	0.461	0	0
2	DGLUCY	1.26647	0.312	0.207	0	0
2	PARP14	0.758916	0.627	0.553	0	0
2	NARF	0.914014	0.397	0.332	0	0
2	NT5C3A	0.735984	0.384	0.371	0	0
2	PAG1	0.736499	0.392	0.387	0	0
2	CARD19	1.13337	0.264	0.194	0	0
2	GNG10	0.673355	0.3	0.3	0	0
2	IL6ST	1.11756	0.278	0.218	0	0
2	MYCBP2	0.598606	0.611	0.593	0	0
2	CCM2	0.709948	0.461	0.416	0	0
2	TAPBP	0.520761	0.78	0.756	0	0
2	BCL3	0.778213	0.546	0.46	0	0
2	TOP1	0.529152	0.641	0.634	0	0
2	GDI1	0.666081	0.459	0.421	0	0
2	RNF34	0.792273	0.353	0.317	0	0
2	PRDX2	0.638009	0.598	0.537	0	0
2	DDX60	1.15072	0.373	0.237	0	0
2	TAP1	0.507528	0.88	0.852	0	0
2	GMDS	0.624968	0.333	0.357	0	0
2	ARL6IP5	0.462476	0.808	0.801	0	0
2	ASCC3	0.537965	0.421	0.455	0	0
2	IPCEF1	1.2347	0.329	0.203	0	0
2	UBE2L6	0.524729	0.756	0.728	0	0
2	RUNX1	0.778871	0.493	0.44	0	0
2	ITM2C	1.17823	0.257	0.222	0	0
2	ZC3H7A	0.87187	0.385	0.319	0	0
2	HSP90B1	0.484977	0.804	0.783	0	0
2	RAP1GDS1	0.669321	0.325	0.328	0	0
2	HERC6	1.40642	0.292	0.15	0	0
2	AHR	0.840831	0.369	0.318	0	0
2	UBQLN2	0.923922	0.294	0.254	0	0
2	SKAP1	0.573856	0.624	0.594	0	0
2	KIFAP3	0.902612	0.309	0.264	0	0
2	CCDC88C	0.873266	0.425	0.347	0	0
2	ZDHHC18	0.901516	0.3	0.254	0	0
2	APOL6	0.808321	0.53	0.421	0	0
2	DIPK1A	1.07089	0.28	0.22	0	0
2	TENT5C	1.26109	0.321	0.197	0	0
2	TRIM21	0.801844	0.409	0.345	0	0
2	CHURC1	0.547595	0.535	0.516	0	0
2	KCMF1	0.524323	0.357	0.38	0	0
2	GNG2	0.598752	0.702	0.655	0	0
2	RAB5A	0.799366	0.299	0.271	0	0
2	MAPK1IP1L	0.436432	0.501	0.521	0	0
2	ATG5	0.515689	0.392	0.412	0	0
2	VPS35	0.492979	0.37	0.391	0	0
2	ACAP2	0.629026	0.485	0.464	0	0
2	SFT2D1	0.676674	0.347	0.328	0	0
2	ENTPD1-AS1	1.07141	0.282	0.22	0	0
2	NAPA	0.473923	0.545	0.556	0	0
2	RBM38	0.770921	0.367	0.32	0	0
2	UBQLN1	0.432657	0.372	0.406	0	0
2	WDR82	0.696531	0.37	0.348	0	0
2	IFI35	0.627787	0.644	0.589	0	0
2	AHNAK	0.713346	0.588	0.466	0	0
2	CALM1	0.329805	0.926	0.929	0	0
2	CREM	0.632349	0.61	0.56	0	0
2	NFE2L2	0.46453	0.463	0.484	0	0
2	MYO5A	0.912193	0.299	0.263	0	0
2	ADK	0.545844	0.463	0.47	0	0
2	KCNAB2	0.638523	0.334	0.331	0	0
2	PMVK	0.624943	0.301	0.303	0	0
2	WDFY1	1.16715	0.279	0.201	0	0
2	ILK	0.611021	0.529	0.48	0	0
2	DDX60L	1.30921	0.31	0.178	0	0
[truncated: 10,847 more rows]

## Sheet: Cluster Proportion Analysis
	Sample Size								Scanpro Statistics
	Cluster	Group	Donor	Number of cells in Cluster	Number of cells in Sample	Frequency of Cluster in Sample			Cluster	baseline_props	mean_props_non_controller	mean_props_controller	prop_ratio	t_statistics	p_values	adjusted_p_values
pre-ATI	1	PICs	ID107	354	2055	0.172263		pre-ATI	1	0.173289	0.0108809	0.261524	0.0416058	-5.15285	0.000262649	0.00288914
	1	PICs	ID142	871	2483	0.350785			2	0.121551	0.185466	0.111614	1.66168	1.17481	0.263497	0.414067
	1	NCs	ID104	25	2102	0.0118934			3	0.100304	0.0482271	0.139612	0.345437	-2.21998	0.0470492	0.103508
	1	NCs	ID112	6	608	0.00986842			4	0.0976821	0.0975348	0.113501	0.859328	-0.317133	0.756748	0.832422
	2	PICs	ID107	299	2055	0.145499			5	0.0998896	0.0928517	0.10877	0.853654	-0.356972	0.727488	0.832422
	2	PICs	ID142	193	2483	0.0777286			6	0.109823	0.202409	0.0634804	3.18853	2.88123	0.0141561	0.0778583
	2	NCs	ID104	230	2102	0.10942			7	0.113135	0.1632	0.0654352	2.49407	1.98855	0.07073	0.129672
	2	NCs	ID112	159	608	0.261513			8	0.0920254	0.156539	0.0204719	7.64653	2.56679	0.0251658	0.0922748
	3	PICs	ID107	328	2055	0.159611			9	0.0578091	0.0151219	0.0841114	0.179784	-2.40747	0.0336029	0.0924081
	3	PICs	ID142	297	2483	0.119613			10	0.0242826	0.0165898	0.0253722	0.653855	-0.366558	0.720512	0.832422
	3	NCs	ID104	61	2102	0.02902			11	0.0102097	0.0111798	0.00610801	1.83036	-0.00552554	0.995685	0.995685
	3	NCs	ID112	41	608	0.0674342		ATI	1	0.0978237	0.0767044	0.181623	0.422327	-1.39249	0.238534	0.655968
	4	PICs	ID107	320	2055	0.155718			2	0.204374	0.15944	0.189001	0.843592	-0.397303	0.712104	0.870349
	4	PICs	ID142	177	2483	0.0712847			3	0.103211	0.0792333	0.12343	0.641929	-1.96893	0.122789	0.655968
	4	NCs	ID104	130	2102	0.0618459			4	0.123034	0.116339	0.102609	1.13381	0.476816	0.659196	0.870349
	4	NCs	ID112	81	608	0.133224			5	0.124542	0.127036	0.123172	1.03138	0.071627	0.946451	0.946451
	5	PICs	ID107	260	2055	0.126521			6	0.0926524	0.140326	0.0671387	2.0901	2.27974	0.0871351	0.655968
	5	PICs	ID142	226	2483	0.0910189			7	0.0743374	0.0980954	0.0552806	1.7745	1.4296	0.228426	0.655968
	5	NCs	ID104	176	2102	0.0837298			8	0.0820944	0.0738187	0.0579736	1.27331	0.643302	0.556204	0.870349
	5	NCs	ID112	62	608	0.101974			9	0.0746606	0.0985441	0.0664065	1.48395	0.800931	0.469512	0.860771
	6	PICs	ID107	102	2055	0.049635			10	0.0155139	0.0201525	0.0282	0.714628	-0.15538	0.884297	0.946451
	6	PICs	ID142	192	2483	0.0773258			11	0.00775695	0.0103098	0.0051653	1.99597	0.815078	0.462268	0.860771
	6	NCs	ID104	360	2102	0.171265
	6	NCs	ID112	142	608	0.233553			baseline_props = n. cells in cluster/n. cells in total data set across all donors at the tested time point
	7	PICs	ID107	115	2055	0.0559611			mean_props_non_controller = mean of (n.cells in cluster/n.cells in sample) for donors in non controllers group at the tested time point
	7	PICs	ID142	186	2483	0.0749094			mean_props_controller = same as above, for post-intervention controllers
	7	NCs	ID104	451	2102	0.214558			prop_ratio = mean_props_non_controller/mean_props_controller
	7	NCs	ID112	68	608	0.111842			adjusted_p_values = Benjamini-Hochberg adjusted p values
	8	PICs	ID107	56	2055	0.0272506
	8	PICs	ID142	34	2483	0.0136931
	8	NCs	ID104	544	2102	0.258801
	8	NCs	ID112	33	608	0.0542763
	9	PICs	ID107	181	2055	0.0880779
	9	PICs	ID142	199	2483	0.080145
	9	NCs	ID104	29	2102	0.0137964
	9	NCs	ID112	10	608	0.0164474
	10	PICs	ID107	24	2055	0.0116788
	10	PICs	ID142	97	2483	0.0390656
	10	NCs	ID104	49	2102	0.0233111
	10	NCs	ID112	6	608	0.00986842
	11	PICs	ID107	16	2055	0.00778589
	11	PICs	ID142	11	2483	0.00443012
	11	NCs	ID104	47	2102	0.0223597
ATI	1	PICs	ID107	400	4814	0.083091
	1	PICs	ID142	216	771	0.280156
	1	NCs	ID104	197	2086	0.0944391
	1	NCs	ID112	95	1611	0.0589696
	2	PICs	ID107	1264	4814	0.262568
	2	PICs	ID142	89	771	0.115435
	2	NCs	ID104	133	2086	0.0637584
	2	NCs	ID112	411	1611	0.255121
	3	PICs	ID107	564	4814	0.117158
	3	PICs	ID142	100	771	0.129702
	3	NCs	ID104	170	2086	0.0814957
	3	NCs	ID112	124	1611	0.0769708
	4	PICs	ID107	657	4814	0.136477
	4	PICs	ID142	53	771	0.0687419
	4	NCs	ID104	251	2086	0.120326
	4	NCs	ID112	181	1611	0.112353
	5	PICs	ID107	574	4814	0.119236
	5	PICs	ID142	98	771	0.127108
	5	NCs	ID104	328	2086	0.157239
	5	NCs	ID112	156	1611	0.0968343
	6	PICs	ID107	303	4814	0.0629414
	6	PICs	ID142	55	771	0.0713359
	6	NCs	ID104	219	2086	0.104986
	6	NCs	ID112	283	1611	0.175667
	7	PICs	ID107	270	4814	0.0560864
	7	PICs	ID142	42	771	0.0544747
	7	NCs	ID104	272	2086	0.130393
	7	NCs	ID112	106	1611	0.0657976
	8	PICs	ID107	477	4814	0.099086
	8	PICs	ID142	13	771	0.0168612
	8	NCs	ID104	150	2086	0.071908
	8	NCs	ID112	122	1611	0.0757294
	9	PICs	ID107	246	4814	0.051101
	9	PICs	ID142	63	771	0.0817121
	9	NCs	ID104	292	2086	0.139981
	9	NCs	ID112	92	1611	0.0571074
	10	PICs	ID107	28	4814	0.00581637
	10	PICs	ID142	39	771	0.0505837
	10	NCs	ID104	53	2086	0.0254075
	10	NCs	ID112	24	1611	0.0148976
	11	PICs	ID107	31	4814	0.00643955
	11	PICs	ID142	3	771	0.00389105
	11	NCs	ID104	21	2086	0.0100671
	11	NCs	ID112	17	1611	0.0105525

## Sheet: Bootstrap - Cluster proportions
	Mean cluster sizes across 100 downsampling replicates							Aggregated Results From 100 Bootstrapped Scanpro Runs
	Cluster	Group	Donor	Proportion (Mean)	Proportion (95% CI)			Cluster	Baseline Proportion (Mean)	Baseline Proportion (95% CI)	NC Proportion (Mean)	NC Proportion (95% CI)	PIC Proportion (Mean)	PIC Proportion (95% CI)	Proportion Ratio (Mean)	Proportion Ratio (95% CI)	Adjusted p-value (Median)	Runs with adjusted p < 0.05 (Frequency)
pre-ATI (downsampled to match ID112)	1	PIC	ID107	0.172336	0.17-0.175		pre-ATI	1	0.136715	0.136-0.138	0.0108964	0.011-0.011	0.262533	0.261-0.265	0.0415536	0.04-0.043	0.00151301	0.89
	1	PIC	ID142	0.35273	0.349-0.356			2	0.147463	0.147-0.148	0.185008	0.184-0.186	0.109918	0.108-0.111	1.69225	1.665-1.72	0.442275	0
	1	NC	ID104	0.0119243	0.011-0.013			3	0.0936801	0.093-0.094	0.0485855	0.048-0.049	0.138775	0.137-0.14	0.351389	0.345-0.357	0.134056	0
	2	PIC	ID107	0.143783	0.141-0.146			4	0.106143	0.105-0.107	0.0977549	0.097-0.099	0.114531	0.113-0.116	0.857428	0.845-0.87	0.890907	0
	2	PIC	ID142	0.0760526	0.074-0.078			5	0.101238	0.1-0.102	0.0928618	0.092-0.094	0.109613	0.108-0.111	0.851161	0.837-0.865	0.851615	0
	2	NC	ID104	0.108503	0.106-0.111			6	0.133742	0.133-0.135	0.202804	0.201-0.204	0.0646793	0.063-0.066	3.16759	3.097-3.238	0.0783812	0.17
	3	PIC	ID107	0.159572	0.157-0.162			7	0.113935	0.113-0.115	0.162566	0.161-0.164	0.0653043	0.064-0.067	2.5115	2.459-2.564	0.16155	0
	3	PIC	ID142	0.117977	0.116-0.12			8	0.0887747	0.088-0.09	0.15685	0.155-0.158	0.020699	0.02-0.021	7.76216	7.513-8.011	0.0883035	0.12
	3	NC	ID104	0.0297368	0.029-0.031			9	0.0490954	0.048-0.05	0.0153536	0.015-0.016	0.0828372	0.081-0.084	0.18726	0.181-0.194	0.109597	0.02
	4	PIC	ID107	0.157434	0.155-0.16			10	0.020588	0.02-0.021	0.0162418	0.016-0.017	0.0249342	0.024-0.026	0.671676	0.638-0.706	0.863114	0
	4	PIC	ID142	0.0716283	0.07-0.074			11	0.00862664	0.008-0.009	0.0110773	0.011-0.012	0.00617599	0.006-0.007	1.99456	1.806-2.183	0.923796	0
	4	NC	ID104	0.0622862	0.061-0.064		ATI	1	0.129102	0.128-0.13	0.0770298	0.076-0.078	0.181174	0.18-0.182	0.425469	0.419-0.432	0.739588	0
	5	PIC	ID107	0.126579	0.124-0.129			2	0.174614	0.174-0.175	0.159948	0.159-0.161	0.18928	0.188-0.191	0.846557	0.836-0.857	0.848924	0
	5	PIC	ID142	0.092648	0.091-0.095			3	0.101394	0.101-0.102	0.0788521	0.078-0.08	0.123936	0.123-0.125	0.63778	0.626-0.65	0.69147	0
	5	NC	ID104	0.08375	0.082-0.085			4	0.109257	0.109-0.11	0.116187	0.115-0.117	0.102328	0.101-0.104	1.13999	1.121-1.159	0.848924	0
	6	PIC	ID107	0.0511842	0.05-0.053			5	0.125431	0.125-0.126	0.127185	0.126-0.129	0.123677	0.122-0.125	1.03084	1.016-1.046	0.910376	0
	6	PIC	ID142	0.0781743	0.076-0.08			6	0.103304	0.103-0.104	0.139663	0.138-0.141	0.0669455	0.066-0.068	2.0948	2.062-2.128	0.672229	0
	6	NC	ID104	0.172056	0.169-0.175			7	0.0769942	0.076-0.078	0.0987289	0.098-0.1	0.0552594	0.055-0.056	1.79536	1.764-1.827	0.725867	0
	7	PIC	ID107	0.0557072	0.054-0.057			8	0.0661252	0.065-0.067	0.0743385	0.073-0.075	0.0579118	0.057-0.059	1.2925	1.264-1.321	0.833543	0
	7	PIC	ID142	0.0749013	0.073-0.077			9	0.0820169	0.081-0.083	0.0980026	0.097-0.099	0.0660311	0.065-0.067	1.48827	1.467-1.51	0.81812	0
	7	NC	ID104	0.213289	0.211-0.216			10	0.0241213	0.024-0.024	0.0199481	0.019-0.021	0.0282944	0.028-0.029	0.706653	0.684-0.729	0.902048	0
	8	PIC	ID107	0.0273684	0.026-0.029			11	0.00763943	0.007-0.008	0.0101167	0.01-0.011	0.00516213	0.005-0.005	2.12726	1.979-2.275	0.818132	0
	8	PIC	ID142	0.0140296	0.013-0.015
	8	NC	ID104	0.259424	0.257-0.262			Baseline proportion = n. cells in cluster/n. cells in total data set across all donors at the tested time point
	9	PIC	ID107	0.0869243	0.085-0.089			NC Proportion = mean of (n.cells in cluster/n.cells in sample) for donors in non controllers group at the tested time point
	9	PIC	ID142	0.07875	0.077-0.081			PIC proportion = same as above, for post-intervention controllers
	9	NC	ID104	0.0142599	0.013-0.015			Proportion ratio = mean_props_non_controller/mean_props_controller
	10	PIC	ID107	0.01125	0.011-0.012			Adjusted p-value (Median) = Median of Benjamini-Hochberg adjusted p values across 100 bootstrap run
	10	PIC	ID142	0.0386184	0.037-0.04
	10	NC	ID104	0.0226151	0.022-0.024
	11	PIC	ID107	0.00786184	0.007-0.008
	11	PIC	ID142	0.00477674	0.004-0.005
	11	NC	ID104	0.0221546	0.021-0.023
ATI (downsampled to match ID142)	1	PIC	ID107	0.082192	0.08-0.084
	1	NC	ID104	0.0951492	0.093-0.097
	1	NC	ID112	0.0589105	0.058-0.06
	2	PIC	ID107	0.263126	0.26-0.266
	2	NC	ID104	0.0639559	0.063-0.065
	2	NC	ID112	0.25594	0.254-0.258
	3	PIC	ID107	0.118171	0.116-0.12
	3	NC	ID104	0.0811414	0.08-0.083
	3	NC	ID112	0.0765629	0.075-0.078
	4	PIC	ID107	0.135914	0.134-0.138
	4	NC	ID104	0.120778	0.119-0.123
	4	NC	ID112	0.111595	0.11-0.113
	5	PIC	ID107	0.120246	0.118-0.123
	5	NC	ID104	0.15751	0.155-0.16
	5	NC	ID112	0.0968612	0.095-0.099
	6	PIC	ID107	0.0625551	0.061-0.064
	6	NC	ID104	0.103035	0.101-0.105
	6	NC	ID112	0.176291	0.174-0.178
	7	PIC	ID107	0.0560441	0.055-0.058
	7	NC	ID104	0.130726	0.129-0.132
	7	NC	ID112	0.0667315	0.065-0.068
	8	PIC	ID107	0.0989624	0.097-0.101
	8	NC	ID104	0.0728664	0.071-0.074
	8	NC	ID112	0.0758106	0.074-0.077
	9	PIC	ID107	0.0503502	0.049-0.052
	9	NC	ID104	0.140182	0.138-0.142
	9	NC	ID112	0.0558236	0.055-0.057
	10	PIC	ID107	0.00606585	0.006-0.007
	10	NC	ID104	0.0248768	0.024-0.026
	10	NC	ID112	0.0150195	0.014-0.016
	11	PIC	ID107	0.0064332	0.006-0.007
	11	NC	ID104	0.00977951	0.009-0.01
	11	NC	ID112	0.010454	0.01-0.011

[truncated: 4 more sheets: ADT Differential Expression, Cluster 1 DEGs, GO - Cluster 1 vs 3, GO - Cluster 1 vs 10]
