# Supplementary material for: Autologous neutralizing antibodies and polyfunctional T cells contribute to long-term HIV-1 post-intervention control
Source: Nat Immunol. 2026 Mar 3;27(4):812–26. doi: 10.1038/s41590-026-02448-z (PMC13043296; doi:10.1038/s41590-026-02448-z)
Supplement: Supplementary file 5 — Source data for Supplementary Figs. 1, 3 and 4; one sheet is labeled for each figure panel. [file 41590_2026_2448_MOESM5_ESM.xlsx]

## Sheet: Supp Fig 1A
Weeks following ART initiation	Viral load (HIV RNA copies/mL plasma)	CD4 T-cell count (per µL blood)	CD8 T-cell count (per µL blood)
	375597	340	1350
0	188945	470	2250
1	54100
1.42857	3730	640	1910
	3640
2.42857	165	520	1070
	178
3	136
3.42857	41	540	1090
	79
4.28571	10	460	1050
8.57143	10
12.8571	10	530	1140
25.7143	10	530	850
38.5714	10	770
52.1429	10	480	570
57.1429	10	650	920
58.1429	10	560	890
59.1429	10	510
60.1429	10	550	750
61.1429	10	770
62.1429	10	620	830
63.1429	10	700	940
64.1429	10	720	820
65.1429	10	600
67.1429	10	780	930
69.1429	10	700	810
70.1429	10	530	720
72.1429	10	670
73.1429	10
74.1429	10	690	960
76.1429	10	670	790
78.1429	10	730
79.1429	10	640
81.1429	10	620
84.1429	10
86.1429	10	660	960
87.1429
88.1429	10
		550
91.1429	10
94.1429	10	680
		740
		710
98.1429	10	570	760
101.143	10	730
105.143	10	610	970
108.143	10	600
108.857	10	710
109.857	10	580	670
110.857
113	10	720
115.143	10
116.714	10	720
120.571	10	820
123.429	10	630
128.286	29	720
130.571	10	710
132.286	10	720
135.143	10	690
140.143	10	570	710
141.857	10	730
144.857	10	620
146	10	650	790
150.714	10	570
152.857
153.714	10	510
156.857	10	520
159.857	10	760	840
164.143	10	500	670
		520
168.286	10
171.286	10
		530
176.143	10
177.714	10	580
180.714	10	540
184	10	560
187.857	10	570	660
191	10	570	760
195	10	700
199.857	10
		560	610
204.143	10	510	640
208.857	10	680	710
214.143	10	640	670
217.714	10	530	660
222	10	620	760
226.857	10	460	480
227.857	10	590	620
232.143	10	620	700
235.857	10	560	560
239.143	10	510	550
240.714	10	560	630
244.857	10	480	480
247	10	750	910
252	10	800	910
257.143	10	550	620
260.857	10	660	780
265.143	10	560	610
269.857	10	780	800
273.714	10	630	820
278.143	10	690	820
283.714	10	620	760
288.143	10	630	760
293	10	520	550
297.857	10	590	750
302	10	510
306.714	10	580
311	10	510
311.714	10	720
318.143	10	520	500
320	10	650
324	10	590
326.714	10	720
331.143	10	580
336.857	10	630	790
339.143	10	520	500
339.857	10	550	630
345.143	10	590	610
350.857	10	510	550
355.857	10	740	890
359.857	10	580	690
366.143	10	690	910
377.857	10	510	640
381	10	760	910
386.857	10	750	1010
391.857	10	790	930
393.286	10
		620	750
398.857	10	720	820

## Sheet: Supp Fig 1B
ATI week	Viral load (HIV RNA copies/mL plasma)	3BNC117 (30mg/kg)	10-1074 (20mg/kg)	CD4 T-cell count (per µL blood)	CD8 T-cell count (per µL blood)
-6	<20			750	810
-5	<20
0	<20	0.5	0.13	860	810
1	<20
2	<20			980	960
3	<20	48.6	329.25	990	1070
4	<20			1010	980
5	<20			930	880
6	<20	67.53	555.77	880	810
7	<20
8	<20			1240	1140
9	<20	83.7	674.51
10	<20			1030	930
11	<20
12	<20	23.42	210.17	940	840
13	<20			910	840
14	<20			940	870
15	<20	10.8	170.91	940	970
16	<20			950	850
17	<20			880	830
18	<20	6.28	90.38	880	930
19	<20			960	910
20	<20			700	740
21	<20	0.87	46.3	740	730
22	<20			830	770
23	<20			820	77
24	<20	0.5	28.7	980	920
25	<20			1080	1040
26	<20			940	860
27	<20			920	850
29	<20
31	<20
34	<20
38	<20
42	<20
46	<20			1150	1130
52	<20
56	<20			1140	760
61	<20
66	<20			750	660
71	<20	0.01	0.01
75	<20			730	740
78	<20	0.01	0.01
88	<20			660	610
93	<20
101	<20
102	<20
110	<20			870	770
118	<20			1020	1000
134	<20
147	41
148	<20
161	<20
174	<20
185	<20
200	<20			840	880
213	<20			1180	1150
226	<20			960	1060
241	<20			790	920
256	<20			1090	1160
269	<20			1000	970
282	<20			800	920
293	<20			1000	950
319	<20			1040	1060
332	<20			1010	1070
347	<20			1010	1250
382	<20			780	840
388	<20
401	<20			830	860

## Sheet: Supp Fig 1C
ATI week	Viral load (HIV RNA copies/mL plasma)	3BNC117 (30mg/kg)	10-1074 (20mg/kg)	CD4 T-cell count (per µL blood)	CD8 T-cell count (per µL blood)
-2	<20			1210
-1	<20
0	<20			890	810
1	<20
2	<20			990	820
3	<20			1030	830
4	<20
5	<20			1140	1130
6	<20	74.7	238	870	890
7	<20
8
9	<20			1010	850
11	<20
13	<20	16.7	60.5	960	980
15	<20
17	<20			1090	830
19	<20			980	710
21	<20			1450	1100
23	<20
25	<20	1.56	7.59	1330	950
29	<20
31	<20			1190	960
33	<20
35	<20			1180	930
38	<20			1290	950
40	<20			1080	820
43	<20			1150	900
47	<20			1160	860
51	<20			860	530
52	<20			650	570
55	<20			960	720
60	23			940	680
62	<20			870	660
65	<20			550	490
67	26			1040	790
69	59			1340	1100
70	<20			1310	1010
71	<20			1180	960
73	<20			970	740
77	<20			1030	690
80	<20			1050	730
84	<20			1290	960
89	<20			1170	890
93	<20			1010	720
98	<20			1180	950
105	<20			880	660
111.143	30			1190	750
115	<20			1040	830
118	<20			1330	820
123.286	<20			1220	1030
126	<20			1300	880
133.857	467			840	740
134.857	332			970	970
135.857	158			1080	1080
136.857	119			970	920
137.857	375			1040	930
138.857	878			1110	940
139.857	2950			690	820
140.857	4420			1260	1090
142	57600			1010	1010
144.857	23			590	650
147.286	<20			710	700

## Sheet: Supp Fig 1D
Participant ID	ATI week	sCD14 (ng/mL)
107	-5	1281.25
107	0
107	14	1522.55
107	29	884.94
107	130	959.87
107	181	791.12
107	227	1222.64
107	281	1122.22
142	-2	2127.75
142	13	2084.08
142	25	1868.22
142	34	1389.48
142	51
142	78	1423.08
142	112	1426.44
eCLEAR ID	0	1617.34
eCLEAR ID	0	1285.88
eCLEAR ID	0	1281.25
eCLEAR ID	0	1242.84
eCLEAR ID	0	1460.45
eCLEAR ID	0	1334.75
eCLEAR ID	0	2326.68
eCLEAR ID	0	1224.08
eCLEAR ID	0	901.43
eCLEAR ID	0	1316.47
eCLEAR ID	0	1516.81
eCLEAR ID	0	1408.73
eCLEAR ID	0	1533.45
eCLEAR ID	0	1278.95
eCLEAR ID	0	1382.53
eCLEAR ID	0	1587.07
eCLEAR ID	0	1670.67
eCLEAR ID	0	1443.24
eCLEAR ID	0	2292.43
eCLEAR ID	0	1703.26
eCLEAR ID	0	1716.37
eCLEAR ID	0	1635.33
eCLEAR ID	0	1532.26
eCLEAR ID	0	1430.98
eCLEAR ID	0	1400.5
eCLEAR ID	0	1866.14
eCLEAR ID	0	1474.55
eCLEAR ID	0	1342.27
eCLEAR ID	0	1254.83
eCLEAR ID	0	1627.59
eCLEAR ID	0	1604.08
eCLEAR ID	0	1405.77
eCLEAR ID	0	1336.29
eCLEAR ID	0	1472.03
eCLEAR ID	0	1085.27
eCLEAR ID	0	1245.97
eCLEAR ID	0	1370.26
eCLEAR ID	0	1503.06
eCLEAR ID	0	1046.73
eCLEAR ID	0	1146.67
eCLEAR ID	0	1224.08
eCLEAR ID	0	1291.08
eCLEAR ID	0	1313.72
eCLEAR ID	0	848.66
eCLEAR ID	0	1652.01
eCLEAR ID	0	1155.13
TITAN ID	0	1917.69
TITAN ID	0	1553.25
TITAN ID	0	1823.88
TITAN ID	0	1869.92
TITAN ID	0	1478.59
TITAN ID	0	1800.82
TITAN ID	0	1600.14
TITAN ID	0	1844.1
TITAN ID	0	2182.03
TITAN ID	0	1690.3
TITAN ID	0	1210.5
TITAN ID	0	1415.18
TITAN ID	0	1932.11
TITAN ID	0	1468.92
TITAN ID	0	1286.5
TITAN ID	0	1509.66
TITAN ID	0	2023.6
TITAN ID	0	1932.11
TITAN ID	0	1732.92
TITAN ID	0	1373.42
TITAN ID	0	1586.26
TITAN ID	0	1592.2
TITAN ID	0	2070.93
TITAN ID	0	1775.89
TITAN ID	0	1988.94
TITAN ID	0	1447.73
TITAN ID	0	1808.86
TITAN ID	0	2048.35
TITAN ID	0	1838.62
TITAN ID	0	1842.84
TITAN ID	0	1809.19
TITAN ID	0	1775.82
TITAN ID	0	1732.43
TITAN ID	0	1902.39
TITAN ID	0	2070.55

## Sheet: Supp Fig 1E
Participant ID	ATI week	neopterin (nmol/L)
107	-5	6.5
107	0
107	14	10.78
107	29	2.46
107	130	4.56
107	181	4.86
107	227	5.65
107	281	4.79
142	-2	15.0126
142	13	13.6952
142	25	11.6208
142	34	10.6115
142	51
142	78	7.80322
142	112	9.56883
eCLEAR ID	0	5.73
eCLEAR ID	0	8.33
eCLEAR ID	0	4.93
eCLEAR ID	0	6.5
eCLEAR ID	0	8.73
eCLEAR ID	0	7.75
eCLEAR ID	0	7.7
eCLEAR ID	0	14.14
eCLEAR ID	0	8.78
eCLEAR ID	0	5.92
eCLEAR ID	0	7.15
eCLEAR ID	0	11.88
eCLEAR ID	0	5.59
eCLEAR ID	0	12.12
eCLEAR ID	0	6.18
eCLEAR ID	0	10.52
eCLEAR ID	0	19.4
eCLEAR ID	0	7.92
eCLEAR ID	0	12.25
eCLEAR ID	0	8.88
eCLEAR ID	0	13.88
eCLEAR ID	0	8.53
eCLEAR ID	0	6.29
eCLEAR ID	0	9.63
eCLEAR ID	0	10.72
eCLEAR ID	0	11.65
eCLEAR ID	0	14.28
eCLEAR ID	0	6.57
eCLEAR ID	0	9.52
eCLEAR ID	0	8.26
eCLEAR ID	0	9.34
eCLEAR ID	0	9.87
eCLEAR ID	0	12.74
eCLEAR ID	0	9.26
eCLEAR ID	0	6.5
eCLEAR ID	0	7.24
eCLEAR ID	0	6.29
eCLEAR ID	0	8.74
eCLEAR ID	0	9.51
eCLEAR ID	0	8.17
eCLEAR ID	0	7.89
eCLEAR ID	0	8.71
eCLEAR ID	0	7.85
eCLEAR ID	0	9.66
eCLEAR ID	0	12.19
eCLEAR ID	0	10.87
eCLEAR ID	0	9.95
TITAN ID	0	6.16
TITAN ID	0	8.41
TITAN ID	0	9.68
TITAN ID	0	9.44
TITAN ID	0	7.29
TITAN ID	0	16.45
TITAN ID	0	9.28
TITAN ID	0	13.11
TITAN ID	0	12.9
TITAN ID	0	6.95
TITAN ID	0	10.28
TITAN ID	0	18.69
TITAN ID	0	21.58
TITAN ID	0	18.03
TITAN ID	0	10.86
TITAN ID	0	9.2
TITAN ID	0	6.74
TITAN ID	0	7.08
TITAN ID	0	7.5
TITAN ID	0	9.19
TITAN ID	0	6.84
TITAN ID	0	27.41
TITAN ID	0	9.24
TITAN ID	0	8.09
TITAN ID	0	7.48
TITAN ID	0	10.3
TITAN ID	0	8.95
TITAN ID	0	10.7
TITAN ID	0	6.68
TITAN ID	0	14.95
TITAN ID	0	11.28
TITAN ID	0	8.84
TITAN ID	0	8.22
TITAN ID	0	9.98
TITAN ID	0	13.94
TITAN ID	0	11.93
TITAN ID	0	15.95

## Sheet: Supp Fig 3A
THEORETICAL VALUES FOR DIFFERENT THEORETICAL DOSE-RESPONSE CURVES THAT YIELD THE SAME IC50 VALUES BUT DIFFERING SLOPE VALUES.
log10[Autologous IgG]	fu (%) (m=1)	fu (%) (m=2)	fu (%) (m=3)
-2	100	100	100
-1.80618	99.01	99.99	99.99
-0.50515	98.85	99.89	99.85
-0.20412	97.56	99.89	99.77
0.09691	95.24	99.52	99.3
0.39794	90.91	97.65	95.46
0.69897	50	50	31.25
1	9.09	9.09	2.44
1.30103	0.99	0.99	0.25
1.60206	0.16	0.16	0.04
1.77815	0.01	0.01	0

## Sheet: Supp Fig 3B
THEORETICAL VALUES FOR DIFFERENT THEORETICAL DOSE-RESPONSE CURVES THAT YIELD THE SAME IC50 VALUES BUT DIFFERING SLOPE VALUES.
log10[Autologous IgG]	fu (%) (m=1)	fu (%) (m=2)	fu (%) (m=3)
-2	100	100	100
-1.80618	99.01	99.99	99.99
-0.50515	98.85	99.89	99.85
-0.20412	97.56	99.89	99.77
0.09691	95.24	99.52	99.3
0.39794	90.91	97.65	95.46
0.69897	50	50	31.25
1	9.09	9.09	2.44
1.30103	0.99	0.99	0.25
1.60206	0.16	0.16	0.04
1.77815	0.01	0.01	0
*NOTE: THESE ARE THE SAME VALUES FROM SUPPLEMENTAL FIG. 3A BUT THE Y-AXIS FOR THIS PLOT IS PLOTTED ON A LOG SCALE.

## Sheet: Supp Fig 3C
THEORETICAL VALUES FOR DIFFERENT THEORETICAL DOSE-RESPONSE CURVES THAT YIELD THE SAME IC50 VALUES BUT DIFFERING SLOPE VALUES.
log10[Autologous IgG]	log(fa/fu) (m=1)	log(fa/fu) (m=2)	log(fa/fu) (m=3)
-2	#NUM	#NUM	#NUM
-1.80618	-0.0044	-4.6052	-4.6052
-0.50515	-0.0181	-2.0848	-1.8977
-0.20412	-0.0299	-2.0848	-1.5667
0.09691	-0.0232	-0.659	-0.155
0.39794	-0.0402	-0.0639	-0.0329
0.69897	0	0	0.08
1	1.9542	1.9542	1.6242
1.30103	4.6151	4.6151	5.9915
1.60206	6.6353	6.6353	7.0952
1.77815	9.2103	9.2103	#NUM
Note: log10 is undefined for values less than or equal to 0. Cells showing #NUM occur when the ratio is negative or zero (mathematical constraint), not due to data removal.

## Sheet: Supp Fig 3D
log10[Autologous IgG]	ID107.QVOA1												ID107.QVOA2												ID107.QVOA3
2	-0.0240544	0.00350439	-0.128579	-0.133901	-0.0249371								-0.0263996	-0.0733663	0.00846365	-0.0459278	-0.0477121	-0.0673388							0.0388738	0.0636202	0.190481	-0.112787	-0.156161	-0.0534443
1.90309	0.0561723	0.0386163	-0.128875	-0.140555	-0.110246								0.0806897	0.0737171	0.100687	-0.142872	-0.125823	-0.0435489							0.0521003	0.0586425	0.0309094	-0.0929341	0.0417197	0.0102141
1.77815	0.0606633	0.0831187	-0.126657	-0.124587	-0.128875								0.101081	0.121736	0.130814	-0.0671406	-0.179152	-0.199175							0.123638	0.194748	0.351191	-0.126382	-0.0204282	0.0294195
1.60206	0.0911822	0.121701	-0.0849636	-0.0500714	-0.083633								0.158573	0.185411	0.176202	-0.114324	-0.129986	0.0204858							0.271547	0.274392	0.244525	-0.020644	-0.046539	0.259669
1.30103	0.489866	0.538859	0.39924	0.195061	0.318958	0.599224	0.695747	0.608641	0.441796	0.576581	0.159678		0.524834	0.841892	0.673496	0.294863	0.98735	0.684028	0.309156	0.398302	0.320964	0.260645	0.269174	0.18338	0.814832	0.509057	0.883098	0.649604	0.395617	0.999186	0.891634	0.722542	0.49782	0.496781	0.688686	0.550145
1	2.03928	1.84637	1.54063	1.9827	2.12759	1.22497	1.82812	1.37611	0.899579	2.07905	0.904032		2.54822	2.98631	3.4415	3.18197	2.74979	1.80612	1.5879	1.44503	2.46754	2.47274	1.37347	1.7322	3.08184	2.36646	3.5469	3.36857	2.76436	2.84852	3.03255	2.5787	1.66494	1.95557	2.02073	1.542
0.69897	6.89371	6.80593	7.01398	7.37769	7.04799	4.42858	7.6303	7.38076	5.5952	5.55473	4.5064		7.59878	9.62216	8.84859	9.46649	10.3447	8.81821	8.94153	7.43018	8.71128	6.75996	6.62951	6.48903	8.4009	8.7593	7.47931	8.91225	10.1185	8.08793	7.76657	7.47465	7.10011	5.45347	6.50535	6.11026
0.39794						17.0895	20.8609	18.9682	14.9856	15.1111	13.488								18.5291	21.6699	22.4964	19.0221	17.3865	19.7797							24.6868	25.8214	23.7174	20.5698	19.1742	24.3156
0.09691						36.5211	36.4317	39.5863	34.6003	32.2932	29.9253								44.8182	40.9277	35.39	37.2045	40.7115	36.2312							40.0042	37.0299	37.6743	33.7056	46.8054	41.3715
-0.20412						52.7275	63.8865	55.5055	44.521	48.0019	45.7353								51.0525	52.7882	59.7369	62.11	51.9752	51.7745							69.3501	57.5082	59.436	50.6897	63.6715	55.6156
-0.50515						69.3953	61.2968	74.1037	46.3019	61.0352	55.5305								62.9248	66.5261	67.4707	74.4022	72.7465	62.3107							71.1677	75.574	64.8337	69.521	80.3477	57.3602
-0.80618						73.4445	76.1754	75.7517	67.1875	70.628	62.3304								74.378	75.6178	62.7477	79.9714	90.5577	77.2119							85.0476	87.1957	81.5226	77.8334	89.6351	64.4411
-1.10721						80.1776	74.7629	100	69.9399	72.0447	70.8709								83.6468	91.3216	85.7721	94.2203	84.3363	84.8882							93.034	91.9875	79.76	77.5256	99.0764	86.4025
-1.40824						80.6484	74.0095	98.0225	72.0447	74.3923	71.5994								87.3071	100	94.9228	96.4279	83.6339	86.3934							95.0719	84.9925	79.1542	76.8585	100	82.8107
-1.70927						72.6912	84.6506	97.9283	70.8709	69.4947	69.6566								89.6095	83.8239	88.4288	92.5646	72.4455	80.3727							85.2128	84.9925	85.323	85.992	87.0182	76.8072
-2.0103						67.8415	70.4782	82.7201	58.2423	61.8042	65.2852								71.3081	78.9238	84.7095	71.7933	69.1341	61.0564							82.0183	76.0698	66.8165	80.7582	90.6613	74.6521
	Autologous IgG range tested for the first neutralization assay conducted on these psuedoviruses (orange).
	We realized the IC50 was very low so we repeated the experiment with extended autologous IgG concentrations to more precisely capture data points near the IC50 value (blue).

## Sheet: Supp Fig 3E
log10[Autologous IgG]	ID107.QVOA1	ID107.QVOA2	ID107.QVOA3
2	4.16943	4.03368	3.0798
1.90309	3.19671	3.03508	3.45017
1.77815	3.08511	2.8918	2.87153
1.60206	2.74055	2.95418	2.55133
1.30103	2.2486	2.33574	2.1553
1	1.66486	1.60517	1.56456
0.69897	1.04308	1.00545	1.0545
0.39794	0.542874	0.559863	0.488067
0.09691	0.0567972	0.125303	0.138928
-0.20412	-0.374141	-0.178551	-0.244116
-0.50515	-0.878527	-0.462825	-0.4865
-0.80618	-1.17598	-0.871629	-0.891999
-1.10721	-1.29905	-1.43633	-1.29835
-1.40824	-1.85364	-1.19368	-0.81994
-1.70927	-1.28282	-1.12544	-0.974726
-2.0103	-0.86195	-0.633481	-0.794499
Note: log10 is undefined for values less than or equal to 0. Cells showing #NUM occur when the ratio is negative or zero (mathematical constraint), not due to data removal.
Simple linear regressions were plotted using averaged log10(fa/fu) values for each IgG concentration; theoretical extrapolation to physiolgical concentrations were plotted to physiolgical IgG concentration range.

[truncated: 4 more sheets: Supp Fig 3F, Supp Fig 3G, Supp Fig 4A, Supp Fig 4B]
