# Supplementary material for: Autologous neutralizing antibodies and polyfunctional T cells contribute to long-term HIV-1 post-intervention control
Source: Nat Immunol. 2026 Mar 3;27(4):812–26. doi: 10.1038/s41590-026-02448-z (PMC13043296; doi:10.1038/s41590-026-02448-z)
Supplement: Supplementary file 6 — Statistical source data for Fig. 1. One sheet is labeled for each relevant figure panel. [file 41590_2026_2448_MOESM6_ESM.xlsx]

## Sheet: Figure 1A
ATI week	Viral load (HIV RNA copies/mL plasma)
-57.7143	375597
-57.1429	188945
-56.1429	54100
-55.7143	3730
	3640
-54.7143	165
	178
-54.1429	136
-53.7143	41
	79
-52.8571	<20
-48.5714	<20
-44.2857	<20
-31.4286	<20
-18.5714	<20
-5	<20
0	<20
1	<20
2	<20
3	<20
4	<20
5	<20
6	<20
7	<20
8	<20
10	<20
12	<20
13	<20
15	<20
16	<20
17	<20
19	<20
21	<20
22	<20
24	<20
27	<20
29	<20
30
31	<20
34	<20
37	<20
41	<20
44	<20
48	<20
51	<20
51.7143	<20
52.7143	<20
53.7143
55.8571	<20
58	<20
59.5714	<20
63.4286	<20
71.1429	29
73.4286	<20
75.1429	<20
78	<20
83	<20
84.7143	<20
87.7143	<20
88.8571	<20
93.5714	<20
95.7143
96.5714	<20
99.7143	<20
102.714	<20
107	<20
111.143	<20
114.143	<20
119	<20
120.571	<20
123.571	<20
126.857	<20
130.714	<20
133.857	<20
137.857	<20
142.714	<20
147	<20
151.714	<20
157	<20
160.571	<20
164.857	<20
169.714	<20
170.714	<20
175	<20
178.714	<20
182	<20
183.571	<20
187.714	<20
189.857	<20
194.857	<20
200	<20
203.714	<20
208	<20
212.714	<20
216.571	<20
221	<20
226.571	<20
231	<20
235.857	<20
240.714	<20
244.857	<20
249.571	<20
253.857	<20
254.571	<20
261	<20
262.857	<20
266.857	<20
269.571	<20
274	<20
279.714	<20
282	<20
282.714	<20
288	<20
293.714	<20
298.714	<20
302.714	<20
309	<20
320.714	<20
323.857	<20
329.714	<20
334.714	<20
341.714	<20

## Sheet: Figure 1B
ATI week	Viral load (HIV RNA copies/mL plasma)
-1096	860000
-900	<20
-6	<20
-5	<20
0	<20
1	<20
2	<20
3	<20
4	<20
5	<20
6	<20
7	<20
8	<20
9	<20
10	<20
11	<20
12	<20
13	<20
14	<20
15	<20
16	<20
17	<20
18	<20
19	<20
20	<20
21	<20
22	<20
23	<20
24	<20
25	<20
26	<20
27	<20
29	<20
31	<20
34	<20
38	<20
42	<20
46	<20
52	<20
56	<20
61	<20
66	<20
71	<20
75	<20
78	<20
88	<20
93	<20
101	<20
102	<20
110	<20
118	<20
134	<20
147	41
148	<20
161	<20
174	<20
185	<20
200	<20
213	<20
226	<20
241	<20
256	<20
269	<20
282	<20
293	<20
319	<20
332	<20
347	<20
382	<20
388	<20
401	<20

## Sheet: Figure 1C
ATI week	Viral load (HIV RNA copies/mL plasma)
-287	215805
-250	<20
-2	<20
-1	<20
0	<20
1	<20
2	<20
3	<20
4	<20
5	<20
6	<20
7	<20
8
9	<20
11	<20
13	<20
15	<20
17	<20
19	<20
21	<20
23	<20
25	<20
29	<20
31	<20
33	<20
34
35	<20
38	<20
40	<20
43	<20
47	<20
51	<20
51
52	<20
55	<20
60	23
62	<20
65	<20
67	26
69	59
70	<20
71	<20
73	<20
77	<20
78
80	<20
84	<20
89	<20
93	<20
98	<20
105	<20
111	30
112
115	<20
118	<20
123	<20
126	<20
134	467
135	332
136	158
137	119
138	375
139	878
140	2950
141	4420
142	57600
145	23
147	<20
