# Supplementary material for: Autologous neutralizing antibodies and polyfunctional T cells contribute to long-term HIV-1 post-intervention control
Source: Nat Immunol. 2026 Mar 3;27(4):812–26. doi: 10.1038/s41590-026-02448-z (PMC13043296; doi:10.1038/s41590-026-02448-z)
Supplement: Supplementary file 7 — Statistical source data for Fig. 2. One sheet is labeled for each relevant figure panel. [file 41590_2026_2448_MOESM7_ESM.xlsx]

## Sheet: Figure 2B
Participant ID	ATI week	IPDA value (intact HIV copies/10^6 CD4 T-cells)
107	-5	49.6
107	0
107	14
107	24
107	29	118.3
107	53	51.2
107	95	35
107	130	31.5
107	181	15
107	227	38.7
107	255	27.7
107	281	70.5
107	334	36.2
9254	-5	149.2
9254	0
9254	12
9254	26
9254	27
9254	42	121.99
9254	71
9254	77
9254	102
9254	148
9254	185
9254	388	114.78
142	-2	220.2
142	6	116.6
142	13	2010.8
142	25	134.8
142	34	152.2
142	51
142	78	149.5
142	112	50.2
eCLEAR ID	0	59.2
eCLEAR ID	0	105.1
eCLEAR ID	0	22805.1
eCLEAR ID	0	50.2
eCLEAR ID	0	54
eCLEAR ID	0	167.9
eCLEAR ID	0	3471.6
eCLEAR ID	0	5148.4
eCLEAR ID	0	424.1
eCLEAR ID	0	642
eCLEAR ID	0	32.8
eCLEAR ID	0	19197
eCLEAR ID	0	1232
eCLEAR ID	0	4121.6
eCLEAR ID	0	891
eCLEAR ID	0	3824.4
eCLEAR ID	0	1141
eCLEAR ID	0	7474.2
eCLEAR ID	0	4043.97
eCLEAR ID	0	63.8
eCLEAR ID	0	7893.2
eCLEAR ID	0	58.2
eCLEAR ID	0	2248
eCLEAR ID	0	225
eCLEAR ID	0	1388.6
eCLEAR ID	0	153
eCLEAR ID	0	1815
eCLEAR ID	0	44.6
eCLEAR ID	0	3324.6
eCLEAR ID	0	638.9
eCLEAR ID	0	1181.8
eCLEAR ID	0	198.7
eCLEAR ID	0	675.9
eCLEAR ID	0	371
eCLEAR ID	0	104.1
eCLEAR ID	0	17.5
eCLEAR ID	0	286.2
eCLEAR ID	0	709.5
eCLEAR ID	0	2422.2
eCLEAR ID	0	2465.7
eCLEAR ID	0	646.1
eCLEAR ID	0	1130.4
eCLEAR ID	0	121.076
eCLEAR ID	0	2783.5
eCLEAR ID	0	892.2
eCLEAR ID	0	1812.7
eCLEAR ID	0	27.2
eCLEAR ID	0	2703.6
TITAN ID	0	140.262
TITAN ID	0	12.753
TITAN ID	0	313.277
TITAN ID	0	50.081
TITAN ID	0	94.2
TITAN ID	0	60.9
TITAN ID	0	134.4
TITAN ID	0	1.2
TITAN ID	0	663.7
TITAN ID	0	93.5
TITAN ID	0	54.2
TITAN ID	0	24.5
TITAN ID	0	73.6
TITAN ID	0	77.4
TITAN ID	0	33
TITAN ID	0	41.9
TITAN ID	0	346
TITAN ID	0	37.1
TITAN ID	0	220.2
TITAN ID	0	37
TITAN ID	0	82.6
TITAN ID	0	21.8
TITAN ID	0	1.2
TITAN ID	0	2576.6
TITAN ID	0	40
TITAN ID	0	42.2
TITAN ID	0	5.7
TITAN ID	0	186.3
TITAN ID	0	49.4
TITAN ID	0	97.8
TITAN ID	0	1.2
TITAN ID	0	43.3
TITAN ID	0	442.7
TITAN ID	0	1.2
TITAN ID	0	8.4
TITAN ID	0	1.2
TITAN ID	0	1.2
TITAN ID	0	66.2
TITAN ID	0	204.9
TITAN ID	0	1031.1
TITAN ID	0	94.4

## Sheet: Figure 2D
ATI week	Genic	Non-genic/centromere	Not identified
-57	16	5	11
0	1	0	2
29	0	1	4
130	0	12	1
227	1	5	3
281	0	14	1

## Sheet: Figure 2E
Participant ID	ATI week	IUPM	IUPM upper limit	IUPM lower limit	Number CD4 T-cells assayed in experiment
107	-5				Not run
107	0				Not run
107	14				Not run
107	24				Not run
107	29	0.23	0.396	0.134	56800000
107	53	0.148	0.276	0.08	67600000
107	95	0.242	0.384	0.153	74800000
107	130	0.647	0.875	0.478	66000000
107	181	0.286	0.475	0.172	52800000
107	227	0.433	0.664	0.282	49000000
107	255	0.246	0.416	0.146	57200000
107	281	0.949	1.242	0.725	57200000
107	334	0.382	0.593	0.247	52800000
9254	-5				Not run
9254	0				Not run
9254	12	2.15	1.69	2.73	38400000
9254	26				Not run
9254	27				Not run
9254	42	1.89	2.4	1.49	43200000
9254	71				Not run
9254	77				Not run
9254	102				Not run
9254	148				Not run
9254	185				Not run
9254	388				Not run
142	-2				Not run
142	6				Not run
142	13				Not run
142	25				Not run
142	34	0.045	0.141	0.015	66000000
142	51				Not run
142	78				Not run
142	112	0.053	0.163	0.017	57200000
