# Supplementary material for: Autologous neutralizing antibodies and polyfunctional T cells contribute to long-term HIV-1 post-intervention control
Source: Nat Immunol. 2026 Mar 3;27(4):812–26. doi: 10.1038/s41590-026-02448-z (PMC13043296; doi:10.1038/s41590-026-02448-z)
Supplement: Supplementary file 8 — Statistical source data for Fig. 3. One sheet is labeled for each relevant figure panel. [file 41590_2026_2448_MOESM8_ESM.xlsx]

## Sheet: Figure 3A
ID107 p24+ wells (ng/mL)
	Ctrl IgG	Autol. IgG
	0.0489
	>0.1 (above LOQ)
	>0.1 (above LOQ)

## Sheet: Figure 3B
ID142 p24+ wells (ng/mL)
No IgG	Ctrl IgG	Autol. IgG
0.03032	0.01709

## Sheet: Figure 3C
			IC50 (technical replicates) by ATI week
Participant ID	Pseudovirus	IgG log concentration	ATI week -57							ATI week -44						ATI week -31						ATI week -5						ATI week 29						ATI week 53						ATI week 95						ATI week 130
107	ID107.QVOA.1	2	68.2561	76.3819	77.2254	60.5428	70.8976	73.1222		0.405878	0.213771	0.39905	0.409115	0.203918	0.425444	0.0293717	0.00577997	0.0775774	0.0135193	-0.0103439	0.0823737	-0.0316346	-0.0186095	0.0660064	-0.0289419	-0.0241765	0.123742	-0.0087224	-0.0154147	0.0386595	0.0348402	0.0766027	0.0686153	0.110965	0.126065	0.45896	1.3404	0.24104	0.452723	-0.0342678	0.00856696	0.182762	0.420337	0.803753	0.615453	-0.0228482	-0.0001905	0.0296385	0.0150794
107	ID107.QVOA.1	1.90309	72.9798	82.9893	89.8217	71.6256	81.94	88.0072		0.658606	0.798502	0.890933	0.957362	1.25128	1.52243	0.0890587	0.00011796	0.102349	0.00238947	0.0424759	0.10303	-0.0174297	-0.0158252	0.0867711	-0.0166472	-0.0222703	0.10916	-0.043121	-0.0275948	0.0841675	0.036894	0.0528688	0.253466	0.143225	0.22765	0.289424	0.43959	0.312889	1.06073	-0.122793	-0.074247	0.0514018	0.861691	1.01676	0.946043	-0.0359439	-0.0426996	0.0482427	0.0658815
107	ID107.QVOA.1	1.77815	81.2461	93.4488	92.7459	78.421	87.6027	87.4814		1.34643	1.55877	1.96763	1.80299	2.35717	1.97221	-0.0068023	0.011442	0.104865	-0.0285478	-0.0061937	0.159623	-0.0149757	-0.0197893	0.0762	-0.0307528	-0.0379962	0.0957211	-0.0463334	-0.0239809	0.0747982	0.0551509	0.133884	0.152825	0.14803	0.183035	0.383458	0.233315	0.307481	0.671359	-0.103517	-0.192757	-0.239875	0.414373	0.673392	0.813125	-0.0160925	-0.02316	0.0246497	0.0337875
107	ID107.QVOA.1	1.60206	80.5994	83.7485	94.3204	79.4726	86.7129	88.8162		3.73714	4.07273	3.63888	6.57541	5.49178	5.60558	0.169742	0.119413	0.125626	0.0533228	-0.0024209	0.132269	-0.0296054	-0.0296997	0.0535476	0.0171872	-0.0310387	0.0700832	-0.045798	-0.0357595	0.0658304	0.18797	0.131145	0.185916	0.165875	0.212549	0.183721	0.930941	0.475128	0.687583	-0.0685357	-0.21703	-0.260578	1.07726	0.577112	0.767968	-0.0129744	0.00905959	0.0250654	0.16297
107	ID107.QVOA.1	1.30103	87.5724	89.7093	94.8827	78.6232	97.7957	97.998		11.9344	12.4257	12.7754	17.6047	15.8333	14.4725	0.638352	0.591169	0.414546	0.400896	0.757335	0.625285	0.00437316	0.000409	0.0394371	-0.0177909	-0.0267498	0.00946728	0.143328	0.0126932	0.156445	0.114714	0.109693	0.0558355	0.122633	0.132243	0.149402	0.555474	0.518391	0.782608	0.724622	0.0299844	-0.33197	0.471459	2.06732	1.06022	0.457431	0.73348	0.47458	0.600191
107	ID107.QVOA.1	1	80.8244	102.024	99.5782	79.1086	102.366	99.0496		23.101	25.9156	27.5144	30.7319	31.9491	29.9105	2.80879	2.4502	3.12256	3.25213	2.55509	3.55301	0.360912	0.374597	0.390643	0.243353	0.169585	0.212378	0.621965	0.409683	0.667205	0.897476	0.650096	0.319419	0.0670366	0.420523	1.98067	0.493669	1.3574	0.455041	2.22812	0.633241	1.78978	2.61688	1.91907	1.48538	2.69274	2.39653	1.89245	2.86306
107	ID107.QVOA.1	0.69897	76.7193	96.2324	94.0674	78.0569	99.7373	95.652		42.5116	45.7925	44.0105	53.1912	53.9334	48.3817	10.0231	9.66139	11.1949	10.8855	9.91402	11.4514	2.37603	2.00085	2.19528	1.1016	1.43328	1.80402	2.91329	2.98825	2.8892	3.89365	3.04927	3.10405	1.74455	2.56478	2.06646	2.93034	3.06168	2.8639	6.08468	7.18411	6.2703	7.09603	10.7087	8.17812	9.34244	7.78551	7.41758	8.37873
107	ID107.QVOA.1	0.39794	82.4551	91.9305	95.5857	74.2548	92.9419	94.0745		56.4345	61.2809	59.0742	64.8687	69.5693	65.0666	27.6619	24.2332	23.9658	23.7037	31.8342	26.0052	8.62713	9.80694	9.49075	6.24443	9.16181	6.16056	10.4703	10.572	11.3403	10.3566	11.3516	10.6647	10.7361	7.66116	10.0772	8.80106	11.026	9.45002	20.57	17.079	16.8362	20.3452	22.8502	14.9774	19.6091	20.4717	16.8548	17.1683
107	ID107.QVOA.1	0.09691	85.323	89.5406	93.2801	78.7445	92.9419	95.1261		72.7307	70.9154	69.3582	82.4838	80.5046	78.8717	45.623	44.6164	39.8273	44.3978	47.2368	50.7644	22.7943	26.4564	24.5498	19.4265	23.6772	19.3312	25.5428	27.323	26.4262	24.9415	28.0908	26.9041	25.4247	25.4178	30.6137	21.3243	25.0327	21.1157	40.5953	38.0537	39.3602	34.3612	33.4836	40.9815	34.7003	30.4182	28.9215	32.9573
107	ID107.QVOA.1	-0.20412	83.2424	92.0148	91.7337	79.7558	96.2587	91.4049		75.3621	80.8413	74.2213	84.6115	88.7184	81.5932	59.7387	61.0992	51.1278	61.5831	69.2042	61.9226	43.9789	44.1347	44.5122	36.7154	41.2902	41.1282	43.1035	44.0137	46.3292	42.4225	45.2294	48.3103	46.1877	45.0758	42.2204	37.44	30.7574	39.4564	62.7837	60.7633	51.6466	60.1693	54.5799	45.821	42.6512	40.0737	37.9326	44.4724
107	ID107.QVOA.1	-0.50515	81.4148	88.8095	88.7533	86.7129	88.0072	86.6724		74.7209	81.3326	75.7035	87.2834	93.6665	83.424	71.393	68.9316	64.9761	79.0324	79.6644	75.5048	61.9168	62.8606	60.4538	59.0175	68.1004	60.1231	59.2187	61.0658	57.1575	54.9969	62.1399	56.7769	60.6429	59.9497	60.1007	51.408	54.0038	55.2245	79.6535	77.0834	72.5857	61.524	61.2088	63.4411	46.237	48.2845	44.0855	52.4718
107	ID107.QVOA.1	-0.80618	70.3087	81.5554	78.575	70.3313	77.612	77.8547		80.908	77.9268	74.1547	92.38	83.4734	87.3824	73.8859	72.4782	72.1558	76.7499	82.5883	79.3248	73.1014	67.627	69.1844	57.7976	70.2162	64.2499	65.7237	65.5095	64.0104	66.6584	69.3741	59.1047	60.4301	61.5627	64.8367	55.5335	53.3549	63.3364	90.7905	76.2981	73.9422	57.6558	66.3636	71.3565	45.5406	49.989	46.3721	47.5206
107	ID107.QVOA.1	-1.10721	84.3952	80.0933	83.5236	77.248	74.4975	87.4409		81.2577	83.5393	84.9549	89.807	83.8198	85.9969	73.9095	72.5569	72.1322	82.3714	82.5318	85.135	75.3194	78.5285	85.041	76.8401	76.802	75.5344	78.6934	76.4582	81.2232	76.9051	76.2433	86.4671	68.0146	71.8584	78.2417	73.9206	63.8	60.926	82.6519	86.9354	83.1516	77.2441	82.4415	70.0018	58.6779	53.7098	57.8152	91.0491
107	ID107.QVOA.1	-1.40824	91.3963	96.0074	92.0148	95.8138	96.7441	95.1261		85.7044	88.7021	86.1207	97.4765	97.427	98.8125	81.0814	83.9124	81.8677	90.3698	94.4351	98.6795	85.4658	89.4299	89.3355	90.879	86.7712	92.3468	81.183	89.2674	87.4604	85.0294	92.857	93.9068	97.529	87.096	85.2428	74.7858	77.8761	67.8482	88.7202	88.0063	84.865	89.0022	88.7466	82.6119	58.9585	61.6192	63.8954	91.4846
107	ID107.QVOA.1	-1.70927	95.9231	99.4939	98.9878	96.9463	97.3913	94.7217		91.7832	89.2018	93.0323	94.7056	100	98.8125	88.4734	88.0802	92.9558	100	98.3965	99.717	85.4658	90.8929	92.8278	100	98.5704	97.9985	89.187	91.5829	96.2542	93.5873	93.5645	100	91.9007	81.1245	95.5385	75.3266	61.1346	83.2841	91.2189	91.5758	95.1454	88.5761	85.6792	97.0965	62.9496	64.2487	64.4462	97.6776
107	ID107.QVOA.1	-2.0103	98.6223	100	98.3973	97.2699	97.1486	95.9756		88.2025	84.7051	88.036	94.0128	89.5101	89.8564	84.7774	84.4628	84.1483	96.8874	96.2272	100	87.5894	88.3917	95.6593	96.283	91.1554	90.25	81.705	87.8352	95.344	95.5499	93.7242	92.7657	96.019	96.7054	100	88.3057	74.6931	77.7216	100	88.6488	98.2152	81.6235	84.4864	94.8812	59.0105	58.7194	61.5465	91.5652
107	ID107.QVOA.2	2	72.6126	77.4299	85.4588	60.7203	78.1649	79.5331	75.6533	0.392414	0.208016	0.640403	0.467023	0.450022	0.425807	-0.00164	0.0100664	0.122465	-0.0040279	-0.0097952	0.0813828	-0.0155909	0.00175873	0.066689	-0.0270005	-0.0059186	0.0659474	-0.057543	-0.0541464	0.0202377	-0.0051292	0.055459	0.118452	0.700235	0.613141	0.693885	1.16241	0.514779	0.545798	0.614902	0.603835	0.709393	1.35786	1.49794	1.64212	-0.0160989	-0.0610344	0.0153913	0.0616037
107	ID107.QVOA.2	1.90309	79.3926	87.1538	88.2541	68.2454	82.526	86.9727	82.0907	1.06553	0.694429	0.788311	1.21148	0.999218	1.17593	-0.0200479	0.0300012	0.102615	-0.0173934	0.00173934	0.159379	-0.0226258	-0.0151631	0.0826602	-0.0240959	0.0224718	0.100803	-0.0400508	-0.0395413	0.100056	0.124703	0.116047	0.191542	0.576851	0.579573	0.78733	0.450863	0.562717	0.668931	0.465929	0.488914	0.753659	1.69835	1.77606	2.82718	-0.0640419	-0.0222908	0.137637	0.107865
107	ID107.QVOA.2	1.77815	84.8046	91.8224	86.7375	76.2836	94.0702	88.6829	87.0669	1.82544	1.92729	1.9946	2.49689	2.32275	2.14501	0.0193127	-0.0001979	0.116866	0.0384486	0.0525464	0.159195	-0.0246222	-0.0138322	0.0848942	-0.0294366	0.00270161	0.109704	-0.0436172	0.0100481	0.0813753	0.0405524	0.239147	0.271124	0.514252	0.853558	0.604068	0.453683	0.614414	0.722508	0.389315	0.408894	0.619158	1.66972	1.76584	1.94068	-0.0583807	-0.0281289	0.109685	0.175842
107	ID107.QVOA.2	1.60206	89.5922	92.0603	96.6992	76.7539	88.5974	95.4812	89.864	4.74197	3.95726	4.0972	5.27842	4.97445	5.51025	0.140703	0.0914174	0.146471	0.132373	0.0876078	0.233987	-0.0175397	-0.0150205	0.0604147	-0.0240959	-0.0237211	0.0796272	-0.0324086	0.0246532	0.0666004	0.057142	0.126145	0.277616	0.431693	0.445302	0.857187	0.542038	0.558957	1.04209	0.436986	0.315254	0.529775	1.72289	1.5961	1.96113	-0.0367975	0.0413972	0.119061	0.340354
107	ID107.QVOA.2	1.30103	97.1156	96.3127	94.4987	78.1649	100.697	98.0038	94.1322	12.1763	13.0709	13.4606	14.8765	17.0609	15.2835	0.526081	0.449057	0.691498	0.483354	0.563363	0.450123	0.0364104	-0.0024242	0.0354597	-0.0156631	-0.0185677	0.00110875	-0.0115199	0.156099	0.1454	0.198755	0.399513	0.494723	0.343691	0.52786	0.461632	0.295771	0.668931	0.832483	0.724716	0.749403	0.555313	2.16563	2.72186	2.55929	0.500305	0.503313	0.430425	0.928776
107	ID107.QVOA.2	1	88.2838	101.517	98.0969	75.4285	101.98	98.9445	94.0417	27.2505	30.8375	27.782	30.899	32.8052	31.6718	2.5272	3.11252	2.75539	2.67108	3.06472	2.99789	0.285817	0.2611	0.307207	0.033247	0.0423356	0.280327	0.238635	0.515792	0.470279	0.549541	0.550022	0.67192	0.656688	0.907993	0.969685	0.405745	1.12293	0.984754	2.89971	2.61965	1.11715	3.16051	3.72083	4.93453	2.34107	2.26323	2.78335	3.33179
107	ID107.QVOA.2	0.69897	82.7528	97.2642	92.5956	68.4164	98.5596	97.6618	89.5417	47.7097	46.8594	50.9424	50.2187	50.7133	52.3053	10.0702	11.5208	11.173	9.31627	11.0007	11.1197	2.72855	2.18144	1.90147	1.18947	1.36281	1.39936	2.47899	2.70826	2.30067	3.15988	4.21537	2.57083	3.08717	3.40924	2.49112	3.8798	5.46456	2.87593	7.49232	6.68362	3.70417	9.84144	8.48154	6.34045	10.4967	9.19992	10.7426	13.1435
107	ID107.QVOA.2	0.39794	89.2056	95.0043	98.7511	72.9058	89.7946	85.861	88.5871	60.118	67.5311	62.2879	64.8245	74.9223	68.5339	24.084	26.2725	26.6034	24.5859	25.4921	29.7398	9.11605	8.8261	9.31094	5.96336	7.1908	6.91533	11.6377	12.8622	10.5593	12.4597	13.2771	12.4837	11.735	12.742	11.5807	11.6804	9.14258	9.54676	16.8223	19.1888	18.6865	19.2074	20.1481	17.9293	26.9654	24.9839	24.4709	30.5837
107	ID107.QVOA.2	0.09691	93.4282	92.0009	91.9414	76.027	83.6804	87.5285	87.4344	73.6866	81.2237	74.4748	77.8589	85.5353	79.4045	39.4719	46.1225	43.0263	43.801	46.8494	48.7078	26.8269	24.802	25.8287	21.0974	22.2217	22.4841	27.1956	31.8319	25.3954	25.2265	28.7608	27.7991	28.1741	28.1287	20.0815	24.9337	26.1651	23.7776	35.5332	35.397	36.5292	30.6184	39.1357	39.8208	48.1239	44.4442	45.0457	48.1915
107	ID107.QVOA.2	-0.20412	89.0867	87.8972	91.5251	84.6211	90.2222	78.3786	86.9551	77.0964	85.1029	80.5063	81.3107	93.0056	83.9897	54.5036	62.0365	56.0136	58.1643	61.881	63.9407	45.0036	44.7469	47.8271	38.6469	40.2491	39.6682	49.1202	48.0164	42.2592	42.5134	50.7841	51.0726	42.0548	53.5132	45.0487	39.3714	45.1145	40.5933	55.7764	54.6272	51.1626	52.7041	52.2236	55.4035	62.1353	53.8205	55.6781	69.387
107	ID107.QVOA.2	-0.50515	81.5038	86.5591	86.7375	77.3097	86.1175	87.3147	84.2571	78.9563	86.1746	79.4877	79.6621	93.3662	85.3807	66.6427	71.7494	68.6277	62.1281	73.9465	72.0699	59.853	63.7507	59.9005	48.532	58.2672	55.4562	60.4137	62.3158	53.0772	55.5687	67.8546	61.6034	62.268	63.52	49.7935	55.4445	63.0487	59.7495	71.8485	65.9917	64.4339	72.1621	67.0292	63.4709	65.7797	69.7956	65.7974	77.9312
107	ID107.QVOA.2	-0.80618	65.0893	80.017	76.8649	58.7535	73.8465	71.2811	70.9754	80.1874	78.4426	72.0215	74.9738	82.238	75.8496	65.981	68.6786	63.6906	53.6054	61.5423	59.2811	59.9005	66.8879	60.6135	47.0235	51.7739	54.032	65.1519	62.9102	55.8623	48.8366	64.705	58.1893	56.625	70.8686	55.4638	56.8169	56.8545	54.4576	59.505	74.5725	63.5656	51.0681	67.3666	63.338	64.1698	62.1884	58.2963	61.834
107	ID107.QVOA.2	-1.10721	83.8828	87.3025	86.8564	82.6115	81.6281	75.1719	82.9089	86.6706	85.2269	83.0127	86.102	82.0835	86.6687	73.3527	74.0992	78.3491	75.8506	73.5071	76.9125	75.3963	74.1604	76.8223	67.6556	72.9027	67.9367	83.1875	77.5832	82.0157	82.9295	73.3123	73.9375	76.8292	72.0208	76.4391	69.4404	71.0477	87.4592	89.8699	81.3061	66.0683	71.6099	72.8369	75.0966	84.0369	85.6114	84.2138	78.1437
107	ID107.QVOA.2	-1.40824	95.2421	98.3942	96.6992	82.5688	91.3338	89.6236	92.3103	95.5716	92.1175	91.1432	94.4481	91.2539	94.3966	87.6294	83.3879	80.0966	96.2467	92.4934	87.4676	87.9926	84.9505	89.7513	86.3577	87.9599	91.4267	92.6978	75.5113	90.2862	100	92.4746	96.3695	88.2241	99.3649	100	79.4885	84.7428	73.3412	100	92.8493	82.8043	86.3746	84.1661	83.7162	98.4198	78.8711	98.2075	100
107	ID107.QVOA.2	-1.70927	99.5242	91.4061	89.8598	84.0225	93.6427	91.3766	91.6387	100	93.8888	98.6715	98.9818	100.837	98.3121	89.8349	94.0764	84.2277	99.2676	100	99.3592	95.4553	94.0768	92.3181	100	99.9063	96.8143	91.0165	91.4241	90.8467	94.8548	95.6963	92.5467	97.1876	88.9317	81.7101	93.2963	79.0467	76.255	87.5714	90.8914	81.2805	98.4605	72.7858	77.1007	99.0036	87.0798	88.4243	97.9937
107	ID107.QVOA.2	-2.0103	98.2158	100	87.0646	90.1366	99.201	94.7971	94.9025	92.6489	91.8518	91.7632	90.6357	84.9686	96.5604	81.4029	84.9149	80.0287	89.2252	87.5958	84.7213	86.2814	85.8061	90.3217	78.5339	81.8414	79.9113	95.9075	87.552	92.9016	97.0908	88.7239	94.6384	97.0061	87.9428	91.2905	85.9929	84.865	97.0561	85.5284	89.7847	86.3797	90.5362	85.9861	95.6588	91.821	85.3107	89.0081	94.4533
107	ID107.QVOA.3	2	65.2232	75.5598	77.8899	60.0971	79.8332	79.4385		0.481297	0.403084	0.354067	0.375548	0.538471	0.477887	-0.0020348	0.014128	0.0789182	-0.0219195	-0.0054993	0.076912	-0.0256739	-0.0178733	0.0554304	-0.0233311	-0.0240858	0.0645851	-0.0306865	-0.0377076	0.049437	0.0482253	0.0274567	0.110414	0.121433	0.1109	0.204321	0.15343	0.150814	0.258695	0.0830116	0.163933	0.239594	0.676561	0.434211	0.70284	-0.0506331	-0.0484356	0.0147413	-0.0222253
107	ID107.QVOA.3	1.90309	68.8174	81.1124	88.7967	78.7208	86.9024	88.4095		0.736325	0.969331	1.43961	1.33057	1.01087	1.34613	-0.0116077	-0.0099428	0.0970927	-0.0316788	-0.0213774	0.104563	-0.0219194	-0.0190398	0.0769367	-0.0231047	-0.0255951	0.0881301	-0.0398552	-0.0327515	0.0834688	-0.0171311	0.117454	0.131769	0.161274	0.175013	0.248284	0.456802	0.343037	0.456148	0.223005	0.133183	0.21815	0.467789	0.759048	1.01965	0.0288678	-0.0442762	0.0503715	-0.0004358
107	ID107.QVOA.3	1.77815	71.2963	89.7634	90.7302	79.7615	92.572	95.0121		1.63922	2.25655	2.25513	2.68471	2.59179	2.26717	-0.0095266	-0.0278399	0.160912	0.0395791	0.00317562	0.117111	-0.0307042	-0.0256375	0.080035	-0.0335943	-0.0213691	0.0883565	-0.0471242	-0.0138358	0.0617446	0.0308595	0.0253447	0.151364	0.14662	0.14662	0.303696	0.821633	0.442418	0.524145	0.0623767	0.0777517	0.19711	0.478009	0.613054	0.845914	-0.036742	-0.0044865	0.0570424	0.0116574
107	ID107.QVOA.3	1.60206	76.2043	86.0452	89.9617	84.2111	87.0459	91.7108		4.52481	4.28541	4.72655	5.62346	4.91528	5.35738	0.0684436	0.0918901	0.179919	0.0178919	0.0372555	0.171329	-0.0249813	-0.0302668	0.0540817	-0.0209163	-0.0235575	0.07432	-0.046959	-0.0233349	0.0383684	-0.0092696	0.0342623	0.166618	0.161274	0.30736	0.232256	0.235811	0.494723	0.647063	0.0211069	0.00128125	0.137229	0.488959	0.615243	0.540786	0.0778397	0.0196856	0.157576	0.254284
107	ID107.QVOA.3	1.30103	75.3615	87.9539	93.8039	83.3499	95.371	96.914		14.3672	13.4508	13.4934	15.8491	14.3304	14.8094	0.567619	0.394267	0.673059	0.494545	0.424372	0.836893	0.00523685	-0.0095989	0.0449688	-0.0307267	-0.0312549	0.0611892	0.0440679	0.0869381	0.109901	0.105016	0.194779	0.140569	0.137919	0.18463	0.379258	0.307077	0.560105	1.07728	0.172834	0.525245	0.488022	0.845914	1.40507	0.531297	1.01874	0.77467	0.821758	0.900018
107	ID107.QVOA.3	1	70.8253	92.7876	89.813	78.4338	98.7799	92.8591		29.7328	31.7219	29.4913	36.6075	35.9771	31.8385	3.39647	3.77383	2.96499	3.6237	3.01723	3.81656	0.431098	0.417976	0.294405	0.0756029	0.11575	0.154614	0.681504	0.613771	0.903702	1.07715	0.59912	0.872983	0.563353	0.270266	0.467642	0.611103	0.915129	0.409073	1.523	1.51774	1.646	2.13942	1.89123	1.68392	3.64942	3.46028	3.3818	4.08238
107	ID107.QVOA.3	0.69897	67.2558	91.6473	88.2514	74.7018	100	96.2681		51.0585	51.1367	48.5509	56.6494	52.515	52.1875	12.6558	12.3575	12.0176	11.95	12.3683	13.3597	2.87589	1.93071	2.70238	1.55644	1.61002	1.91188	3.79063	3.31484	3.81128	3.46729	4.81314	4.07862	2.54856	2.91309	3.85371	2.74321	2.39865	1.82917	7.23279	8.9726	5.35947	9.70995	9.01647	9.06027	11.233	11.8922	11.3272	10.2891
107	ID107.QVOA.3	0.39794	74.9649	88.9702	93.3081	72.6206	98.7082	95.8375		67.1203	70.4875	68.2854	68.8482	73.8832	69.6259	27.8197	28.7631	26.0924	29.2301	27.8436	29.6328	9.3081	8.97639	8.6702	7.40495	7.77473	8.17469	13.0015	13.6706	13.7036	12.995	13.9572	13.0419	13.7546	12.083	11.332	8.02541	9.5292	9.43113	18.4444	22.9558	19.5935	20.5719	22.645	13.9146	26.317	27.8866	25.5479	28.3559
107	ID107.QVOA.3	0.09691	74.023	87.4829	93.1842	81.8068	84.0316	94.0433		76.4406	80.3477	75.5171	82.0294	88.3334	81.2925	47.3816	47.6938	46.8336	50.4061	49.9181	55.2857	23.5861	23.3419	24.8437	22.513	20.9131	23.328	30.2818	32.0081	33.148	31.1822	31.0648	36.521	30.3918	31.0788	32.3061	29.523	31.8637	29.0457	39.0307	35.5349	34.2888	36.551	33.3975	45.6975	43.5592	42.8843	43.3708	43.2927
107	ID107.QVOA.3	-0.20412	75.2128	88.4744	88.9206	78.362	90.2037	91.8543		83.1892	88.233	79.3531	87.4328	92.7544	86.3276	62.3583	64.807	59.3477	71.0399	65.3702	71.28	42.0195	42.8215	43.915	36.8361	39.002	40.6546	47.4298	49.0901	44.5057	44.406	51.0824	51.8568	48.435	52.3734	49.9462	43.469	49.1964	45.3846	56.8455	53.8514	58.6662	60.8517	57.1799	54.9316	52.6786	55.8493	51.1797	58.2512
107	ID107.QVOA.3	-0.50515	70.156	83.1698	83.7647	73.9483	87.1536	90.096		92.7084	96.8286	85.1073	87.1054	92.5498	89.3568	73.9428	77.6193	70.1275	75.6019	78.5452	78.3128	57.6936	58.6778	57.0011	53.7327	61.2037	64.4788	58.5893	63.595	57.4246	56.6324	67.8263	68.2605	63.5473	68.9053	60.4332	54.5054	62.397	67.6668	67.4057	68.66	68.5386	64.8446	69.3193	76.8599	54.3817	57.7563	58.7844	62.729
107	ID107.QVOA.3	-0.80618	62.5956	81.509	79.0797	64.2237	83.0269	81.4121		83.0471	87.0963	84.0417	92.3041	94.4737	85.7135	79.4923	81.6427	72.4167	81.9532	77.8481	80.559	69.1029	68.6655	69.2123	56.8569	68.8256	64.0336	63.7271	67.0064	62.3477	62.0651	68.8941	71.7336	69.638	74.9502	69.5006	65.8361	66.0976	73.2897	75.3764	78.9774	70.5212	72.3341	88.7585	68.9106	58.4156	55.9984	56.6419	57.9462
107	ID107.QVOA.3	-1.10721	80.4431	79.4268	81.6081	80.5509	89.4501	77.3214		90.5062	87.2384	88.7302	89.9708	86.3685	85.3042	82.3364	84.9724	83.5157	86.8328	87.8397	88.5368	74.1696	73.4771	75.81	75.0891	74.4854	70.7952	81.8086	79.727	75.0931	82.3409	73.3764	70.0205	81.3157	83.0559	82.0484	70.2821	68.5168	69.1052	76.7116	79.7866	84.8847	73.7941	83.2837	75.4	69.1831	67.951	71.1844	78.777
107	ID107.QVOA.3	-1.40824	86.8632	89.342	88.5984	89.7731	94.5456	90.2037		99.0308	98.6756	97.3969	96.3568	96.9298	96.807	85.3192	88.857	90.3831	96.8244	94.6557	96.3597	82.8815	81.1683	84.2302	87.3219	86.4918	93.5855	93.5215	88.4828	85.3439	91.9507	88.0082	88.8413	89.1924	91.6195	90.8868	79.5009	78.2587	80.6778	86.0176	84.4396	83.3472	81.4587	85.4006	95.4012	76.3249	75.4302	77.1725	92.1993
107	ID107.QVOA.3	-1.70927	93.5312	92.2422	89.6891	89.3784	92.5361	88.7324		98.1073	97.1838	96.1182	100	97.0936	93.7369	90.0363	89.9669	91.7011	99.5353	99.3804	95.2753	86.4538	88.5679	92.7234	97.8115	93.9628	90.7933	91.3739	87.822	86.4178	93.5934	89.7683	92.1737	87.6812	98.3972	97.5271	82.3777	78.3241	75.7742	81.8501	89.8613	87.0695	91.1674	94.5252	86.0576	73.2013	73.1542	76.5368	96.4483
107	ID107.QVOA.3	-2.0103	94.0766	93.6552	92.267	92.0338	92.9667	89.486		96.3313	91.5007	95.9761	94.4328	92.5907	99.0585	90.4525	86.4985	91.9092	100	93.9586	93.4164	89.0418	85.9434	90.3905	100	92.6045	88.1521	94.2649	83.3615	83.3615	100	88.3837	94.0276	91.2532	99.1299	100	90.3543	81.6585	93.1658	78.4514	83.1853	95.5662	89.1234	88.0285	100	74.6218	68.2414	76.1287	95.0865
[truncated: 32 more columns]

## Sheet: Figure 3D
ATI week	Viral load (HIV RNA copies/mL plasma)	IIP ID107.QVOA.1	IIP ID.107.QVOA2	IIP ID.107.QVOA3
-57.7143	375597	0	0	0
-57.1429	188945
-56.1429	54100
-55.7143	3730
	3640
-54.7143	165
	178
-54.1429	136
-53.7143	41
	79
-52.8571	<20
-48.5714	<20
-44.8571		4.8973	5.13134	5.11228
-44.2857	<20
32		6.63313	6.57509	7.03648
-31.4286	<20
-18.5714	<20
-5.57143		6.73667	5.54276	6.81064
-5	<20
0	<20
1	<20
2	<20
3	<20
4	<20
5	<20
6	<20
7	<20
8	<20
10	<20
12	<20
13	<20
15	<20
16	<20
17	<20
19	<20
21	<20
22	<20
24	<20
27	<20
29	<20
29.4286		6.77794	6.20824	6.68368
30
31	<20
34	<20
37	<20
41	<20
44	<20
48	<20
51	<20
51.7143	<20
52.7143	<20
53.1429		6.2583	6.61342	7.28815
53.7143
55.8571	<20
58	<20
59.5714	<20
63.4286	<20
71.1429	29
73.4286	<20
75.1429	<20
78	<20
83	<20
84.7143	<20
87.7143	<20
88.8571	<20
93.5714	<20
95.1429		6.29853	5.62422	5.82349
95.7143
96.5714	<20
99.7143	<20
102.714	<20
107	<20
111.143	<20
114.143	<20
119	<20
120.571	<20
123.571	<20
126.857	<20
130.143		5.97753	6.3026	5.75788
130.714	<20
133.857	<20
137.857	<20
142.714	<20
147	<20
151.714	<20
157	<20
160.571	<20
164.857	<20
169.714	<20
170.714	<20
175	<20
178.714	<20
181.429		5.78536	5.63082	5.74027
182	<20
183.571	<20
187.714	<20
189.857	<20
194.857	<20
200	<20
203.714	<20
208	<20
212.714	<20
216.571	<20
221	<20
226.571	<20
227.429		6.97949	5.76884	6.76523
231	<20
235.857	<20
240.714	<20
244.857	<20
249.571	<20
253.857	<20
254.571	<20
255.143		6.78914	7.04869	6.61975
261	<20
262.857	<20
266.857	<20
269.571	<20
274	<20
279.714	<20
281.429		6.74184	6.14672	6.32991
282	<20
282.714	<20
288	<20
293.714	<20
298.714	<20
302.714	<20
309	<20
320.714	<20
323.857	<20
329.714	<20
334.714	<20
341.714	<20

## Sheet: Figure 3E
			IC50 (technical replicates) by ATI week
Participant ID	Pseudovirus	IgG log concentration	ATI week -2			ATI week 34			ATI week 78			ATI week 112			ATI week 135			ATI week 140
142	ID142.QVOA.1	2	-0.0388015	-0.0356033	-0.0515942	-0.0071959	-0.0353681	0.055686	-0.0559212	-0.080519		-0.202943	-0.198688		-0.0365936	-0.0554037	-0.0446947	-0.0444173	-0.0193372	0.064781
142	ID142.QVOA.1	1.90309	-0.0085128	0.00164612	-0.0121813	0.0128868	-0.0334398	0.121202	-0.0613769	-0.0815537		-0.168566	-0.191796		-0.0365381	-0.043474	-0.0381473	-0.0323766	-0.0166738	0.121433
142	ID142.QVOA.1	1.77815	0.0622235	0.08795	0.167434	0.0529582	0.0760039	0.18192	-0.0499011	-0.0379549		-0.155292	-0.148995		-0.0420868	-0.0446392	-0.045416	-0.0201695	0.0121239	0.0850892
142	ID142.QVOA.1	1.60206	0.673359	0.576473	0.612217	0.450897	0.544491	0.417974	-0.0104411	-0.0373905		-0.0684135	-0.0306329		-0.0069636	-0.0001942	0.0130117	0.0224999	0.0423643	0.0528513
142	ID142.QVOA.1	1.30103	5.02336	4.102	4.6471	3.63356	3.23285	3.58041	0.409038	0.560482		1.37142	1.20804		0.416901	0.315859	0.300323	0.75981	0.872448	1.0944
142	ID142.QVOA.1	1	14.7919	15.0694	15.267	13.5409	15.3046	14.0441	3.43697	4.04885		7.11253	7.72945		2.68854	3.11634	2.91659	4.49519	4.87916	4.50296
142	ID142.QVOA.1	0.69897	33.4496	36.0222	38.1763	37.8377	37.0946	35.7635	12.3274	13.8466		25.6642	25.8769		13.5773	13.2721	12.6174	15.6081	17.3227	16.1907
142	ID142.QVOA.1	0.39794	53.7674	56.4483	57.4359	61.0104	59.0821	54.2848	32.3255	33.7741		56.8672	52.8679		29.33	34.8565	33.5248	39.8392	40.039	38.9015
142	ID142.QVOA.1	0.09691	67.783	65.0551	72.3922	81.5164	77.0954	69.6173	58.7528	54.0026		71.0604	69.6139		58.6715	56.674	59.0599	66.7726	64.4421	62.5001
142	ID142.QVOA.1	-0.20412	71.7337	76.2958	75.7314	73.662	75.5433	78.4123	69.6173	68.6296		72.7452	75.5703		74.4298	76.5383	80.9772	78.4248	78.1474	77.9255
142	ID142.QVOA.1	-0.50515	81.4693	84.7616	82.5041	87.4895	81.1872	85.5611	80.2465	87.1602		90.9803	85.8748		84.0845	83.4187	87.7466	86.2485	80.8663	79.3126
142	ID142.QVOA.1	-1.80618	80.6228	80.0584	87.7246	86.784	83.4447	98.4479	91.3931	93.5096		93.0225	100		82.6418	91.6307	88.4125	83.1412	84.6394	81.865
142	ID142.QVOA.2	2	0.010976	-0.00478	0.018853	-0.04238	-0.00945	0.029822	-0.07522	-0.07564	-0.03688	-0.09731	-0.09426	-0.01665	-0.07407	-0.10011	-0.07666	-0.04932	-0.05777	0.024594
142	ID142.QVOA.2	1.90309	0.11157	0.006249	0.054853	-0.09011	-0.01529	0.100582	-0.08317	-0.10163	-0.10002	-0.07801	-0.09892	0.000621	-0.05613	-0.06338	-0.06941	-0.07321	-0.05604	0.04443
142	ID142.QVOA.2	1.77815	0.339463	0.113776	0.087702	0.074428	0.001975	0.145696	-0.09274	-0.06675	-0.04441	-0.07953	-0.08487	0.054029	-0.05717	-0.08709	-0.07347	-0.06812	-0.04983	0.04374
142	ID142.QVOA.2	1.60206	0.453449	0.896946	0.524345	0.653967	0.513462	0.380745	-0.02799	-0.00717	0.014756	0.047343	0.173543	0.114463	-0.04388	-0.07157	-0.04906	-0.02939	0.011657	0.034426
142	ID142.QVOA.2	1.30103	4.29368	3.86121	3.92659	3.08571	2.73699	2.14619	0.412655	0.422642	0.32632	1.34464	1.27269	0.945979	0.211399	0.03822	0.138091	0.396996	0.373796	0.404413
142	ID142.QVOA.2	1	11.6708	13.908	13.7741	10.9658	12.574	14.2922	2.58971	2.86564	3.43528	6.49337	6.29531	5.92289	1.32903	0.82192	1.38941	2.85383	2.43641	2.96077
142	ID142.QVOA.2	0.69897	28.6781	31.8842	34.4286	32.3716	31.3559	30.8142	9.77237	12.6163	12.7348	17.9064	17.5424	20.1833	6.41916	6.301	6.72533	10.4269	9.63348	9.11601
142	ID142.QVOA.2	0.39794	53.2556	55.3037	62.2673	63.181	63.0625	51.7037	27.4455	30.2386	28.1226	36.3836	42.7232	41.8853	18.301	17.956	20.0431	25.511	27.1755	24.9245
142	ID142.QVOA.2	0.09691	74.3985	79.5188	79.1249	83.8251	80.1855	70.9511	50.4594	53.3965	59.3045	65.2209	60.9042	57.9502	40.1984	37.0677	40.9314	47.9603	51.8327	45.6317
142	ID142.QVOA.2	-0.20412	87.475	85.4268	94.407	84.3414	85.6956	82.4877	68.5642	69.6899	73.3549	74.2183	69.2837	71.4928	59.31	61.4834	61.6386	65.9681	67.3739	66.3131
142	ID142.QVOA.2	-0.50515	96.2976	100	93.3042	93.4826	90.7741	78.2387	80.5833	80.9219	81.9376	87.6424	81.8191	80.5494	72.238	74.5494	76.6537	77.1367	80.0604	78.715
142	ID142.QVOA.2	-1.80618	92.8316	98.0306	93.6981	89.4198	91.7052	93.398	81.1758	82.4031	80.304	84.7646	85.8649	77.2653	75.0065	80.0173	78.5166	78.3269	75.4377	85.3903
142	ID142.QVOA.3	2	0.23137	0.181304	0.218487	0.105761	0.229204	0.177682	-0.042918	-0.0278556	-0.046958	-0.0281548	0.00062345	0.0763348	-0.0452409	-0.0417384	-0.050592	-0.0352684	-0.0318146	0.0601266
142	ID142.QVOA.3	1.90309	0.513708	0.484918	0.396107	0.352497	0.346511	0.378931	-0.0592773	-0.0528932	-0.075437	-0.0143393	0.0415714	0.111846	-0.0539972	-0.0651372	-0.0330794	-0.0441707	0.00802661	0.08839
142	ID142.QVOA.3	1.77815	1.01827	0.665465	0.774282	0.645267	0.714594	0.681676	0.0546887	0.0343893	0.00331673	0.0792774	0.095886	0.231498	-0.0495704	-0.0359495	-0.0393061	-0.0055457	-0.0196044	0.0611482
142	ID142.QVOA.3	1.60206	1.69654	1.86977	1.70728	1.68518	1.39091	1.21634	0.294641	0.162021	0.229353	0.321574	0.416337	0.412846	-0.0404736	-0.055262	0.0389169	0.0296741	0.0429545	0.103811
142	ID142.QVOA.3	1.30103	7.01782	6.28587	7.08126	5.57698	5.61189	5.54705	1.70712	1.31061	1.31809	2.39241	2.65326	2.55202	0.252522	0.236858	0.342226	0.592267	0.558701	0.625346
142	ID142.QVOA.3	1	18.1484	20.3393	19.6367	17.5621	18.1656	18.3003	6.11563	6.46476	6.70916	12.2753	10.9935	11.4324	1.97771	2.614	1.9743	3.50958	3.59714	4.25046
142	ID142.QVOA.3	0.69897	39.3457	47.3337	43.4348	42.6047	43.6421	42.465	18.2404	21.0085	21.6569	32.8091	32.4749	30.1208	10.4976	11.0278	11.0522	13.7909	13.7909	17.6972
142	ID142.QVOA.3	0.39794	66.623	70.478	67.0134	67.4478	69.9416	61.3131	44.2805	49.1584	46.5549	64.0562	62.8592	55.8766	31.0846	27.7572	31.2208	36.032	38.1967	36.1001
142	ID142.QVOA.3	0.09691	81.994	80.6765	84.6778	87.1487	84.8544	79.7671	67.2483	69.1934	71.2383	81.3132	86.2509	81.2634	52.5862	52.3916	56.0888	61.8776	63.8235	61.1966
142	ID142.QVOA.3	-0.20412	81.8476	93.1197	89.6551	87.9467	82.3107	91.9368	78.1711	80.8644	82.8095	81.6624	82.9093	79.5177	71.8015	74.1365	72.2879	75.2553	78.2227	75.6445
142	ID142.QVOA.3	-0.50515	93.9492	92.8269	94.8763	94.4305	89.1936	89.6924	89.9916	89.5427	92.0864	95.1288	96.3258	91.4879	83.2333	81.2875	81.3361	83.7684	83.963	80.2172
142	ID142.QVOA.3	-1.80618	100	95.7547	94.73	98.9692	92.5353	96.9243	95.9767	95.7772	93.6325	91.6375	98.4705	94.5303	85.5197	84.4495	87.2223	85.2278	83.4765	83.7684

## Sheet: Figure 3F
ATI week	Viral load (HIV RNA copies/mL plasma)	IIP ID142.QVOA.1	IIP ID.142.QVOA2	IIP ID.142.QVOA3
-2	<20	6.21	7.19	5.41
-1	<20
0	<20
1	<20
2	<20
3	<20
4	<20
5	<20
6	<20
7	<20
8	<20
9	<20
11	<20
13	<20
15	<20
17	<20
19	<20
21	<20
23	<20
25	<20
27
29	<20
31	<20
33	<20
34.1429		7.7	7.04	6.32
35	<20
38	<20
40	<20
43	<20
47	<20
51	<20
52	<20
55	<20
60	23
62	<20
65	<20
67	26
69	59
70	<20
71	<20
73	<20
77	<20
78.1429		6.3	6.52	6.38
80	<20
84	<20
89	<20
93	<20
98	<20
105	<20
111.143	30
111.857		4.17	6.4	8.77
115	<20
118	<20
123.286	<20
126	<20
133.857	467
134.857	332	6.82	7.4	6.93
135.857	158
136.857	119
137.857	375
138.857	878
139.857	2950	7.14	8.24	7.84
140.857	4420
142	57600
144.857	23
147.286	<20

## Sheet: Figure 3G
		Virus isolate W102_a3			Virus isolate W102_a20			Virus isolate W102_a24			Virus isolate W102_b10			Virus isolate W102_c2			Virus isolate W102_c11			Virus isolate W102_c14			Virus isolate W102_c15			Virus isolate W102_c21			Virus isolate W102_e3			Virus isolate W102_e8			Virus isolate W102_e18			Virus isolate W102_e20			Virus isolate W102_f4			Virus isolate W102_f6			Virus isolate W102_f11
Participant ID	IgG log concentration	Mean	+CV	-CV	Mean	+CV	-CV	Mean	+CV	-CV	Mean	+CV	-CV	Mean	+CV	-CV	Mean	+CV	-CV	Mean	+CV	-CV	Mean	+CV	-CV	Mean	+CV	-CV	Mean	+CV	-CV	Mean	+CV	-CV	Mean	+CV	-CV	Mean	+CV	-CV	Mean	+CV	-CV	Mean	+CV	-CV	Mean	+CV	-CV
	2.39794	0	0	0	0	0	0	1	0	0	0	0	0	0	0	0	0	0	0	1	0	0	1	0	0	0	0	0	1	0	0	0	0	0	0	0	0	0	0	0	0	0	0	1	0	0	1	0	0
	1.9208	6	0	0	7	0	0	7	0	0	7	2	2	7	1	1	7	1	1	8	2	2	10	0	0	8	1	1	8	2	2	5	1	1	5	0	0	7	0	0	6	1	1	8	0	0	6	0	0
	1.4437	30	4	4	21	2	2	36	2	2	39	0	0	35	2	2	38	3	3	36	2	2	34	7	7	36	1	1	34	4	4	29	4	4	27	3	3	33	0	0	32	4	4	42	3	3	31	0	0
	0.966564	67	5	5	67	9	9	75	0	0	77	2	2	71	7	7	73	3	3	73	6	6	65	4	4	72	5	5	73	4	4	57	3	3	57	8	8	64	1	1	66	6	6	84	6	6	70	4	4
	0.489396	88	1	1	80	10	10	100	4	4	87	15	15	83	11	11	87	14	14	84	5	5	81	8	8	94	5	5	89	10	10	76	6	6	71	9	9	84	1	1	84	3	3	100	7	7	88	2	2
	0.0124154	99	2	2	94	3	3	113	1	1	102	2	2	92	10	10	98	15	15	105	12	12	94	4	4	104	6	6	105	12	12	86	5	5	88	16	16	92	5	5	97	15	15	101	2	2	102	1	1
	-0.464706	95	5	5	106	11	11	117	9	9	105	9	9	99	1	1	91	1	1	107	2	2	94	12	12	120	1	1	112	6	6	85	2	2	87	4	4	100	7	7	96	10	10	99	5	5	106	7	7
	-0.943095	84	2	2	83	4	4	106	4	4	94	6	6	93	2	2	77	3	3	107	1	1	104	4	4	118	19	19	98	2	2	69	1	1	68	2	2	92	7	7	100	7	7	80	1	1	92	1	1
[truncated: 9 more columns]
