# Supplementary material for: Autologous neutralizing antibodies and polyfunctional T cells contribute to long-term HIV-1 post-intervention control
Source: Nat Immunol. 2026 Mar 3;27(4):812–26. doi: 10.1038/s41590-026-02448-z (PMC13043296; doi:10.1038/s41590-026-02448-z)
Supplement: Supplementary file 9 — Statistical source data for Fig. 4. One sheet is labeled for each relevant figure panel. [file 41590_2026_2448_MOESM9_ESM.xlsx]

## Sheet: Figure 4A
Participant ID	Condition	Naive_memory	Functionality	Gag+Pol+Nef Percentage_backgroundSubtracted cells in total population (%)
107	PIC	CD4 Memory	Monofunctional	0.0915348
107	PIC	CD4 Memory	Polyfunctional	0.307299
107	PIC	CD8 Memory	Monofunctional	0.228165
107	PIC	CD8 Memory	Polyfunctional	0.65981
142	PIC	CD4 Memory	Monofunctional	0.161479
142	PIC	CD4 Memory	Polyfunctional	0.245972
142	PIC	CD8 Memory	Monofunctional	0.955123
142	PIC	CD8 Memory	Polyfunctional	1.38337
9254	PIC	CD4 Memory	Monofunctional	0
9254	PIC	CD4 Memory	Polyfunctional	0.317895
9254	PIC	CD8 Memory	Monofunctional	0.119774
9254	PIC	CD8 Memory	Polyfunctional	0.174988
104	ART-suppressed	CD4 Memory	Monofunctional	0
104	ART-suppressed	CD4 Memory	Polyfunctional	0.0895006
104	ART-suppressed	CD8 Memory	Monofunctional	0.00556699
104	ART-suppressed	CD8 Memory	Polyfunctional	0.0735803
112	ART-suppressed	CD4 Memory	Monofunctional	0
112	ART-suppressed	CD4 Memory	Polyfunctional	0.156686
112	ART-suppressed	CD8 Memory	Monofunctional	0.268951
112	ART-suppressed	CD8 Memory	Polyfunctional	0.314558
110	ART-suppressed	CD4 Memory	Monofunctional	0.139046
110	ART-suppressed	CD4 Memory	Polyfunctional	0.0462177
110	ART-suppressed	CD8 Memory	Monofunctional	0.197476
110	ART-suppressed	CD8 Memory	Polyfunctional	0.14375
702	ART-suppressed	CD4 Memory	Monofunctional	0
702	ART-suppressed	CD4 Memory	Polyfunctional	0.0778427
702	ART-suppressed	CD8 Memory	Monofunctional	0.289407
702	ART-suppressed	CD8 Memory	Polyfunctional	1.11723
120	ART-suppressed	CD4 Memory	Monofunctional	0.0159255
120	ART-suppressed	CD4 Memory	Polyfunctional	0.0595353
120	ART-suppressed	CD8 Memory	Monofunctional	0.202879
120	ART-suppressed	CD8 Memory	Polyfunctional	0.430165
209	ART-suppressed	CD4 Memory	Monofunctional	0
209	ART-suppressed	CD4 Memory	Polyfunctional	0
209	ART-suppressed	CD8 Memory	Monofunctional	0.285083
209	ART-suppressed	CD8 Memory	Polyfunctional	0.472509

## Sheet: Figure 4B
Participant ID	Condition	Naive_memory	Functionality	Stimulation	Percentage positive cells in total population (%)	Percentage_backgroundSubtracted cells in total population (%)
107	PIC	CD4 Memory	Monofunctional	Env	0.329165	0.0200656
107	PIC	CD4 Memory	Monofunctional	Gag	0.400635	0.0915348
107	PIC	CD4 Memory	Monofunctional	Nef	0.295737	0
107	PIC	CD4 Memory	Monofunctional	Neg	0.3091	0
107	PIC	CD4 Memory	Monofunctional	Pol	0.261277	0
107	PIC	CD4 Memory	Polyfunctional	Env	0.0355215	0.00549461
107	PIC	CD4 Memory	Polyfunctional	Gag	0.243951	0.213924
107	PIC	CD4 Memory	Polyfunctional	Nef	0.101173	0.0711464
107	PIC	CD4 Memory	Polyfunctional	Neg	0.0300268	0
107	PIC	CD4 Memory	Polyfunctional	Pol	0.0522554	0.0222285
107	PIC	CD8 Memory	Monofunctional	Env	0.238053	0.00840048
107	PIC	CD8 Memory	Monofunctional	Gag	0.414968	0.185316
107	PIC	CD8 Memory	Monofunctional	Nef	0.271674	0.0420216
107	PIC	CD8 Memory	Monofunctional	Neg	0.229653	0
107	PIC	CD8 Memory	Monofunctional	Pol	0.230481	0.00082797
107	PIC	CD8 Memory	Polyfunctional	Env	0.107856	0
107	PIC	CD8 Memory	Polyfunctional	Gag	0.765418	0.655859
107	PIC	CD8 Memory	Polyfunctional	Nef	0.111568	0.0020085
107	PIC	CD8 Memory	Polyfunctional	Neg	0.109559	0
107	PIC	CD8 Memory	Polyfunctional	Pol	0.111501	0.00194189
142	PIC	CD4 Memory	Monofunctional	Env	0.284763	0.0213819
142	PIC	CD4 Memory	Monofunctional	Gag	0.301202	0.0378207
142	PIC	CD4 Memory	Monofunctional	Nef	0.284344	0.0209621
142	PIC	CD4 Memory	Monofunctional	Neg	0.263381	0
142	PIC	CD4 Memory	Monofunctional	Pol	0.366077	0.102696
142	PIC	CD4 Memory	Polyfunctional	Env	0.0678008	0.0258125
142	PIC	CD4 Memory	Polyfunctional	Gag	0.181807	0.139818
142	PIC	CD4 Memory	Polyfunctional	Nef	0.0850099	0.0430216
142	PIC	CD4 Memory	Polyfunctional	Neg	0.0419883	0
142	PIC	CD4 Memory	Polyfunctional	Pol	0.10512	0.0631321
142	PIC	CD8 Memory	Monofunctional	Env	0.298954	0
142	PIC	CD8 Memory	Monofunctional	Gag	0.326876	0.010596
142	PIC	CD8 Memory	Monofunctional	Nef	1.12416	0.807879
142	PIC	CD8 Memory	Monofunctional	Neg	0.31628	0
142	PIC	CD8 Memory	Monofunctional	Pol	0.452928	0.136648
142	PIC	CD8 Memory	Polyfunctional	Env	0.0715677	0.0379059
142	PIC	CD8 Memory	Polyfunctional	Gag	0.181225	0.147563
142	PIC	CD8 Memory	Polyfunctional	Nef	0.384279	0.350617
142	PIC	CD8 Memory	Polyfunctional	Neg	0.0336618	0
142	PIC	CD8 Memory	Polyfunctional	Pol	0.918856	0.885194
9254	PIC	CD4 Memory	Monofunctional	Env	0.904053	0
9254	PIC	CD4 Memory	Monofunctional	Gag	0.842756	0
9254	PIC	CD4 Memory	Monofunctional	Nef	0.865268	0
9254	PIC	CD4 Memory	Monofunctional	Neg	1.11495	0
9254	PIC	CD4 Memory	Monofunctional	Pol	0.735765	0
9254	PIC	CD4 Memory	Polyfunctional	Env	0.0930345	0
9254	PIC	CD4 Memory	Polyfunctional	Gag	0.353228	0.213641
9254	PIC	CD4 Memory	Polyfunctional	Nef	0.165295	0.025708
9254	PIC	CD4 Memory	Polyfunctional	Neg	0.139587	0
9254	PIC	CD4 Memory	Polyfunctional	Pol	0.218133	0.0785459
9254	PIC	CD8 Memory	Monofunctional	Env	0.32581	0
9254	PIC	CD8 Memory	Monofunctional	Gag	0.457289	0.0256746
9254	PIC	CD8 Memory	Monofunctional	Nef	0.525713	0.0940991
9254	PIC	CD8 Memory	Monofunctional	Neg	0.431614	0
9254	PIC	CD8 Memory	Monofunctional	Pol	0.272867	0
9254	PIC	CD8 Memory	Polyfunctional	Env	0.570518	0.533564
9254	PIC	CD8 Memory	Polyfunctional	Gag	0.0415717	0.00461844
9254	PIC	CD8 Memory	Polyfunctional	Nef	0.194314	0.157361
9254	PIC	CD8 Memory	Polyfunctional	Neg	0.0369533	0
9254	PIC	CD8 Memory	Polyfunctional	Pol	0.0499616	0.0130083
104	ART-suppressed	CD4 Memory	Monofunctional	Env	1.22852	0
104	ART-suppressed	CD4 Memory	Monofunctional	Gag	0.880849	0
104	ART-suppressed	CD4 Memory	Monofunctional	Nef	1.15528	0
104	ART-suppressed	CD4 Memory	Monofunctional	Neg	1.28455	0
104	ART-suppressed	CD4 Memory	Monofunctional	Pol	0.900748	0
104	ART-suppressed	CD4 Memory	Polyfunctional	Env	0.0851775	0
104	ART-suppressed	CD4 Memory	Polyfunctional	Gag	0.170979	0.0698806
104	ART-suppressed	CD4 Memory	Polyfunctional	Nef	0.0698405	0
104	ART-suppressed	CD4 Memory	Polyfunctional	Neg	0.101099	0
104	ART-suppressed	CD4 Memory	Polyfunctional	Pol	0.120719	0.01962
104	ART-suppressed	CD8 Memory	Monofunctional	Env	0.277884	0
104	ART-suppressed	CD8 Memory	Monofunctional	Gag	0.275704	0
104	ART-suppressed	CD8 Memory	Monofunctional	Nef	0.343367	0.00556699
104	ART-suppressed	CD8 Memory	Monofunctional	Neg	0.3378	0
104	ART-suppressed	CD8 Memory	Monofunctional	Pol	0.274411	0
104	ART-suppressed	CD8 Memory	Polyfunctional	Env	0.0604602	0.0114067
104	ART-suppressed	CD8 Memory	Polyfunctional	Gag	0.113196	0.0641422
104	ART-suppressed	CD8 Memory	Polyfunctional	Nef	0.0584916	0.00943808
104	ART-suppressed	CD8 Memory	Polyfunctional	Neg	0.0490535	0
104	ART-suppressed	CD8 Memory	Polyfunctional	Pol	0.0403217	0
112	ART-suppressed	CD4 Memory	Monofunctional	Gag	0.308389	0
112	ART-suppressed	CD4 Memory	Monofunctional	Nef	0.229922	0
112	ART-suppressed	CD4 Memory	Monofunctional	Neg	0.333897	0
112	ART-suppressed	CD4 Memory	Monofunctional	Pol	0.323227	0
112	ART-suppressed	CD4 Memory	Polyfunctional	Gag	0.147372	0.113067
112	ART-suppressed	CD4 Memory	Polyfunctional	Nef	0.0401027	0.00579813
112	ART-suppressed	CD4 Memory	Polyfunctional	Neg	0.0343045	0
112	ART-suppressed	CD4 Memory	Polyfunctional	Pol	0.072125	0.0378205
112	ART-suppressed	CD8 Memory	Monofunctional	Gag	0.337032	0.0946907
112	ART-suppressed	CD8 Memory	Monofunctional	Nef	0.376695	0.134354
112	ART-suppressed	CD8 Memory	Monofunctional	Neg	0.242342	0
112	ART-suppressed	CD8 Memory	Monofunctional	Pol	0.282248	0.0399061
112	ART-suppressed	CD8 Memory	Polyfunctional	Gag	0.168516	0.137246
112	ART-suppressed	CD8 Memory	Polyfunctional	Nef	0.147897	0.116627
112	ART-suppressed	CD8 Memory	Polyfunctional	Neg	0.0312699	0
112	ART-suppressed	CD8 Memory	Polyfunctional	Pol	0.091954	0.0606841
110	ART-suppressed	CD4 Memory	Monofunctional	Gag	0.31099	0
110	ART-suppressed	CD4 Memory	Monofunctional	Nef	0.463297	0.071997
110	ART-suppressed	CD4 Memory	Monofunctional	Neg	0.3913	0
110	ART-suppressed	CD4 Memory	Monofunctional	Pol	0.458349	0.0670489
110	ART-suppressed	CD4 Memory	Polyfunctional	Gag	0.0260364	0.0141788
110	ART-suppressed	CD4 Memory	Polyfunctional	Nef	0.0260768	0.0142192
110	ART-suppressed	CD4 Memory	Polyfunctional	Neg	0.0118576	0
110	ART-suppressed	CD4 Memory	Polyfunctional	Pol	0.0296773	0.0178197
110	ART-suppressed	CD8 Memory	Monofunctional	Gag	0.248617	0.0286577
110	ART-suppressed	CD8 Memory	Monofunctional	Nef	0.35995	0.139991
110	ART-suppressed	CD8 Memory	Monofunctional	Neg	0.219959	0
110	ART-suppressed	CD8 Memory	Monofunctional	Pol	0.248786	0.0288268
110	ART-suppressed	CD8 Memory	Polyfunctional	Gag	0.0280696	0.00894275
110	ART-suppressed	CD8 Memory	Polyfunctional	Nef	0.149367	0.13024
110	ART-suppressed	CD8 Memory	Polyfunctional	Neg	0.0191269	0
110	ART-suppressed	CD8 Memory	Polyfunctional	Pol	0.0236939	0.00456702
702	ART-suppressed	CD4 Memory	Monofunctional	Gag	0.636887	0
702	ART-suppressed	CD4 Memory	Monofunctional	Nef	0.55388	0
702	ART-suppressed	CD4 Memory	Monofunctional	Neg	0.775301	0
702	ART-suppressed	CD4 Memory	Monofunctional	Pol	0.311445	0
702	ART-suppressed	CD4 Memory	Polyfunctional	Gag	0.0790618	0.044604
702	ART-suppressed	CD4 Memory	Polyfunctional	Nef	0.0676965	0.0332387
702	ART-suppressed	CD4 Memory	Polyfunctional	Neg	0.0344578	0
702	ART-suppressed	CD4 Memory	Polyfunctional	Pol	0.0187617	0
702	ART-suppressed	CD8 Memory	Monofunctional	Gag	0.164489	0
702	ART-suppressed	CD8 Memory	Monofunctional	Nef	0.426819	0.220569
702	ART-suppressed	CD8 Memory	Monofunctional	Neg	0.20625	0
702	ART-suppressed	CD8 Memory	Monofunctional	Pol	0.275088	0.0688377
702	ART-suppressed	CD8 Memory	Polyfunctional	Gag	0.0166873	0
702	ART-suppressed	CD8 Memory	Polyfunctional	Nef	0.840195	0.821079
702	ART-suppressed	CD8 Memory	Polyfunctional	Neg	0.0191158	0
702	ART-suppressed	CD8 Memory	Polyfunctional	Pol	0.315269	0.296153
120	ART-suppressed	CD4 Memory	Monofunctional	Gag	0.378684	0
120	ART-suppressed	CD4 Memory	Monofunctional	Nef	0.381532	0
120	ART-suppressed	CD4 Memory	Monofunctional	Neg	0.40356	0
120	ART-suppressed	CD4 Memory	Monofunctional	Pol	0.419485	0.0159255
120	ART-suppressed	CD4 Memory	Polyfunctional	Gag	0.0403614	0.028664
120	ART-suppressed	CD4 Memory	Polyfunctional	Nef	0.0213444	0.00964704
120	ART-suppressed	CD4 Memory	Polyfunctional	Neg	0.0116974	0
120	ART-suppressed	CD4 Memory	Polyfunctional	Pol	0.0329216	0.0212242
120	ART-suppressed	CD8 Memory	Monofunctional	Gag	0.778569	0.0220982
120	ART-suppressed	CD8 Memory	Monofunctional	Nef	0.615296	0
120	ART-suppressed	CD8 Memory	Monofunctional	Neg	0.756471	0
120	ART-suppressed	CD8 Memory	Monofunctional	Pol	0.937251	0.18078
120	ART-suppressed	CD8 Memory	Polyfunctional	Gag	0.0537827	0
120	ART-suppressed	CD8 Memory	Polyfunctional	Nef	0.362277	0.306011
120	ART-suppressed	CD8 Memory	Polyfunctional	Neg	0.0562664	0
120	ART-suppressed	CD8 Memory	Polyfunctional	Pol	0.180421	0.124154
209	ART-suppressed	CD4 Memory	Monofunctional	Gag	1.72381	0
209	ART-suppressed	CD4 Memory	Monofunctional	Nef	2.48498	0
209	ART-suppressed	CD4 Memory	Monofunctional	Neg	2.59836	0
209	ART-suppressed	CD4 Memory	Monofunctional	Pol	1.6562	0
209	ART-suppressed	CD4 Memory	Polyfunctional	Gag	0.152213	0
209	ART-suppressed	CD4 Memory	Polyfunctional	Nef	0.188621	0
209	ART-suppressed	CD4 Memory	Polyfunctional	Neg	0.225142	0
209	ART-suppressed	CD4 Memory	Polyfunctional	Pol	0.117105	0
209	ART-suppressed	CD8 Memory	Monofunctional	Gag	1.10431	0.211562
209	ART-suppressed	CD8 Memory	Monofunctional	Nef	0.96584	0.0730925
209	ART-suppressed	CD8 Memory	Monofunctional	Neg	0.892748	0
209	ART-suppressed	CD8 Memory	Monofunctional	Pol	0.893176	0.000428183
209	ART-suppressed	CD8 Memory	Polyfunctional	Gag	0.479586	0.369521
209	ART-suppressed	CD8 Memory	Polyfunctional	Nef	0.213053	0.102988
209	ART-suppressed	CD8 Memory	Polyfunctional	Neg	0.110065	0
209	ART-suppressed	CD8 Memory	Polyfunctional	Pol	0.0774086	0

## Sheet: Figure 4C
Condition	PID	ATI week	Stimulation	Naive_memory	Polyfunctionality_individual	n	Total_cells	Percentage	Percentage_backgroundSubtracted
PIC	107	0	Env	CD4 Memory	IFN+	45	42228	0.106564	0.0147175
PIC	107	0	Env	CD4 Memory	TNFa+	77	42228	0.182343	0.0110138
PIC	107	0	Env	CD4 Memory	IL2+	5	42228	0.0118405	0
PIC	107	0	Env	CD4 Memory	CD107a+	12	42228	0.0284172	0
PIC	107	0	Env	CD4 Memory	IFN+TNFa+	4	42228	0.00947239	0
PIC	107	0	Env	CD4 Memory	IFN+IL2+	1	42228	0.0023681	0.0023681
PIC	107	0	Env	CD4 Memory	IFN+CD107a+	0	42228	0	0
PIC	107	0	Env	CD4 Memory	TNFa+IL2+	4	42228	0.00947239	0
PIC	107	0	Env	CD4 Memory	TNFa+CD107a+	1	42228	0.0023681	0.000601812
PIC	107	0	Env	CD4 Memory	IL2+CD107a+	0	42228	0	0
PIC	107	0	Env	CD4 Memory	IFN+TNFa+IL2+	5	42228	0.0118405	0.0100742
PIC	107	0	Env	CD4 Memory	IFN+TNFa+CD107a+	0	42228	0	0
PIC	107	0	Env	CD4 Memory	IFN+IL2+CD107a+	0	42228	0	0
PIC	107	0	Env	CD4 Memory	TNFa+IL2+CD107a+	0	42228	0	0
PIC	107	0	Env	CD4 Memory	IFN+TNFa+IL2+CD107a+	0	42228	0	0
PIC	107	0	Env	CD8 Memory	IFN+	89	129803	0.0685654	0.0208089
PIC	107	0	Env	CD8 Memory	TNFa+	77	129803	0.0593207	0.00805266
PIC	107	0	Env	CD8 Memory	IL2+	5	129803	0.00385199	0.000340484
PIC	107	0	Env	CD8 Memory	CD107a+	138	129803	0.106315	0
PIC	107	0	Env	CD8 Memory	IFN+TNFa+	38	129803	0.0292751	0
PIC	107	0	Env	CD8 Memory	IFN+IL2+	1	129803	0.000770398	0.000770398
PIC	107	0	Env	CD8 Memory	IFN+CD107a+	6	129803	0.00462239	0
PIC	107	0	Env	CD8 Memory	TNFa+IL2+	1	129803	0.000770398	0
PIC	107	0	Env	CD8 Memory	TNFa+CD107a+	46	129803	0.0354383	0
PIC	107	0	Env	CD8 Memory	IL2+CD107a+	0	129803	0	0
PIC	107	0	Env	CD8 Memory	IFN+TNFa+IL2+	4	129803	0.00308159	0.000974689
PIC	107	0	Env	CD8 Memory	IFN+TNFa+CD107a+	42	129803	0.0323567	0.00286006
PIC	107	0	Env	CD8 Memory	IFN+IL2+CD107a+	0	129803	0	0
PIC	107	0	Env	CD8 Memory	TNFa+IL2+CD107a+	0	129803	0	0
PIC	107	0	Env	CD8 Memory	IFN+TNFa+IL2+CD107a+	2	129803	0.0015408	0.0015408
PIC	107	0	Gag	CD4 Memory	IFN+	85	50420	0.168584	0.0767371
PIC	107	0	Gag	CD4 Memory	TNFa+	90	50420	0.178501	0.00717094
PIC	107	0	Gag	CD4 Memory	IL2+	6	50420	0.0119	0
PIC	107	0	Gag	CD4 Memory	CD107a+	21	50420	0.0416501	0.00985701
PIC	107	0	Gag	CD4 Memory	IFN+TNFa+	68	50420	0.134867	0.122503
PIC	107	0	Gag	CD4 Memory	IFN+IL2+	0	50420	0	0
PIC	107	0	Gag	CD4 Memory	IFN+CD107a+	0	50420	0	0
PIC	107	0	Gag	CD4 Memory	TNFa+IL2+	10	50420	0.0198334	0.0074694
PIC	107	0	Gag	CD4 Memory	TNFa+CD107a+	1	50420	0.00198334	0.000217055
PIC	107	0	Gag	CD4 Memory	IL2+CD107a+	0	50420	0	0
PIC	107	0	Gag	CD4 Memory	IFN+TNFa+IL2+	37	50420	0.0733836	0.0716173
PIC	107	0	Gag	CD4 Memory	IFN+TNFa+CD107a+	6	50420	0.0119	0.0101338
PIC	107	0	Gag	CD4 Memory	IFN+IL2+CD107a+	0	50420	0	0
PIC	107	0	Gag	CD4 Memory	TNFa+IL2+CD107a+	0	50420	0	0
PIC	107	0	Gag	CD4 Memory	IFN+TNFa+IL2+CD107a+	1	50420	0.00198334	0.00198334
PIC	107	0	Gag	CD8 Memory	IFN+	128	136396	0.0938444	0.0460879
PIC	107	0	Gag	CD8 Memory	TNFa+	97	136396	0.0711165	0.0198484
PIC	107	0	Gag	CD8 Memory	IL2+	5	136396	0.0036658	0.000154289
PIC	107	0	Gag	CD8 Memory	CD107a+	336	136396	0.246342	0.119225
PIC	107	0	Gag	CD8 Memory	IFN+TNFa+	61	136396	0.0447227	0.0131192
PIC	107	0	Gag	CD8 Memory	IFN+IL2+	1	136396	0.000733159	0.000733159
PIC	107	0	Gag	CD8 Memory	IFN+CD107a+	352	136396	0.258072	0.251049
PIC	107	0	Gag	CD8 Memory	TNFa+IL2+	2	136396	0.00146632	0
PIC	107	0	Gag	CD8 Memory	TNFa+CD107a+	81	136396	0.0593859	0.0228662
PIC	107	0	Gag	CD8 Memory	IL2+CD107a+	0	136396	0	0
PIC	107	0	Gag	CD8 Memory	IFN+TNFa+IL2+	6	136396	0.00439896	0.00229205
PIC	107	0	Gag	CD8 Memory	IFN+TNFa+CD107a+	539	136396	0.395173	0.365676
PIC	107	0	Gag	CD8 Memory	IFN+IL2+CD107a+	0	136396	0	0
PIC	107	0	Gag	CD8 Memory	TNFa+IL2+CD107a+	0	136396	0	0
PIC	107	0	Gag	CD8 Memory	IFN+TNFa+IL2+CD107a+	2	136396	0.00146632	0.00146632
PIC	107	0	Nef	CD4 Memory	IFN+	65	51397	0.126467	0.0346197
PIC	107	0	Nef	CD4 Memory	TNFa+	67	51397	0.130358	0
PIC	107	0	Nef	CD4 Memory	IL2+	3	51397	0.00583692	0
PIC	107	0	Nef	CD4 Memory	CD107a+	17	51397	0.0330759	0.00128273
PIC	107	0	Nef	CD4 Memory	IFN+TNFa+	30	51397	0.0583692	0.0460052
PIC	107	0	Nef	CD4 Memory	IFN+IL2+	0	51397	0	0
PIC	107	0	Nef	CD4 Memory	IFN+CD107a+	0	51397	0	0
PIC	107	0	Nef	CD4 Memory	TNFa+IL2+	2	51397	0.00389128	0
PIC	107	0	Nef	CD4 Memory	TNFa+CD107a+	1	51397	0.00194564	0.000179354
PIC	107	0	Nef	CD4 Memory	IL2+CD107a+	0	51397	0	0
PIC	107	0	Nef	CD4 Memory	IFN+TNFa+IL2+	16	51397	0.0311302	0.0293639
PIC	107	0	Nef	CD4 Memory	IFN+TNFa+CD107a+	3	51397	0.00583692	0.00407063
PIC	107	0	Nef	CD4 Memory	IFN+IL2+CD107a+	0	51397	0	0
PIC	107	0	Nef	CD4 Memory	TNFa+IL2+CD107a+	0	51397	0	0
PIC	107	0	Nef	CD4 Memory	IFN+TNFa+IL2+CD107a+	0	51397	0	0
PIC	107	0	Nef	CD8 Memory	IFN+	107	138033	0.0775177	0.0297612
PIC	107	0	Nef	CD8 Memory	TNFa+	70	138033	0.0507125	0
PIC	107	0	Nef	CD8 Memory	IL2+	6	138033	0.00434679	0.000835279
PIC	107	0	Nef	CD8 Memory	CD107a+	192	138033	0.139097	0.0119806
PIC	107	0	Nef	CD8 Memory	IFN+TNFa+	48	138033	0.0347743	0.00317073
PIC	107	0	Nef	CD8 Memory	IFN+IL2+	0	138033	0	0
PIC	107	0	Nef	CD8 Memory	IFN+CD107a+	7	138033	0.00507125	0
PIC	107	0	Nef	CD8 Memory	TNFa+IL2+	2	138033	0.00144893	0
PIC	107	0	Nef	CD8 Memory	TNFa+CD107a+	54	138033	0.0391211	0.0026014
PIC	107	0	Nef	CD8 Memory	IL2+CD107a+	0	138033	0	0
PIC	107	0	Nef	CD8 Memory	IFN+TNFa+IL2+	5	138033	0.00362232	0.00151542
PIC	107	0	Nef	CD8 Memory	IFN+TNFa+CD107a+	36	138033	0.0260807	0
PIC	107	0	Nef	CD8 Memory	IFN+IL2+CD107a+	0	138033	0	0
PIC	107	0	Nef	CD8 Memory	TNFa+IL2+CD107a+	1	138033	0.000724464	0.000724464
PIC	107	0	Nef	CD8 Memory	IFN+TNFa+IL2+CD107a+	1	138033	0.000724464	0.000724464
PIC	107	0	Neg	CD4 Memory	IFN+	52	56616	0.0918468	0
PIC	107	0	Neg	CD4 Memory	TNFa+	97	56616	0.17133	0
PIC	107	0	Neg	CD4 Memory	IL2+	8	56616	0.0141303	0
PIC	107	0	Neg	CD4 Memory	CD107a+	18	56616	0.0317931	0
PIC	107	0	Neg	CD4 Memory	IFN+TNFa+	7	56616	0.012364	0
PIC	107	0	Neg	CD4 Memory	IFN+IL2+	0	56616	0	0
PIC	107	0	Neg	CD4 Memory	IFN+CD107a+	0	56616	0	0
PIC	107	0	Neg	CD4 Memory	TNFa+IL2+	7	56616	0.012364	0
PIC	107	0	Neg	CD4 Memory	TNFa+CD107a+	1	56616	0.00176629	0
PIC	107	0	Neg	CD4 Memory	IL2+CD107a+	0	56616	0	0
PIC	107	0	Neg	CD4 Memory	IFN+TNFa+IL2+	1	56616	0.00176629	0
PIC	107	0	Neg	CD4 Memory	IFN+TNFa+CD107a+	1	56616	0.00176629	0
PIC	107	0	Neg	CD4 Memory	IFN+IL2+CD107a+	0	56616	0	0
PIC	107	0	Neg	CD4 Memory	TNFa+IL2+CD107a+	0	56616	0	0
PIC	107	0	Neg	CD4 Memory	IFN+TNFa+IL2+CD107a+	0	56616	0	0
PIC	107	0	Neg	CD8 Memory	IFN+	68	142389	0.0477565	0
PIC	107	0	Neg	CD8 Memory	TNFa+	73	142389	0.051268	0
PIC	107	0	Neg	CD8 Memory	IL2+	5	142389	0.00351151	0
PIC	107	0	Neg	CD8 Memory	CD107a+	181	142389	0.127117	0
PIC	107	0	Neg	CD8 Memory	IFN+TNFa+	45	142389	0.0316036	0
PIC	107	0	Neg	CD8 Memory	IFN+IL2+	0	142389	0	0
PIC	107	0	Neg	CD8 Memory	IFN+CD107a+	10	142389	0.00702301	0
PIC	107	0	Neg	CD8 Memory	TNFa+IL2+	4	142389	0.00280921	0
PIC	107	0	Neg	CD8 Memory	TNFa+CD107a+	52	142389	0.0365197	0
PIC	107	0	Neg	CD8 Memory	IL2+CD107a+	0	142389	0	0
PIC	107	0	Neg	CD8 Memory	IFN+TNFa+IL2+	3	142389	0.0021069	0
PIC	107	0	Neg	CD8 Memory	IFN+TNFa+CD107a+	42	142389	0.0294967	0
PIC	107	0	Neg	CD8 Memory	IFN+IL2+CD107a+	0	142389	0	0
PIC	107	0	Neg	CD8 Memory	TNFa+IL2+CD107a+	0	142389	0	0
PIC	107	0	Neg	CD8 Memory	IFN+TNFa+IL2+CD107a+	0	142389	0	0
PIC	107	0	Pol	CD4 Memory	IFN+	54	53583	0.100778	0.0089314
PIC	107	0	Pol	CD4 Memory	TNFa+	69	53583	0.128772	0
PIC	107	0	Pol	CD4 Memory	IL2+	4	53583	0.00746505	0
PIC	107	0	Pol	CD4 Memory	CD107a+	13	53583	0.0242614	0
PIC	107	0	Pol	CD4 Memory	IFN+TNFa+	10	53583	0.0186626	0.00629864
PIC	107	0	Pol	CD4 Memory	IFN+IL2+	2	53583	0.00373253	0.00373253
PIC	107	0	Pol	CD4 Memory	IFN+CD107a+	0	53583	0	0
PIC	107	0	Pol	CD4 Memory	TNFa+IL2+	6	53583	0.0111976	0
PIC	107	0	Pol	CD4 Memory	TNFa+CD107a+	0	53583	0	0
PIC	107	0	Pol	CD4 Memory	IL2+CD107a+	0	53583	0	0
PIC	107	0	Pol	CD4 Memory	IFN+TNFa+IL2+	8	53583	0.0149301	0.0131638
PIC	107	0	Pol	CD4 Memory	IFN+TNFa+CD107a+	2	53583	0.00373253	0.00196624
PIC	107	0	Pol	CD4 Memory	IFN+IL2+CD107a+	0	53583	0	0
PIC	107	0	Pol	CD4 Memory	TNFa+IL2+CD107a+	0	53583	0	0
PIC	107	0	Pol	CD4 Memory	IFN+TNFa+IL2+CD107a+	0	53583	0	0
PIC	107	0	Pol	CD8 Memory	IFN+	100	147084	0.0679884	0.0202319
PIC	107	0	Pol	CD8 Memory	TNFa+	76	147084	0.0516712	0.000403149
PIC	107	0	Pol	CD8 Memory	IL2+	6	147084	0.0040793	0.000567794
PIC	107	0	Pol	CD8 Memory	CD107a+	157	147084	0.106742	0
PIC	107	0	Pol	CD8 Memory	IFN+TNFa+	39	147084	0.0265155	0
PIC	107	0	Pol	CD8 Memory	IFN+IL2+	1	147084	0.000679884	0.000679884
PIC	107	0	Pol	CD8 Memory	IFN+CD107a+	7	147084	0.00475919	0
PIC	107	0	Pol	CD8 Memory	TNFa+IL2+	5	147084	0.00339942	0.000590212
PIC	107	0	Pol	CD8 Memory	TNFa+CD107a+	47	147084	0.0319545	0
PIC	107	0	Pol	CD8 Memory	IL2+CD107a+	0	147084	0	0
PIC	107	0	Pol	CD8 Memory	IFN+TNFa+IL2+	5	147084	0.00339942	0.00129251
PIC	107	0	Pol	CD8 Memory	IFN+TNFa+CD107a+	60	147084	0.040793	0.0112964
PIC	107	0	Pol	CD8 Memory	IFN+IL2+CD107a+	0	147084	0	0
PIC	107	0	Pol	CD8 Memory	TNFa+IL2+CD107a+	0	147084	0	0
PIC	107	0	Pol	CD8 Memory	IFN+TNFa+IL2+CD107a+	0	147084	0	0
PIC	107	12	Gag	CD4 Memory	IFN+	56	61547	0.0909874	0
PIC	107	12	Gag	CD4 Memory	TNFa+	531	61547	0.862755	0
PIC	107	12	Gag	CD4 Memory	IL2+	5	61547	0.00812387	0
PIC	107	12	Gag	CD4 Memory	CD107a+	28	61547	0.0454937	0
PIC	107	12	Gag	CD4 Memory	IFN+TNFa+	84	61547	0.136481	0.104508
PIC	107	12	Gag	CD4 Memory	IFN+IL2+	1	61547	0.00162477	0
PIC	107	12	Gag	CD4 Memory	IFN+CD107a+	0	61547	0	0
PIC	107	12	Gag	CD4 Memory	TNFa+IL2+	33	61547	0.0536176	0
PIC	107	12	Gag	CD4 Memory	TNFa+CD107a+	9	61547	0.014623	0.0050311
PIC	107	12	Gag	CD4 Memory	IL2+CD107a+	0	61547	0	0
PIC	107	12	Gag	CD4 Memory	IFN+TNFa+IL2+	57	61547	0.0926122	0.0814216
PIC	107	12	Gag	CD4 Memory	IFN+TNFa+CD107a+	18	61547	0.0292459	0.0276473
PIC	107	12	Gag	CD4 Memory	IFN+IL2+CD107a+	0	61547	0	0
PIC	107	12	Gag	CD4 Memory	TNFa+IL2+CD107a+	1	61547	0.00162477	0
PIC	107	12	Gag	CD4 Memory	IFN+TNFa+IL2+CD107a+	8	61547	0.0129982	0.0129982
PIC	107	12	Gag	CD8 Memory	IFN+	76	118620	0.0640701	0
PIC	107	12	Gag	CD8 Memory	TNFa+	132	118620	0.11128	0.0142964
PIC	107	12	Gag	CD8 Memory	IL2+	4	118620	0.00337211	0
PIC	107	12	Gag	CD8 Memory	CD107a+	277	118620	0.233519	0.0897453
PIC	107	12	Gag	CD8 Memory	IFN+TNFa+	57	118620	0.0480526	0
PIC	107	12	Gag	CD8 Memory	IFN+IL2+	1	118620	0.000843028	0
PIC	107	12	Gag	CD8 Memory	IFN+CD107a+	186	118620	0.156803	0.155953
PIC	107	12	Gag	CD8 Memory	TNFa+IL2+	7	118620	0.0059012	0.000796812
PIC	107	12	Gag	CD8 Memory	TNFa+CD107a+	81	118620	0.0682853	0.0308531
PIC	107	12	Gag	CD8 Memory	IL2+CD107a+	0	118620	0	0
PIC	107	12	Gag	CD8 Memory	IFN+TNFa+IL2+	5	118620	0.00421514	0.00166295
PIC	107	12	Gag	CD8 Memory	IFN+TNFa+CD107a+	456	118620	0.384421	0.334228
PIC	107	12	Gag	CD8 Memory	IFN+IL2+CD107a+	1	118620	0.000843028	0.000843028
PIC	107	12	Gag	CD8 Memory	TNFa+IL2+CD107a+	0	118620	0	0
PIC	107	12	Gag	CD8 Memory	IFN+TNFa+IL2+CD107a+	3	118620	0.00252908	0.000827623
PIC	107	12	Nef	CD4 Memory	IFN+	53	55278	0.095879	0
PIC	107	12	Nef	CD4 Memory	TNFa+	581	55278	1.05105	0
PIC	107	12	Nef	CD4 Memory	IL2+	7	55278	0.0126633	0
PIC	107	12	Nef	CD4 Memory	CD107a+	16	55278	0.0289446	0
PIC	107	12	Nef	CD4 Memory	IFN+TNFa+	27	55278	0.048844	0.0168711
PIC	107	12	Nef	CD4 Memory	IFN+IL2+	2	55278	0.00361808	0.000420787
PIC	107	12	Nef	CD4 Memory	IFN+CD107a+	0	55278	0	0
PIC	107	12	Nef	CD4 Memory	TNFa+IL2+	15	55278	0.0271356	0
PIC	107	12	Nef	CD4 Memory	TNFa+CD107a+	4	55278	0.00723615	0
PIC	107	12	Nef	CD4 Memory	IL2+CD107a+	1	55278	0.00180904	0.00180904
PIC	107	12	Nef	CD4 Memory	IFN+TNFa+IL2+	8	55278	0.0144723	0.00328179
PIC	107	12	Nef	CD4 Memory	IFN+TNFa+CD107a+	4	55278	0.00723615	0.00563751
PIC	107	12	Nef	CD4 Memory	IFN+IL2+CD107a+	0	55278	0	0
PIC	107	12	Nef	CD4 Memory	TNFa+IL2+CD107a+	0	55278	0	0
PIC	107	12	Nef	CD4 Memory	IFN+TNFa+IL2+CD107a+	1	55278	0.00180904	0.00180904
PIC	107	12	Nef	CD8 Memory	IFN+	63	106246	0.0592963	0
PIC	107	12	Nef	CD8 Memory	TNFa+	134	106246	0.126122	0.0291391
PIC	107	12	Nef	CD8 Memory	IL2+	6	106246	0.00564727	0.00139362
PIC	107	12	Nef	CD8 Memory	CD107a+	122	106246	0.114828	0
PIC	107	12	Nef	CD8 Memory	IFN+TNFa+	58	106246	0.0545903	0
PIC	107	12	Nef	CD8 Memory	IFN+IL2+	0	106246	0	0
PIC	107	12	Nef	CD8 Memory	IFN+CD107a+	10	106246	0.00941212	0.00856139
PIC	107	12	Nef	CD8 Memory	TNFa+IL2+	7	106246	0.00658848	0.0014841
PIC	107	12	Nef	CD8 Memory	TNFa+CD107a+	55	106246	0.0517667	0.0143345
PIC	107	12	Nef	CD8 Memory	IL2+CD107a+	0	106246	0	0
PIC	107	12	Nef	CD8 Memory	IFN+TNFa+IL2+	10	106246	0.00941212	0.00685993
PIC	107	12	Nef	CD8 Memory	IFN+TNFa+CD107a+	52	106246	0.048943	0
PIC	107	12	Nef	CD8 Memory	IFN+IL2+CD107a+	0	106246	0	0
PIC	107	12	Nef	CD8 Memory	TNFa+IL2+CD107a+	0	106246	0	0
PIC	107	12	Nef	CD8 Memory	IFN+TNFa+IL2+CD107a+	1	106246	0.000941212	0
PIC	107	12	Neg	CD4 Memory	IFN+	96	62553	0.15347	0
PIC	107	12	Neg	CD4 Memory	TNFa+	729	62553	1.16541	0
PIC	107	12	Neg	CD4 Memory	IL2+	9	62553	0.0143878	0
PIC	107	12	Neg	CD4 Memory	CD107a+	43	62553	0.0687417	0
PIC	107	12	Neg	CD4 Memory	IFN+TNFa+	20	62553	0.0319729	0
PIC	107	12	Neg	CD4 Memory	IFN+IL2+	2	62553	0.00319729	0
PIC	107	12	Neg	CD4 Memory	IFN+CD107a+	1	62553	0.00159864	0
PIC	107	12	Neg	CD4 Memory	TNFa+IL2+	41	62553	0.0655444	0
PIC	107	12	Neg	CD4 Memory	TNFa+CD107a+	6	62553	0.00959187	0
PIC	107	12	Neg	CD4 Memory	IL2+CD107a+	0	62553	0	0
PIC	107	12	Neg	CD4 Memory	IFN+TNFa+IL2+	7	62553	0.0111905	0
PIC	107	12	Neg	CD4 Memory	IFN+TNFa+CD107a+	1	62553	0.00159864	0
PIC	107	12	Neg	CD4 Memory	IFN+IL2+CD107a+	0	62553	0	0
PIC	107	12	Neg	CD4 Memory	TNFa+IL2+CD107a+	2	62553	0.00319729	0
PIC	107	12	Neg	CD4 Memory	IFN+TNFa+IL2+CD107a+	0	62553	0	0
PIC	107	12	Neg	CD8 Memory	IFN+	97	117546	0.0825209	0
PIC	107	12	Neg	CD8 Memory	TNFa+	114	117546	0.0969833	0
PIC	107	12	Neg	CD8 Memory	IL2+	5	117546	0.00425365	0
PIC	107	12	Neg	CD8 Memory	CD107a+	169	117546	0.143774	0
PIC	107	12	Neg	CD8 Memory	IFN+TNFa+	71	117546	0.0604019	0
PIC	107	12	Neg	CD8 Memory	IFN+IL2+	2	117546	0.00170146	0
PIC	107	12	Neg	CD8 Memory	IFN+CD107a+	1	117546	0.000850731	0
PIC	107	12	Neg	CD8 Memory	TNFa+IL2+	6	117546	0.00510438	0
PIC	107	12	Neg	CD8 Memory	TNFa+CD107a+	44	117546	0.0374322	0
PIC	107	12	Neg	CD8 Memory	IL2+CD107a+	0	117546	0	0
PIC	107	12	Neg	CD8 Memory	IFN+TNFa+IL2+	3	117546	0.00255219	0
PIC	107	12	Neg	CD8 Memory	IFN+TNFa+CD107a+	59	117546	0.0501931	0
PIC	107	12	Neg	CD8 Memory	IFN+IL2+CD107a+	0	117546	0	0
PIC	107	12	Neg	CD8 Memory	TNFa+IL2+CD107a+	1	117546	0.000850731	0
PIC	107	12	Neg	CD8 Memory	IFN+TNFa+IL2+CD107a+	2	117546	0.00170146	0
PIC	107	12	Pol	CD4 Memory	IFN+	84	51338	0.163621	0.0101516
PIC	107	12	Pol	CD4 Memory	TNFa+	494	51338	0.96225	0
PIC	107	12	Pol	CD4 Memory	IL2+	3	51338	0.00584362	0
PIC	107	12	Pol	CD4 Memory	CD107a+	14	51338	0.0272702	0
PIC	107	12	Pol	CD4 Memory	IFN+TNFa+	20	51338	0.0389575	0.00698461
PIC	107	12	Pol	CD4 Memory	IFN+IL2+	0	51338	0	0
PIC	107	12	Pol	CD4 Memory	IFN+CD107a+	0	51338	0	0
PIC	107	12	Pol	CD4 Memory	TNFa+IL2+	12	51338	0.0233745	0
PIC	107	12	Pol	CD4 Memory	TNFa+CD107a+	4	51338	0.0077915	0
PIC	107	12	Pol	CD4 Memory	IL2+CD107a+	1	51338	0.00194787	0.00194787
PIC	107	12	Pol	CD4 Memory	IFN+TNFa+IL2+	7	51338	0.0136351	0.00244461
PIC	107	12	Pol	CD4 Memory	IFN+TNFa+CD107a+	2	51338	0.00389575	0.00229711
PIC	107	12	Pol	CD4 Memory	IFN+IL2+CD107a+	0	51338	0	0
PIC	107	12	Pol	CD4 Memory	TNFa+IL2+CD107a+	1	51338	0.00194787	0
PIC	107	12	Pol	CD4 Memory	IFN+TNFa+IL2+CD107a+	0	51338	0	0
PIC	107	12	Pol	CD8 Memory	IFN+	73	103242	0.0707077	0
PIC	107	12	Pol	CD8 Memory	TNFa+	124	103242	0.120106	0.0231228
PIC	107	12	Pol	CD8 Memory	IL2+	3	103242	0.00290579	0
PIC	107	12	Pol	CD8 Memory	CD107a+	118	103242	0.114295	0
PIC	107	12	Pol	CD8 Memory	IFN+TNFa+	39	103242	0.0377753	0
PIC	107	12	Pol	CD8 Memory	IFN+IL2+	0	103242	0	0
PIC	107	12	Pol	CD8 Memory	IFN+CD107a+	1	103242	0.000968598	0.000117867
PIC	107	12	Pol	CD8 Memory	TNFa+IL2+	1	103242	0.000968598	0
PIC	107	12	Pol	CD8 Memory	TNFa+CD107a+	45	103242	0.0435869	0.00615476
PIC	107	12	Pol	CD8 Memory	IL2+CD107a+	0	103242	0	0
PIC	107	12	Pol	CD8 Memory	IFN+TNFa+IL2+	7	103242	0.00678019	0.00422799
PIC	107	12	Pol	CD8 Memory	IFN+TNFa+CD107a+	57	103242	0.0552101	0.00501697
PIC	107	12	Pol	CD8 Memory	IFN+IL2+CD107a+	1	103242	0.000968598	0.000968598
PIC	107	12	Pol	CD8 Memory	TNFa+IL2+CD107a+	2	103242	0.0019372	0.00108647
PIC	107	12	Pol	CD8 Memory	IFN+TNFa+IL2+CD107a+	1	103242	0.000968598	0
PIC	107	29	Env	CD4 Memory	IFN+	52	42603	0.122057	0.0110122
PIC	107	29	Env	CD4 Memory	TNFa+	50	42603	0.117363	0.000593692
PIC	107	29	Env	CD4 Memory	IL2+	1	42603	0.00234725	0
PIC	107	29	Env	CD4 Memory	CD107a+	6	42603	0.0140835	0
PIC	107	29	Env	CD4 Memory	IFN+TNFa+	5	42603	0.0117363	0.00257791
PIC	107	29	Env	CD4 Memory	IFN+IL2+	0	42603	0	0
PIC	107	29	Env	CD4 Memory	IFN+CD107a+	0	42603	0	0
PIC	107	29	Env	CD4 Memory	TNFa+IL2+	4	42603	0.00938901	0
PIC	107	29	Env	CD4 Memory	TNFa+CD107a+	1	42603	0.00234725	0
PIC	107	29	Env	CD4 Memory	IL2+CD107a+	0	42603	0	0
PIC	107	29	Env	CD4 Memory	IFN+TNFa+IL2+	1	42603	0.00234725	0
PIC	107	29	Env	CD4 Memory	IFN+TNFa+CD107a+	1	42603	0.00234725	0.00234725
PIC	107	29	Env	CD4 Memory	IFN+IL2+CD107a+	0	42603	0	0
PIC	107	29	Env	CD4 Memory	TNFa+IL2+CD107a+	0	42603	0	0
PIC	107	29	Env	CD4 Memory	IFN+TNFa+IL2+CD107a+	0	42603	0	0
PIC	107	29	Env	CD8 Memory	IFN+	49	90146	0.0543563	0
PIC	107	29	Env	CD8 Memory	TNFa+	73	90146	0.0809797	0
PIC	107	29	Env	CD8 Memory	IL2+	2	90146	0.00221862	0
PIC	107	29	Env	CD8 Memory	CD107a+	121	90146	0.134227	0
PIC	107	29	Env	CD8 Memory	IFN+TNFa+	35	90146	0.0388259	0
PIC	107	29	Env	CD8 Memory	IFN+IL2+	1	90146	0.00110931	0
PIC	107	29	Env	CD8 Memory	IFN+CD107a+	3	90146	0.00332793	0
PIC	107	29	Env	CD8 Memory	TNFa+IL2+	4	90146	0.00443725	0.00191762
PIC	107	29	Env	CD8 Memory	TNFa+CD107a+	55	90146	0.0610121	0.0194384
PIC	107	29	Env	CD8 Memory	IL2+CD107a+	0	90146	0	0
PIC	107	29	Env	CD8 Memory	IFN+TNFa+IL2+	2	90146	0.00221862	0
PIC	107	29	Env	CD8 Memory	IFN+TNFa+CD107a+	18	90146	0.0199676	0
PIC	107	29	Env	CD8 Memory	IFN+IL2+CD107a+	0	90146	0	0
PIC	107	29	Env	CD8 Memory	TNFa+IL2+CD107a+	0	90146	0	0
PIC	107	29	Env	CD8 Memory	IFN+TNFa+IL2+CD107a+	1	90146	0.00110931	0.00110931
PIC	107	29	Gag	CD4 Memory	IFN+	112	72809	0.153827	0.0427822
PIC	107	29	Gag	CD4 Memory	TNFa+	112	72809	0.153827	0.0370582
PIC	107	29	Gag	CD4 Memory	IL2+	6	72809	0.00824074	0.00137198
PIC	107	29	Gag	CD4 Memory	CD107a+	24	72809	0.032963	0
PIC	107	29	Gag	CD4 Memory	IFN+TNFa+	121	72809	0.166188	0.15703
PIC	107	29	Gag	CD4 Memory	IFN+IL2+	4	72809	0.00549383	0.00549383
PIC	107	29	Gag	CD4 Memory	IFN+CD107a+	0	72809	0	0
PIC	107	29	Gag	CD4 Memory	TNFa+IL2+	20	72809	0.0274691	0.0102972
PIC	107	29	Gag	CD4 Memory	TNFa+CD107a+	3	72809	0.00412037	0.000685989
PIC	107	29	Gag	CD4 Memory	IL2+CD107a+	0	72809	0	0
PIC	107	29	Gag	CD4 Memory	IFN+TNFa+IL2+	67	72809	0.0920216	0.0862976
PIC	107	29	Gag	CD4 Memory	IFN+TNFa+CD107a+	17	72809	0.0233488	0.0233488
PIC	107	29	Gag	CD4 Memory	IFN+IL2+CD107a+	0	72809	0	0
PIC	107	29	Gag	CD4 Memory	TNFa+IL2+CD107a+	0	72809	0	0
PIC	107	29	Gag	CD4 Memory	IFN+TNFa+IL2+CD107a+	10	72809	0.0137346	0.0137346
PIC	107	29	Gag	CD8 Memory	IFN+	125	145302	0.0860277	0.0287063
PIC	107	29	Gag	CD8 Memory	TNFa+	120	145302	0.0825866	0
PIC	107	29	Gag	CD8 Memory	IL2+	4	145302	0.00275289	0
PIC	107	29	Gag	CD8 Memory	CD107a+	401	145302	0.275977	0.139917
PIC	107	29	Gag	CD8 Memory	IFN+TNFa+	58	145302	0.0399169	0
PIC	107	29	Gag	CD8 Memory	IFN+IL2+	0	145302	0	0
PIC	107	29	Gag	CD8 Memory	IFN+CD107a+	285	145302	0.196143	0.189214
PIC	107	29	Gag	CD8 Memory	TNFa+IL2+	3	145302	0.00206467	0
PIC	107	29	Gag	CD8 Memory	TNFa+CD107a+	119	145302	0.0818984	0.0403246
PIC	107	29	Gag	CD8 Memory	IL2+CD107a+	1	145302	0.000688222	0.000688222
PIC	107	29	Gag	CD8 Memory	IFN+TNFa+IL2+	5	145302	0.00344111	0.000291582
PIC	107	29	Gag	CD8 Memory	IFN+TNFa+CD107a+	433	145302	0.298	0.255796
PIC	107	29	Gag	CD8 Memory	IFN+IL2+CD107a+	0	145302	0	0
PIC	107	29	Gag	CD8 Memory	TNFa+IL2+CD107a+	1	145302	0.000688222	0.000688222
PIC	107	29	Gag	CD8 Memory	IFN+TNFa+IL2+CD107a+	4	145302	0.00275289	0.00275289
PIC	107	29	Nef	CD4 Memory	IFN+	123	80113	0.153533	0.0424882
PIC	107	29	Nef	CD4 Memory	TNFa+	55	80113	0.068653	0
PIC	107	29	Nef	CD4 Memory	IL2+	11	80113	0.0137306	0.00686184
PIC	107	29	Nef	CD4 Memory	CD107a+	36	80113	0.0449365	0
PIC	107	29	Nef	CD4 Memory	IFN+TNFa+	60	80113	0.0748942	0.0657359
PIC	107	29	Nef	CD4 Memory	IFN+IL2+	0	80113	0	0
PIC	107	29	Nef	CD4 Memory	IFN+CD107a+	1	80113	0.00124824	0.000103443
PIC	107	29	Nef	CD4 Memory	TNFa+IL2+	13	80113	0.0162271	0
PIC	107	29	Nef	CD4 Memory	TNFa+CD107a+	2	80113	0.00249647	0
PIC	107	29	Nef	CD4 Memory	IL2+CD107a+	0	80113	0	0
PIC	107	29	Nef	CD4 Memory	IFN+TNFa+IL2+	21	80113	0.026213	0.020489
PIC	107	29	Nef	CD4 Memory	IFN+TNFa+CD107a+	13	80113	0.0162271	0.0162271
PIC	107	29	Nef	CD4 Memory	IFN+IL2+CD107a+	0	80113	0	0
PIC	107	29	Nef	CD4 Memory	TNFa+IL2+CD107a+	0	80113	0	0
PIC	107	29	Nef	CD4 Memory	IFN+TNFa+IL2+CD107a+	1	80113	0.00124824	0.00124824
PIC	107	29	Nef	CD8 Memory	IFN+	100	151455	0.0660262	0.00870482
PIC	107	29	Nef	CD8 Memory	TNFa+	125	151455	0.0825328	0
PIC	107	29	Nef	CD8 Memory	IL2+	5	151455	0.00330131	0.000151784
PIC	107	29	Nef	CD8 Memory	CD107a+	268	151455	0.17695	0.0408907
PIC	107	29	Nef	CD8 Memory	IFN+TNFa+	46	151455	0.0303721	0
PIC	107	29	Nef	CD8 Memory	IFN+IL2+	0	151455	0	0
PIC	107	29	Nef	CD8 Memory	IFN+CD107a+	7	151455	0.00462183	0
PIC	107	29	Nef	CD8 Memory	TNFa+IL2+	0	151455	0	0
PIC	107	29	Nef	CD8 Memory	TNFa+CD107a+	112	151455	0.0739494	0.0323756
PIC	107	29	Nef	CD8 Memory	IL2+CD107a+	0	151455	0	0
PIC	107	29	Nef	CD8 Memory	IFN+TNFa+IL2+	2	151455	0.00132052	0
PIC	107	29	Nef	CD8 Memory	IFN+TNFa+CD107a+	52	151455	0.0343336	0
PIC	107	29	Nef	CD8 Memory	IFN+IL2+CD107a+	0	151455	0	0
PIC	107	29	Nef	CD8 Memory	TNFa+IL2+CD107a+	0	151455	0	0
PIC	107	29	Nef	CD8 Memory	IFN+TNFa+IL2+CD107a+	2	151455	0.00132052	0.00132052
PIC	107	29	Neg	CD4 Memory	IFN+	97	87352	0.111045	0
PIC	107	29	Neg	CD4 Memory	TNFa+	102	87352	0.116769	0
PIC	107	29	Neg	CD4 Memory	IL2+	6	87352	0.00686876	0
PIC	107	29	Neg	CD4 Memory	CD107a+	40	87352	0.0457917	0
PIC	107	29	Neg	CD4 Memory	IFN+TNFa+	8	87352	0.00915835	0
PIC	107	29	Neg	CD4 Memory	IFN+IL2+	0	87352	0	0
PIC	107	29	Neg	CD4 Memory	IFN+CD107a+	1	87352	0.00114479	0
PIC	107	29	Neg	CD4 Memory	TNFa+IL2+	15	87352	0.0171719	0
PIC	107	29	Neg	CD4 Memory	TNFa+CD107a+	3	87352	0.00343438	0
PIC	107	29	Neg	CD4 Memory	IL2+CD107a+	0	87352	0	0
PIC	107	29	Neg	CD4 Memory	IFN+TNFa+IL2+	5	87352	0.00572397	0
PIC	107	29	Neg	CD4 Memory	IFN+TNFa+CD107a+	0	87352	0	0
PIC	107	29	Neg	CD4 Memory	IFN+IL2+CD107a+	0	87352	0	0
PIC	107	29	Neg	CD4 Memory	TNFa+IL2+CD107a+	0	87352	0	0
PIC	107	29	Neg	CD4 Memory	IFN+TNFa+IL2+CD107a+	0	87352	0	0
PIC	107	29	Neg	CD8 Memory	IFN+	91	158754	0.0573214	0
PIC	107	29	Neg	CD8 Memory	TNFa+	147	158754	0.0925961	0
PIC	107	29	Neg	CD8 Memory	IL2+	5	158754	0.00314953	0
PIC	107	29	Neg	CD8 Memory	CD107a+	216	158754	0.13606	0
PIC	107	29	Neg	CD8 Memory	IFN+TNFa+	65	158754	0.0409439	0
PIC	107	29	Neg	CD8 Memory	IFN+IL2+	2	158754	0.00125981	0
PIC	107	29	Neg	CD8 Memory	IFN+CD107a+	11	158754	0.00692896	0
PIC	107	29	Neg	CD8 Memory	TNFa+IL2+	4	158754	0.00251962	0
PIC	107	29	Neg	CD8 Memory	TNFa+CD107a+	66	158754	0.0415738	0
PIC	107	29	Neg	CD8 Memory	IL2+CD107a+	0	158754	0	0
PIC	107	29	Neg	CD8 Memory	IFN+TNFa+IL2+	5	158754	0.00314953	0
PIC	107	29	Neg	CD8 Memory	IFN+TNFa+CD107a+	67	158754	0.0422037	0
PIC	107	29	Neg	CD8 Memory	IFN+IL2+CD107a+	0	158754	0	0
PIC	107	29	Neg	CD8 Memory	TNFa+IL2+CD107a+	0	158754	0	0
PIC	107	29	Neg	CD8 Memory	IFN+TNFa+IL2+CD107a+	0	158754	0	0
PIC	107	29	Pol	CD4 Memory	IFN+	121	68354	0.17702	0.0659747
PIC	107	29	Pol	CD4 Memory	TNFa+	92	68354	0.134593	0.0178245
PIC	107	29	Pol	CD4 Memory	IL2+	6	68354	0.00877783	0.00190907
PIC	107	29	Pol	CD4 Memory	CD107a+	17	68354	0.0248705	0
PIC	107	29	Pol	CD4 Memory	IFN+TNFa+	22	68354	0.0321854	0.023027
PIC	107	29	Pol	CD4 Memory	IFN+IL2+	1	68354	0.00146297	0.00146297
PIC	107	29	Pol	CD4 Memory	IFN+CD107a+	0	68354	0	0
PIC	107	29	Pol	CD4 Memory	TNFa+IL2+	19	68354	0.0277965	0.0106246
PIC	107	29	Pol	CD4 Memory	TNFa+CD107a+	2	68354	0.00292594	0
PIC	107	29	Pol	CD4 Memory	IL2+CD107a+	0	68354	0	0
PIC	107	29	Pol	CD4 Memory	IFN+TNFa+IL2+	17	68354	0.0248705	0.0191466
PIC	107	29	Pol	CD4 Memory	IFN+TNFa+CD107a+	0	68354	0	0
PIC	107	29	Pol	CD4 Memory	IFN+IL2+CD107a+	0	68354	0	0
PIC	107	29	Pol	CD4 Memory	TNFa+IL2+CD107a+	0	68354	0	0
PIC	107	29	Pol	CD4 Memory	IFN+TNFa+IL2+CD107a+	0	68354	0	0
PIC	107	29	Pol	CD8 Memory	IFN+	111	138592	0.0800912	0.0227698
PIC	107	29	Pol	CD8 Memory	TNFa+	123	138592	0.0887497	0
PIC	107	29	Pol	CD8 Memory	IL2+	4	138592	0.00288617	0
PIC	107	29	Pol	CD8 Memory	CD107a+	196	138592	0.141422	0.00536274
PIC	107	29	Pol	CD8 Memory	IFN+TNFa+	40	138592	0.0288617	0
PIC	107	29	Pol	CD8 Memory	IFN+IL2+	5	138592	0.00360771	0.0023479
PIC	107	29	Pol	CD8 Memory	IFN+CD107a+	6	138592	0.00432925	0
PIC	107	29	Pol	CD8 Memory	TNFa+IL2+	3	138592	0.00216463	0
PIC	107	29	Pol	CD8 Memory	TNFa+CD107a+	83	138592	0.059888	0.0183143
PIC	107	29	Pol	CD8 Memory	IL2+CD107a+	1	138592	0.000721542	0.000721542
PIC	107	29	Pol	CD8 Memory	IFN+TNFa+IL2+	2	138592	0.00144308	0
PIC	107	29	Pol	CD8 Memory	IFN+TNFa+CD107a+	43	138592	0.0310263	0
PIC	107	29	Pol	CD8 Memory	IFN+IL2+CD107a+	0	138592	0	0
PIC	107	29	Pol	CD8 Memory	TNFa+IL2+CD107a+	0	138592	0	0
PIC	107	29	Pol	CD8 Memory	IFN+TNFa+IL2+CD107a+	1	138592	0.000721542	0.000721542
PIC	107	53	Env	CD4 Memory	IFN+	82	64772	0.126598	0
PIC	107	53	Env	CD4 Memory	TNFa+	77	64772	0.118879	0.0214542
PIC	107	53	Env	CD4 Memory	IL2+	8	64772	0.012351	0
PIC	107	53	Env	CD4 Memory	CD107a+	20	64772	0.0308775	0
PIC	107	53	Env	CD4 Memory	IFN+TNFa+	8	64772	0.012351	0
PIC	107	53	Env	CD4 Memory	IFN+IL2+	1	64772	0.00154388	0.000326073
PIC	107	53	Env	CD4 Memory	IFN+CD107a+	0	64772	0	0
PIC	107	53	Env	CD4 Memory	TNFa+IL2+	6	64772	0.00926326	0.00317424
PIC	107	53	Env	CD4 Memory	TNFa+CD107a+	2	64772	0.00308775	0.00186995
PIC	107	53	Env	CD4 Memory	IL2+CD107a+	0	64772	0	0
PIC	107	53	Env	CD4 Memory	IFN+TNFa+IL2+	3	64772	0.00463163	0
PIC	107	53	Env	CD4 Memory	IFN+TNFa+CD107a+	0	64772	0	0
PIC	107	53	Env	CD4 Memory	IFN+IL2+CD107a+	0	64772	0	0
PIC	107	53	Env	CD4 Memory	TNFa+IL2+CD107a+	0	64772	0	0
PIC	107	53	Env	CD4 Memory	IFN+TNFa+IL2+CD107a+	0	64772	0	0
PIC	107	53	Env	CD8 Memory	IFN+	105	129989	0.0807761	0.0202251
PIC	107	53	Env	CD8 Memory	TNFa+	99	129989	0.0761603	0
PIC	107	53	Env	CD8 Memory	IL2+	10	129989	0.00769296	0.00218832
PIC	107	53	Env	CD8 Memory	CD107a+	167	129989	0.128472	0
PIC	107	53	Env	CD8 Memory	IFN+TNFa+	48	129989	0.0369262	0
PIC	107	53	Env	CD8 Memory	IFN+IL2+	1	129989	0.000769296	8.12162e-05
PIC	107	53	Env	CD8 Memory	IFN+CD107a+	7	129989	0.00538507	0.00332083
PIC	107	53	Env	CD8 Memory	TNFa+IL2+	1	129989	0.000769296	0
PIC	107	53	Env	CD8 Memory	TNFa+CD107a+	66	129989	0.0507735	0.0101768
PIC	107	53	Env	CD8 Memory	IL2+CD107a+	0	129989	0	0
PIC	107	53	Env	CD8 Memory	IFN+TNFa+IL2+	4	129989	0.00307718	0.000324865
PIC	107	53	Env	CD8 Memory	IFN+TNFa+CD107a+	49	129989	0.0376955	0
PIC	107	53	Env	CD8 Memory	IFN+IL2+CD107a+	0	129989	0	0
PIC	107	53	Env	CD8 Memory	TNFa+IL2+CD107a+	0	129989	0	0
PIC	107	53	Env	CD8 Memory	IFN+TNFa+IL2+CD107a+	2	129989	0.00153859	0.00153859
PIC	107	53	Gag	CD4 Memory	IFN+	169	88894	0.190114	0.0525022
PIC	107	53	Gag	CD4 Memory	TNFa+	127	88894	0.142867	0.0454424
PIC	107	53	Gag	CD4 Memory	IL2+	14	88894	0.0157491	0.00113544
PIC	107	53	Gag	CD4 Memory	CD107a+	32	88894	0.0359979	0
PIC	107	53	Gag	CD4 Memory	IFN+TNFa+	124	88894	0.139492	0.122443
PIC	107	53	Gag	CD4 Memory	IFN+IL2+	3	88894	0.00337481	0.002157
PIC	107	53	Gag	CD4 Memory	IFN+CD107a+	0	88894	0	0
PIC	107	53	Gag	CD4 Memory	TNFa+IL2+	27	88894	0.0303733	0.0242842
PIC	107	53	Gag	CD4 Memory	TNFa+CD107a+	4	88894	0.00449974	0.00328194
PIC	107	53	Gag	CD4 Memory	IL2+CD107a+	0	88894	0	0
PIC	107	53	Gag	CD4 Memory	IFN+TNFa+IL2+	112	88894	0.125993	0.121122
PIC	107	53	Gag	CD4 Memory	IFN+TNFa+CD107a+	20	88894	0.0224987	0.0224987
PIC	107	53	Gag	CD4 Memory	IFN+IL2+CD107a+	0	88894	0	0
PIC	107	53	Gag	CD4 Memory	TNFa+IL2+CD107a+	0	88894	0	0
PIC	107	53	Gag	CD4 Memory	IFN+TNFa+IL2+CD107a+	10	88894	0.0112494	0.0112494
PIC	107	53	Gag	CD8 Memory	IFN+	126	162871	0.0773618	0.0168108
PIC	107	53	Gag	CD8 Memory	TNFa+	116	162871	0.071222	0
PIC	107	53	Gag	CD8 Memory	IL2+	15	162871	0.00920974	0.00370511
PIC	107	53	Gag	CD8 Memory	CD107a+	458	162871	0.281204	0.112625
PIC	107	53	Gag	CD8 Memory	IFN+TNFa+	80	162871	0.0491186	0.00439345
PIC	107	53	Gag	CD8 Memory	IFN+IL2+	1	162871	0.000613983	0
PIC	107	53	Gag	CD8 Memory	IFN+CD107a+	265	162871	0.162705	0.160641
PIC	107	53	Gag	CD8 Memory	TNFa+IL2+	3	162871	0.00184195	0
PIC	107	53	Gag	CD8 Memory	TNFa+CD107a+	126	162871	0.0773618	0.0367651
PIC	107	53	Gag	CD8 Memory	IL2+CD107a+	0	162871	0	0
PIC	107	53	Gag	CD8 Memory	IFN+TNFa+IL2+	5	162871	0.00306991	0.000317595
PIC	107	53	Gag	CD8 Memory	IFN+TNFa+CD107a+	444	162871	0.272608	0.228571
PIC	107	53	Gag	CD8 Memory	IFN+IL2+CD107a+	1	162871	0.000613983	0.000613983
PIC	107	53	Gag	CD8 Memory	TNFa+IL2+CD107a+	0	162871	0	0
PIC	107	53	Gag	CD8 Memory	IFN+TNFa+IL2+CD107a+	3	162871	0.00184195	0.00184195
PIC	107	53	Nef	CD4 Memory	IFN+	100	89492	0.111742	0
PIC	107	53	Nef	CD4 Memory	TNFa+	80	89492	0.0893935	0
PIC	107	53	Nef	CD4 Memory	IL2+	4	89492	0.00446967	0
PIC	107	53	Nef	CD4 Memory	CD107a+	51	89492	0.0569883	0.0107118
PIC	107	53	Nef	CD4 Memory	IFN+TNFa+	58	89492	0.0648103	0.047761
PIC	107	53	Nef	CD4 Memory	IFN+IL2+	2	89492	0.00223484	0.00101703
PIC	107	53	Nef	CD4 Memory	IFN+CD107a+	0	89492	0	0
PIC	107	53	Nef	CD4 Memory	TNFa+IL2+	9	89492	0.0100568	0.00396774
PIC	107	53	Nef	CD4 Memory	TNFa+CD107a+	3	89492	0.00335225	0.00213445
PIC	107	53	Nef	CD4 Memory	IL2+CD107a+	0	89492	0	0
PIC	107	53	Nef	CD4 Memory	IFN+TNFa+IL2+	25	89492	0.0279355	0.0230642
PIC	107	53	Nef	CD4 Memory	IFN+TNFa+CD107a+	14	89492	0.0156439	0.0156439
PIC	107	53	Nef	CD4 Memory	IFN+IL2+CD107a+	0	89492	0	0
PIC	107	53	Nef	CD4 Memory	TNFa+IL2+CD107a+	0	89492	0	0
PIC	107	53	Nef	CD4 Memory	IFN+TNFa+IL2+CD107a+	4	89492	0.00446967	0.00446967
PIC	107	53	Nef	CD8 Memory	IFN+	90	161163	0.0558441	0
PIC	107	53	Nef	CD8 Memory	TNFa+	136	161163	0.0843866	0.00181705
PIC	107	53	Nef	CD8 Memory	IL2+	3	161163	0.00186147	0
PIC	107	53	Nef	CD8 Memory	CD107a+	283	161163	0.175599	0.00701909
PIC	107	53	Nef	CD8 Memory	IFN+TNFa+	65	161163	0.0403318	0
PIC	107	53	Nef	CD8 Memory	IFN+IL2+	1	161163	0.00062049	0
PIC	107	53	Nef	CD8 Memory	IFN+CD107a+	5	161163	0.00310245	0.00103821
PIC	107	53	Nef	CD8 Memory	TNFa+IL2+	3	161163	0.00186147	0
PIC	107	53	Nef	CD8 Memory	TNFa+CD107a+	96	161163	0.059567	0.0189703
PIC	107	53	Nef	CD8 Memory	IL2+CD107a+	0	161163	0	0
PIC	107	53	Nef	CD8 Memory	IFN+TNFa+IL2+	7	161163	0.00434343	0.00159111
PIC	107	53	Nef	CD8 Memory	IFN+TNFa+CD107a+	86	161163	0.0533621	0.00932502
PIC	107	53	Nef	CD8 Memory	IFN+IL2+CD107a+	0	161163	0	0
PIC	107	53	Nef	CD8 Memory	TNFa+IL2+CD107a+	0	161163	0	0
PIC	107	53	Nef	CD8 Memory	IFN+TNFa+IL2+CD107a+	2	161163	0.00124098	0.00124098
PIC	107	53	Neg	CD4 Memory	IFN+	113	82115	0.137612	0
PIC	107	53	Neg	CD4 Memory	TNFa+	80	82115	0.0974243	0
PIC	107	53	Neg	CD4 Memory	IL2+	12	82115	0.0146137	0
PIC	107	53	Neg	CD4 Memory	CD107a+	38	82115	0.0462766	0
PIC	107	53	Neg	CD4 Memory	IFN+TNFa+	14	82115	0.0170493	0
PIC	107	53	Neg	CD4 Memory	IFN+IL2+	1	82115	0.0012178	0
PIC	107	53	Neg	CD4 Memory	IFN+CD107a+	0	82115	0	0
PIC	107	53	Neg	CD4 Memory	TNFa+IL2+	5	82115	0.00608902	0
PIC	107	53	Neg	CD4 Memory	TNFa+CD107a+	1	82115	0.0012178	0
PIC	107	53	Neg	CD4 Memory	IL2+CD107a+	0	82115	0	0
PIC	107	53	Neg	CD4 Memory	IFN+TNFa+IL2+	4	82115	0.00487122	0
PIC	107	53	Neg	CD4 Memory	IFN+TNFa+CD107a+	0	82115	0	0
PIC	107	53	Neg	CD4 Memory	IFN+IL2+CD107a+	0	82115	0	0
PIC	107	53	Neg	CD4 Memory	TNFa+IL2+CD107a+	0	82115	0	0
PIC	107	53	Neg	CD4 Memory	IFN+TNFa+IL2+CD107a+	0	82115	0	0
PIC	107	53	Neg	CD8 Memory	IFN+	88	145332	0.060551	0
PIC	107	53	Neg	CD8 Memory	TNFa+	120	145332	0.0825696	0
PIC	107	53	Neg	CD8 Memory	IL2+	8	145332	0.00550464	0
PIC	107	53	Neg	CD8 Memory	CD107a+	245	145332	0.16858	0
PIC	107	53	Neg	CD8 Memory	IFN+TNFa+	65	145332	0.0447252	0
PIC	107	53	Neg	CD8 Memory	IFN+IL2+	1	145332	0.00068808	0
PIC	107	53	Neg	CD8 Memory	IFN+CD107a+	3	145332	0.00206424	0
PIC	107	53	Neg	CD8 Memory	TNFa+IL2+	5	145332	0.0034404	0
PIC	107	53	Neg	CD8 Memory	TNFa+CD107a+	59	145332	0.0405967	0
PIC	107	53	Neg	CD8 Memory	IL2+CD107a+	0	145332	0	0
PIC	107	53	Neg	CD8 Memory	IFN+TNFa+IL2+	4	145332	0.00275232	0
PIC	107	53	Neg	CD8 Memory	IFN+TNFa+CD107a+	64	145332	0.0440371	0
PIC	107	53	Neg	CD8 Memory	IFN+IL2+CD107a+	0	145332	0	0
PIC	107	53	Neg	CD8 Memory	TNFa+IL2+CD107a+	0	145332	0	0
PIC	107	53	Neg	CD8 Memory	IFN+TNFa+IL2+CD107a+	0	145332	0	0
PIC	107	53	Pol	CD4 Memory	IFN+	109	78039	0.139674	0.00206187
PIC	107	53	Pol	CD4 Memory	TNFa+	77	78039	0.0986686	0.00124427
PIC	107	53	Pol	CD4 Memory	IL2+	4	78039	0.00512564	0
PIC	107	53	Pol	CD4 Memory	CD107a+	24	78039	0.0307539	0
PIC	107	53	Pol	CD4 Memory	IFN+TNFa+	12	78039	0.0153769	0
PIC	107	53	Pol	CD4 Memory	IFN+IL2+	0	78039	0	0
PIC	107	53	Pol	CD4 Memory	IFN+CD107a+	0	78039	0	0
PIC	107	53	Pol	CD4 Memory	TNFa+IL2+	10	78039	0.0128141	0.00672508
PIC	107	53	Pol	CD4 Memory	TNFa+CD107a+	1	78039	0.00128141	6.36063e-05
PIC	107	53	Pol	CD4 Memory	IL2+CD107a+	0	78039	0	0
PIC	107	53	Pol	CD4 Memory	IFN+TNFa+IL2+	23	78039	0.0294724	0.0246012
PIC	107	53	Pol	CD4 Memory	IFN+TNFa+CD107a+	0	78039	0	0
PIC	107	53	Pol	CD4 Memory	IFN+IL2+CD107a+	0	78039	0	0
PIC	107	53	Pol	CD4 Memory	TNFa+IL2+CD107a+	0	78039	0	0
PIC	107	53	Pol	CD4 Memory	IFN+TNFa+IL2+CD107a+	0	78039	0	0
PIC	107	53	Pol	CD8 Memory	IFN+	110	146795	0.0749344	0.0143834
PIC	107	53	Pol	CD8 Memory	TNFa+	120	146795	0.0817467	0
PIC	107	53	Pol	CD8 Memory	IL2+	8	146795	0.00544978	0
PIC	107	53	Pol	CD8 Memory	CD107a+	238	146795	0.162131	0
PIC	107	53	Pol	CD8 Memory	IFN+TNFa+	46	146795	0.0313362	0
PIC	107	53	Pol	CD8 Memory	IFN+IL2+	0	146795	0	0
PIC	107	53	Pol	CD8 Memory	IFN+CD107a+	4	146795	0.00272489	0.000660649
PIC	107	53	Pol	CD8 Memory	TNFa+IL2+	1	146795	0.000681222	0
PIC	107	53	Pol	CD8 Memory	TNFa+CD107a+	82	146795	0.0558602	0.0152635
PIC	107	53	Pol	CD8 Memory	IL2+CD107a+	0	146795	0	0
PIC	107	53	Pol	CD8 Memory	IFN+TNFa+IL2+	4	146795	0.00272489	0
PIC	107	53	Pol	CD8 Memory	IFN+TNFa+CD107a+	72	146795	0.049048	0.00501089
PIC	107	53	Pol	CD8 Memory	IFN+IL2+CD107a+	0	146795	0	0
PIC	107	53	Pol	CD8 Memory	TNFa+IL2+CD107a+	0	146795	0	0
PIC	107	53	Pol	CD8 Memory	IFN+TNFa+IL2+CD107a+	0	146795	0	0
PIC	107	130	Env	CD4 Memory	IFN+	91	59884	0.15196	0.0310996
PIC	107	130	Env	CD4 Memory	TNFa+	57	59884	0.095184	0
PIC	107	130	Env	CD4 Memory	IL2+	5	59884	0.00834948	0.00315116
PIC	107	130	Env	CD4 Memory	CD107a+	11	59884	0.0183688	0
PIC	107	130	Env	CD4 Memory	IFN+TNFa+	21	59884	0.0350678	0.0311691
PIC	107	130	Env	CD4 Memory	IFN+IL2+	0	59884	0	0
PIC	107	130	Env	CD4 Memory	IFN+CD107a+	0	59884	0	0
PIC	107	130	Env	CD4 Memory	TNFa+IL2+	10	59884	0.016699	0.00500274
PIC	107	130	Env	CD4 Memory	TNFa+CD107a+	2	59884	0.00333979	0.00204021
PIC	107	130	Env	CD4 Memory	IL2+CD107a+	0	59884	0	0
PIC	107	130	Env	CD4 Memory	IFN+TNFa+IL2+	5	59884	0.00834948	0.00185158
PIC	107	130	Env	CD4 Memory	IFN+TNFa+CD107a+	0	59884	0	0
PIC	107	130	Env	CD4 Memory	IFN+IL2+CD107a+	0	59884	0	0
PIC	107	130	Env	CD4 Memory	TNFa+IL2+CD107a+	0	59884	0	0
PIC	107	130	Env	CD4 Memory	IFN+TNFa+IL2+CD107a+	1	59884	0.0016699	0.0016699
PIC	107	130	Env	CD8 Memory	IFN+	107	123923	0.0863439	0.0271668
PIC	107	130	Env	CD8 Memory	TNFa+	96	123923	0.0774675	0
PIC	107	130	Env	CD8 Memory	IL2+	8	123923	0.00645562	0.00284726
PIC	107	130	Env	CD8 Memory	CD107a+	186	123923	0.150093	0
PIC	107	130	Env	CD8 Memory	IFN+TNFa+	43	123923	0.034699	0
PIC	107	130	Env	CD8 Memory	IFN+IL2+	1	123923	0.000806953	0.000806953
PIC	107	130	Env	CD8 Memory	IFN+CD107a+	12	123923	0.00968343	0.00463172
PIC	107	130	Env	CD8 Memory	TNFa+IL2+	3	123923	0.00242086	0.000977513
PIC	107	130	Env	CD8 Memory	TNFa+CD107a+	87	123923	0.0702049	0.0319562
PIC	107	130	Env	CD8 Memory	IL2+CD107a+	0	123923	0	0
PIC	107	130	Env	CD8 Memory	IFN+TNFa+IL2+	4	123923	0.00322781	0.00178447
PIC	107	130	Env	CD8 Memory	IFN+TNFa+CD107a+	40	123923	0.0322781	0
PIC	107	130	Env	CD8 Memory	IFN+IL2+CD107a+	1	123923	0.000806953	0.000806953
PIC	107	130	Env	CD8 Memory	TNFa+IL2+CD107a+	0	123923	0	0
PIC	107	130	Env	CD8 Memory	IFN+TNFa+IL2+CD107a+	0	123923	0	0
PIC	107	130	Gag	CD4 Memory	IFN+	116	77961	0.148792	0.0279315
PIC	107	130	Gag	CD4 Memory	TNFa+	85	77961	0.109029	0.00766172
PIC	107	130	Gag	CD4 Memory	IL2+	13	77961	0.016675	0.0114767
PIC	107	130	Gag	CD4 Memory	CD107a+	59	77961	0.0756789	0.0210965
PIC	107	130	Gag	CD4 Memory	IFN+TNFa+	90	77961	0.115442	0.111544
PIC	107	130	Gag	CD4 Memory	IFN+IL2+	1	77961	0.00128269	0
PIC	107	130	Gag	CD4 Memory	IFN+CD107a+	1	77961	0.00128269	0.00128269
PIC	107	130	Gag	CD4 Memory	TNFa+IL2+	16	77961	0.0205231	0.00882687
PIC	107	130	Gag	CD4 Memory	TNFa+CD107a+	5	77961	0.00641346	0.00511388
PIC	107	130	Gag	CD4 Memory	IL2+CD107a+	0	77961	0	0
PIC	107	130	Gag	CD4 Memory	IFN+TNFa+IL2+	96	77961	0.123138	0.116641
PIC	107	130	Gag	CD4 Memory	IFN+TNFa+CD107a+	27	77961	0.0346327	0.0320335
PIC	107	130	Gag	CD4 Memory	IFN+IL2+CD107a+	0	77961	0	0
PIC	107	130	Gag	CD4 Memory	TNFa+IL2+CD107a+	0	77961	0	0
PIC	107	130	Gag	CD4 Memory	IFN+TNFa+IL2+CD107a+	12	77961	0.0153923	0.0153923
PIC	107	130	Gag	CD8 Memory	IFN+	116	147411	0.0786915	0.0195144
PIC	107	130	Gag	CD8 Memory	TNFa+	114	147411	0.0773348	0
PIC	107	130	Gag	CD8 Memory	IL2+	8	147411	0.005427	0.00181864
PIC	107	130	Gag	CD8 Memory	CD107a+	344	147411	0.233361	0.0587164
PIC	107	130	Gag	CD8 Memory	IFN+TNFa+	55	147411	0.0373106	0.000505348
PIC	107	130	Gag	CD8 Memory	IFN+IL2+	0	147411	0	0
PIC	107	130	Gag	CD8 Memory	IFN+CD107a+	133	147411	0.0902239	0.0851722
PIC	107	130	Gag	CD8 Memory	TNFa+IL2+	0	147411	0	0
PIC	107	130	Gag	CD8 Memory	TNFa+CD107a+	96	147411	0.065124	0.0268754
PIC	107	130	Gag	CD8 Memory	IL2+CD107a+	0	147411	0	0
PIC	107	130	Gag	CD8 Memory	IFN+TNFa+IL2+	4	147411	0.0027135	0.00127016
PIC	107	130	Gag	CD8 Memory	IFN+TNFa+CD107a+	267	147411	0.181126	0.147208
PIC	107	130	Gag	CD8 Memory	IFN+IL2+CD107a+	0	147411	0	0
PIC	107	130	Gag	CD8 Memory	TNFa+IL2+CD107a+	0	147411	0	0
PIC	107	130	Gag	CD8 Memory	IFN+TNFa+IL2+CD107a+	1	147411	0.000678375	0
PIC	107	130	Nef	CD4 Memory	IFN+	95	78752	0.120632	0
PIC	107	130	Nef	CD4 Memory	TNFa+	72	78752	0.0914262	0
PIC	107	130	Nef	CD4 Memory	IL2+	7	78752	0.00888866	0.00369035
PIC	107	130	Nef	CD4 Memory	CD107a+	55	78752	0.0698395	0.0152572
PIC	107	130	Nef	CD4 Memory	IFN+TNFa+	82	78752	0.104124	0.100226
PIC	107	130	Nef	CD4 Memory	IFN+IL2+	1	78752	0.00126981	0
PIC	107	130	Nef	CD4 Memory	IFN+CD107a+	0	78752	0	0
PIC	107	130	Nef	CD4 Memory	TNFa+IL2+	14	78752	0.0177773	0.00608112
PIC	107	130	Nef	CD4 Memory	TNFa+CD107a+	0	78752	0	0
PIC	107	130	Nef	CD4 Memory	IL2+CD107a+	0	78752	0	0
PIC	107	130	Nef	CD4 Memory	IFN+TNFa+IL2+	42	78752	0.053332	0.0468341
PIC	107	130	Nef	CD4 Memory	IFN+TNFa+CD107a+	48	78752	0.0609508	0.0583517
PIC	107	130	Nef	CD4 Memory	IFN+IL2+CD107a+	0	78752	0	0
PIC	107	130	Nef	CD4 Memory	TNFa+IL2+CD107a+	0	78752	0	0
PIC	107	130	Nef	CD4 Memory	IFN+TNFa+IL2+CD107a+	18	78752	0.0228566	0.0228566
PIC	107	130	Nef	CD8 Memory	IFN+	94	150121	0.0626162	0.00343901
PIC	107	130	Nef	CD8 Memory	TNFa+	122	150121	0.0812678	0.00116212
PIC	107	130	Nef	CD8 Memory	IL2+	4	150121	0.00266452	0
PIC	107	130	Nef	CD8 Memory	CD107a+	337	150121	0.224486	0.0498408
PIC	107	130	Nef	CD8 Memory	IFN+TNFa+	65	150121	0.0432984	0.00649311
PIC	107	130	Nef	CD8 Memory	IFN+IL2+	0	150121	0	0
PIC	107	130	Nef	CD8 Memory	IFN+CD107a+	9	150121	0.00599516	0.000943456
PIC	107	130	Nef	CD8 Memory	TNFa+IL2+	2	150121	0.00133226	0
PIC	107	130	Nef	CD8 Memory	TNFa+CD107a+	101	150121	0.0672791	0.0290304
PIC	107	130	Nef	CD8 Memory	IL2+CD107a+	0	150121	0	0
PIC	107	130	Nef	CD8 Memory	IFN+TNFa+IL2+	5	150121	0.00333065	0.0018873
PIC	107	130	Nef	CD8 Memory	IFN+TNFa+CD107a+	47	150121	0.0313081	0
PIC	107	130	Nef	CD8 Memory	IFN+IL2+CD107a+	0	150121	0	0
PIC	107	130	Nef	CD8 Memory	TNFa+IL2+CD107a+	0	150121	0	0
PIC	107	130	Nef	CD8 Memory	IFN+TNFa+IL2+CD107a+	0	150121	0	0
PIC	107	130	Neg	CD4 Memory	IFN+	93	76948	0.120861	0
PIC	107	130	Neg	CD4 Memory	TNFa+	78	76948	0.101367	0
PIC	107	130	Neg	CD4 Memory	IL2+	4	76948	0.00519832	0
PIC	107	130	Neg	CD4 Memory	CD107a+	42	76948	0.0545823	0
PIC	107	130	Neg	CD4 Memory	IFN+TNFa+	3	76948	0.00389874	0
PIC	107	130	Neg	CD4 Memory	IFN+IL2+	1	76948	0.00129958	0
PIC	107	130	Neg	CD4 Memory	IFN+CD107a+	0	76948	0	0
PIC	107	130	Neg	CD4 Memory	TNFa+IL2+	9	76948	0.0116962	0
PIC	107	130	Neg	CD4 Memory	TNFa+CD107a+	1	76948	0.00129958	0
PIC	107	130	Neg	CD4 Memory	IL2+CD107a+	0	76948	0	0
PIC	107	130	Neg	CD4 Memory	IFN+TNFa+IL2+	5	76948	0.00649789	0
PIC	107	130	Neg	CD4 Memory	IFN+TNFa+CD107a+	2	76948	0.00259916	0
PIC	107	130	Neg	CD4 Memory	IFN+IL2+CD107a+	0	76948	0	0
PIC	107	130	Neg	CD4 Memory	TNFa+IL2+CD107a+	0	76948	0	0
PIC	107	130	Neg	CD4 Memory	IFN+TNFa+IL2+CD107a+	0	76948	0	0
PIC	107	130	Neg	CD8 Memory	IFN+	82	138567	0.0591771	0
PIC	107	130	Neg	CD8 Memory	TNFa+	111	138567	0.0801057	0
PIC	107	130	Neg	CD8 Memory	IL2+	5	138567	0.00360836	0
PIC	107	130	Neg	CD8 Memory	CD107a+	242	138567	0.174645	0
PIC	107	130	Neg	CD8 Memory	IFN+TNFa+	51	138567	0.0368053	0
PIC	107	130	Neg	CD8 Memory	IFN+IL2+	0	138567	0	0
PIC	107	130	Neg	CD8 Memory	IFN+CD107a+	7	138567	0.00505171	0
PIC	107	130	Neg	CD8 Memory	TNFa+IL2+	2	138567	0.00144335	0
PIC	107	130	Neg	CD8 Memory	TNFa+CD107a+	53	138567	0.0382486	0
PIC	107	130	Neg	CD8 Memory	IL2+CD107a+	0	138567	0	0
PIC	107	130	Neg	CD8 Memory	IFN+TNFa+IL2+	2	138567	0.00144335	0
PIC	107	130	Neg	CD8 Memory	IFN+TNFa+CD107a+	47	138567	0.0339186	0
PIC	107	130	Neg	CD8 Memory	IFN+IL2+CD107a+	0	138567	0	0
PIC	107	130	Neg	CD8 Memory	TNFa+IL2+CD107a+	0	138567	0	0
PIC	107	130	Neg	CD8 Memory	IFN+TNFa+IL2+CD107a+	2	138567	0.00144335	0
PIC	107	130	Pol	CD4 Memory	IFN+	119	71873	0.16557	0.044709
PIC	107	130	Pol	CD4 Memory	TNFa+	87	71873	0.121047	0.0196797
PIC	107	130	Pol	CD4 Memory	IL2+	9	71873	0.0125221	0.00732377
PIC	107	130	Pol	CD4 Memory	CD107a+	21	71873	0.0292182	0
PIC	107	130	Pol	CD4 Memory	IFN+TNFa+	20	71873	0.0278269	0.0239281
PIC	107	130	Pol	CD4 Memory	IFN+IL2+	0	71873	0	0
PIC	107	130	Pol	CD4 Memory	IFN+CD107a+	0	71873	0	0
PIC	107	130	Pol	CD4 Memory	TNFa+IL2+	15	71873	0.0208701	0.00917394
PIC	107	130	Pol	CD4 Memory	TNFa+CD107a+	1	71873	0.00139134	9.17641e-05
PIC	107	130	Pol	CD4 Memory	IL2+CD107a+	0	71873	0	0
PIC	107	130	Pol	CD4 Memory	IFN+TNFa+IL2+	16	71873	0.0222615	0.0157636
PIC	107	130	Pol	CD4 Memory	IFN+TNFa+CD107a+	0	71873	0	0
PIC	107	130	Pol	CD4 Memory	IFN+IL2+CD107a+	0	71873	0	0
PIC	107	130	Pol	CD4 Memory	TNFa+IL2+CD107a+	0	71873	0	0
PIC	107	130	Pol	CD4 Memory	IFN+TNFa+IL2+CD107a+	1	71873	0.00139134	0.00139134
PIC	107	130	Pol	CD8 Memory	IFN+	106	143983	0.0736198	0.0144427
PIC	107	130	Pol	CD8 Memory	TNFa+	109	143983	0.0757034	0
PIC	107	130	Pol	CD8 Memory	IL2+	7	143983	0.00486169	0.00125332
PIC	107	130	Pol	CD8 Memory	CD107a+	182	143983	0.126404	0
PIC	107	130	Pol	CD8 Memory	IFN+TNFa+	53	143983	0.0368099	4.60121e-06
PIC	107	130	Pol	CD8 Memory	IFN+IL2+	1	143983	0.000694526	0.000694526
PIC	107	130	Pol	CD8 Memory	IFN+CD107a+	7	143983	0.00486169	0
PIC	107	130	Pol	CD8 Memory	TNFa+IL2+	3	143983	0.00208358	0.000640234
PIC	107	130	Pol	CD8 Memory	TNFa+CD107a+	66	143983	0.0458387	0.0075901
PIC	107	130	Pol	CD8 Memory	IL2+CD107a+	1	143983	0.000694526	0.000694526
PIC	107	130	Pol	CD8 Memory	IFN+TNFa+IL2+	5	143983	0.00347263	0.00202929
PIC	107	130	Pol	CD8 Memory	IFN+TNFa+CD107a+	48	143983	0.0333373	0
PIC	107	130	Pol	CD8 Memory	IFN+IL2+CD107a+	0	143983	0	0
PIC	107	130	Pol	CD8 Memory	TNFa+IL2+CD107a+	0	143983	0	0
PIC	107	130	Pol	CD8 Memory	IFN+TNFa+IL2+CD107a+	3	143983	0.00208358	0.000640234
PIC	107	227	Env	CD4 Memory	IFN+	124	66765	0.185726	0.0454687
PIC	107	227	Env	CD4 Memory	TNFa+	88	66765	0.131806	0.0219373
PIC	107	227	Env	CD4 Memory	IL2+	6	66765	0.00898674	0
PIC	107	227	Env	CD4 Memory	CD107a+	19	66765	0.028458	0
PIC	107	227	Env	CD4 Memory	IFN+TNFa+	14	66765	0.0209691	0.00460571
PIC	107	227	Env	CD4 Memory	IFN+IL2+	2	66765	0.00299558	0.00182677
PIC	107	227	Env	CD4 Memory	IFN+CD107a+	0	66765	0	0
PIC	107	227	Env	CD4 Memory	TNFa+IL2+	7	66765	0.0104845	0
PIC	107	227	Env	CD4 Memory	TNFa+CD107a+	2	66765	0.00299558	0.00182677
PIC	107	227	Env	CD4 Memory	IL2+CD107a+	0	66765	0	0
PIC	107	227	Env	CD4 Memory	IFN+TNFa+IL2+	5	66765	0.00748895	0.00281371
PIC	107	227	Env	CD4 Memory	IFN+TNFa+CD107a+	4	66765	0.00599116	0.00248473
PIC	107	227	Env	CD4 Memory	IFN+IL2+CD107a+	0	66765	0	0
PIC	107	227	Env	CD4 Memory	TNFa+IL2+CD107a+	0	66765	0	0
PIC	107	227	Env	CD4 Memory	IFN+TNFa+IL2+CD107a+	0	66765	0	0
PIC	107	227	Env	CD8 Memory	IFN+	123	134554	0.0914131	0.0351016
PIC	107	227	Env	CD8 Memory	TNFa+	57	134554	0.0423622	0.00372989
PIC	107	227	Env	CD8 Memory	IL2+	11	134554	0.00817516	0.00424645
PIC	107	227	Env	CD8 Memory	CD107a+	145	134554	0.107763	0
PIC	107	227	Env	CD8 Memory	IFN+TNFa+	17	134554	0.0126343	0.00281257
PIC	107	227	Env	CD8 Memory	IFN+IL2+	0	134554	0	0
PIC	107	227	Env	CD8 Memory	IFN+CD107a+	9	134554	0.00668876	0.0053792
PIC	107	227	Env	CD8 Memory	TNFa+IL2+	1	134554	0.000743196	8.84115e-05
PIC	107	227	Env	CD8 Memory	TNFa+CD107a+	36	134554	0.0267551	0.00907588
PIC	107	227	Env	CD8 Memory	IL2+CD107a+	0	134554	0	0
PIC	107	227	Env	CD8 Memory	IFN+TNFa+IL2+	7	134554	0.00520237	0.00192845
PIC	107	227	Env	CD8 Memory	IFN+TNFa+CD107a+	24	134554	0.0178367	0
PIC	107	227	Env	CD8 Memory	IFN+IL2+CD107a+	0	134554	0	0
PIC	107	227	Env	CD8 Memory	TNFa+IL2+CD107a+	0	134554	0	0
PIC	107	227	Env	CD8 Memory	IFN+TNFa+IL2+CD107a+	1	134554	0.000743196	0.000743196
PIC	107	227	Gag	CD4 Memory	IFN+	120	71556	0.167701	0.0274434
PIC	107	227	Gag	CD4 Memory	TNFa+	101	71556	0.141148	0.0312799
PIC	107	227	Gag	CD4 Memory	IL2+	13	71556	0.0181676	0.00414185
PIC	107	227	Gag	CD4 Memory	CD107a+	46	71556	0.0642853	0.00701355
PIC	107	227	Gag	CD4 Memory	IFN+TNFa+	83	71556	0.115993	0.0996297
PIC	107	227	Gag	CD4 Memory	IFN+IL2+	0	71556	0	0
PIC	107	227	Gag	CD4 Memory	IFN+CD107a+	0	71556	0	0
PIC	107	227	Gag	CD4 Memory	TNFa+IL2+	17	71556	0.0237576	0.00622544
PIC	107	227	Gag	CD4 Memory	TNFa+CD107a+	1	71556	0.00139751	0.000228695
PIC	107	227	Gag	CD4 Memory	IL2+CD107a+	0	71556	0	0
PIC	107	227	Gag	CD4 Memory	IFN+TNFa+IL2+	129	71556	0.180278	0.175603
PIC	107	227	Gag	CD4 Memory	IFN+TNFa+CD107a+	37	71556	0.0517078	0.0482013
PIC	107	227	Gag	CD4 Memory	IFN+IL2+CD107a+	0	71556	0	0
PIC	107	227	Gag	CD4 Memory	TNFa+IL2+CD107a+	1	71556	0.00139751	0.00139751
PIC	107	227	Gag	CD4 Memory	IFN+TNFa+IL2+CD107a+	16	71556	0.0223601	0.0223601
PIC	107	227	Gag	CD8 Memory	IFN+	96	129980	0.0738575	0.017546
PIC	107	227	Gag	CD8 Memory	TNFa+	71	129980	0.0546238	0.0159915
PIC	107	227	Gag	CD8 Memory	IL2+	4	129980	0.0030774	0
PIC	107	227	Gag	CD8 Memory	CD107a+	264	129980	0.203108	0.0714965
PIC	107	227	Gag	CD8 Memory	IFN+TNFa+	30	129980	0.0230805	0.0132587
PIC	107	227	Gag	CD8 Memory	IFN+IL2+	1	129980	0.000769349	0.000769349
PIC	107	227	Gag	CD8 Memory	IFN+CD107a+	114	129980	0.0877058	0.0863962
PIC	107	227	Gag	CD8 Memory	TNFa+IL2+	3	129980	0.00230805	0.00165326
PIC	107	227	Gag	CD8 Memory	TNFa+CD107a+	42	129980	0.0323127	0.0146335
PIC	107	227	Gag	CD8 Memory	IL2+CD107a+	0	129980	0	0
PIC	107	227	Gag	CD8 Memory	IFN+TNFa+IL2+	4	129980	0.0030774	0
PIC	107	227	Gag	CD8 Memory	IFN+TNFa+CD107a+	194	129980	0.149254	0.13092
PIC	107	227	Gag	CD8 Memory	IFN+IL2+CD107a+	0	129980	0	0
PIC	107	227	Gag	CD8 Memory	TNFa+IL2+CD107a+	0	129980	0	0
PIC	107	227	Gag	CD8 Memory	IFN+TNFa+IL2+CD107a+	1	129980	0.000769349	0.000769349
PIC	107	227	Nef	CD4 Memory	IFN+	103	83940	0.122707	0
PIC	107	227	Nef	CD4 Memory	TNFa+	101	83940	0.120324	0.0104558
PIC	107	227	Nef	CD4 Memory	IL2+	11	83940	0.0131046	0
PIC	107	227	Nef	CD4 Memory	CD107a+	81	83940	0.0964975	0.0392257
PIC	107	227	Nef	CD4 Memory	IFN+TNFa+	89	83940	0.106028	0.0896648
PIC	107	227	Nef	CD4 Memory	IFN+IL2+	0	83940	0	0
PIC	107	227	Nef	CD4 Memory	IFN+CD107a+	1	83940	0.00119133	0.00119133
PIC	107	227	Nef	CD4 Memory	TNFa+IL2+	12	83940	0.0142959	0
PIC	107	227	Nef	CD4 Memory	TNFa+CD107a+	2	83940	0.00238265	0.00121384
PIC	107	227	Nef	CD4 Memory	IL2+CD107a+	0	83940	0	0
PIC	107	227	Nef	CD4 Memory	IFN+TNFa+IL2+	47	83940	0.0559924	0.0513171
PIC	107	227	Nef	CD4 Memory	IFN+TNFa+CD107a+	29	83940	0.0345485	0.0310421
PIC	107	227	Nef	CD4 Memory	IFN+IL2+CD107a+	0	83940	0	0
PIC	107	227	Nef	CD4 Memory	TNFa+IL2+CD107a+	0	83940	0	0
PIC	107	227	Nef	CD4 Memory	IFN+TNFa+IL2+CD107a+	15	83940	0.0178699	0.0178699
PIC	107	227	Nef	CD8 Memory	IFN+	101	150848	0.0669548	0.0106433
PIC	107	227	Nef	CD8 Memory	TNFa+	56	150848	0.0371235	0
PIC	107	227	Nef	CD8 Memory	IL2+	10	150848	0.00662919	0.00270048
PIC	107	227	Nef	CD8 Memory	CD107a+	284	150848	0.188269	0.0566573
PIC	107	227	Nef	CD8 Memory	IFN+TNFa+	28	150848	0.0185617	0.00873996
PIC	107	227	Nef	CD8 Memory	IFN+IL2+	0	150848	0	0
PIC	107	227	Nef	CD8 Memory	IFN+CD107a+	2	150848	0.00132584	1.62689e-05
PIC	107	227	Nef	CD8 Memory	TNFa+IL2+	3	150848	0.00198876	0.00133397
PIC	107	227	Nef	CD8 Memory	TNFa+CD107a+	34	150848	0.0225392	0.00486006
PIC	107	227	Nef	CD8 Memory	IL2+CD107a+	0	150848	0	0
PIC	107	227	Nef	CD8 Memory	IFN+TNFa+IL2+	11	150848	0.00729211	0.00401819
PIC	107	227	Nef	CD8 Memory	IFN+TNFa+CD107a+	36	150848	0.0238651	0.00553112
PIC	107	227	Nef	CD8 Memory	IFN+IL2+CD107a+	0	150848	0	0
PIC	107	227	Nef	CD8 Memory	TNFa+IL2+CD107a+	0	150848	0	0
PIC	107	227	Nef	CD8 Memory	IFN+TNFa+IL2+CD107a+	2	150848	0.00132584	0.00132584
PIC	107	227	Neg	CD4 Memory	IFN+	120	85557	0.140257	0
PIC	107	227	Neg	CD4 Memory	TNFa+	94	85557	0.109868	0
PIC	107	227	Neg	CD4 Memory	IL2+	12	85557	0.0140257	0
PIC	107	227	Neg	CD4 Memory	CD107a+	49	85557	0.0572718	0
PIC	107	227	Neg	CD4 Memory	IFN+TNFa+	14	85557	0.0163634	0
PIC	107	227	Neg	CD4 Memory	IFN+IL2+	1	85557	0.00116881	0
PIC	107	227	Neg	CD4 Memory	IFN+CD107a+	0	85557	0	0
PIC	107	227	Neg	CD4 Memory	TNFa+IL2+	15	85557	0.0175322	0
PIC	107	227	Neg	CD4 Memory	TNFa+CD107a+	1	85557	0.00116881	0
PIC	107	227	Neg	CD4 Memory	IL2+CD107a+	1	85557	0.00116881	0
PIC	107	227	Neg	CD4 Memory	IFN+TNFa+IL2+	4	85557	0.00467525	0
PIC	107	227	Neg	CD4 Memory	IFN+TNFa+CD107a+	3	85557	0.00350643	0
PIC	107	227	Neg	CD4 Memory	IFN+IL2+CD107a+	0	85557	0	0
PIC	107	227	Neg	CD4 Memory	TNFa+IL2+CD107a+	0	85557	0	0
PIC	107	227	Neg	CD4 Memory	IFN+TNFa+IL2+CD107a+	0	85557	0	0
PIC	107	227	Neg	CD8 Memory	IFN+	86	152722	0.0563115	0
PIC	107	227	Neg	CD8 Memory	TNFa+	59	152722	0.0386323	0
PIC	107	227	Neg	CD8 Memory	IL2+	6	152722	0.00392871	0
PIC	107	227	Neg	CD8 Memory	CD107a+	201	152722	0.131612	0
PIC	107	227	Neg	CD8 Memory	IFN+TNFa+	15	152722	0.00982177	0
PIC	107	227	Neg	CD8 Memory	IFN+IL2+	0	152722	0	0
PIC	107	227	Neg	CD8 Memory	IFN+CD107a+	2	152722	0.00130957	0
PIC	107	227	Neg	CD8 Memory	TNFa+IL2+	1	152722	0.000654785	0
PIC	107	227	Neg	CD8 Memory	TNFa+CD107a+	27	152722	0.0176792	0
PIC	107	227	Neg	CD8 Memory	IL2+CD107a+	0	152722	0	0
PIC	107	227	Neg	CD8 Memory	IFN+TNFa+IL2+	5	152722	0.00327392	0
PIC	107	227	Neg	CD8 Memory	IFN+TNFa+CD107a+	28	152722	0.018334	0
PIC	107	227	Neg	CD8 Memory	IFN+IL2+CD107a+	0	152722	0	0
PIC	107	227	Neg	CD8 Memory	TNFa+IL2+CD107a+	0	152722	0	0
PIC	107	227	Neg	CD8 Memory	IFN+TNFa+IL2+CD107a+	0	152722	0	0
PIC	107	227	Pol	CD4 Memory	IFN+	110	73184	0.150306	0.0100487
PIC	107	227	Pol	CD4 Memory	TNFa+	90	73184	0.122978	0.0131094
PIC	107	227	Pol	CD4 Memory	IL2+	6	73184	0.00819851	0
PIC	107	227	Pol	CD4 Memory	CD107a+	34	73184	0.0464582	0
PIC	107	227	Pol	CD4 Memory	IFN+TNFa+	27	73184	0.0368933	0.0205299
PIC	107	227	Pol	CD4 Memory	IFN+IL2+	0	73184	0	0
PIC	107	227	Pol	CD4 Memory	IFN+CD107a+	0	73184	0	0
PIC	107	227	Pol	CD4 Memory	TNFa+IL2+	13	73184	0.0177634	0.000231274
PIC	107	227	Pol	CD4 Memory	TNFa+CD107a+	2	73184	0.00273284	0.00156403
PIC	107	227	Pol	CD4 Memory	IL2+CD107a+	0	73184	0	0
PIC	107	227	Pol	CD4 Memory	IFN+TNFa+IL2+	20	73184	0.0273284	0.0226531
PIC	107	227	Pol	CD4 Memory	IFN+TNFa+CD107a+	3	73184	0.00409926	0.000592822
PIC	107	227	Pol	CD4 Memory	IFN+IL2+CD107a+	0	73184	0	0
PIC	107	227	Pol	CD4 Memory	TNFa+IL2+CD107a+	0	73184	0	0
PIC	107	227	Pol	CD4 Memory	IFN+TNFa+IL2+CD107a+	2	73184	0.00273284	0.00273284
PIC	107	227	Pol	CD8 Memory	IFN+	125	143647	0.0870189	0.0307074
PIC	107	227	Pol	CD8 Memory	TNFa+	47	143647	0.0327191	0
PIC	107	227	Pol	CD8 Memory	IL2+	6	143647	0.00417691	0.000248199
PIC	107	227	Pol	CD8 Memory	CD107a+	173	143647	0.120434	0
PIC	107	227	Pol	CD8 Memory	IFN+TNFa+	19	143647	0.0132269	0.0034051
PIC	107	227	Pol	CD8 Memory	IFN+IL2+	0	143647	0	0
PIC	107	227	Pol	CD8 Memory	IFN+CD107a+	3	143647	0.00208845	0.000778884
PIC	107	227	Pol	CD8 Memory	TNFa+IL2+	1	143647	0.000696151	4.13665e-05
PIC	107	227	Pol	CD8 Memory	TNFa+CD107a+	37	143647	0.0257576	0.0080784
PIC	107	227	Pol	CD8 Memory	IL2+CD107a+	0	143647	0	0
PIC	107	227	Pol	CD8 Memory	IFN+TNFa+IL2+	5	143647	0.00348075	0.000206832
PIC	107	227	Pol	CD8 Memory	IFN+TNFa+CD107a+	29	143647	0.0201884	0.00185441
PIC	107	227	Pol	CD8 Memory	IFN+IL2+CD107a+	0	143647	0	0
PIC	107	227	Pol	CD8 Memory	TNFa+IL2+CD107a+	0	143647	0	0
PIC	107	227	Pol	CD8 Memory	IFN+TNFa+IL2+CD107a+	0	143647	0	0
PIC	107	281	Env	CD4 Memory	IFN+	122	72858	0.167449	0.0383852
PIC	107	281	Env	CD4 Memory	TNFa+	45	72858	0.061764	0
PIC	107	281	Env	CD4 Memory	IL2+	4	72858	0.00549013	0
PIC	107	281	Env	CD4 Memory	CD107a+	11	72858	0.0150979	0
PIC	107	281	Env	CD4 Memory	IFN+TNFa+	7	72858	0.00960773	0.00738249
PIC	107	281	Env	CD4 Memory	IFN+IL2+	3	72858	0.0041176	0.0041176
PIC	107	281	Env	CD4 Memory	IFN+CD107a+	0	72858	0	0
PIC	107	281	Env	CD4 Memory	TNFa+IL2+	8	72858	0.0109803	0
PIC	107	281	Env	CD4 Memory	TNFa+CD107a+	4	72858	0.00549013	0.00549013
PIC	107	281	Env	CD4 Memory	IL2+CD107a+	0	72858	0	0
PIC	107	281	Env	CD4 Memory	IFN+TNFa+IL2+	4	72858	0.00549013	0.00103965
PIC	107	281	Env	CD4 Memory	IFN+TNFa+CD107a+	3	72858	0.0041176	0.00300498
PIC	107	281	Env	CD4 Memory	IFN+IL2+CD107a+	0	72858	0	0
PIC	107	281	Env	CD4 Memory	TNFa+IL2+CD107a+	0	72858	0	0
PIC	107	281	Env	CD4 Memory	IFN+TNFa+IL2+CD107a+	0	72858	0	0
PIC	107	281	Env	CD8 Memory	IFN+	105	136077	0.0771622	0.0199338
PIC	107	281	Env	CD8 Memory	TNFa+	45	136077	0.0330695	0.00844798
PIC	107	281	Env	CD8 Memory	IL2+	5	136077	0.00367439	0.0023435
PIC	107	281	Env	CD8 Memory	CD107a+	127	136077	0.0933295	0
PIC	107	281	Env	CD8 Memory	IFN+TNFa+	16	136077	0.011758	0.00443814
PIC	107	281	Env	CD8 Memory	IFN+IL2+	0	136077	0	0
PIC	107	281	Env	CD8 Memory	IFN+CD107a+	3	136077	0.00220463	0.000208294
PIC	107	281	Env	CD8 Memory	TNFa+IL2+	2	136077	0.00146976	0
PIC	107	281	Env	CD8 Memory	TNFa+CD107a+	23	136077	0.0169022	0.00159692
PIC	107	281	Env	CD8 Memory	IL2+CD107a+	0	136077	0	0
PIC	107	281	Env	CD8 Memory	IFN+TNFa+IL2+	6	136077	0.00440927	0.000416588
PIC	107	281	Env	CD8 Memory	IFN+TNFa+CD107a+	25	136077	0.018372	0.00972114
PIC	107	281	Env	CD8 Memory	IFN+IL2+CD107a+	1	136077	0.000734878	0.000734878
PIC	107	281	Env	CD8 Memory	TNFa+IL2+CD107a+	0	136077	0	0
PIC	107	281	Env	CD8 Memory	IFN+TNFa+IL2+CD107a+	1	136077	0.000734878	0.000734878
PIC	107	281	Gag	CD4 Memory	IFN+	111	86345	0.128554	0
PIC	107	281	Gag	CD4 Memory	TNFa+	78	86345	0.0903353	0.0124519
PIC	107	281	Gag	CD4 Memory	IL2+	18	86345	0.0208466	0.0152835
PIC	107	281	Gag	CD4 Memory	CD107a+	69	86345	0.079912	0.0298441
PIC	107	281	Gag	CD4 Memory	IFN+TNFa+	95	86345	0.110024	0.107799
PIC	107	281	Gag	CD4 Memory	IFN+IL2+	0	86345	0	0
PIC	107	281	Gag	CD4 Memory	IFN+CD107a+	0	86345	0	0
PIC	107	281	Gag	CD4 Memory	TNFa+IL2+	17	86345	0.0196885	0.00744965
PIC	107	281	Gag	CD4 Memory	TNFa+CD107a+	0	86345	0	0
PIC	107	281	Gag	CD4 Memory	IL2+CD107a+	0	86345	0	0
PIC	107	281	Gag	CD4 Memory	IFN+TNFa+IL2+	170	86345	0.196885	0.192434
PIC	107	281	Gag	CD4 Memory	IFN+TNFa+CD107a+	34	86345	0.0393769	0.0382643
PIC	107	281	Gag	CD4 Memory	IFN+IL2+CD107a+	0	86345	0	0
PIC	107	281	Gag	CD4 Memory	TNFa+IL2+CD107a+	1	86345	0.00115814	0.00115814
PIC	107	281	Gag	CD4 Memory	IFN+TNFa+IL2+CD107a+	47	86345	0.0544328	0.0544328
PIC	107	281	Gag	CD8 Memory	IFN+	118	139941	0.0843212	0.0270928
PIC	107	281	Gag	CD8 Memory	TNFa+	49	139941	0.0350148	0.0103932
PIC	107	281	Gag	CD8 Memory	IL2+	15	139941	0.0107188	0.00938791
PIC	107	281	Gag	CD8 Memory	CD107a+	259	139941	0.185078	0.073283
PIC	107	281	Gag	CD8 Memory	IFN+TNFa+	29	139941	0.020723	0.0134031
PIC	107	281	Gag	CD8 Memory	IFN+IL2+	0	139941	0	0
PIC	107	281	Gag	CD8 Memory	IFN+CD107a+	125	139941	0.0893234	0.087327
PIC	107	281	Gag	CD8 Memory	TNFa+IL2+	2	139941	0.00142917	0
PIC	107	281	Gag	CD8 Memory	TNFa+CD107a+	27	139941	0.0192938	0.00398857
PIC	107	281	Gag	CD8 Memory	IL2+CD107a+	0	139941	0	0
PIC	107	281	Gag	CD8 Memory	IFN+TNFa+IL2+	9	139941	0.00643128	0.0024386
PIC	107	281	Gag	CD8 Memory	IFN+TNFa+CD107a+	191	139941	0.136486	0.127835
PIC	107	281	Gag	CD8 Memory	IFN+IL2+CD107a+	0	139941	0	0
PIC	107	281	Gag	CD8 Memory	TNFa+IL2+CD107a+	0	139941	0	0
PIC	107	281	Gag	CD8 Memory	IFN+TNFa+IL2+CD107a+	3	139941	0.00214376	0.00214376
PIC	107	281	Nef	CD4 Memory	IFN+	119	87194	0.136477	0.00741344
PIC	107	281	Nef	CD4 Memory	TNFa+	68	87194	0.077987	0.000103664
PIC	107	281	Nef	CD4 Memory	IL2+	14	87194	0.0160562	0.0104931
PIC	107	281	Nef	CD4 Memory	CD107a+	48	87194	0.0550497	0.00498179
PIC	107	281	Nef	CD4 Memory	IFN+TNFa+	90	87194	0.103218	0.100993
PIC	107	281	Nef	CD4 Memory	IFN+IL2+	1	87194	0.00114687	0.00114687
PIC	107	281	Nef	CD4 Memory	IFN+CD107a+	1	87194	0.00114687	3.42486e-05
PIC	107	281	Nef	CD4 Memory	TNFa+IL2+	13	87194	0.0149093	0.00267047
PIC	107	281	Nef	CD4 Memory	TNFa+CD107a+	0	87194	0	0
PIC	107	281	Nef	CD4 Memory	IL2+CD107a+	0	87194	0	0
PIC	107	281	Nef	CD4 Memory	IFN+TNFa+IL2+	60	87194	0.0688121	0.0643616
PIC	107	281	Nef	CD4 Memory	IFN+TNFa+CD107a+	58	87194	0.0665183	0.0654057
PIC	107	281	Nef	CD4 Memory	IFN+IL2+CD107a+	0	87194	0	0
PIC	107	281	Nef	CD4 Memory	TNFa+IL2+CD107a+	1	87194	0.00114687	0.00114687
PIC	107	281	Nef	CD4 Memory	IFN+TNFa+IL2+CD107a+	25	87194	0.0286717	0.0286717
PIC	107	281	Nef	CD8 Memory	IFN+	131	141834	0.0923615	0.0351331
PIC	107	281	Nef	CD8 Memory	TNFa+	46	141834	0.0324323	0.00781075
PIC	107	281	Nef	CD8 Memory	IL2+	15	141834	0.0105757	0.00924485
PIC	107	281	Nef	CD8 Memory	CD107a+	260	141834	0.183313	0.0715178
PIC	107	281	Nef	CD8 Memory	IFN+TNFa+	22	141834	0.0155111	0.00819118
PIC	107	281	Nef	CD8 Memory	IFN+IL2+	1	141834	0.00070505	0.00070505
PIC	107	281	Nef	CD8 Memory	IFN+CD107a+	9	141834	0.00634545	0.00434911
PIC	107	281	Nef	CD8 Memory	TNFa+IL2+	1	141834	0.00070505	0
PIC	107	281	Nef	CD8 Memory	TNFa+CD107a+	27	141834	0.0190363	0.00373106
PIC	107	281	Nef	CD8 Memory	IL2+CD107a+	0	141834	0	0
PIC	107	281	Nef	CD8 Memory	IFN+TNFa+IL2+	12	141834	0.00846059	0.00446791
PIC	107	281	Nef	CD8 Memory	IFN+TNFa+CD107a+	19	141834	0.0133959	0.00474513
PIC	107	281	Nef	CD8 Memory	IFN+IL2+CD107a+	1	141834	0.00070505	0.00070505
PIC	107	281	Nef	CD8 Memory	TNFa+IL2+CD107a+	2	141834	0.0014101	0.0014101
PIC	107	281	Nef	CD8 Memory	IFN+TNFa+IL2+CD107a+	2	141834	0.0014101	0.0014101
PIC	107	281	Neg	CD4 Memory	IFN+	116	89878	0.129064	0
PIC	107	281	Neg	CD4 Memory	TNFa+	70	89878	0.0778834	0
PIC	107	281	Neg	CD4 Memory	IL2+	5	89878	0.0055631	0
PIC	107	281	Neg	CD4 Memory	CD107a+	45	89878	0.0500679	0
PIC	107	281	Neg	CD4 Memory	IFN+TNFa+	2	89878	0.00222524	0
PIC	107	281	Neg	CD4 Memory	IFN+IL2+	0	89878	0	0
PIC	107	281	Neg	CD4 Memory	IFN+CD107a+	1	89878	0.00111262	0
PIC	107	281	Neg	CD4 Memory	TNFa+IL2+	11	89878	0.0122388	0
PIC	107	281	Neg	CD4 Memory	TNFa+CD107a+	0	89878	0	0
PIC	107	281	Neg	CD4 Memory	IL2+CD107a+	0	89878	0	0
PIC	107	281	Neg	CD4 Memory	IFN+TNFa+IL2+	4	89878	0.00445048	0
PIC	107	281	Neg	CD4 Memory	IFN+TNFa+CD107a+	1	89878	0.00111262	0
PIC	107	281	Neg	CD4 Memory	IFN+IL2+CD107a+	0	89878	0	0
PIC	107	281	Neg	CD4 Memory	TNFa+IL2+CD107a+	0	89878	0	0
PIC	107	281	Neg	CD4 Memory	IFN+TNFa+IL2+CD107a+	0	89878	0	0
PIC	107	281	Neg	CD8 Memory	IFN+	86	150275	0.0572284	0
PIC	107	281	Neg	CD8 Memory	TNFa+	37	150275	0.0246215	0
PIC	107	281	Neg	CD8 Memory	IL2+	2	150275	0.00133089	0
PIC	107	281	Neg	CD8 Memory	CD107a+	168	150275	0.111795	0
PIC	107	281	Neg	CD8 Memory	IFN+TNFa+	11	150275	0.00731991	0
PIC	107	281	Neg	CD8 Memory	IFN+IL2+	0	150275	0	0
PIC	107	281	Neg	CD8 Memory	IFN+CD107a+	3	150275	0.00199634	0
PIC	107	281	Neg	CD8 Memory	TNFa+IL2+	4	150275	0.00266179	0
PIC	107	281	Neg	CD8 Memory	TNFa+CD107a+	23	150275	0.0153053	0
PIC	107	281	Neg	CD8 Memory	IL2+CD107a+	0	150275	0	0
PIC	107	281	Neg	CD8 Memory	IFN+TNFa+IL2+	6	150275	0.00399268	0
PIC	107	281	Neg	CD8 Memory	IFN+TNFa+CD107a+	13	150275	0.00865081	0
PIC	107	281	Neg	CD8 Memory	IFN+IL2+CD107a+	0	150275	0	0
PIC	107	281	Neg	CD8 Memory	TNFa+IL2+CD107a+	0	150275	0	0
PIC	107	281	Neg	CD8 Memory	IFN+TNFa+IL2+CD107a+	0	150275	0	0
PIC	107	281	Pol	CD4 Memory	IFN+	148	89597	0.165184	0.0361203
PIC	107	281	Pol	CD4 Memory	TNFa+	94	89597	0.104914	0.0270309
PIC	107	281	Pol	CD4 Memory	IL2+	9	89597	0.010045	0.00448188
PIC	107	281	Pol	CD4 Memory	CD107a+	41	89597	0.0457605	0
PIC	107	281	Pol	CD4 Memory	IFN+TNFa+	12	89597	0.0133933	0.0111681
PIC	107	281	Pol	CD4 Memory	IFN+IL2+	0	89597	0	0
PIC	107	281	Pol	CD4 Memory	IFN+CD107a+	1	89597	0.00111611	3.48947e-06
PIC	107	281	Pol	CD4 Memory	TNFa+IL2+	17	89597	0.0189738	0.00673504
PIC	107	281	Pol	CD4 Memory	TNFa+CD107a+	0	89597	0	0
PIC	107	281	Pol	CD4 Memory	IL2+CD107a+	0	89597	0	0
PIC	107	281	Pol	CD4 Memory	IFN+TNFa+IL2+	28	89597	0.031251	0.0268006
PIC	107	281	Pol	CD4 Memory	IFN+TNFa+CD107a+	8	89597	0.00892887	0.00781625
PIC	107	281	Pol	CD4 Memory	IFN+IL2+CD107a+	0	89597	0	0
PIC	107	281	Pol	CD4 Memory	TNFa+IL2+CD107a+	1	89597	0.00111611	0.00111611
PIC	107	281	Pol	CD4 Memory	IFN+TNFa+IL2+CD107a+	2	89597	0.00223222	0.00223222
PIC	107	281	Pol	CD8 Memory	IFN+	159	158617	0.100241	0.043013
PIC	107	281	Pol	CD8 Memory	TNFa+	47	158617	0.0296311	0.0050096
PIC	107	281	Pol	CD8 Memory	IL2+	11	158617	0.00693494	0.00560405
PIC	107	281	Pol	CD8 Memory	CD107a+	159	158617	0.100241	0
PIC	107	281	Pol	CD8 Memory	IFN+TNFa+	26	158617	0.0163917	0.00907177
PIC	107	281	Pol	CD8 Memory	IFN+IL2+	1	158617	0.000630449	0.000630449
PIC	107	281	Pol	CD8 Memory	IFN+CD107a+	2	158617	0.0012609	0
PIC	107	281	Pol	CD8 Memory	TNFa+IL2+	1	158617	0.000630449	0
PIC	107	281	Pol	CD8 Memory	TNFa+CD107a+	18	158617	0.0113481	0
PIC	107	281	Pol	CD8 Memory	IL2+CD107a+	0	158617	0	0
PIC	107	281	Pol	CD8 Memory	IFN+TNFa+IL2+	6	158617	0.0037827	0
PIC	107	281	Pol	CD8 Memory	IFN+TNFa+CD107a+	15	158617	0.00945674	0.000805935
PIC	107	281	Pol	CD8 Memory	IFN+IL2+CD107a+	0	158617	0	0
PIC	107	281	Pol	CD8 Memory	TNFa+IL2+CD107a+	0	158617	0	0
PIC	107	281	Pol	CD8 Memory	IFN+TNFa+IL2+CD107a+	2	158617	0.0012609	0.0012609
PIC	142	6	Env	CD4 Memory	IFN+	187	110016	0.169975	0.0782803
PIC	142	6	Env	CD4 Memory	TNFa+	117	110016	0.106348	0
PIC	142	6	Env	CD4 Memory	IL2+	9	110016	0.00818063	0
PIC	142	6	Env	CD4 Memory	CD107a+	18	110016	0.0163613	0.00122714
PIC	142	6	Env	CD4 Memory	IFN+TNFa+	30	110016	0.0272688	0.00679319
PIC	142	6	Env	CD4 Memory	IFN+IL2+	0	110016	0	0
PIC	142	6	Env	CD4 Memory	IFN+CD107a+	0	110016	0	0
PIC	142	6	Env	CD4 Memory	TNFa+IL2+	12	110016	0.0109075	0.00556605
PIC	142	6	Env	CD4 Memory	TNFa+CD107a+	1	110016	0.000908959	0.000908959
PIC	142	6	Env	CD4 Memory	IL2+CD107a+	0	110016	0	0
PIC	142	6	Env	CD4 Memory	IFN+TNFa+IL2+	13	110016	0.0118165	0.0020238
PIC	142	6	Env	CD4 Memory	IFN+TNFa+CD107a+	1	110016	0.000908959	1.87166e-05
PIC	142	6	Env	CD4 Memory	IFN+IL2+CD107a+	0	110016	0	0
PIC	142	6	Env	CD4 Memory	TNFa+IL2+CD107a+	0	110016	0	0
PIC	142	6	Env	CD4 Memory	IFN+TNFa+IL2+CD107a+	0	110016	0	0
PIC	142	6	Env	CD8 Memory	IFN+	79	123403	0.0640179	0.00839435
PIC	142	6	Env	CD8 Memory	TNFa+	70	123403	0.0567247	0.0174174
PIC	142	6	Env	CD8 Memory	IL2+	4	123403	0.00324141	0
PIC	142	6	Env	CD8 Memory	CD107a+	258	123403	0.209071	0.022176
PIC	142	6	Env	CD8 Memory	IFN+TNFa+	25	123403	0.0202588	0.0158089
PIC	142	6	Env	CD8 Memory	IFN+IL2+	1	123403	0.000810353	0
PIC	142	6	Env	CD8 Memory	IFN+CD107a+	4	123403	0.00324141	0
PIC	142	6	Env	CD8 Memory	TNFa+IL2+	5	123403	0.00405177	0.00256847
PIC	142	6	Env	CD8 Memory	TNFa+CD107a+	30	123403	0.0243106	0.00651106
PIC	142	6	Env	CD8 Memory	IL2+CD107a+	0	123403	0	0
PIC	142	6	Env	CD8 Memory	IFN+TNFa+IL2+	8	123403	0.00648282	0
PIC	142	6	Env	CD8 Memory	IFN+TNFa+CD107a+	7	123403	0.00567247	0
PIC	142	6	Env	CD8 Memory	IFN+IL2+CD107a+	1	123403	0.000810353	6.87059e-05
PIC	142	6	Env	CD8 Memory	TNFa+IL2+CD107a+	0	123403	0	0
PIC	142	6	Env	CD8 Memory	IFN+TNFa+IL2+CD107a+	1	123403	0.000810353	6.87059e-05
PIC	142	6	Gag	CD4 Memory	IFN+	147	108213	0.135843	0.0441483
PIC	142	6	Gag	CD4 Memory	TNFa+	187	108213	0.172807	0.0526247
PIC	142	6	Gag	CD4 Memory	IL2+	12	108213	0.0110892	0.00218682
PIC	142	6	Gag	CD4 Memory	CD107a+	19	108213	0.017558	0.00242385
PIC	142	6	Gag	CD4 Memory	IFN+TNFa+	93	108213	0.0859416	0.065466
PIC	142	6	Gag	CD4 Memory	IFN+IL2+	0	108213	0	0
PIC	142	6	Gag	CD4 Memory	IFN+CD107a+	0	108213	0	0
PIC	142	6	Gag	CD4 Memory	TNFa+IL2+	37	108213	0.0341918	0.0288504
PIC	142	6	Gag	CD4 Memory	TNFa+CD107a+	1	108213	0.000924103	0.000924103
PIC	142	6	Gag	CD4 Memory	IL2+CD107a+	0	108213	0	0
PIC	142	6	Gag	CD4 Memory	IFN+TNFa+IL2+	70	108213	0.0646872	0.0548946
PIC	142	6	Gag	CD4 Memory	IFN+TNFa+CD107a+	8	108213	0.00739283	0.00650259
PIC	142	6	Gag	CD4 Memory	IFN+IL2+CD107a+	0	108213	0	0
PIC	142	6	Gag	CD4 Memory	TNFa+IL2+CD107a+	0	108213	0	0
PIC	142	6	Gag	CD4 Memory	IFN+TNFa+IL2+CD107a+	1	108213	0.000924103	0.000924103
PIC	142	6	Gag	CD8 Memory	IFN+	125	125407	0.0996755	0.0440519
PIC	142	6	Gag	CD8 Memory	TNFa+	51	125407	0.0406676	0.00136028
PIC	142	6	Gag	CD8 Memory	IL2+	3	125407	0.00239221	0
PIC	142	6	Gag	CD8 Memory	CD107a+	266	125407	0.212109	0.0252143
PIC	142	6	Gag	CD8 Memory	IFN+TNFa+	18	125407	0.0143533	0.00990338
PIC	142	6	Gag	CD8 Memory	IFN+IL2+	0	125407	0	0
PIC	142	6	Gag	CD8 Memory	IFN+CD107a+	76	125407	0.0606027	0.0561528
PIC	142	6	Gag	CD8 Memory	TNFa+IL2+	6	125407	0.00478442	0.00330113
PIC	142	6	Gag	CD8 Memory	TNFa+CD107a+	28	125407	0.0223273	0.00452777
PIC	142	6	Gag	CD8 Memory	IL2+CD107a+	0	125407	0	0
PIC	142	6	Gag	CD8 Memory	IFN+TNFa+IL2+	6	125407	0.00478442	0
PIC	142	6	Gag	CD8 Memory	IFN+TNFa+CD107a+	67	125407	0.053426	0.0474929
PIC	142	6	Gag	CD8 Memory	IFN+IL2+CD107a+	0	125407	0	0
PIC	142	6	Gag	CD8 Memory	TNFa+IL2+CD107a+	0	125407	0	0
PIC	142	6	Gag	CD8 Memory	IFN+TNFa+IL2+CD107a+	2	125407	0.00159481	0.00085316
PIC	142	6	Nef	CD4 Memory	IFN+	273	109835	0.248555	0.15686
PIC	142	6	Nef	CD4 Memory	TNFa+	119	109835	0.108344	0
PIC	142	6	Nef	CD4 Memory	IL2+	11	109835	0.010015	0.0011126
PIC	142	6	Nef	CD4 Memory	CD107a+	23	109835	0.0209405	0.00580639
PIC	142	6	Nef	CD4 Memory	IFN+TNFa+	67	109835	0.0610006	0.040525
PIC	142	6	Nef	CD4 Memory	IFN+IL2+	0	109835	0	0
PIC	142	6	Nef	CD4 Memory	IFN+CD107a+	0	109835	0	0
PIC	142	6	Nef	CD4 Memory	TNFa+IL2+	7	109835	0.0063732	0.00103174
PIC	142	6	Nef	CD4 Memory	TNFa+CD107a+	1	109835	0.000910457	0.000910457
PIC	142	6	Nef	CD4 Memory	IL2+CD107a+	0	109835	0	0
PIC	142	6	Nef	CD4 Memory	IFN+TNFa+IL2+	28	109835	0.0254928	0.0157001
PIC	142	6	Nef	CD4 Memory	IFN+TNFa+CD107a+	3	109835	0.00273137	0.00184113
PIC	142	6	Nef	CD4 Memory	IFN+IL2+CD107a+	0	109835	0	0
PIC	142	6	Nef	CD4 Memory	TNFa+IL2+CD107a+	0	109835	0	0
PIC	142	6	Nef	CD4 Memory	IFN+TNFa+IL2+CD107a+	2	109835	0.00182091	0.00182091
PIC	142	6	Nef	CD8 Memory	IFN+	238	131319	0.181238	0.125615
PIC	142	6	Nef	CD8 Memory	TNFa+	72	131319	0.0548283	0.015521
PIC	142	6	Nef	CD8 Memory	IL2+	15	131319	0.0114226	0.00697268
PIC	142	6	Nef	CD8 Memory	CD107a+	1195	131319	0.909998	0.723103
PIC	142	6	Nef	CD8 Memory	IFN+TNFa+	58	131319	0.0441673	0.0397174
PIC	142	6	Nef	CD8 Memory	IFN+IL2+	1	131319	0.000761504	0
PIC	142	6	Nef	CD8 Memory	IFN+CD107a+	168	131319	0.127933	0.123483
PIC	142	6	Nef	CD8 Memory	TNFa+IL2+	8	131319	0.00609204	0.00460874
PIC	142	6	Nef	CD8 Memory	TNFa+CD107a+	100	131319	0.0761504	0.0583509
PIC	142	6	Nef	CD8 Memory	IL2+CD107a+	0	131319	0	0
PIC	142	6	Nef	CD8 Memory	IFN+TNFa+IL2+	9	131319	0.00685354	0
PIC	142	6	Nef	CD8 Memory	IFN+TNFa+CD107a+	146	131319	0.11118	0.105246
PIC	142	6	Nef	CD8 Memory	IFN+IL2+CD107a+	0	131319	0	0
PIC	142	6	Nef	CD8 Memory	TNFa+IL2+CD107a+	0	131319	0	0
PIC	142	6	Nef	CD8 Memory	IFN+TNFa+IL2+CD107a+	1	131319	0.000761504	1.98572e-05
PIC	142	6	Neg	CD4 Memory	IFN+	103	112329	0.0916949	0
PIC	142	6	Neg	CD4 Memory	TNFa+	135	112329	0.120183	0
PIC	142	6	Neg	CD4 Memory	IL2+	10	112329	0.00890242	0
PIC	142	6	Neg	CD4 Memory	CD107a+	17	112329	0.0151341	0
PIC	142	6	Neg	CD4 Memory	IFN+TNFa+	23	112329	0.0204756	0
PIC	142	6	Neg	CD4 Memory	IFN+IL2+	1	112329	0.000890242	0
PIC	142	6	Neg	CD4 Memory	IFN+CD107a+	0	112329	0	0
PIC	142	6	Neg	CD4 Memory	TNFa+IL2+	6	112329	0.00534145	0
PIC	142	6	Neg	CD4 Memory	TNFa+CD107a+	0	112329	0	0
PIC	142	6	Neg	CD4 Memory	IL2+CD107a+	0	112329	0	0
PIC	142	6	Neg	CD4 Memory	IFN+TNFa+IL2+	11	112329	0.00979266	0
PIC	142	6	Neg	CD4 Memory	IFN+TNFa+CD107a+	1	112329	0.000890242	0
PIC	142	6	Neg	CD4 Memory	IFN+IL2+CD107a+	0	112329	0	0
PIC	142	6	Neg	CD4 Memory	TNFa+IL2+CD107a+	0	112329	0	0
PIC	142	6	Neg	CD4 Memory	IFN+TNFa+IL2+CD107a+	0	112329	0	0
PIC	142	6	Neg	CD8 Memory	IFN+	75	134835	0.0556235	0
PIC	142	6	Neg	CD8 Memory	TNFa+	53	134835	0.0393073	0
PIC	142	6	Neg	CD8 Memory	IL2+	6	134835	0.00444988	0
PIC	142	6	Neg	CD8 Memory	CD107a+	252	134835	0.186895	0
PIC	142	6	Neg	CD8 Memory	IFN+TNFa+	6	134835	0.00444988	0
PIC	142	6	Neg	CD8 Memory	IFN+IL2+	4	134835	0.00296659	0
PIC	142	6	Neg	CD8 Memory	IFN+CD107a+	6	134835	0.00444988	0
PIC	142	6	Neg	CD8 Memory	TNFa+IL2+	2	134835	0.00148329	0
PIC	142	6	Neg	CD8 Memory	TNFa+CD107a+	24	134835	0.0177995	0
PIC	142	6	Neg	CD8 Memory	IL2+CD107a+	1	134835	0.000741647	0
PIC	142	6	Neg	CD8 Memory	IFN+TNFa+IL2+	12	134835	0.00889977	0
PIC	142	6	Neg	CD8 Memory	IFN+TNFa+CD107a+	8	134835	0.00593318	0
PIC	142	6	Neg	CD8 Memory	IFN+IL2+CD107a+	1	134835	0.000741647	0
PIC	142	6	Neg	CD8 Memory	TNFa+IL2+CD107a+	0	134835	0	0
PIC	142	6	Neg	CD8 Memory	IFN+TNFa+IL2+CD107a+	1	134835	0.000741647	0
PIC	142	6	Pol	CD4 Memory	IFN+	123	95266	0.129112	0.0374172
PIC	142	6	Pol	CD4 Memory	TNFa+	125	95266	0.131212	0.0110289
PIC	142	6	Pol	CD4 Memory	IL2+	10	95266	0.0104969	0.0015945
PIC	142	6	Pol	CD4 Memory	CD107a+	25	95266	0.0262423	0.0111082
PIC	142	6	Pol	CD4 Memory	IFN+TNFa+	38	95266	0.0398883	0.0194127
PIC	142	6	Pol	CD4 Memory	IFN+IL2+	0	95266	0	0
PIC	142	6	Pol	CD4 Memory	IFN+CD107a+	0	95266	0	0
PIC	142	6	Pol	CD4 Memory	TNFa+IL2+	34	95266	0.0356895	0.0303481
PIC	142	6	Pol	CD4 Memory	TNFa+CD107a+	2	95266	0.00209938	0.00209938
PIC	142	6	Pol	CD4 Memory	IL2+CD107a+	0	95266	0	0
PIC	142	6	Pol	CD4 Memory	IFN+TNFa+IL2+	34	95266	0.0356895	0.0258969
PIC	142	6	Pol	CD4 Memory	IFN+TNFa+CD107a+	2	95266	0.00209938	0.00120914
PIC	142	6	Pol	CD4 Memory	IFN+IL2+CD107a+	0	95266	0	0
PIC	142	6	Pol	CD4 Memory	TNFa+IL2+CD107a+	1	95266	0.00104969	0.00104969
PIC	142	6	Pol	CD4 Memory	IFN+TNFa+IL2+CD107a+	1	95266	0.00104969	0.00104969
PIC	142	6	Pol	CD8 Memory	IFN+	99	110780	0.0893663	0.0337428
PIC	142	6	Pol	CD8 Memory	TNFa+	36	110780	0.0324968	0
PIC	142	6	Pol	CD8 Memory	IL2+	3	110780	0.00270807	0
PIC	142	6	Pol	CD8 Memory	CD107a+	351	110780	0.316844	0.129949
PIC	142	6	Pol	CD8 Memory	IFN+TNFa+	10	110780	0.0090269	0.00457702
PIC	142	6	Pol	CD8 Memory	IFN+IL2+	1	110780	0.00090269	0
PIC	142	6	Pol	CD8 Memory	IFN+CD107a+	529	110780	0.477523	0.473073
PIC	142	6	Pol	CD8 Memory	TNFa+IL2+	4	110780	0.00361076	0.00212747
PIC	142	6	Pol	CD8 Memory	TNFa+CD107a+	32	110780	0.0288861	0.0110865
PIC	142	6	Pol	CD8 Memory	IL2+CD107a+	0	110780	0	0
PIC	142	6	Pol	CD8 Memory	IFN+TNFa+IL2+	12	110780	0.0108323	0.00193251
PIC	142	6	Pol	CD8 Memory	IFN+TNFa+CD107a+	377	110780	0.340314	0.334381
PIC	142	6	Pol	CD8 Memory	IFN+IL2+CD107a+	0	110780	0	0
PIC	142	6	Pol	CD8 Memory	TNFa+IL2+CD107a+	0	110780	0	0
PIC	142	6	Pol	CD8 Memory	IFN+TNFa+IL2+CD107a+	0	110780	0	0
PIC	142	13	Env	CD4 Memory	IFN+	120	91447	0.131224	0.0158711
PIC	142	13	Env	CD4 Memory	TNFa+	92	91447	0.100605	0.00324301
PIC	142	13	Env	CD4 Memory	IL2+	8	91447	0.00874824	0
PIC	142	13	Env	CD4 Memory	CD107a+	39	91447	0.0426477	0.0214821
PIC	142	13	Env	CD4 Memory	IFN+TNFa+	22	91447	0.0240577	0.00924174
PIC	142	13	Env	CD4 Memory	IFN+IL2+	1	91447	0.00109353	0.00109353
PIC	142	13	Env	CD4 Memory	IFN+CD107a+	1	91447	0.00109353	0.00109353
PIC	142	13	Env	CD4 Memory	TNFa+IL2+	8	91447	0.00874824	0.00239856
PIC	142	13	Env	CD4 Memory	TNFa+CD107a+	0	91447	0	0
PIC	142	13	Env	CD4 Memory	IL2+CD107a+	0	91447	0	0
PIC	142	13	Env	CD4 Memory	IFN+TNFa+IL2+	17	91447	0.01859	0.0154152
PIC	142	13	Env	CD4 Memory	IFN+TNFa+CD107a+	0	91447	0	0
PIC	142	13	Env	CD4 Memory	IFN+IL2+CD107a+	0	91447	0	0
PIC	142	13	Env	CD4 Memory	TNFa+IL2+CD107a+	0	91447	0	0
PIC	142	13	Env	CD4 Memory	IFN+TNFa+IL2+CD107a+	1	91447	0.00109353	0.00109353
PIC	142	13	Env	CD8 Memory	IFN+	69	105072	0.0656693	0.00211069
PIC	142	13	Env	CD8 Memory	TNFa+	51	105072	0.0485381	0.00914974
PIC	142	13	Env	CD8 Memory	IL2+	6	105072	0.00571037	0
PIC	142	13	Env	CD8 Memory	CD107a+	248	105072	0.236029	0.0229732
PIC	142	13	Env	CD8 Memory	IFN+TNFa+	16	105072	0.0152277	0.00717093
PIC	142	13	Env	CD8 Memory	IFN+IL2+	2	105072	0.00190346	0.000113075
PIC	142	13	Env	CD8 Memory	IFN+CD107a+	2	105072	0.00190346	0
PIC	142	13	Env	CD8 Memory	TNFa+IL2+	5	105072	0.00475864	0.00386345
PIC	142	13	Env	CD8 Memory	TNFa+CD107a+	24	105072	0.0228415	0
PIC	142	13	Env	CD8 Memory	IL2+CD107a+	0	105072	0	0
PIC	142	13	Env	CD8 Memory	IFN+TNFa+IL2+	8	105072	0.00761383	0.00492825
PIC	142	13	Env	CD8 Memory	IFN+TNFa+CD107a+	7	105072	0.0066621	0
PIC	142	13	Env	CD8 Memory	IFN+IL2+CD107a+	0	105072	0	0
PIC	142	13	Env	CD8 Memory	TNFa+IL2+CD107a+	1	105072	0.000951728	0.000951728
PIC	142	13	Env	CD8 Memory	IFN+TNFa+IL2+CD107a+	0	105072	0	0
PIC	142	13	Gag	CD4 Memory	IFN+	135	94478	0.14289	0.0275379
PIC	142	13	Gag	CD4 Memory	TNFa+	137	94478	0.145007	0.0476456
PIC	142	13	Gag	CD4 Memory	IL2+	11	94478	0.0116429	1.84822e-06
PIC	142	13	Gag	CD4 Memory	CD107a+	29	94478	0.030695	0.00952939
PIC	142	13	Gag	CD4 Memory	IFN+TNFa+	50	94478	0.0529224	0.0381065
PIC	142	13	Gag	CD4 Memory	IFN+IL2+	0	94478	0	0
PIC	142	13	Gag	CD4 Memory	IFN+CD107a+	1	94478	0.00105845	0.00105845
PIC	142	13	Gag	CD4 Memory	TNFa+IL2+	28	94478	0.0296365	0.0232869
PIC	142	13	Gag	CD4 Memory	TNFa+CD107a+	0	94478	0	0
PIC	142	13	Gag	CD4 Memory	IL2+CD107a+	0	94478	0	0
PIC	142	13	Gag	CD4 Memory	IFN+TNFa+IL2+	43	94478	0.0455132	0.0423384
PIC	142	13	Gag	CD4 Memory	IFN+TNFa+CD107a+	6	94478	0.00635068	0.00635068
PIC	142	13	Gag	CD4 Memory	IFN+IL2+CD107a+	0	94478	0	0
PIC	142	13	Gag	CD4 Memory	TNFa+IL2+CD107a+	0	94478	0	0
PIC	142	13	Gag	CD4 Memory	IFN+TNFa+IL2+CD107a+	0	94478	0	0
PIC	142	13	Gag	CD8 Memory	IFN+	98	112258	0.0872989	0.0237403
PIC	142	13	Gag	CD8 Memory	TNFa+	38	112258	0.0338506	0
PIC	142	13	Gag	CD8 Memory	IL2+	7	112258	0.00623564	0
PIC	142	13	Gag	CD8 Memory	CD107a+	298	112258	0.26546	0.0524045
PIC	142	13	Gag	CD8 Memory	IFN+TNFa+	13	112258	0.0115805	0.00352375
PIC	142	13	Gag	CD8 Memory	IFN+IL2+	1	112258	0.000890805	0
PIC	142	13	Gag	CD8 Memory	IFN+CD107a+	57	112258	0.0507759	0.0480903
PIC	142	13	Gag	CD8 Memory	TNFa+IL2+	2	112258	0.00178161	0.000886419
PIC	142	13	Gag	CD8 Memory	TNFa+CD107a+	32	112258	0.0285058	0.0052308
PIC	142	13	Gag	CD8 Memory	IL2+CD107a+	0	112258	0	0
PIC	142	13	Gag	CD8 Memory	IFN+TNFa+IL2+	8	112258	0.00712644	0.00444087
PIC	142	13	Gag	CD8 Memory	IFN+TNFa+CD107a+	77	112258	0.068592	0.0605353
PIC	142	13	Gag	CD8 Memory	IFN+IL2+CD107a+	0	112258	0	0
PIC	142	13	Gag	CD8 Memory	TNFa+IL2+CD107a+	0	112258	0	0
PIC	142	13	Gag	CD8 Memory	IFN+TNFa+IL2+CD107a+	2	112258	0.00178161	0
PIC	142	13	Nef	CD4 Memory	IFN+	116	97452	0.119033	0.0036805
PIC	142	13	Nef	CD4 Memory	TNFa+	100	97452	0.102615	0.00525291
PIC	142	13	Nef	CD4 Memory	IL2+	14	97452	0.014366	0.00272497
PIC	142	13	Nef	CD4 Memory	CD107a+	53	97452	0.0543857	0.0332202
PIC	142	13	Nef	CD4 Memory	IFN+TNFa+	58	97452	0.0595165	0.0447006
PIC	142	13	Nef	CD4 Memory	IFN+IL2+	1	97452	0.00102615	0.00102615
PIC	142	13	Nef	CD4 Memory	IFN+CD107a+	0	97452	0	0
PIC	142	13	Nef	CD4 Memory	TNFa+IL2+	13	97452	0.0133399	0.00699022
PIC	142	13	Nef	CD4 Memory	TNFa+CD107a+	0	97452	0	0
PIC	142	13	Nef	CD4 Memory	IL2+CD107a+	0	97452	0	0
PIC	142	13	Nef	CD4 Memory	IFN+TNFa+IL2+	24	97452	0.0246275	0.0214527
PIC	142	13	Nef	CD4 Memory	IFN+TNFa+CD107a+	2	97452	0.00205229	0.00205229
PIC	142	13	Nef	CD4 Memory	IFN+IL2+CD107a+	0	97452	0	0
PIC	142	13	Nef	CD4 Memory	TNFa+IL2+CD107a+	0	97452	0	0
PIC	142	13	Nef	CD4 Memory	IFN+TNFa+IL2+CD107a+	0	97452	0	0
PIC	142	13	Nef	CD8 Memory	IFN+	166	113304	0.146509	0.0829499
PIC	142	13	Nef	CD8 Memory	TNFa+	71	113304	0.0626633	0.0232749
PIC	142	13	Nef	CD8 Memory	IL2+	17	113304	0.0150039	0.00873755
PIC	142	13	Nef	CD8 Memory	CD107a+	1125	113304	0.992904	0.779849
PIC	142	13	Nef	CD8 Memory	IFN+TNFa+	38	113304	0.0335381	0.0254814
PIC	142	13	Nef	CD8 Memory	IFN+IL2+	3	113304	0.00264774	0.000857362
PIC	142	13	Nef	CD8 Memory	IFN+CD107a+	176	113304	0.155334	0.152649
PIC	142	13	Nef	CD8 Memory	TNFa+IL2+	4	113304	0.00353033	0.00263513
PIC	142	13	Nef	CD8 Memory	TNFa+CD107a+	108	113304	0.0953188	0.0720438
PIC	142	13	Nef	CD8 Memory	IL2+CD107a+	0	113304	0	0
PIC	142	13	Nef	CD8 Memory	IFN+TNFa+IL2+	9	113304	0.00794323	0.00525766
PIC	142	13	Nef	CD8 Memory	IFN+TNFa+CD107a+	144	113304	0.127092	0.119035
PIC	142	13	Nef	CD8 Memory	IFN+IL2+CD107a+	2	113304	0.00176516	0.00176516
PIC	142	13	Nef	CD8 Memory	TNFa+IL2+CD107a+	0	113304	0	0
PIC	142	13	Nef	CD8 Memory	IFN+TNFa+IL2+CD107a+	0	113304	0	0
PIC	142	13	Neg	CD4 Memory	IFN+	109	94493	0.115352	0
PIC	142	13	Neg	CD4 Memory	TNFa+	92	94493	0.0973617	0
PIC	142	13	Neg	CD4 Memory	IL2+	11	94493	0.0116411	0
PIC	142	13	Neg	CD4 Memory	CD107a+	20	94493	0.0211656	0
PIC	142	13	Neg	CD4 Memory	IFN+TNFa+	14	94493	0.0148159	0
PIC	142	13	Neg	CD4 Memory	IFN+IL2+	0	94493	0	0
PIC	142	13	Neg	CD4 Memory	IFN+CD107a+	0	94493	0	0
PIC	142	13	Neg	CD4 Memory	TNFa+IL2+	6	94493	0.00634968	0
PIC	142	13	Neg	CD4 Memory	TNFa+CD107a+	0	94493	0	0
PIC	142	13	Neg	CD4 Memory	IL2+CD107a+	0	94493	0	0
PIC	142	13	Neg	CD4 Memory	IFN+TNFa+IL2+	3	94493	0.00317484	0
PIC	142	13	Neg	CD4 Memory	IFN+TNFa+CD107a+	0	94493	0	0
PIC	142	13	Neg	CD4 Memory	IFN+IL2+CD107a+	0	94493	0	0
PIC	142	13	Neg	CD4 Memory	TNFa+IL2+CD107a+	0	94493	0	0
PIC	142	13	Neg	CD4 Memory	IFN+TNFa+IL2+CD107a+	0	94493	0	0
PIC	142	13	Neg	CD8 Memory	IFN+	71	111708	0.0635586	0
PIC	142	13	Neg	CD8 Memory	TNFa+	44	111708	0.0393884	0
PIC	142	13	Neg	CD8 Memory	IL2+	7	111708	0.00626634	0
PIC	142	13	Neg	CD8 Memory	CD107a+	238	111708	0.213055	0
PIC	142	13	Neg	CD8 Memory	IFN+TNFa+	9	111708	0.00805672	0
PIC	142	13	Neg	CD8 Memory	IFN+IL2+	2	111708	0.00179038	0
PIC	142	13	Neg	CD8 Memory	IFN+CD107a+	3	111708	0.00268557	0
PIC	142	13	Neg	CD8 Memory	TNFa+IL2+	1	111708	0.000895191	0
PIC	142	13	Neg	CD8 Memory	TNFa+CD107a+	26	111708	0.023275	0
PIC	142	13	Neg	CD8 Memory	IL2+CD107a+	0	111708	0	0
PIC	142	13	Neg	CD8 Memory	IFN+TNFa+IL2+	3	111708	0.00268557	0
PIC	142	13	Neg	CD8 Memory	IFN+TNFa+CD107a+	9	111708	0.00805672	0
PIC	142	13	Neg	CD8 Memory	IFN+IL2+CD107a+	0	111708	0	0
PIC	142	13	Neg	CD8 Memory	TNFa+IL2+CD107a+	0	111708	0	0
PIC	142	13	Neg	CD8 Memory	IFN+TNFa+IL2+CD107a+	2	111708	0.00179038	0
PIC	142	13	Pol	CD4 Memory	IFN+	75	70239	0.106778	0
PIC	142	13	Pol	CD4 Memory	TNFa+	90	70239	0.128134	0.0307722
PIC	142	13	Pol	CD4 Memory	IL2+	8	70239	0.0113897	0
PIC	142	13	Pol	CD4 Memory	CD107a+	17	70239	0.0242031	0.00303749
PIC	142	13	Pol	CD4 Memory	IFN+TNFa+	23	70239	0.0327453	0.0179294
PIC	142	13	Pol	CD4 Memory	IFN+IL2+	1	70239	0.00142371	0.00142371
PIC	142	13	Pol	CD4 Memory	IFN+CD107a+	0	70239	0	0
PIC	142	13	Pol	CD4 Memory	TNFa+IL2+	24	70239	0.0341691	0.0278194
PIC	142	13	Pol	CD4 Memory	TNFa+CD107a+	5	70239	0.00711855	0.00711855
PIC	142	13	Pol	CD4 Memory	IL2+CD107a+	0	70239	0	0
PIC	142	13	Pol	CD4 Memory	IFN+TNFa+IL2+	25	70239	0.0355928	0.0324179
PIC	142	13	Pol	CD4 Memory	IFN+TNFa+CD107a+	1	70239	0.00142371	0.00142371
PIC	142	13	Pol	CD4 Memory	IFN+IL2+CD107a+	0	70239	0	0
PIC	142	13	Pol	CD4 Memory	TNFa+IL2+CD107a+	0	70239	0	0
PIC	142	13	Pol	CD4 Memory	IFN+TNFa+IL2+CD107a+	1	70239	0.00142371	0.00142371
PIC	142	13	Pol	CD8 Memory	IFN+	64	82672	0.0774144	0.0138558
PIC	142	13	Pol	CD8 Memory	TNFa+	32	82672	0.0387072	0
PIC	142	13	Pol	CD8 Memory	IL2+	14	82672	0.0169344	0.0106681
PIC	142	13	Pol	CD8 Memory	CD107a+	299	82672	0.36167	0.148615
PIC	142	13	Pol	CD8 Memory	IFN+TNFa+	15	82672	0.018144	0.0100873
PIC	142	13	Pol	CD8 Memory	IFN+IL2+	2	82672	0.0024192	0.000628817
PIC	142	13	Pol	CD8 Memory	IFN+CD107a+	304	82672	0.367718	0.365033
PIC	142	13	Pol	CD8 Memory	TNFa+IL2+	2	82672	0.0024192	0.00152401
PIC	142	13	Pol	CD8 Memory	TNFa+CD107a+	23	82672	0.0278208	0.00454582
PIC	142	13	Pol	CD8 Memory	IL2+CD107a+	0	82672	0	0
PIC	142	13	Pol	CD8 Memory	IFN+TNFa+IL2+	3	82672	0.0036288	0.000943225
PIC	142	13	Pol	CD8 Memory	IFN+TNFa+CD107a+	245	82672	0.296352	0.288295
PIC	142	13	Pol	CD8 Memory	IFN+IL2+CD107a+	0	82672	0	0
PIC	142	13	Pol	CD8 Memory	TNFa+IL2+CD107a+	0	82672	0	0
PIC	142	13	Pol	CD8 Memory	IFN+TNFa+IL2+CD107a+	0	82672	0	0
PIC	142	25	Env	CD4 Memory	IFN+	116	91623	0.126606	0.0451749
PIC	142	25	Env	CD4 Memory	TNFa+	100	91623	0.109143	0.000241432
PIC	142	25	Env	CD4 Memory	IL2+	5	91623	0.00545715	0
PIC	142	25	Env	CD4 Memory	CD107a+	18	91623	0.0196457	0
PIC	142	25	Env	CD4 Memory	IFN+TNFa+	17	91623	0.0185543	0.00678116
PIC	142	25	Env	CD4 Memory	IFN+IL2+	0	91623	0	0
PIC	142	25	Env	CD4 Memory	IFN+CD107a+	1	91623	0.00109143	0.00109143
PIC	142	25	Env	CD4 Memory	TNFa+IL2+	10	91623	0.0109143	0.00600882
PIC	142	25	Env	CD4 Memory	TNFa+CD107a+	1	91623	0.00109143	0.00109143
PIC	142	25	Env	CD4 Memory	IL2+CD107a+	0	91623	0	0
PIC	142	25	Env	CD4 Memory	IFN+TNFa+IL2+	15	91623	0.0163714	0.0104849
PIC	142	25	Env	CD4 Memory	IFN+TNFa+CD107a+	0	91623	0	0
PIC	142	25	Env	CD4 Memory	IFN+IL2+CD107a+	0	91623	0	0
PIC	142	25	Env	CD4 Memory	TNFa+IL2+CD107a+	0	91623	0	0
PIC	142	25	Env	CD4 Memory	IFN+TNFa+IL2+CD107a+	0	91623	0	0
PIC	142	25	Env	CD8 Memory	IFN+	81	114187	0.0709363	0.0151506
PIC	142	25	Env	CD8 Memory	TNFa+	52	114187	0.0455393	0.0149718
PIC	142	25	Env	CD8 Memory	IL2+	5	114187	0.00437878	0.00132203
PIC	142	25	Env	CD8 Memory	CD107a+	215	114187	0.188288	0.00870366
PIC	142	25	Env	CD8 Memory	IFN+TNFa+	7	114187	0.0061303	0
PIC	142	25	Env	CD8 Memory	IFN+IL2+	4	114187	0.00350303	0.00197465
PIC	142	25	Env	CD8 Memory	IFN+CD107a+	3	114187	0.00262727	0.000334708
PIC	142	25	Env	CD8 Memory	TNFa+IL2+	1	114187	0.000875756	0.000111569
PIC	142	25	Env	CD8 Memory	TNFa+CD107a+	29	114187	0.0253969	0.00552807
PIC	142	25	Env	CD8 Memory	IL2+CD107a+	0	114187	0	0
PIC	142	25	Env	CD8 Memory	IFN+TNFa+IL2+	8	114187	0.00700605	0.0039493
PIC	142	25	Env	CD8 Memory	IFN+TNFa+CD107a+	4	114187	0.00350303	0
PIC	142	25	Env	CD8 Memory	IFN+IL2+CD107a+	0	114187	0	0
PIC	142	25	Env	CD8 Memory	TNFa+IL2+CD107a+	0	114187	0	0
PIC	142	25	Env	CD8 Memory	IFN+TNFa+IL2+CD107a+	3	114187	0.00262727	0.00186308
PIC	142	25	Gag	CD4 Memory	IFN+	125	85905	0.14551	0.0640787
PIC	142	25	Gag	CD4 Memory	TNFa+	141	85905	0.164135	0.0552333
PIC	142	25	Gag	CD4 Memory	IL2+	17	85905	0.0197893	0.00997836
PIC	142	25	Gag	CD4 Memory	CD107a+	17	85905	0.0197893	0
PIC	142	25	Gag	CD4 Memory	IFN+TNFa+	44	85905	0.0512194	0.0394462
PIC	142	25	Gag	CD4 Memory	IFN+IL2+	2	85905	0.00232815	0.00232815
PIC	142	25	Gag	CD4 Memory	IFN+CD107a+	3	85905	0.00349223	0.00349223
PIC	142	25	Gag	CD4 Memory	TNFa+IL2+	27	85905	0.0314301	0.0265246
PIC	142	25	Gag	CD4 Memory	TNFa+CD107a+	1	85905	0.00116408	0.00116408
PIC	142	25	Gag	CD4 Memory	IL2+CD107a+	0	85905	0	0
PIC	142	25	Gag	CD4 Memory	IFN+TNFa+IL2+	65	85905	0.075665	0.0697784
PIC	142	25	Gag	CD4 Memory	IFN+TNFa+CD107a+	4	85905	0.00465631	0.00465631
PIC	142	25	Gag	CD4 Memory	IFN+IL2+CD107a+	0	85905	0	0
PIC	142	25	Gag	CD4 Memory	TNFa+IL2+CD107a+	1	85905	0.00116408	0.00116408
PIC	142	25	Gag	CD4 Memory	IFN+TNFa+IL2+CD107a+	1	85905	0.00116408	0.00116408
PIC	142	25	Gag	CD8 Memory	IFN+	111	108252	0.102539	0.0467529
PIC	142	25	Gag	CD8 Memory	TNFa+	42	108252	0.0387984	0.00823087
PIC	142	25	Gag	CD8 Memory	IL2+	15	108252	0.0138566	0.0107998
PIC	142	25	Gag	CD8 Memory	CD107a+	223	108252	0.206001	0.0264168
PIC	142	25	Gag	CD8 Memory	IFN+TNFa+	13	108252	0.012009	0.00360296
PIC	142	25	Gag	CD8 Memory	IFN+IL2+	1	108252	0.00092377	0
PIC	142	25	Gag	CD8 Memory	IFN+CD107a+	70	108252	0.0646639	0.0623714
PIC	142	25	Gag	CD8 Memory	TNFa+IL2+	6	108252	0.00554262	0.00477844
PIC	142	25	Gag	CD8 Memory	TNFa+CD107a+	21	108252	0.0193992	0
PIC	142	25	Gag	CD8 Memory	IL2+CD107a+	0	108252	0	0
PIC	142	25	Gag	CD8 Memory	IFN+TNFa+IL2+	14	108252	0.0129328	0.00987604
PIC	142	25	Gag	CD8 Memory	IFN+TNFa+CD107a+	91	108252	0.0840631	0.0764212
PIC	142	25	Gag	CD8 Memory	IFN+IL2+CD107a+	1	108252	0.00092377	0.00092377
PIC	142	25	Gag	CD8 Memory	TNFa+IL2+CD107a+	0	108252	0	0
PIC	142	25	Gag	CD8 Memory	IFN+TNFa+IL2+CD107a+	1	108252	0.00092377	0.000159583
PIC	142	25	Nef	CD4 Memory	IFN+	150	104975	0.142891	0.0614603
PIC	142	25	Nef	CD4 Memory	TNFa+	125	104975	0.119076	0.0101745
PIC	142	25	Nef	CD4 Memory	IL2+	33	104975	0.0314361	0.0216251
PIC	142	25	Nef	CD4 Memory	CD107a+	47	104975	0.0447726	0.0153397
PIC	142	25	Nef	CD4 Memory	IFN+TNFa+	50	104975	0.0476304	0.0358573
PIC	142	25	Nef	CD4 Memory	IFN+IL2+	1	104975	0.000952608	0.000952608
PIC	142	25	Nef	CD4 Memory	IFN+CD107a+	0	104975	0	0
PIC	142	25	Nef	CD4 Memory	TNFa+IL2+	11	104975	0.0104787	0.00557321
PIC	142	25	Nef	CD4 Memory	TNFa+CD107a+	1	104975	0.000952608	0.000952608
PIC	142	25	Nef	CD4 Memory	IL2+CD107a+	0	104975	0	0
PIC	142	25	Nef	CD4 Memory	IFN+TNFa+IL2+	23	104975	0.02191	0.0160234
PIC	142	25	Nef	CD4 Memory	IFN+TNFa+CD107a+	4	104975	0.00381043	0.00381043
PIC	142	25	Nef	CD4 Memory	IFN+IL2+CD107a+	0	104975	0	0
PIC	142	25	Nef	CD4 Memory	TNFa+IL2+CD107a+	0	104975	0	0
PIC	142	25	Nef	CD4 Memory	IFN+TNFa+IL2+CD107a+	1	104975	0.000952608	0.000952608
PIC	142	25	Nef	CD8 Memory	IFN+	202	130736	0.15451	0.0987242
PIC	142	25	Nef	CD8 Memory	TNFa+	83	130736	0.0634867	0.0329192
PIC	142	25	Nef	CD8 Memory	IL2+	21	130736	0.0160629	0.0130062
PIC	142	25	Nef	CD8 Memory	CD107a+	1342	130736	1.0265	0.846912
PIC	142	25	Nef	CD8 Memory	IFN+TNFa+	50	130736	0.038245	0.029839
PIC	142	25	Nef	CD8 Memory	IFN+IL2+	10	130736	0.007649	0.00612063
PIC	142	25	Nef	CD8 Memory	IFN+CD107a+	165	130736	0.126209	0.123916
PIC	142	25	Nef	CD8 Memory	TNFa+IL2+	2	130736	0.0015298	0.000765613
PIC	142	25	Nef	CD8 Memory	TNFa+CD107a+	146	130736	0.111675	0.0918066
PIC	142	25	Nef	CD8 Memory	IL2+CD107a+	0	130736	0	0
PIC	142	25	Nef	CD8 Memory	IFN+TNFa+IL2+	10	130736	0.007649	0.00459225
PIC	142	25	Nef	CD8 Memory	IFN+TNFa+CD107a+	194	130736	0.148391	0.140749
PIC	142	25	Nef	CD8 Memory	IFN+IL2+CD107a+	2	130736	0.0015298	0.0015298
PIC	142	25	Nef	CD8 Memory	TNFa+IL2+CD107a+	0	130736	0	0
PIC	142	25	Nef	CD8 Memory	IFN+TNFa+IL2+CD107a+	0	130736	0	0
PIC	142	25	Neg	CD4 Memory	IFN+	83	101927	0.0814308	0
PIC	142	25	Neg	CD4 Memory	TNFa+	111	101927	0.108901	0
PIC	142	25	Neg	CD4 Memory	IL2+	10	101927	0.00981094	0
PIC	142	25	Neg	CD4 Memory	CD107a+	30	101927	0.0294328	0
PIC	142	25	Neg	CD4 Memory	IFN+TNFa+	12	101927	0.0117731	0
PIC	142	25	Neg	CD4 Memory	IFN+IL2+	0	101927	0	0
PIC	142	25	Neg	CD4 Memory	IFN+CD107a+	0	101927	0	0
PIC	142	25	Neg	CD4 Memory	TNFa+IL2+	5	101927	0.00490547	0
PIC	142	25	Neg	CD4 Memory	TNFa+CD107a+	0	101927	0	0
PIC	142	25	Neg	CD4 Memory	IL2+CD107a+	0	101927	0	0
PIC	142	25	Neg	CD4 Memory	IFN+TNFa+IL2+	6	101927	0.00588657	0
PIC	142	25	Neg	CD4 Memory	IFN+TNFa+CD107a+	0	101927	0	0
PIC	142	25	Neg	CD4 Memory	IFN+IL2+CD107a+	0	101927	0	0
PIC	142	25	Neg	CD4 Memory	TNFa+IL2+CD107a+	0	101927	0	0
PIC	142	25	Neg	CD4 Memory	IFN+TNFa+IL2+CD107a+	0	101927	0	0
PIC	142	25	Neg	CD8 Memory	IFN+	73	130858	0.0557857	0
PIC	142	25	Neg	CD8 Memory	TNFa+	40	130858	0.0305675	0
PIC	142	25	Neg	CD8 Memory	IL2+	4	130858	0.00305675	0
PIC	142	25	Neg	CD8 Memory	CD107a+	235	130858	0.179584	0
PIC	142	25	Neg	CD8 Memory	IFN+TNFa+	11	130858	0.00840606	0
PIC	142	25	Neg	CD8 Memory	IFN+IL2+	2	130858	0.00152837	0
PIC	142	25	Neg	CD8 Memory	IFN+CD107a+	3	130858	0.00229256	0
PIC	142	25	Neg	CD8 Memory	TNFa+IL2+	1	130858	0.000764187	0
PIC	142	25	Neg	CD8 Memory	TNFa+CD107a+	26	130858	0.0198689	0
PIC	142	25	Neg	CD8 Memory	IL2+CD107a+	0	130858	0	0
PIC	142	25	Neg	CD8 Memory	IFN+TNFa+IL2+	4	130858	0.00305675	0
PIC	142	25	Neg	CD8 Memory	IFN+TNFa+CD107a+	10	130858	0.00764187	0
PIC	142	25	Neg	CD8 Memory	IFN+IL2+CD107a+	0	130858	0	0
PIC	142	25	Neg	CD8 Memory	TNFa+IL2+CD107a+	0	130858	0	0
PIC	142	25	Neg	CD8 Memory	IFN+TNFa+IL2+CD107a+	1	130858	0.000764187	0
PIC	142	25	Pol	CD4 Memory	IFN+	129	94121	0.137058	0.0556268
PIC	142	25	Pol	CD4 Memory	TNFa+	132	94121	0.140245	0.0313435
PIC	142	25	Pol	CD4 Memory	IL2+	12	94121	0.0127495	0.0029386
PIC	142	25	Pol	CD4 Memory	CD107a+	18	94121	0.0191243	0
PIC	142	25	Pol	CD4 Memory	IFN+TNFa+	24	94121	0.0254991	0.013726
PIC	142	25	Pol	CD4 Memory	IFN+IL2+	1	94121	0.00106246	0.00106246
PIC	142	25	Pol	CD4 Memory	IFN+CD107a+	0	94121	0	0
PIC	142	25	Pol	CD4 Memory	TNFa+IL2+	32	94121	0.0339988	0.0290933
PIC	142	25	Pol	CD4 Memory	TNFa+CD107a+	0	94121	0	0
PIC	142	25	Pol	CD4 Memory	IL2+CD107a+	0	94121	0	0
PIC	142	25	Pol	CD4 Memory	IFN+TNFa+IL2+	31	94121	0.0329363	0.0270498
PIC	142	25	Pol	CD4 Memory	IFN+TNFa+CD107a+	2	94121	0.00212492	0.00212492
PIC	142	25	Pol	CD4 Memory	IFN+IL2+CD107a+	0	94121	0	0
PIC	142	25	Pol	CD4 Memory	TNFa+IL2+CD107a+	0	94121	0	0
PIC	142	25	Pol	CD4 Memory	IFN+TNFa+IL2+CD107a+	2	94121	0.00212492	0.00212492
PIC	142	25	Pol	CD8 Memory	IFN+	132	117312	0.11252	0.0567348
PIC	142	25	Pol	CD8 Memory	TNFa+	39	117312	0.0332447	0.0026772
PIC	142	25	Pol	CD8 Memory	IL2+	15	117312	0.0127864	0.00972967
PIC	142	25	Pol	CD8 Memory	CD107a+	415	117312	0.353758	0.174174
PIC	142	25	Pol	CD8 Memory	IFN+TNFa+	16	117312	0.0136388	0.00523278
PIC	142	25	Pol	CD8 Memory	IFN+IL2+	2	117312	0.00170486	0.000176481
PIC	142	25	Pol	CD8 Memory	IFN+CD107a+	483	117312	0.411723	0.40943
PIC	142	25	Pol	CD8 Memory	TNFa+IL2+	3	117312	0.00255728	0.0017931
PIC	142	25	Pol	CD8 Memory	TNFa+CD107a+	31	117312	0.0264253	0.00655639
PIC	142	25	Pol	CD8 Memory	IL2+CD107a+	0	117312	0	0
PIC	142	25	Pol	CD8 Memory	IFN+TNFa+IL2+	8	117312	0.00681942	0.00376267
PIC	142	25	Pol	CD8 Memory	IFN+TNFa+CD107a+	385	117312	0.328185	0.320543
PIC	142	25	Pol	CD8 Memory	IFN+IL2+CD107a+	1	117312	0.000852428	0.000852428
PIC	142	25	Pol	CD8 Memory	TNFa+IL2+CD107a+	0	117312	0	0
PIC	142	25	Pol	CD8 Memory	IFN+TNFa+IL2+CD107a+	2	117312	0.00170486	0.000940668
PIC	142	33	Env	CD4 Memory	IFN+	117	170671	0.0685529	0.00262838
PIC	142	33	Env	CD4 Memory	TNFa+	213	170671	0.124802	0
PIC	142	33	Env	CD4 Memory	IL2+	4	170671	0.00234369	0.00126296
PIC	142	33	Env	CD4 Memory	CD107a+	37	170671	0.0216791	0.0119526
PIC	142	33	Env	CD4 Memory	IFN+TNFa+	33	170671	0.0193354	0
PIC	142	33	Env	CD4 Memory	IFN+IL2+	1	170671	0.000585923	0
PIC	142	33	Env	CD4 Memory	IFN+CD107a+	1	170671	0.000585923	0.000585923
PIC	142	33	Env	CD4 Memory	TNFa+IL2+	24	170671	0.0140621	0.00757776
PIC	142	33	Env	CD4 Memory	TNFa+CD107a+	7	170671	0.00410146	0.00302073
PIC	142	33	Env	CD4 Memory	IL2+CD107a+	0	170671	0	0
PIC	142	33	Env	CD4 Memory	IFN+TNFa+IL2+	40	170671	0.0234369	0.0223562
PIC	142	33	Env	CD4 Memory	IFN+TNFa+CD107a+	2	170671	0.00117185	0.00117185
PIC	142	33	Env	CD4 Memory	IFN+IL2+CD107a+	0	170671	0	0
PIC	142	33	Env	CD4 Memory	TNFa+IL2+CD107a+	0	170671	0	0
PIC	142	33	Env	CD4 Memory	IFN+TNFa+IL2+CD107a+	0	170671	0	0
PIC	142	33	Env	CD8 Memory	IFN+	206	241620	0.0852578	0.0234218
PIC	142	33	Env	CD8 Memory	TNFa+	117	241620	0.0484231	0.0119175
PIC	142	33	Env	CD8 Memory	IL2+	10	241620	0.00413873	0.00264871
PIC	142	33	Env	CD8 Memory	CD107a+	523	241620	0.216456	0.0667082
PIC	142	33	Env	CD8 Memory	IFN+TNFa+	9	241620	0.00372486	0.00297985
PIC	142	33	Env	CD8 Memory	IFN+IL2+	1	241620	0.000413873	0
PIC	142	33	Env	CD8 Memory	IFN+CD107a+	6	241620	0.00248324	0.00173823
PIC	142	33	Env	CD8 Memory	TNFa+IL2+	1	241620	0.000413873	0
PIC	142	33	Env	CD8 Memory	TNFa+CD107a+	63	241620	0.026074	0.00372364
PIC	142	33	Env	CD8 Memory	IL2+CD107a+	0	241620	0	0
PIC	142	33	Env	CD8 Memory	IFN+TNFa+IL2+	1	241620	0.000413873	0
PIC	142	33	Env	CD8 Memory	IFN+TNFa+CD107a+	19	241620	0.00786359	0
PIC	142	33	Env	CD8 Memory	IFN+IL2+CD107a+	0	241620	0	0
PIC	142	33	Env	CD8 Memory	TNFa+IL2+CD107a+	0	241620	0	0
PIC	142	33	Env	CD8 Memory	IFN+TNFa+IL2+CD107a+	0	241620	0	0
PIC	142	33	Gag	CD4 Memory	IFN+	74	98883	0.0748359	0.00891135
PIC	142	33	Gag	CD4 Memory	TNFa+	180	98883	0.182033	0.0199237
PIC	142	33	Gag	CD4 Memory	IL2+	2	98883	0.00202259	0.000941862
PIC	142	33	Gag	CD4 Memory	CD107a+	23	98883	0.0232598	0.0135332
PIC	142	33	Gag	CD4 Memory	IFN+TNFa+	61	98883	0.0616891	0.0346708
PIC	142	33	Gag	CD4 Memory	IFN+IL2+	0	98883	0	0
PIC	142	33	Gag	CD4 Memory	IFN+CD107a+	0	98883	0	0
PIC	142	33	Gag	CD4 Memory	TNFa+IL2+	49	98883	0.0495535	0.0430691
PIC	142	33	Gag	CD4 Memory	TNFa+CD107a+	6	98883	0.00606778	0.00498705
PIC	142	33	Gag	CD4 Memory	IL2+CD107a+	0	98883	0	0
PIC	142	33	Gag	CD4 Memory	IFN+TNFa+IL2+	73	98883	0.0738246	0.0727439
PIC	142	33	Gag	CD4 Memory	IFN+TNFa+CD107a+	3	98883	0.00303389	0.00303389
PIC	142	33	Gag	CD4 Memory	IFN+IL2+CD107a+	0	98883	0	0
PIC	142	33	Gag	CD4 Memory	TNFa+IL2+CD107a+	1	98883	0.0010113	0.0010113
PIC	142	33	Gag	CD4 Memory	IFN+TNFa+IL2+CD107a+	2	98883	0.00202259	0.00202259
PIC	142	33	Gag	CD8 Memory	IFN+	98	138026	0.0710011	0.00916511
PIC	142	33	Gag	CD8 Memory	TNFa+	54	138026	0.0391231	0.00261747
PIC	142	33	Gag	CD8 Memory	IL2+	4	138026	0.002898	0.00140798
PIC	142	33	Gag	CD8 Memory	CD107a+	363	138026	0.262994	0.113246
PIC	142	33	Gag	CD8 Memory	IFN+TNFa+	13	138026	0.00941852	0.0086735
PIC	142	33	Gag	CD8 Memory	IFN+IL2+	2	138026	0.001449	0.00070399
PIC	142	33	Gag	CD8 Memory	IFN+CD107a+	71	138026	0.0514396	0.0506946
PIC	142	33	Gag	CD8 Memory	TNFa+IL2+	1	138026	0.000724501	0
PIC	142	33	Gag	CD8 Memory	TNFa+CD107a+	38	138026	0.027531	0.00518068
PIC	142	33	Gag	CD8 Memory	IL2+CD107a+	0	138026	0	0
PIC	142	33	Gag	CD8 Memory	IFN+TNFa+IL2+	1	138026	0.000724501	0
PIC	142	33	Gag	CD8 Memory	IFN+TNFa+CD107a+	111	138026	0.0804196	0.0699895
PIC	142	33	Gag	CD8 Memory	IFN+IL2+CD107a+	0	138026	0	0
PIC	142	33	Gag	CD8 Memory	TNFa+IL2+CD107a+	0	138026	0	0
PIC	142	33	Gag	CD8 Memory	IFN+TNFa+IL2+CD107a+	1	138026	0.000724501	0.000724501
PIC	142	33	Nef	CD4 Memory	IFN+	109	144220	0.075579	0.00965441
PIC	142	33	Nef	CD4 Memory	TNFa+	183	144220	0.126889	0
PIC	142	33	Nef	CD4 Memory	IL2+	4	144220	0.00277354	0.00169281
PIC	142	33	Nef	CD4 Memory	CD107a+	46	144220	0.0318957	0.0221691
PIC	142	33	Nef	CD4 Memory	IFN+TNFa+	83	144220	0.057551	0.0305327
PIC	142	33	Nef	CD4 Memory	IFN+IL2+	2	144220	0.00138677	0.00030604
PIC	142	33	Nef	CD4 Memory	IFN+CD107a+	2	144220	0.00138677	0.00138677
PIC	142	33	Nef	CD4 Memory	TNFa+IL2+	15	144220	0.0104008	0.00391639
PIC	142	33	Nef	CD4 Memory	TNFa+CD107a+	3	144220	0.00208016	0.000999425
PIC	142	33	Nef	CD4 Memory	IL2+CD107a+	0	144220	0	0
PIC	142	33	Nef	CD4 Memory	IFN+TNFa+IL2+	37	144220	0.0256552	0.0245745
PIC	142	33	Nef	CD4 Memory	IFN+TNFa+CD107a+	6	144220	0.00416031	0.00416031
PIC	142	33	Nef	CD4 Memory	IFN+IL2+CD107a+	0	144220	0	0
PIC	142	33	Nef	CD4 Memory	TNFa+IL2+CD107a+	0	144220	0	0
PIC	142	33	Nef	CD4 Memory	IFN+TNFa+IL2+CD107a+	2	144220	0.00138677	0.00138677
PIC	142	33	Nef	CD8 Memory	IFN+	278	202693	0.137153	0.0753172
PIC	142	33	Nef	CD8 Memory	TNFa+	157	202693	0.077457	0.0409514
PIC	142	33	Nef	CD8 Memory	IL2+	8	202693	0.00394686	0.00245683
PIC	142	33	Nef	CD8 Memory	CD107a+	1892	202693	0.933431	0.783684
PIC	142	33	Nef	CD8 Memory	IFN+TNFa+	94	202693	0.0463756	0.0456305
PIC	142	33	Nef	CD8 Memory	IFN+IL2+	0	202693	0	0
PIC	142	33	Nef	CD8 Memory	IFN+CD107a+	128	202693	0.0631497	0.0624047
PIC	142	33	Nef	CD8 Memory	TNFa+IL2+	1	202693	0.000493357	0
PIC	142	33	Nef	CD8 Memory	TNFa+CD107a+	235	202693	0.115939	0.0935885
PIC	142	33	Nef	CD8 Memory	IL2+CD107a+	0	202693	0	0
PIC	142	33	Nef	CD8 Memory	IFN+TNFa+IL2+	5	202693	0.00246678	0.00172177
PIC	142	33	Nef	CD8 Memory	IFN+TNFa+CD107a+	221	202693	0.109032	0.0986017
PIC	142	33	Nef	CD8 Memory	IFN+IL2+CD107a+	0	202693	0	0
PIC	142	33	Nef	CD8 Memory	TNFa+IL2+CD107a+	0	202693	0	0
PIC	142	33	Nef	CD8 Memory	IFN+TNFa+IL2+CD107a+	1	202693	0.000493357	0.000493357
PIC	142	33	Neg	CD4 Memory	IFN+	61	92530	0.0659246	0
PIC	142	33	Neg	CD4 Memory	TNFa+	150	92530	0.16211	0
PIC	142	33	Neg	CD4 Memory	IL2+	1	92530	0.00108073	0
PIC	142	33	Neg	CD4 Memory	CD107a+	9	92530	0.00972658	0
PIC	142	33	Neg	CD4 Memory	IFN+TNFa+	25	92530	0.0270183	0
PIC	142	33	Neg	CD4 Memory	IFN+IL2+	1	92530	0.00108073	0
PIC	142	33	Neg	CD4 Memory	IFN+CD107a+	0	92530	0	0
PIC	142	33	Neg	CD4 Memory	TNFa+IL2+	6	92530	0.00648438	0
PIC	142	33	Neg	CD4 Memory	TNFa+CD107a+	1	92530	0.00108073	0
PIC	142	33	Neg	CD4 Memory	IL2+CD107a+	0	92530	0	0
PIC	142	33	Neg	CD4 Memory	IFN+TNFa+IL2+	1	92530	0.00108073	0
PIC	142	33	Neg	CD4 Memory	IFN+TNFa+CD107a+	0	92530	0	0
PIC	142	33	Neg	CD4 Memory	IFN+IL2+CD107a+	0	92530	0	0
PIC	142	33	Neg	CD4 Memory	TNFa+IL2+CD107a+	0	92530	0	0
PIC	142	33	Neg	CD4 Memory	IFN+TNFa+IL2+CD107a+	0	92530	0	0
PIC	142	33	Neg	CD8 Memory	IFN+	83	134226	0.061836	0
PIC	142	33	Neg	CD8 Memory	TNFa+	49	134226	0.0365056	0
PIC	142	33	Neg	CD8 Memory	IL2+	2	134226	0.00149002	0
PIC	142	33	Neg	CD8 Memory	CD107a+	201	134226	0.149747	0
PIC	142	33	Neg	CD8 Memory	IFN+TNFa+	1	134226	0.000745012	0
PIC	142	33	Neg	CD8 Memory	IFN+IL2+	1	134226	0.000745012	0
PIC	142	33	Neg	CD8 Memory	IFN+CD107a+	1	134226	0.000745012	0
PIC	142	33	Neg	CD8 Memory	TNFa+IL2+	1	134226	0.000745012	0
PIC	142	33	Neg	CD8 Memory	TNFa+CD107a+	30	134226	0.0223504	0
PIC	142	33	Neg	CD8 Memory	IL2+CD107a+	1	134226	0.000745012	0
PIC	142	33	Neg	CD8 Memory	IFN+TNFa+IL2+	1	134226	0.000745012	0
PIC	142	33	Neg	CD8 Memory	IFN+TNFa+CD107a+	14	134226	0.0104302	0
PIC	142	33	Neg	CD8 Memory	IFN+IL2+CD107a+	0	134226	0	0
PIC	142	33	Neg	CD8 Memory	TNFa+IL2+CD107a+	0	134226	0	0
PIC	142	33	Neg	CD8 Memory	IFN+TNFa+IL2+CD107a+	0	134226	0	0
PIC	142	33	Pol	CD4 Memory	IFN+	102	153776	0.0663302	0.000405682
PIC	142	33	Pol	CD4 Memory	TNFa+	232	153776	0.150869	0
PIC	142	33	Pol	CD4 Memory	IL2+	5	153776	0.00325148	0.00217075
PIC	142	33	Pol	CD4 Memory	CD107a+	35	153776	0.0227604	0.0130338
PIC	142	33	Pol	CD4 Memory	IFN+TNFa+	46	153776	0.0299136	0.00289538
PIC	142	33	Pol	CD4 Memory	IFN+IL2+	1	153776	0.000650297	0
PIC	142	33	Pol	CD4 Memory	IFN+CD107a+	0	153776	0	0
PIC	142	33	Pol	CD4 Memory	TNFa+IL2+	71	153776	0.0461711	0.0396867
PIC	142	33	Pol	CD4 Memory	TNFa+CD107a+	6	153776	0.00390178	0.00282105
PIC	142	33	Pol	CD4 Memory	IL2+CD107a+	0	153776	0	0
PIC	142	33	Pol	CD4 Memory	IFN+TNFa+IL2+	56	153776	0.0364166	0.0353359
PIC	142	33	Pol	CD4 Memory	IFN+TNFa+CD107a+	4	153776	0.00260119	0.00260119
PIC	142	33	Pol	CD4 Memory	IFN+IL2+CD107a+	0	153776	0	0
PIC	142	33	Pol	CD4 Memory	TNFa+IL2+CD107a+	1	153776	0.000650297	0.000650297
PIC	142	33	Pol	CD4 Memory	IFN+TNFa+IL2+CD107a+	1	153776	0.000650297	0.000650297
PIC	142	33	Pol	CD8 Memory	IFN+	240	217223	0.110486	0.0486495
PIC	142	33	Pol	CD8 Memory	TNFa+	61	217223	0.0280817	0
PIC	142	33	Pol	CD8 Memory	IL2+	10	217223	0.00460356	0.00311354
PIC	142	33	Pol	CD8 Memory	CD107a+	740	217223	0.340664	0.190916
PIC	142	33	Pol	CD8 Memory	IFN+TNFa+	38	217223	0.0174935	0.0167485
PIC	142	33	Pol	CD8 Memory	IFN+IL2+	3	217223	0.00138107	0.000636057
PIC	142	33	Pol	CD8 Memory	IFN+CD107a+	937	217223	0.431354	0.430609
PIC	142	33	Pol	CD8 Memory	TNFa+IL2+	3	217223	0.00138107	0.000636057
PIC	142	33	Pol	CD8 Memory	TNFa+CD107a+	82	217223	0.0377492	0.0153989
PIC	142	33	Pol	CD8 Memory	IL2+CD107a+	1	217223	0.000460356	0
PIC	142	33	Pol	CD8 Memory	IFN+TNFa+IL2+	6	217223	0.00276214	0.00201713
PIC	142	33	Pol	CD8 Memory	IFN+TNFa+CD107a+	874	217223	0.402352	0.391921
PIC	142	33	Pol	CD8 Memory	IFN+IL2+CD107a+	1	217223	0.000460356	0.000460356
PIC	142	33	Pol	CD8 Memory	TNFa+IL2+CD107a+	0	217223	0	0
PIC	142	33	Pol	CD8 Memory	IFN+TNFa+IL2+CD107a+	2	217223	0.000920713	0.000920713
PIC	142	78	Env	CD4 Memory	IFN+	65	62677	0.103706	0
PIC	142	78	Env	CD4 Memory	TNFa+	514	62677	0.820078	0.125965
PIC	142	78	Env	CD4 Memory	IL2+	6	62677	0.00957289	0.00289873
PIC	142	78	Env	CD4 Memory	CD107a+	25	62677	0.039887	0.00206682
PIC	142	78	Env	CD4 Memory	IFN+TNFa+	13	62677	0.0207413	0.00516823
PIC	142	78	Env	CD4 Memory	IFN+IL2+	0	62677	0	0
PIC	142	78	Env	CD4 Memory	IFN+CD107a+	0	62677	0	0
PIC	142	78	Env	CD4 Memory	TNFa+IL2+	30	62677	0.0478644	0.00337007
PIC	142	78	Env	CD4 Memory	TNFa+CD107a+	1	62677	0.00159548	0
PIC	142	78	Env	CD4 Memory	IL2+CD107a+	0	62677	0	0
PIC	142	78	Env	CD4 Memory	IFN+TNFa+IL2+	10	62677	0.0159548	0.00928066
PIC	142	78	Env	CD4 Memory	IFN+TNFa+CD107a+	2	62677	0.00319096	0.00319096
PIC	142	78	Env	CD4 Memory	IFN+IL2+CD107a+	0	62677	0	0
PIC	142	78	Env	CD4 Memory	TNFa+IL2+CD107a+	0	62677	0	0
PIC	142	78	Env	CD4 Memory	IFN+TNFa+IL2+CD107a+	2	62677	0.00319096	0.00319096
PIC	142	78	Env	CD8 Memory	IFN+	31	41242	0.0751661	0.00819491
PIC	142	78	Env	CD8 Memory	TNFa+	51	41242	0.12366	0.0515375
PIC	142	78	Env	CD8 Memory	IL2+	0	41242	0	0
PIC	142	78	Env	CD8 Memory	CD107a+	78	41242	0.189128	0.0242754
PIC	142	78	Env	CD8 Memory	IFN+TNFa+	7	41242	0.016973	0.00323531
PIC	142	78	Env	CD8 Memory	IFN+IL2+	2	41242	0.00484943	0
PIC	142	78	Env	CD8 Memory	IFN+CD107a+	1	41242	0.00242471	0.000707503
PIC	142	78	Env	CD8 Memory	TNFa+IL2+	3	41242	0.00727414	0.000405299
PIC	142	78	Env	CD8 Memory	TNFa+CD107a+	16	41242	0.0387954	0.0199061
PIC	142	78	Env	CD8 Memory	IL2+CD107a+	1	41242	0.00242471	0.00242471
PIC	142	78	Env	CD8 Memory	IFN+TNFa+IL2+	8	41242	0.0193977	0.00909444
PIC	142	78	Env	CD8 Memory	IFN+TNFa+CD107a+	5	41242	0.0121236	0.00697193
PIC	142	78	Env	CD8 Memory	IFN+IL2+CD107a+	0	41242	0	0
PIC	142	78	Env	CD8 Memory	TNFa+IL2+CD107a+	0	41242	0	0
PIC	142	78	Env	CD8 Memory	IFN+TNFa+IL2+CD107a+	0	41242	0	0
PIC	142	78	Gag	CD4 Memory	IFN+	122	79099	0.154237	0.0463382
PIC	142	78	Gag	CD4 Memory	TNFa+	513	79099	0.648554	0
PIC	142	78	Gag	CD4 Memory	IL2+	12	79099	0.0151709	0.00849671
PIC	142	78	Gag	CD4 Memory	CD107a+	27	79099	0.0341344	0
PIC	142	78	Gag	CD4 Memory	IFN+TNFa+	46	79099	0.058155	0.0425819
PIC	142	78	Gag	CD4 Memory	IFN+IL2+	0	79099	0	0
PIC	142	78	Gag	CD4 Memory	IFN+CD107a+	0	79099	0	0
PIC	142	78	Gag	CD4 Memory	TNFa+IL2+	53	79099	0.0670046	0.0225103
PIC	142	78	Gag	CD4 Memory	TNFa+CD107a+	4	79099	0.00505695	0.00171988
PIC	142	78	Gag	CD4 Memory	IL2+CD107a+	0	79099	0	0
PIC	142	78	Gag	CD4 Memory	IFN+TNFa+IL2+	51	79099	0.0644762	0.057802
PIC	142	78	Gag	CD4 Memory	IFN+TNFa+CD107a+	2	79099	0.00252848	0.00252848
PIC	142	78	Gag	CD4 Memory	IFN+IL2+CD107a+	0	79099	0	0
PIC	142	78	Gag	CD4 Memory	TNFa+IL2+CD107a+	2	79099	0.00252848	0.00141612
PIC	142	78	Gag	CD4 Memory	IFN+TNFa+IL2+CD107a+	2	79099	0.00252848	0.00252848
PIC	142	78	Gag	CD8 Memory	IFN+	45	51231	0.0878374	0.0208663
PIC	142	78	Gag	CD8 Memory	TNFa+	53	51231	0.103453	0.0313302
PIC	142	78	Gag	CD8 Memory	IL2+	5	51231	0.00975972	0.0063253
PIC	142	78	Gag	CD8 Memory	CD107a+	107	51231	0.208858	0.0440058
PIC	142	78	Gag	CD8 Memory	IFN+TNFa+	11	51231	0.0214714	0.0077337
PIC	142	78	Gag	CD8 Memory	IFN+IL2+	2	51231	0.00390389	0
PIC	142	78	Gag	CD8 Memory	IFN+CD107a+	19	51231	0.0370869	0.0353697
PIC	142	78	Gag	CD8 Memory	TNFa+IL2+	1	51231	0.00195194	0
PIC	142	78	Gag	CD8 Memory	TNFa+CD107a+	6	51231	0.0117117	0
PIC	142	78	Gag	CD8 Memory	IL2+CD107a+	0	51231	0	0
PIC	142	78	Gag	CD8 Memory	IFN+TNFa+IL2+	6	51231	0.0117117	0.0014084
PIC	142	78	Gag	CD8 Memory	IFN+TNFa+CD107a+	29	51231	0.0566064	0.0514547
PIC	142	78	Gag	CD8 Memory	IFN+IL2+CD107a+	0	51231	0	0
PIC	142	78	Gag	CD8 Memory	TNFa+IL2+CD107a+	0	51231	0	0
PIC	142	78	Gag	CD8 Memory	IFN+TNFa+IL2+CD107a+	0	51231	0	0
PIC	142	78	Nef	CD4 Memory	IFN+	104	69093	0.150522	0.0426229
PIC	142	78	Nef	CD4 Memory	TNFa+	528	69093	0.764187	0.0700751
PIC	142	78	Nef	CD4 Memory	IL2+	19	69093	0.0274992	0.020825
PIC	142	78	Nef	CD4 Memory	CD107a+	48	69093	0.0694716	0.0316514
PIC	142	78	Nef	CD4 Memory	IFN+TNFa+	24	69093	0.0347358	0.0191628
PIC	142	78	Nef	CD4 Memory	IFN+IL2+	0	69093	0	0
PIC	142	78	Nef	CD4 Memory	IFN+CD107a+	0	69093	0	0
PIC	142	78	Nef	CD4 Memory	TNFa+IL2+	25	69093	0.0361831	0
PIC	142	78	Nef	CD4 Memory	TNFa+CD107a+	6	69093	0.00868395	0.00534687
PIC	142	78	Nef	CD4 Memory	IL2+CD107a+	0	69093	0	0
PIC	142	78	Nef	CD4 Memory	IFN+TNFa+IL2+	23	69093	0.0332885	0.0266143
PIC	142	78	Nef	CD4 Memory	IFN+TNFa+CD107a+	2	69093	0.00289465	0.00289465
PIC	142	78	Nef	CD4 Memory	IFN+IL2+CD107a+	0	69093	0	0
PIC	142	78	Nef	CD4 Memory	TNFa+IL2+CD107a+	2	69093	0.00289465	0.00178229
PIC	142	78	Nef	CD4 Memory	IFN+TNFa+IL2+CD107a+	1	69093	0.00144732	0.00144732
PIC	142	78	Nef	CD8 Memory	IFN+	49	44341	0.110507	0.043536
PIC	142	78	Nef	CD8 Memory	TNFa+	42	44341	0.0947205	0.0225976
PIC	142	78	Nef	CD8 Memory	IL2+	13	44341	0.0293182	0.0258838
PIC	142	78	Nef	CD8 Memory	CD107a+	396	44341	0.893079	0.728226
PIC	142	78	Nef	CD8 Memory	IFN+TNFa+	12	44341	0.027063	0.0133253
PIC	142	78	Nef	CD8 Memory	IFN+IL2+	4	44341	0.009021	0.00386937
PIC	142	78	Nef	CD8 Memory	IFN+CD107a+	20	44341	0.045105	0.0433878
PIC	142	78	Nef	CD8 Memory	TNFa+IL2+	1	44341	0.00225525	0
PIC	142	78	Nef	CD8 Memory	TNFa+CD107a+	33	44341	0.0744232	0.0555339
PIC	142	78	Nef	CD8 Memory	IL2+CD107a+	0	44341	0	0
PIC	142	78	Nef	CD8 Memory	IFN+TNFa+IL2+	5	44341	0.0112762	0.000972986
PIC	142	78	Nef	CD8 Memory	IFN+TNFa+CD107a+	34	44341	0.0766785	0.0715268
PIC	142	78	Nef	CD8 Memory	IFN+IL2+CD107a+	0	44341	0	0
PIC	142	78	Nef	CD8 Memory	TNFa+IL2+CD107a+	0	44341	0	0
PIC	142	78	Nef	CD8 Memory	IFN+TNFa+IL2+CD107a+	0	44341	0	0
PIC	142	78	Neg	CD4 Memory	IFN+	97	89899	0.107899	0
PIC	142	78	Neg	CD4 Memory	TNFa+	624	89899	0.694112	0
PIC	142	78	Neg	CD4 Memory	IL2+	6	89899	0.00667416	0
PIC	142	78	Neg	CD4 Memory	CD107a+	34	89899	0.0378202	0
PIC	142	78	Neg	CD4 Memory	IFN+TNFa+	14	89899	0.015573	0
PIC	142	78	Neg	CD4 Memory	IFN+IL2+	0	89899	0	0
PIC	142	78	Neg	CD4 Memory	IFN+CD107a+	0	89899	0	0
PIC	142	78	Neg	CD4 Memory	TNFa+IL2+	40	89899	0.0444944	0
PIC	142	78	Neg	CD4 Memory	TNFa+CD107a+	3	89899	0.00333708	0
PIC	142	78	Neg	CD4 Memory	IL2+CD107a+	0	89899	0	0
PIC	142	78	Neg	CD4 Memory	IFN+TNFa+IL2+	6	89899	0.00667416	0
PIC	142	78	Neg	CD4 Memory	IFN+TNFa+CD107a+	0	89899	0	0
PIC	142	78	Neg	CD4 Memory	IFN+IL2+CD107a+	0	89899	0	0
PIC	142	78	Neg	CD4 Memory	TNFa+IL2+CD107a+	1	89899	0.00111236	0
PIC	142	78	Neg	CD4 Memory	IFN+TNFa+IL2+CD107a+	0	89899	0	0
PIC	142	78	Neg	CD8 Memory	IFN+	39	58234	0.0669712	0
PIC	142	78	Neg	CD8 Memory	TNFa+	42	58234	0.0721228	0
PIC	142	78	Neg	CD8 Memory	IL2+	2	58234	0.00343442	0
PIC	142	78	Neg	CD8 Memory	CD107a+	96	58234	0.164852	0
PIC	142	78	Neg	CD8 Memory	IFN+TNFa+	8	58234	0.0137377	0
PIC	142	78	Neg	CD8 Memory	IFN+IL2+	3	58234	0.00515163	0
PIC	142	78	Neg	CD8 Memory	IFN+CD107a+	1	58234	0.00171721	0
PIC	142	78	Neg	CD8 Memory	TNFa+IL2+	4	58234	0.00686884	0
PIC	142	78	Neg	CD8 Memory	TNFa+CD107a+	11	58234	0.0188893	0
PIC	142	78	Neg	CD8 Memory	IL2+CD107a+	0	58234	0	0
PIC	142	78	Neg	CD8 Memory	IFN+TNFa+IL2+	6	58234	0.0103033	0
PIC	142	78	Neg	CD8 Memory	IFN+TNFa+CD107a+	3	58234	0.00515163	0
PIC	142	78	Neg	CD8 Memory	IFN+IL2+CD107a+	0	58234	0	0
PIC	142	78	Neg	CD8 Memory	TNFa+IL2+CD107a+	0	58234	0	0
PIC	142	78	Neg	CD8 Memory	IFN+TNFa+IL2+CD107a+	1	58234	0.00171721	0
PIC	142	78	Pol	CD4 Memory	IFN+	130	84917	0.153091	0.0451918
PIC	142	78	Pol	CD4 Memory	TNFa+	552	84917	0.650047	0
PIC	142	78	Pol	CD4 Memory	IL2+	18	84917	0.0211972	0.014523
PIC	142	78	Pol	CD4 Memory	CD107a+	51	84917	0.0600586	0.0222384
PIC	142	78	Pol	CD4 Memory	IFN+TNFa+	17	84917	0.0200195	0.00444652
PIC	142	78	Pol	CD4 Memory	IFN+IL2+	2	84917	0.00235524	0.00235524
PIC	142	78	Pol	CD4 Memory	IFN+CD107a+	0	84917	0	0
PIC	142	78	Pol	CD4 Memory	TNFa+IL2+	75	84917	0.0883215	0.0438272
PIC	142	78	Pol	CD4 Memory	TNFa+CD107a+	5	84917	0.0058881	0.00255102
PIC	142	78	Pol	CD4 Memory	IL2+CD107a+	0	84917	0	0
PIC	142	78	Pol	CD4 Memory	IFN+TNFa+IL2+	40	84917	0.0471048	0.0404307
PIC	142	78	Pol	CD4 Memory	IFN+TNFa+CD107a+	0	84917	0	0
PIC	142	78	Pol	CD4 Memory	IFN+IL2+CD107a+	0	84917	0	0
PIC	142	78	Pol	CD4 Memory	TNFa+IL2+CD107a+	1	84917	0.00117762	6.52611e-05
PIC	142	78	Pol	CD4 Memory	IFN+TNFa+IL2+CD107a+	3	84917	0.00353286	0.00353286
PIC	142	78	Pol	CD8 Memory	IFN+	51	54438	0.0936846	0.0267134
PIC	142	78	Pol	CD8 Memory	TNFa+	57	54438	0.104706	0.0325835
PIC	142	78	Pol	CD8 Memory	IL2+	6	54438	0.0110217	0.00758729
PIC	142	78	Pol	CD8 Memory	CD107a+	168	54438	0.308608	0.143756
PIC	142	78	Pol	CD8 Memory	IFN+TNFa+	14	54438	0.0257173	0.0119797
PIC	142	78	Pol	CD8 Memory	IFN+IL2+	5	54438	0.00918476	0.00403313
PIC	142	78	Pol	CD8 Memory	IFN+CD107a+	128	54438	0.23513	0.233413
PIC	142	78	Pol	CD8 Memory	TNFa+IL2+	4	54438	0.00734781	0.000478969
PIC	142	78	Pol	CD8 Memory	TNFa+CD107a+	22	54438	0.0404129	0.0215236
PIC	142	78	Pol	CD8 Memory	IL2+CD107a+	0	54438	0	0
PIC	142	78	Pol	CD8 Memory	IFN+TNFa+IL2+	7	54438	0.0128587	0.00255541
PIC	142	78	Pol	CD8 Memory	IFN+TNFa+CD107a+	124	54438	0.227782	0.22263
PIC	142	78	Pol	CD8 Memory	IFN+IL2+CD107a+	1	54438	0.00183695	0.00183695
PIC	142	78	Pol	CD8 Memory	TNFa+IL2+CD107a+	0	54438	0	0
PIC	142	78	Pol	CD8 Memory	IFN+TNFa+IL2+CD107a+	1	54438	0.00183695	0.000119742
PIC	142	112	Env	CD4 Memory	IFN+	107	137203	0.0779866	0.0294106
PIC	142	112	Env	CD4 Memory	TNFa+	2254	137203	1.64282	0
PIC	142	112	Env	CD4 Memory	IL2+	8	137203	0.00583078	0.000755665
PIC	142	112	Env	CD4 Memory	CD107a+	38	137203	0.0276962	0.0117458
PIC	142	112	Env	CD4 Memory	IFN+TNFa+	47	137203	0.0342558	0
PIC	142	112	Env	CD4 Memory	IFN+IL2+	0	137203	0	0
PIC	142	112	Env	CD4 Memory	IFN+CD107a+	0	137203	0	0
PIC	142	112	Env	CD4 Memory	TNFa+IL2+	90	137203	0.0655962	0
PIC	142	112	Env	CD4 Memory	TNFa+CD107a+	13	137203	0.00947501	0.00584993
PIC	142	112	Env	CD4 Memory	IL2+CD107a+	1	137203	0.000728847	0.000728847
PIC	142	112	Env	CD4 Memory	IFN+TNFa+IL2+	33	137203	0.024052	0.0160768
PIC	142	112	Env	CD4 Memory	IFN+TNFa+CD107a+	14	137203	0.0102039	0.00512875
PIC	142	112	Env	CD4 Memory	IFN+IL2+CD107a+	0	137203	0	0
PIC	142	112	Env	CD4 Memory	TNFa+IL2+CD107a+	2	137203	0.00145769	0.000732678
PIC	142	112	Env	CD4 Memory	IFN+TNFa+IL2+CD107a+	3	137203	0.00218654	0.00218654
PIC	142	112	Env	CD8 Memory	IFN+	92	91628	0.100406	0.0461472
PIC	142	112	Env	CD8 Memory	TNFa+	140	91628	0.152792	0.0232351
PIC	142	112	Env	CD8 Memory	IL2+	2	91628	0.00218274	0
PIC	142	112	Env	CD8 Memory	CD107a+	195	91628	0.212817	0.0456115
PIC	142	112	Env	CD8 Memory	IFN+TNFa+	13	91628	0.0141878	0.00200727
PIC	142	112	Env	CD8 Memory	IFN+IL2+	2	91628	0.00218274	0.00218274
PIC	142	112	Env	CD8 Memory	IFN+CD107a+	0	91628	0	0
PIC	142	112	Env	CD8 Memory	TNFa+IL2+	2	91628	0.00218274	0
PIC	142	112	Env	CD8 Memory	TNFa+CD107a+	33	91628	0.0360152	0.00722483
PIC	142	112	Env	CD8 Memory	IL2+CD107a+	0	91628	0	0
PIC	142	112	Env	CD8 Memory	IFN+TNFa+IL2+	4	91628	0.00436548	0.00325816
PIC	142	112	Env	CD8 Memory	IFN+TNFa+CD107a+	14	91628	0.0152792	0
PIC	142	112	Env	CD8 Memory	IFN+IL2+CD107a+	0	91628	0	0
PIC	142	112	Env	CD8 Memory	TNFa+IL2+CD107a+	0	91628	0	0
PIC	142	112	Env	CD8 Memory	IFN+TNFa+IL2+CD107a+	1	91628	0.00109137	0.00109137
PIC	142	112	Gag	CD4 Memory	IFN+	240	163751	0.146564	0.0979879
PIC	142	112	Gag	CD4 Memory	TNFa+	2303	163751	1.4064	0
PIC	142	112	Gag	CD4 Memory	IL2+	42	163751	0.0256487	0.0205736
PIC	142	112	Gag	CD4 Memory	CD107a+	64	163751	0.0390837	0.0231334
PIC	142	112	Gag	CD4 Memory	IFN+TNFa+	107	163751	0.0653431	0.0283673
PIC	142	112	Gag	CD4 Memory	IFN+IL2+	5	163751	0.00305342	0.00305342
PIC	142	112	Gag	CD4 Memory	IFN+CD107a+	1	163751	0.000610683	0.000610683
PIC	142	112	Gag	CD4 Memory	TNFa+IL2+	188	163751	0.114808	0.0408568
PIC	142	112	Gag	CD4 Memory	TNFa+CD107a+	17	163751	0.0103816	0.00675654
PIC	142	112	Gag	CD4 Memory	IL2+CD107a+	1	163751	0.000610683	0.000610683
PIC	142	112	Gag	CD4 Memory	IFN+TNFa+IL2+	127	163751	0.0775568	0.0695816
PIC	142	112	Gag	CD4 Memory	IFN+TNFa+CD107a+	22	163751	0.013435	0.00835992
PIC	142	112	Gag	CD4 Memory	IFN+IL2+CD107a+	0	163751	0	0
PIC	142	112	Gag	CD4 Memory	TNFa+IL2+CD107a+	9	163751	0.00549615	0.00477113
PIC	142	112	Gag	CD4 Memory	IFN+TNFa+IL2+CD107a+	9	163751	0.00549615	0.00549615
PIC	142	112	Gag	CD8 Memory	IFN+	225	108006	0.208322	0.154063
PIC	142	112	Gag	CD8 Memory	TNFa+	108	108006	0.0999944	0
PIC	142	112	Gag	CD8 Memory	IL2+	9	108006	0.00833287	0.00390358
PIC	142	112	Gag	CD8 Memory	CD107a+	325	108006	0.300909	0.133704
PIC	142	112	Gag	CD8 Memory	IFN+TNFa+	20	108006	0.0185175	0.00633695
PIC	142	112	Gag	CD8 Memory	IFN+IL2+	9	108006	0.00833287	0.00833287
PIC	142	112	Gag	CD8 Memory	IFN+CD107a+	38	108006	0.0351832	0.0329686
PIC	142	112	Gag	CD8 Memory	TNFa+IL2+	5	108006	0.00462937	0.000200086
PIC	142	112	Gag	CD8 Memory	TNFa+CD107a+	43	108006	0.0398126	0.0110222
PIC	142	112	Gag	CD8 Memory	IL2+CD107a+	1	108006	0.000925874	0.000925874
PIC	142	112	Gag	CD8 Memory	IFN+TNFa+IL2+	4	108006	0.0037035	0.00259618
PIC	142	112	Gag	CD8 Memory	IFN+TNFa+CD107a+	94	108006	0.0870322	0.0604565
PIC	142	112	Gag	CD8 Memory	IFN+IL2+CD107a+	0	108006	0	0
PIC	142	112	Gag	CD8 Memory	TNFa+IL2+CD107a+	0	108006	0	0
PIC	142	112	Gag	CD8 Memory	IFN+TNFa+IL2+CD107a+	0	108006	0	0
PIC	142	112	Nef	CD4 Memory	IFN+	120	145841	0.0822814	0.0337053
PIC	142	112	Nef	CD4 Memory	TNFa+	2449	145841	1.67923	0
PIC	142	112	Nef	CD4 Memory	IL2+	10	145841	0.00685678	0.00178167
PIC	142	112	Nef	CD4 Memory	CD107a+	72	145841	0.0493688	0.0334185
PIC	142	112	Nef	CD4 Memory	IFN+TNFa+	64	145841	0.0438834	0.00690759
PIC	142	112	Nef	CD4 Memory	IFN+IL2+	0	145841	0	0
PIC	142	112	Nef	CD4 Memory	IFN+CD107a+	0	145841	0	0
PIC	142	112	Nef	CD4 Memory	TNFa+IL2+	111	145841	0.0761103	0.00215866
PIC	142	112	Nef	CD4 Memory	TNFa+CD107a+	13	145841	0.00891382	0.00528874
PIC	142	112	Nef	CD4 Memory	IL2+CD107a+	0	145841	0	0
PIC	142	112	Nef	CD4 Memory	IFN+TNFa+IL2+	26	145841	0.0178276	0.00985246
PIC	142	112	Nef	CD4 Memory	IFN+TNFa+CD107a+	13	145841	0.00891382	0.00383871
PIC	142	112	Nef	CD4 Memory	IFN+IL2+CD107a+	0	145841	0	0
PIC	142	112	Nef	CD4 Memory	TNFa+IL2+CD107a+	3	145841	0.00205703	0.00133202
PIC	142	112	Nef	CD4 Memory	IFN+TNFa+IL2+CD107a+	7	145841	0.00479975	0.00479975
PIC	142	112	Nef	CD8 Memory	IFN+	131	100685	0.130109	0.07585
PIC	142	112	Nef	CD8 Memory	TNFa+	109	100685	0.108258	0
PIC	142	112	Nef	CD8 Memory	IL2+	7	100685	0.00695238	0.00252309
PIC	142	112	Nef	CD8 Memory	CD107a+	1026	100685	1.01902	0.851814
PIC	142	112	Nef	CD8 Memory	IFN+TNFa+	32	100685	0.0317823	0.0196018
PIC	142	112	Nef	CD8 Memory	IFN+IL2+	5	100685	0.00496598	0.00496598
PIC	142	112	Nef	CD8 Memory	IFN+CD107a+	40	100685	0.0397279	0.0375132
PIC	142	112	Nef	CD8 Memory	TNFa+IL2+	10	100685	0.00993197	0.00550268
PIC	142	112	Nef	CD8 Memory	TNFa+CD107a+	127	100685	0.126136	0.0973456
PIC	142	112	Nef	CD8 Memory	IL2+CD107a+	0	100685	0	0
PIC	142	112	Nef	CD8 Memory	IFN+TNFa+IL2+	6	100685	0.00595918	0.00485186
PIC	142	112	Nef	CD8 Memory	IFN+TNFa+CD107a+	91	100685	0.0903809	0.0638052
PIC	142	112	Nef	CD8 Memory	IFN+IL2+CD107a+	0	100685	0	0
PIC	142	112	Nef	CD8 Memory	TNFa+IL2+CD107a+	1	100685	0.000993197	0.000993197
PIC	142	112	Nef	CD8 Memory	IFN+TNFa+IL2+CD107a+	2	100685	0.00198639	0.00198639
PIC	142	112	Neg	CD4 Memory	IFN+	67	137928	0.0485761	0
PIC	142	112	Neg	CD4 Memory	TNFa+	2584	137928	1.87344	0
PIC	142	112	Neg	CD4 Memory	IL2+	7	137928	0.00507511	0
PIC	142	112	Neg	CD4 Memory	CD107a+	22	137928	0.0159504	0
PIC	142	112	Neg	CD4 Memory	IFN+TNFa+	51	137928	0.0369758	0
PIC	142	112	Neg	CD4 Memory	IFN+IL2+	0	137928	0	0
PIC	142	112	Neg	CD4 Memory	IFN+CD107a+	0	137928	0	0
PIC	142	112	Neg	CD4 Memory	TNFa+IL2+	102	137928	0.0739516	0
PIC	142	112	Neg	CD4 Memory	TNFa+CD107a+	5	137928	0.00362508	0
PIC	142	112	Neg	CD4 Memory	IL2+CD107a+	0	137928	0	0
PIC	142	112	Neg	CD4 Memory	IFN+TNFa+IL2+	11	137928	0.00797518	0
PIC	142	112	Neg	CD4 Memory	IFN+TNFa+CD107a+	7	137928	0.00507511	0
PIC	142	112	Neg	CD4 Memory	IFN+IL2+CD107a+	0	137928	0	0
PIC	142	112	Neg	CD4 Memory	TNFa+IL2+CD107a+	1	137928	0.000725016	0
PIC	142	112	Neg	CD4 Memory	IFN+TNFa+IL2+CD107a+	0	137928	0	0
PIC	142	112	Neg	CD8 Memory	IFN+	49	90308	0.0542588	0
PIC	142	112	Neg	CD8 Memory	TNFa+	117	90308	0.129557	0
PIC	142	112	Neg	CD8 Memory	IL2+	4	90308	0.00442929	0
PIC	142	112	Neg	CD8 Memory	CD107a+	151	90308	0.167206	0
PIC	142	112	Neg	CD8 Memory	IFN+TNFa+	11	90308	0.0121805	0
PIC	142	112	Neg	CD8 Memory	IFN+IL2+	0	90308	0	0
PIC	142	112	Neg	CD8 Memory	IFN+CD107a+	2	90308	0.00221464	0
PIC	142	112	Neg	CD8 Memory	TNFa+IL2+	4	90308	0.00442929	0
PIC	142	112	Neg	CD8 Memory	TNFa+CD107a+	26	90308	0.0287904	0
PIC	142	112	Neg	CD8 Memory	IL2+CD107a+	0	90308	0	0
PIC	142	112	Neg	CD8 Memory	IFN+TNFa+IL2+	1	90308	0.00110732	0
PIC	142	112	Neg	CD8 Memory	IFN+TNFa+CD107a+	24	90308	0.0265757	0
PIC	142	112	Neg	CD8 Memory	IFN+IL2+CD107a+	0	90308	0	0
PIC	142	112	Neg	CD8 Memory	TNFa+IL2+CD107a+	0	90308	0	0
PIC	142	112	Neg	CD8 Memory	IFN+TNFa+IL2+CD107a+	0	90308	0	0
PIC	142	112	Pol	CD4 Memory	IFN+	90	117163	0.0768161	0.02824
PIC	142	112	Pol	CD4 Memory	TNFa+	1640	117163	1.39976	0
PIC	142	112	Pol	CD4 Memory	IL2+	7	117163	0.00597458	0.000899471
PIC	142	112	Pol	CD4 Memory	CD107a+	40	117163	0.0341405	0.0181901
PIC	142	112	Pol	CD4 Memory	IFN+TNFa+	47	117163	0.0401151	0.00313924
PIC	142	112	Pol	CD4 Memory	IFN+IL2+	1	117163	0.000853512	0.000853512
PIC	142	112	Pol	CD4 Memory	IFN+CD107a+	0	117163	0	0
PIC	142	112	Pol	CD4 Memory	TNFa+IL2+	134	117163	0.114371	0.040419
PIC	142	112	Pol	CD4 Memory	TNFa+CD107a+	28	117163	0.0238983	0.0202732
PIC	142	112	Pol	CD4 Memory	IL2+CD107a+	1	117163	0.000853512	0.000853512
PIC	142	112	Pol	CD4 Memory	IFN+TNFa+IL2+	41	117163	0.034994	0.0270188
PIC	142	112	Pol	CD4 Memory	IFN+TNFa+CD107a+	11	117163	0.00938863	0.00431352
PIC	142	112	Pol	CD4 Memory	IFN+IL2+CD107a+	0	117163	0	0
PIC	142	112	Pol	CD4 Memory	TNFa+IL2+CD107a+	3	117163	0.00256054	0.00183552
PIC	142	112	Pol	CD4 Memory	IFN+TNFa+IL2+CD107a+	1	117163	0.000853512	0.000853512
PIC	142	112	Pol	CD8 Memory	IFN+	96	80456	0.11932	0.0650611
PIC	142	112	Pol	CD8 Memory	TNFa+	71	80456	0.088247	0
PIC	142	112	Pol	CD8 Memory	IL2+	6	80456	0.00745749	0.00302821
PIC	142	112	Pol	CD8 Memory	CD107a+	306	80456	0.380332	0.213127
PIC	142	112	Pol	CD8 Memory	IFN+TNFa+	15	80456	0.0186437	0.00646319
PIC	142	112	Pol	CD8 Memory	IFN+IL2+	0	80456	0	0
PIC	142	112	Pol	CD8 Memory	IFN+CD107a+	171	80456	0.212539	0.210324
PIC	142	112	Pol	CD8 Memory	TNFa+IL2+	8	80456	0.00994332	0.00551404
PIC	142	112	Pol	CD8 Memory	TNFa+CD107a+	30	80456	0.0372875	0.0084971
PIC	142	112	Pol	CD8 Memory	IL2+CD107a+	0	80456	0	0
PIC	142	112	Pol	CD8 Memory	IFN+TNFa+IL2+	8	80456	0.00994332	0.008836
PIC	142	112	Pol	CD8 Memory	IFN+TNFa+CD107a+	280	80456	0.348016	0.321441
PIC	142	112	Pol	CD8 Memory	IFN+IL2+CD107a+	1	80456	0.00124292	0.00124292
PIC	142	112	Pol	CD8 Memory	TNFa+IL2+CD107a+	0	80456	0	0
PIC	142	112	Pol	CD8 Memory	IFN+TNFa+IL2+CD107a+	2	80456	0.00248583	0.00248583
PIC	142	0	Env	CD4 Memory	IFN+	65	81120	0.0801282	0
PIC	142	0	Env	CD4 Memory	TNFa+	125	81120	0.154093	0.0319448
PIC	142	0	Env	CD4 Memory	IL2+	5	81120	0.00616371	0
PIC	142	0	Env	CD4 Memory	CD107a+	36	81120	0.0443787	0
PIC	142	0	Env	CD4 Memory	IFN+TNFa+	15	81120	0.0184911	0.00226836
PIC	142	0	Env	CD4 Memory	IFN+IL2+	0	81120	0	0
PIC	142	0	Env	CD4 Memory	IFN+CD107a+	2	81120	0.00246548	0.00246548
PIC	142	0	Env	CD4 Memory	TNFa+IL2+	13	81120	0.0160256	0.00648284
PIC	142	0	Env	CD4 Memory	TNFa+CD107a+	2	81120	0.00246548	0.0015112
PIC	142	0	Env	CD4 Memory	IL2+CD107a+	0	81120	0	0
PIC	142	0	Env	CD4 Memory	IFN+TNFa+IL2+	22	81120	0.0271203	0.0118518
PIC	142	0	Env	CD4 Memory	IFN+TNFa+CD107a+	0	81120	0	0
PIC	142	0	Env	CD4 Memory	IFN+IL2+CD107a+	0	81120	0	0
PIC	142	0	Env	CD4 Memory	TNFa+IL2+CD107a+	1	81120	0.00123274	0.00123274
PIC	142	0	Env	CD4 Memory	IFN+TNFa+IL2+CD107a+	0	81120	0	0
PIC	142	0	Env	CD8 Memory	IFN+	50	110385	0.045296	0
PIC	142	0	Env	CD8 Memory	TNFa+	46	110385	0.0416723	0.00941313
PIC	142	0	Env	CD8 Memory	IL2+	6	110385	0.00543552	0.000526513
PIC	142	0	Env	CD8 Memory	CD107a+	228	110385	0.20655	0
PIC	142	0	Env	CD8 Memory	IFN+TNFa+	19	110385	0.0172125	0.00879704
PIC	142	0	Env	CD8 Memory	IFN+IL2+	0	110385	0	0
PIC	142	0	Env	CD8 Memory	IFN+CD107a+	8	110385	0.00724736	0.00163707
PIC	142	0	Env	CD8 Memory	TNFa+IL2+	5	110385	0.0045296	0.00242574
PIC	142	0	Env	CD8 Memory	TNFa+CD107a+	27	110385	0.0244598	0.0146418
PIC	142	0	Env	CD8 Memory	IL2+CD107a+	0	110385	0	0
PIC	142	0	Env	CD8 Memory	IFN+TNFa+IL2+	11	110385	0.00996512	0.00926384
PIC	142	0	Env	CD8 Memory	IFN+TNFa+CD107a+	9	110385	0.00815328	0.00394556
PIC	142	0	Env	CD8 Memory	IFN+IL2+CD107a+	0	110385	0	0
PIC	142	0	Env	CD8 Memory	TNFa+IL2+CD107a+	0	110385	0	0
PIC	142	0	Env	CD8 Memory	IFN+TNFa+IL2+CD107a+	0	110385	0	0
PIC	142	0	Gag	CD4 Memory	IFN+	120	110557	0.108541	0.0283817
PIC	142	0	Gag	CD4 Memory	TNFa+	159	110557	0.143817	0.0216693
PIC	142	0	Gag	CD4 Memory	IL2+	11	110557	0.00994962	0
PIC	142	0	Gag	CD4 Memory	CD107a+	43	110557	0.038894	0
PIC	142	0	Gag	CD4 Memory	IFN+TNFa+	60	110557	0.0542706	0.0380479
PIC	142	0	Gag	CD4 Memory	IFN+IL2+	1	110557	0.000904511	0.000904511
PIC	142	0	Gag	CD4 Memory	IFN+CD107a+	2	110557	0.00180902	0.00180902
PIC	142	0	Gag	CD4 Memory	TNFa+IL2+	49	110557	0.044321	0.0347782
PIC	142	0	Gag	CD4 Memory	TNFa+CD107a+	1	110557	0.000904511	0
PIC	142	0	Gag	CD4 Memory	IL2+CD107a+	0	110557	0	0
PIC	142	0	Gag	CD4 Memory	IFN+TNFa+IL2+	80	110557	0.0723609	0.0570924
PIC	142	0	Gag	CD4 Memory	IFN+TNFa+CD107a+	7	110557	0.00633158	0.00633158
PIC	142	0	Gag	CD4 Memory	IFN+IL2+CD107a+	0	110557	0	0
PIC	142	0	Gag	CD4 Memory	TNFa+IL2+CD107a+	0	110557	0	0
PIC	142	0	Gag	CD4 Memory	IFN+TNFa+IL2+CD107a+	1	110557	0.000904511	0.000904511
PIC	142	0	Gag	CD8 Memory	IFN+	98	148986	0.065778	0.0131815
PIC	142	0	Gag	CD8 Memory	TNFa+	37	148986	0.0248345	0
PIC	142	0	Gag	CD8 Memory	IL2+	3	148986	0.00201361	0
PIC	142	0	Gag	CD8 Memory	CD107a+	349	148986	0.23425	0.00773454
PIC	142	0	Gag	CD8 Memory	IFN+TNFa+	17	148986	0.0114105	0.00299503
PIC	142	0	Gag	CD8 Memory	IFN+IL2+	1	148986	0.000671204	0
PIC	142	0	Gag	CD8 Memory	IFN+CD107a+	91	148986	0.0610796	0.0554693
PIC	142	0	Gag	CD8 Memory	TNFa+IL2+	6	148986	0.00402722	0.00192336
PIC	142	0	Gag	CD8 Memory	TNFa+CD107a+	37	148986	0.0248345	0.0150165
PIC	142	0	Gag	CD8 Memory	IL2+CD107a+	0	148986	0	0
PIC	142	0	Gag	CD8 Memory	IFN+TNFa+IL2+	12	148986	0.00805445	0.00735316
PIC	142	0	Gag	CD8 Memory	IFN+TNFa+CD107a+	106	148986	0.0711476	0.0669399
PIC	142	0	Gag	CD8 Memory	IFN+IL2+CD107a+	0	148986	0	0
PIC	142	0	Gag	CD8 Memory	TNFa+IL2+CD107a+	0	148986	0	0
PIC	142	0	Gag	CD8 Memory	IFN+TNFa+IL2+CD107a+	0	148986	0	0
PIC	142	0	Nef	CD4 Memory	IFN+	100	102341	0.0977125	0.017553
PIC	142	0	Nef	CD4 Memory	TNFa+	134	102341	0.130935	0.00878692
PIC	142	0	Nef	CD4 Memory	IL2+	9	102341	0.00879413	0
PIC	142	0	Nef	CD4 Memory	CD107a+	48	102341	0.046902	0
PIC	142	0	Nef	CD4 Memory	IFN+TNFa+	44	102341	0.0429935	0.0267708
PIC	142	0	Nef	CD4 Memory	IFN+IL2+	1	102341	0.000977125	0.000977125
PIC	142	0	Nef	CD4 Memory	IFN+CD107a+	1	102341	0.000977125	0.000977125
PIC	142	0	Nef	CD4 Memory	TNFa+IL2+	6	102341	0.00586275	0
PIC	142	0	Nef	CD4 Memory	TNFa+CD107a+	1	102341	0.000977125	2.28451e-05
PIC	142	0	Nef	CD4 Memory	IL2+CD107a+	0	102341	0	0
PIC	142	0	Nef	CD4 Memory	IFN+TNFa+IL2+	27	102341	0.0263824	0.0111139
PIC	142	0	Nef	CD4 Memory	IFN+TNFa+CD107a+	6	102341	0.00586275	0.00586275
PIC	142	0	Nef	CD4 Memory	IFN+IL2+CD107a+	0	102341	0	0
PIC	142	0	Nef	CD4 Memory	TNFa+IL2+CD107a+	0	102341	0	0
PIC	142	0	Nef	CD4 Memory	IFN+TNFa+IL2+CD107a+	1	102341	0.000977125	0.000977125
PIC	142	0	Nef	CD8 Memory	IFN+	163	139482	0.116861	0.0642644
PIC	142	0	Nef	CD8 Memory	TNFa+	69	139482	0.0494687	0.0172096
PIC	142	0	Nef	CD8 Memory	IL2+	3	139482	0.00215082	0
PIC	142	0	Nef	CD8 Memory	CD107a+	1333	139482	0.955679	0.729163
[truncated: 821 more rows]
