# Supplementary material for: Autologous neutralizing antibodies and polyfunctional T cells contribute to long-term HIV-1 post-intervention control
Source: Nat Immunol. 2026 Mar 3;27(4):812–26. doi: 10.1038/s41590-026-02448-z (PMC13043296; doi:10.1038/s41590-026-02448-z)
Supplement: Supplementary file 10 — Statistical source data for Fig. 5. One sheet is labeled for each relevant figure panel. [file 41590_2026_2448_MOESM10_ESM.xlsx]

## Sheet: Visit number - ATI week
Participant ID	Visit number	ATI week
ID107	v01	-57
ID107	v13	0
ID107	v24	14
ID107	v28	29
ID107	v34	95
ID107	v37	181
ID107	v40	281
ID142	v02	-2
ID142	v11b	51
ID142	v11c	78
ID104	v01	-57
ID104	v13	0
ID104	v24	5
ID112	v01	-57
ID112	v13	0
ID112	v24	3

## Sheet: Figure 5A
barcode	rnaUMAP_1	rnaUMAP_2	w_clusters
aim_ID104_v01_AAACCTGAGGCGATAC-1	-2.11757	-1.66781	7
aim_ID104_v01_AAACCTGTCAACACCA-1	-5.13961	1.97442	8
aim_ID104_v01_AAACGGGAGTCGATAA-1	2.23168	-3.75837	4
aim_ID104_v01_AAACGGGGTTAAGATG-1	3.18958	3.49959	1
aim_ID104_v01_AAACGGGTCCACGCAG-1	5.03248	-4.87162	5
aim_ID104_v01_AAAGATGAGACGCACA-1	4.96534	-4.17855	5
aim_ID104_v01_AAAGATGCAAAGAATC-1	5.56243	2.32668	1
aim_ID104_v01_AAAGATGGTATAAACG-1	-2.97214	0.0355971	7
aim_ID104_v01_AAAGATGGTTGACGTT-1	4.33162	-2.77703	5
aim_ID104_v01_AAAGCAACAAGTCTGT-1	5.56052	-5.06832	5
aim_ID104_v01_AAAGCAATCACTATTC-1	6.13329	1.41066	1
aim_ID104_v01_AAAGTAGCAAGGCTCC-1	-9.1266	0.242355	2
aim_ID104_v01_AAAGTAGCATACAGCT-1	4.60937	-3.3061	5
aim_ID104_v01_AAAGTAGGTAAACACA-1	3.10312	-4.78979	4
aim_ID104_v01_AACACGTAGGGAACGG-1	-2.13721	5.4319	6
aim_ID104_v01_AACACGTAGGGTTCCC-1	4.04465	-0.369316	3
aim_ID104_v01_AACACGTAGGTACTCT-1	4.00763	-1.14608	3
aim_ID104_v01_AACACGTCATATGCTG-1	3.67682	-1.88138	3
aim_ID104_v01_AACACGTGTGTAAGTA-1	2.57364	-4.12779	9
aim_ID104_v01_AACACGTTCGTAGGAG-1	2.16791	-1.60159	9
aim_ID104_v01_AACCATGTCTTAGCCC-1	3.3534	1.61803	1
aim_ID104_v01_AACCGCGCAAGTAGTA-1	2.15047	-0.389607	9
aim_ID104_v01_AACCGCGCACGCATCG-1	4.78082	-2.77549	3
aim_ID104_v01_AACCGCGCAGAAGCAC-1	1.32803	-3.15028	4
aim_ID104_v01_AACCGCGCATATGGTC-1	-2.49512	-3.13812	7
aim_ID104_v01_AACCGCGGTAAGAGGA-1	0.050085	-4.13772	4
aim_ID104_v01_AACGTTGCAGGACGTA-1	4.83221	-1.89917	3
aim_ID104_v01_AACTCAGCAAGCCGCT-1	-2.84088	0.251053	7
aim_ID104_v01_AACTCAGGTAACGACG-1	4.5069	3.11219	1
aim_ID104_v01_AACTCCCAGCGGATCA-1	-1.87072	5.20867	6
aim_ID104_v01_AACTCCCCACACTGCG-1	-6.74513	2.24658	2
aim_ID104_v01_AACTCCCGTGATAAAC-1	2.53712	-1.58452	9
aim_ID104_v01_AACTCCCTCCTGTAGA-1	3.35769	-2.86538	4
aim_ID104_v01_AACTCTTAGAGGGCTT-1	-2.13188	5.63729	6
aim_ID104_v01_AACTCTTCAGACGCCT-1	3.21993	2.67082	1
aim_ID104_v01_AACTCTTTCTGCTTGC-1	0.327682	-3.74357	4
aim_ID104_v01_AACTGGTCAAGGACAC-1	2.17617	-4.99881	4
aim_ID104_v01_AACTGGTTCAGCGATT-1	2.88349	-1.24844	9
aim_ID104_v01_AACTGGTTCATAACCG-1	1.6427	0.320201	9
aim_ID104_v01_AACTGGTTCGACGGAA-1	4.36714	-3.05248	5
aim_ID104_v01_AACTTTCGTACAGTTC-1	5.19439	-5.49451	5
aim_ID104_v01_AAGACCTCATACTCTT-1	-4.47213	1.29898	8
aim_ID104_v01_AAGACCTTCACGCATA-1	2.00266	-0.167963	5
aim_ID104_v01_AAGACCTTCCAAACTG-1	4.86373	-0.900135	3
aim_ID104_v01_AAGCCGCTCAGTTTGG-1	1.35711	-2.84909	4
aim_ID104_v01_AAGCCGCTCCACTCCA-1	2.92122	-1.34454	9
aim_ID104_v01_AAGCCGCTCCTTAATC-1	-1.47936	-2.633	7
aim_ID104_v01_AAGCCGCTCGCGTAGC-1	-2.55551	-1.06411	7
aim_ID104_v01_AAGGAGCAGTCTCCTC-1	-4.78744	2.00031	8
aim_ID104_v01_AAGGAGCGTATCAGTC-1	-2.08311	3.15367	6
aim_ID104_v01_AAGGAGCGTGGCAAAC-1	5.61603	-2.46174	5
aim_ID104_v01_AAGGAGCTCCGTAGGC-1	5.90205	-1.64775	5
aim_ID104_v01_AAGGAGCTCGATCCCT-1	-1.794	4.6064	6
aim_ID104_v01_AAGGAGCTCGCCATAA-1	-2.01443	4.00426	8
aim_ID104_v01_AAGGAGCTCTGGCGTG-1	-2.56754	-1.10779	7
aim_ID104_v01_AAGGCAGCATTGGCGC-1	5.09466	0.440864	5
aim_ID104_v01_AAGGCAGGTCCCTTGT-1	3.94306	-2.11986	3
aim_ID104_v01_AAGGCAGGTTATGTGC-1	-1.52509	4.22011	6
aim_ID104_v01_AAGGTTCAGCTACCGC-1	-2.03427	5.19271	6
aim_ID104_v01_AAGGTTCCAATACGCT-1	2.0603	-3.79913	4
aim_ID104_v01_AAGGTTCCACATCCGG-1	-2.62667	0.698554	7
aim_ID104_v01_AAGTCTGGTAGTAGTA-1	-2.46432	-3.02655	7
aim_ID104_v01_AAGTCTGGTATCAGTC-1	1.73238	1.94005	1
aim_ID104_v01_AAGTCTGTCAGTTGAC-1	-2.36757	-1.24489	7
aim_ID104_v01_AATCCAGCACTCAGGC-1	3.71506	2.60302	1
aim_ID104_v01_AATCCAGCATATGGTC-1	3.73189	-1.26324	3
aim_ID104_v01_AATCCAGGTATGCTTG-1	-2.83297	1.97366	7
aim_ID104_v01_AATCCAGGTCATGCAT-1	-1.99757	-2.28822	7
aim_ID104_v01_AATCCAGGTCCTCTTG-1	3.03323	3.1778	1
aim_ID104_v01_AATCGGTAGCACACAG-1	3.02344	-4.87296	4
aim_ID104_v01_AATCGGTCACGAAATA-1	-2.44067	1.93827	7
aim_ID104_v01_AATCGGTCAGGAACGT-1	3.6209	-3.90059	4
aim_ID104_v01_AATCGGTGTAATCACC-1	1.79045	-4.24861	4
aim_ID104_v01_AATCGGTGTCAAGCGA-1	-4.86916	1.18272	8
aim_ID104_v01_AATCGGTGTTAAAGAC-1	0.643046	-4.03817	4
aim_ID104_v01_AATCGGTTCTGCGACG-1	4.79603	-1.49372	3
aim_ID104_v01_AATCGGTTCTTTAGGG-1	2.24314	-0.901837	9
aim_ID104_v01_ACACCAAAGGGATGGG-1	-1.04143	3.31345	6
aim_ID104_v01_ACACCAAAGTGTGAAT-1	-1.39464	4.66928	6
aim_ID104_v01_ACACCCTAGAAGCCCA-1	-2.57402	1.9939	6
aim_ID104_v01_ACACCCTAGAGTAATC-1	1.09988	-1.0568	9
aim_ID104_v01_ACACCCTCAACGATCT-1	0.739194	6.18528	10
aim_ID104_v01_ACACCCTGTAAGTGTA-1	1.69274	-0.887108	9
aim_ID104_v01_ACACCCTGTCGAAAGC-1	1.04698	-0.418555	9
aim_ID104_v01_ACACCGGAGGGTGTTG-1	-0.0219557	3.07943	6
aim_ID104_v01_ACACCGGAGTGACATA-1	-1.08868	3.22984	6
aim_ID104_v01_ACACCGGTCCTTTACA-1	5.44095	-1.29355	3
aim_ID104_v01_ACACTGAGTGTGAATA-1	3.88897	-3.46123	4
aim_ID104_v01_ACAGCCGTCCTCGCAT-1	5.87985	-0.730585	3
aim_ID104_v01_ACAGCTAAGATGTGGC-1	6.33645	-1.71667	5
aim_ID104_v01_ACAGCTAGTGCATCTA-1	2.0377	-2.64742	9
aim_ID104_v01_ACAGCTATCGCCCTTA-1	3.44561	-0.241534	3
aim_ID104_v01_ACATACGAGCCCAGCT-1	2.17979	-2.56417	4
aim_ID104_v01_ACATACGAGCTACCGC-1	-3.37594	1.78474	7
aim_ID104_v01_ACATCAGCAAAGTCAA-1	-7.97524	2.12079	2
aim_ID104_v01_ACATGGTAGCGTGTCC-1	6.15486	-0.311068	5
aim_ID104_v01_ACATGGTAGGCGATAC-1	6.16124	-0.601782	3
aim_ID104_v01_ACATGGTCAAACGTGG-1	-3.20768	-3.32629	7
aim_ID104_v01_ACATGGTCAAACTGTC-1	-0.641066	4.47625	6
aim_ID104_v01_ACATGGTGTTACTGAC-1	-2.01794	1.50703	6
aim_ID104_v01_ACATGGTTCTTGCCGT-1	4.24968	-5.06326	5
aim_ID104_v01_ACCAGTAAGCGTGAAC-1	5.41444	-4.21483	5
aim_ID104_v01_ACCAGTAGTCATATCG-1	5.38761	-5.51502	5
aim_ID104_v01_ACCCACTAGTCATCCA-1	3.27075	-4.16529	4
aim_ID104_v01_ACCCACTCACTATCTT-1	2.77442	-3.92737	4
aim_ID104_v01_ACCCACTCAGACACTT-1	4.6647	-4.6522	5
aim_ID104_v01_ACCCACTCATATGAGA-1	2.83637	-4.65907	4
aim_ID104_v01_ACCCACTCATCCTTGC-1	4.65893	2.18272	1
aim_ID104_v01_ACCCACTTCCAAATGC-1	-7.68176	-1.53381	2
aim_ID104_v01_ACCCACTTCGTCCGTT-1	3.97212	-1.55879	3
aim_ID104_v01_ACCGTAAAGCTCAACT-1	-3.06599	1.47759	7
aim_ID104_v01_ACCGTAACAAGCTGAG-1	1.74095	-0.483629	9
aim_ID104_v01_ACCGTAACACATTCGA-1	-3.35437	0.223863	7
aim_ID104_v01_ACCGTAAGTTCCGGCA-1	4.83922	-5.15604	5
aim_ID104_v01_ACCGTAATCAAGAAGT-1	4.47695	-2.89084	3
aim_ID104_v01_ACCGTAATCAGCTCGG-1	-5.09123	3.58264	8
aim_ID104_v01_ACCTTTAAGACAATAC-1	2.95782	-3.73535	4
aim_ID104_v01_ACCTTTACAGACGCCT-1	1.76035	-2.15769	9
aim_ID104_v01_ACCTTTAGTCGGCATC-1	-1.80458	4.86193	6
aim_ID104_v01_ACCTTTAGTGTCAATC-1	0.213546	-2.19898	11
aim_ID104_v01_ACCTTTAGTTGTCGCG-1	-3.65722	-0.0925196	8
aim_ID104_v01_ACGAGCCCATCCAACA-1	-1.61087	-3.03005	7
aim_ID104_v01_ACGAGGAAGTTTCCTT-1	-8.04331	2.00533	2
aim_ID104_v01_ACGAGGATCCCTTGCA-1	3.61535	3.21735	1
aim_ID104_v01_ACGATACCAAGCCCAC-1	1.68338	-2.60543	9
aim_ID104_v01_ACGATACCATCCGGGT-1	5.49923	-3.37176	5
aim_ID104_v01_ACGATACTCAGTCAGT-1	4.26835	-3.02833	4
aim_ID104_v01_ACGATGTCAGACAAAT-1	3.47759	2.66687	1
aim_ID104_v01_ACGATGTTCTTCATGT-1	3.37674	-3.53723	4
aim_ID104_v01_ACGCAGCAGTGAAGTT-1	6.03341	2.13749	1
aim_ID104_v01_ACGCAGCCAACACCCG-1	5.24674	1.97803	1
aim_ID104_v01_ACGCAGCTCTTCGAGA-1	5.63844	-0.572969	3
aim_ID104_v01_ACGCCAGAGGATGGAA-1	5.9174	-3.57183	5
aim_ID104_v01_ACGCCAGAGTCCTCCT-1	3.84043	-4.84482	5
aim_ID104_v01_ACGCCAGCAAGGTGTG-1	3.9213	-0.949064	3
aim_ID104_v01_ACGCCAGGTTCAACCA-1	1.9234	-2.79759	9
aim_ID104_v01_ACGCCAGTCGTCCAGG-1	-1.29633	3.1659	6
aim_ID104_v01_ACGCCAGTCTATCGCC-1	4.77011	-3.0239	5
aim_ID104_v01_ACGCCGAAGACAGACC-1	2.0513	6.60049	10
aim_ID104_v01_ACGCCGACAATCCAAC-1	5.37109	0.10392	3
aim_ID104_v01_ACGCCGATCACTCCTG-1	-5.83705	3.11985	8
aim_ID104_v01_ACGCCGATCGCAAGCC-1	-3.27578	-3.32068	7
aim_ID104_v01_ACGCCGATCGTATCAG-1	-1.92476	3.92059	8
aim_ID104_v01_ACGGAGAAGCGAAGGG-1	1.35004	0.700691	9
aim_ID104_v01_ACGGCCACAATCACAC-1	-4.29099	1.31445	8
aim_ID104_v01_ACGGCCATCGAACTGT-1	5.58087	-4.46065	5
aim_ID104_v01_ACGGCCATCGAGGTAG-1	1.50638	-0.424008	9
aim_ID104_v01_ACGGGCTCATCATCCC-1	6.08586	-3.33328	5
aim_ID104_v01_ACGGGCTGTCAGGACA-1	-1.85226	2.89071	6
aim_ID104_v01_ACGGGCTGTGGACGAT-1	4.95639	1.58338	1
aim_ID104_v01_ACGGGCTGTTGCGCAC-1	-6.36524	0.866735	8
aim_ID104_v01_ACGGGTCAGACTCGGA-1	-2.78823	3.35419	8
aim_ID104_v01_ACGGGTCAGGACTGGT-1	-2.3209	0.84067	6
aim_ID104_v01_ACGGGTCCAGGGAGAG-1	4.15955	-4.95746	5
aim_ID104_v01_ACGGGTCGTAGAGGAA-1	4.58796	-5.51002	5
aim_ID104_v01_ACGGGTCGTGCACCAC-1	0.986998	1.73336	1
aim_ID104_v01_ACGGGTCTCTCTTGAT-1	1.53139	-2.18115	9
aim_ID104_v01_ACGTCAACACAGACTT-1	5.28911	-2.82284	5
aim_ID104_v01_ACGTCAACACCCATTC-1	2.43331	-0.455505	9
aim_ID104_v01_ACGTCAATCCTTTACA-1	1.6244	2.13402	1
aim_ID104_v01_ACTATCTAGTACGTTC-1	3.08086	-4.26925	4
aim_ID104_v01_ACTGAACAGAAGCCCA-1	-1.57147	5.83953	6
aim_ID104_v01_ACTGAACAGGGTATCG-1	-1.90818	-2.60435	7
aim_ID104_v01_ACTGAACTCATGTCTT-1	5.62083	-2.44389	5
aim_ID104_v01_ACTGAACTCGGAAACG-1	4.46843	1.45248	1
aim_ID104_v01_ACTGAGTAGCGCTTAT-1	1.91582	0.0946031	9
aim_ID104_v01_ACTGAGTCAAGTACCT-1	1.62162	-1.17013	9
aim_ID104_v01_ACTGAGTGTCTGCGGT-1	5.82285	2.48244	1
aim_ID104_v01_ACTGAGTTCCTTGACC-1	-1.97856	3.21773	6
aim_ID104_v01_ACTGAGTTCGTCGTTC-1	1.49647	1.1768	9
aim_ID104_v01_ACTGAGTTCTGATTCT-1	-2.1555	-2.83084	7
aim_ID104_v01_ACTGATGAGTGGTAAT-1	1.33438	-2.5091	9
aim_ID104_v01_ACTGATGCATGACGGA-1	2.10269	-4.9173	4
aim_ID104_v01_ACTGATGCATGGTCAT-1	1.44062	-3.25982	4
aim_ID104_v01_ACTGATGTCGAACTGT-1	4.32022	-0.631378	3
aim_ID104_v01_ACTGATGTCTCGAGTA-1	3.48596	-3.6717	9
aim_ID104_v01_ACTGCTCAGCCACGTC-1	2.15979	-4.92392	4
aim_ID104_v01_ACTGCTCAGGGTCGAT-1	5.53476	-4.62163	5
aim_ID104_v01_ACTGCTCTCACGAAGG-1	-1.00501	2.09116	6
aim_ID104_v01_ACTGCTCTCCTTTCGG-1	-2.26974	-2.21015	7
aim_ID104_v01_ACTGCTCTCGTTACGA-1	1.48542	-4.03629	4
aim_ID104_v01_ACTGTCCTCAAACAAG-1	1.55668	-0.462403	9
aim_ID104_v01_ACTTACTCACTAAGTC-1	2.16532	-0.837106	9
aim_ID104_v01_ACTTACTCATCGGAAG-1	2.93961	-0.879806	9
aim_ID104_v01_ACTTGTTAGTTTCCTT-1	2.5484	1.1542	1
aim_ID104_v01_ACTTGTTGTCCGAACC-1	-3.63378	1.82671	8
aim_ID104_v01_ACTTGTTTCACGCATA-1	4.29285	2.62649	1
aim_ID104_v01_ACTTTCAAGACAAGCC-1	-8.10306	0.413251	2
aim_ID104_v01_ACTTTCACACTGTCGG-1	2.35513	2.26165	1
aim_ID104_v01_ACTTTCATCATGTAGC-1	5.86972	-4.48021	5
aim_ID104_v01_ACTTTCATCGCGTTTC-1	5.47442	-4.88968	5
aim_ID104_v01_ACTTTCATCTCTGTCG-1	-6.31193	2.53253	8
aim_ID104_v01_AGAATAGAGACTGTAA-1	-1.09038	3.41523	6
aim_ID104_v01_AGAATAGGTTAGTGGG-1	-1.2289	3.74712	6
aim_ID104_v01_AGAATAGTCATCTGCC-1	1.51214	3.01677	1
aim_ID104_v01_AGACGTTAGACAAAGG-1	2.61588	2.78131	1
aim_ID104_v01_AGACGTTAGGATCGCA-1	5.18563	-2.60379	3
aim_ID104_v01_AGACGTTAGTGATCGG-1	2.08944	-5.23939	4
aim_ID104_v01_AGACGTTGTCTAGAGG-1	2.04848	1.44194	5
aim_ID104_v01_AGAGCGAAGAGCTTCT-1	-2.26077	-2.81113	7
aim_ID104_v01_AGAGCGAGTAAGAGGA-1	-7.35983	2.63233	2
aim_ID104_v01_AGAGCGATCAACACGT-1	2.98925	-4.93948	4
aim_ID104_v01_AGAGCTTCATAGGATA-1	1.46296	0.263153	9
aim_ID104_v01_AGAGCTTCATGCTAGT-1	-1.95202	4.99613	6
aim_ID104_v01_AGAGCTTTCAGCATGT-1	4.87769	-4.3472	5
aim_ID104_v01_AGAGCTTTCCAACCAA-1	4.64448	-3.76628	5
aim_ID104_v01_AGAGTGGGTGTTCTTT-1	2.55748	-0.399413	9
aim_ID104_v01_AGATCTGAGCCAGGAT-1	4.91412	2.42316	1
aim_ID104_v01_AGATCTGGTATATCCG-1	4.39345	-3.69866	5
aim_ID104_v01_AGATCTGGTTACAGAA-1	1.96984	-2.65334	4
aim_ID104_v01_AGATCTGTCAATACCG-1	2.27305	3.64753	1
aim_ID104_v01_AGATCTGTCGGCGCTA-1	-2.21025	3.51856	6
aim_ID104_v01_AGATTGCAGTATGACA-1	-9.18046	0.415812	2
aim_ID104_v01_AGATTGCCATATGAGA-1	-2.33586	2.13514	6
aim_ID104_v01_AGATTGCTCAGGCAAG-1	4.33823	2.14768	1
aim_ID104_v01_AGCAGCCAGAGGTACC-1	5.34237	-1.41458	5
aim_ID104_v01_AGCAGCCAGGTAAACT-1	1.79626	-2.53774	9
aim_ID104_v01_AGCAGCCCAATGCCAT-1	1.55844	-4.01729	4
aim_ID104_v01_AGCAGCCTCACAAACC-1	5.27505	2.99714	1
aim_ID104_v01_AGCATACAGACAGGCT-1	3.95198	-4.36785	5
aim_ID104_v01_AGCATACCATTTCACT-1	-4.33058	1.42642	8
aim_ID104_v01_AGCATACGTCTCTCTG-1	4.13684	1.81494	1
aim_ID104_v01_AGCATACGTTTGGCGC-1	-1.00352	3.16278	6
aim_ID104_v01_AGCCTAAAGTACGACG-1	-2.917	-3.24764	7
aim_ID104_v01_AGCCTAAAGTTGCAGG-1	4.01242	3.28496	1
aim_ID104_v01_AGCCTAACAAAGGCGT-1	-1.78815	3.41639	6
aim_ID104_v01_AGCCTAACAGGAATCG-1	3.28595	-1.05459	3
aim_ID104_v01_AGCCTAATCGCGATCG-1	2.24006	-4.94896	4
aim_ID104_v01_AGCGGTCAGTAGATGT-1	5.67378	-2.89423	5
aim_ID104_v01_AGCGGTCCATCCGGGT-1	-2.24022	-3.60229	7
aim_ID104_v01_AGCGGTCGTTCTGAAC-1	2.69495	-3.12773	4
aim_ID104_v01_AGCGGTCGTTGATTGC-1	5.89353	1.72864	1
aim_ID104_v01_AGCGTATAGACGCTTT-1	4.20422	-5.52967	5
aim_ID104_v01_AGCGTATAGCATGGCA-1	3.9997	0.00993087	3
aim_ID104_v01_AGCGTATAGTCGTTTG-1	-1.61263	4.99079	6
aim_ID104_v01_AGCTCCTAGCGATGAC-1	-3.48197	0.647616	8
aim_ID104_v01_AGCTCCTCAGCCTTGG-1	-1.95313	-1.88265	7
aim_ID104_v01_AGCTCCTGTGGACGAT-1	1.4743	-1.13064	9
aim_ID104_v01_AGCTCCTGTTTAGCTG-1	2.57289	1.33509	5
aim_ID104_v01_AGCTCTCAGGCCCGTT-1	-2.58717	-2.45513	7
aim_ID104_v01_AGCTCTCCATATACCG-1	0.980327	2.13271	1
aim_ID104_v01_AGCTCTCGTAAGTGTA-1	-4.99038	0.483222	8
aim_ID104_v01_AGCTCTCGTACCTACA-1	5.34721	-5.41181	5
aim_ID104_v01_AGCTCTCTCACTATTC-1	-3.67331	-0.344538	7
aim_ID104_v01_AGCTCTCTCATCGATG-1	5.04131	-1.00049	3
aim_ID104_v01_AGCTCTCTCGGTTCGG-1	6.44452	-2.96361	5
aim_ID104_v01_AGCTTGACACAGAGGT-1	-4.09972	1.00762	8
aim_ID104_v01_AGCTTGAGTCCCTTGT-1	4.93956	-5.10132	5
aim_ID104_v01_AGGCCGTAGCCAGAAC-1	5.65941	-3.69657	5
aim_ID104_v01_AGGCCGTGTGTTTGGT-1	2.84564	-4.22232	4
aim_ID104_v01_AGGGAGTAGATCCCAT-1	1.82808	-4.43783	4
aim_ID104_v01_AGGGAGTAGCTACCGC-1	-3.42882	2.32493	8
aim_ID104_v01_AGGGAGTAGGCATGTG-1	4.82773	-4.56981	5
aim_ID104_v01_AGGGAGTCACCAGATT-1	3.26066	-3.40654	4
aim_ID104_v01_AGGGAGTGTCCCGACA-1	6.01119	1.01234	3
aim_ID104_v01_AGGGAGTGTGCTGTAT-1	-1.14894	-2.64278	7
aim_ID104_v01_AGGGATGAGGGTGTTG-1	4.3367	-5.39402	5
aim_ID104_v01_AGGGATGCAAGTTCTG-1	3.75453	-2.36321	4
aim_ID104_v01_AGGGATGGTCGAGTTT-1	-4.04525	3.08465	8
aim_ID104_v01_AGGGATGTCTACCTGC-1	6.25373	-1.39891	3
aim_ID104_v01_AGGTCATCATTATCTC-1	-1.4897	5.72133	6
aim_ID104_v01_AGGTCATTCGTGGACC-1	-1.30562	1.68395	6
aim_ID104_v01_AGGTCCGCATCCGTGG-1	5.67912	-4.78576	5
aim_ID104_v01_AGGTCCGGTGTCGCTG-1	4.37564	-0.699914	3
aim_ID104_v01_AGTAGTCCATATGAGA-1	-9.09515	-2.17479	2
aim_ID104_v01_AGTAGTCGTCATACTG-1	2.06354	-5.29884	4
aim_ID104_v01_AGTAGTCTCAAGGTAA-1	-9.72071	-0.496636	2
aim_ID104_v01_AGTAGTCTCTGCGTAA-1	5.66467	-4.21154	5
aim_ID104_v01_AGTCTTTAGAGGACGG-1	1.99878	-5.11837	4
aim_ID104_v01_AGTCTTTCACAGACTT-1	2.03899	-2.47183	9
aim_ID104_v01_AGTCTTTGTCTCGTTC-1	-2.95925	-2.35358	7
aim_ID104_v01_AGTCTTTGTTCGTCTC-1	2.23648	-1.62184	9
aim_ID104_v01_AGTCTTTTCAGCACAT-1	4.9683	-2.74789	5
aim_ID104_v01_AGTGAGGAGCAGGTCA-1	5.12608	-2.8838	5
aim_ID104_v01_AGTGAGGAGGAATGGA-1	0.699606	-1.95315	11
aim_ID104_v01_AGTGAGGGTCAGAAGC-1	-7.21127	2.3035	2
aim_ID104_v01_AGTGGGACATACCATG-1	2.75474	-3.61887	4
aim_ID104_v01_AGTGGGATCCGGGTGT-1	-3.08001	0.411791	7
aim_ID104_v01_AGTGTCACAAGTACCT-1	-6.63896	1.33236	2
aim_ID104_v01_AGTGTCAGTAAGTAGT-1	3.55693	3.57995	1
aim_ID104_v01_AGTGTCATCTTCAACT-1	-2.78675	-0.646284	7
aim_ID104_v01_AGTTGGTAGACAGACC-1	6.5649	-2.51173	5
aim_ID104_v01_AGTTGGTCATGTAGTC-1	1.50118	-0.899317	9
aim_ID104_v01_AGTTGGTGTAGATTAG-1	0.143734	-1.49261	11
aim_ID104_v01_AGTTGGTGTAGCCTCG-1	-1.93134	-2.99037	7
aim_ID104_v01_AGTTGGTTCTCAACTT-1	-9.08887	0.946496	2
aim_ID104_v01_AGTTGGTTCTTGTTTG-1	2.68821	3.61457	1
aim_ID104_v01_ATAACGCAGGACAGAA-1	3.84802	-4.13385	5
aim_ID104_v01_ATAACGCGTTGAGGTG-1	2.27877	-2.24944	9
aim_ID104_v01_ATAACGCTCAACGGCC-1	2.95178	-2.68003	9
aim_ID104_v01_ATAACGCTCAAGATCC-1	5.27713	-3.37475	5
aim_ID104_v01_ATAACGCTCAGCTGGC-1	-2.11622	2.55937	6
aim_ID104_v01_ATAACGCTCAGTCCCT-1	4.28514	-3.79481	5
aim_ID104_v01_ATAAGAGAGCTGCGAA-1	1.44377	-4.04086	4
aim_ID104_v01_ATAAGAGCACATCTTT-1	4.74473	-5.61922	5
aim_ID104_v01_ATAAGAGGTGGTCCGT-1	0.870747	-4.86855	4
aim_ID104_v01_ATAAGAGGTGTGACCC-1	-2.5903	-2.88792	7
aim_ID104_v01_ATAGACCAGATCTGAA-1	2.85193	-2.88337	9
aim_ID104_v01_ATAGACCGTGGGTCAA-1	0.447188	5.26249	6
aim_ID104_v01_ATAGACCTCATGCTCC-1	-5.76675	0.511143	8
aim_ID104_v01_ATAGACCTCTGTTTGT-1	3.69309	-2.88889	4
aim_ID104_v01_ATCACGAAGATGTGGC-1	6.00247	-3.28842	5
aim_ID104_v01_ATCACGACAACACGCC-1	6.47878	1.42134	1
aim_ID104_v01_ATCACGATCCAAACAC-1	2.43893	-4.85768	4
aim_ID104_v01_ATCATGGTCACCCTCA-1	2.99248	-4.1973	4
aim_ID104_v01_ATCCACCGTCATCGGC-1	1.71136	0.57122	9
aim_ID104_v01_ATCCGAAGTTATGTGC-1	4.53142	-4.82084	5
aim_ID104_v01_ATCCGAATCAGAAATG-1	5.90646	-0.285271	3
aim_ID104_v01_ATCCGAATCTGAGGGA-1	2.3067	-4.38842	4
aim_ID104_v01_ATCGAGTGTCCTAGCG-1	0.620612	1.3911	11
aim_ID104_v01_ATCTACTCAGCTCGCA-1	4.49254	-3.82956	5
aim_ID104_v01_ATCTGCCGTCCAGTGC-1	6.37526	1.38831	1
aim_ID104_v01_ATCTGCCTCCTGTACC-1	3.73794	-3.19972	4
aim_ID104_v01_ATGAGGGCATAAAGGT-1	-3.72286	2.54223	8
aim_ID104_v01_ATGAGGGCATAGTAAG-1	-2.57613	2.66579	6
aim_ID104_v01_ATGCGATGTATATGAG-1	4.559	1.75006	1
aim_ID104_v01_ATGCGATGTCAAAGAT-1	2.62875	-3.9152	4
aim_ID104_v01_ATGCGATGTGCAGTAG-1	2.88637	-3.65143	4
aim_ID104_v01_ATGCGATTCAGCAACT-1	2.57289	-3.35668	4
aim_ID104_v01_ATGGGAGAGATACACA-1	5.79046	-3.60696	5
aim_ID104_v01_ATGGGAGAGCCAGTTT-1	1.8197	-0.035923	9
aim_ID104_v01_ATGGGAGCACCAACCG-1	-4.41896	1.76511	8
aim_ID104_v01_ATGGGAGCATCCAACA-1	-4.33286	0.437053	8
aim_ID104_v01_ATGGGAGTCATTGCGA-1	-4.31688	1.36956	8
aim_ID104_v01_ATGTGTGAGAGTACAT-1	-2.14049	-3.17568	7
aim_ID104_v01_ATGTGTGGTCTAAAGA-1	4.80911	1.04597	3
aim_ID104_v01_ATGTGTGTCGAGAGCA-1	0.699186	-4.19933	4
aim_ID104_v01_ATTACTCAGACTAGGC-1	2.74876	-0.711233	9
aim_ID104_v01_ATTACTCTCTGGGCCA-1	4.24941	-2.88178	3
aim_ID104_v01_ATTATCCTCACTGGGC-1	-3.60567	2.70349	8
aim_ID104_v01_ATTCTACAGAGTAAGG-1	5.7729	-4.16219	5
aim_ID104_v01_ATTCTACAGGCTCAGA-1	5.6255	-3.84475	5
aim_ID104_v01_ATTCTACAGTGCAAGC-1	4.98107	0.737151	3
aim_ID104_v01_ATTCTACGTTCCACAA-1	5.75322	-4.14623	5
aim_ID104_v01_ATTGGACAGCTGCAAG-1	1.85037	-4.84978	4
aim_ID104_v01_ATTGGACCAAGCCCAC-1	2.35476	-2.58303	9
aim_ID104_v01_ATTGGACGTTCCAACA-1	-1.40664	3.50543	6
aim_ID104_v01_ATTGGTGAGTCATCCA-1	-2.73491	2.51652	6
aim_ID104_v01_ATTGGTGCAATCGGTT-1	-1.15244	2.72496	6
aim_ID104_v01_ATTGGTGCAGCCTGTG-1	4.62385	1.31737	3
aim_ID104_v01_ATTGGTGCAGCGTTCG-1	-2.71158	-0.0769212	7
aim_ID104_v01_ATTGGTGGTTTGTTTC-1	6.47021	-2.92116	5
aim_ID104_v01_ATTGGTGTCACCCGAG-1	-3.93688	0.333942	8
aim_ID104_v01_ATTGGTGTCGTACCGG-1	4.62188	0.431745	3
aim_ID104_v01_ATTTCTGGTAGAGCTG-1	1.23857	-4.86555	4
aim_ID104_v01_ATTTCTGTCAACGGCC-1	4.48031	1.21994	1
aim_ID104_v01_CAACCAAGTCAGTGGA-1	1.16919	6.38563	10
aim_ID104_v01_CAACCTCAGATAGTCA-1	3.69288	-5.64731	5
aim_ID104_v01_CAACCTCAGCTGCCCA-1	-10.0892	-0.293921	2
aim_ID104_v01_CAACCTCCAGCTTCGG-1	4.75763	-1.82437	3
aim_ID104_v01_CAACTAGAGATAGGAG-1	3.90886	-4.89349	5
aim_ID104_v01_CAACTAGGTGATAAAC-1	-4.18662	0.421421	8
aim_ID104_v01_CAAGAAAAGCGATTCT-1	3.57457	-3.70648	4
aim_ID104_v01_CAAGAAAAGTGACTCT-1	2.0247	-3.96726	4
aim_ID104_v01_CAAGAAACAGGCTCAC-1	2.82227	-5.0777	4
aim_ID104_v01_CAAGAAAGTCTAAAGA-1	1.42492	5.72157	10
aim_ID104_v01_CAAGAAAGTGATAAAC-1	4.05653	-4.21618	5
aim_ID104_v01_CAAGAAATCGGTCCGA-1	2.75628	-4.22774	4
aim_ID104_v01_CAAGATCAGTACGCGA-1	1.50814	0.485719	9
aim_ID104_v01_CAAGATCTCATGTAGC-1	4.74346	-4.77895	5
aim_ID104_v01_CAAGGCCCACAACGCC-1	-1.46278	2.65377	6
aim_ID104_v01_CAAGGCCCACTATCTT-1	3.96922	-3.32481	5
aim_ID104_v01_CAAGGCCGTATATGAG-1	-2.15747	-3.39885	7
aim_ID104_v01_CAAGGCCTCTTGTATC-1	-1.72493	5.15473	6
aim_ID104_v01_CAAGTTGCAAGTTAAG-1	3.55113	-5.3744	5
aim_ID104_v01_CACAAACAGCGATGAC-1	5.43782	-4.49835	5
aim_ID104_v01_CACAAACAGGAATTAC-1	4.42248	-4.78168	5
aim_ID104_v01_CACAAACGTTCCTCCA-1	-4.14505	1.98783	8
aim_ID104_v01_CACAAACTCTCGTATT-1	5.33943	-2.36653	5
aim_ID104_v01_CACACAAAGCCAGTTT-1	2.90914	-3.36713	4
aim_ID104_v01_CACACAAAGTGCGATG-1	-1.74958	-1.2577	7
aim_ID104_v01_CACACAACAATTCCTT-1	2.26276	-5.13036	4
aim_ID104_v01_CACACAATCAGCGACC-1	-2.73247	-0.0596916	7
aim_ID104_v01_CACACAATCCCAACGG-1	-1.57021	1.50792	6
aim_ID104_v01_CACACCTAGACCTTTG-1	-2.3719	2.95828	6
aim_ID104_v01_CACACCTAGGGTCGAT-1	5.31863	-3.02101	5
aim_ID104_v01_CACACCTCAGGATTGG-1	1.46845	-1.49235	9
aim_ID104_v01_CACACCTCATTCACTT-1	0.106744	5.02567	6
aim_ID104_v01_CACACCTGTAGTAGTA-1	-7.95239	1.87214	2
aim_ID104_v01_CACACCTGTATTCTCT-1	3.00342	-4.74648	4
aim_ID104_v01_CACACTCGTACTCGCG-1	4.54272	-3.25196	5
aim_ID104_v01_CACACTCGTCAGTGGA-1	2.67198	-0.391901	9
aim_ID104_v01_CACACTCTCAATCTCT-1	6.48761	-3.05108	5
aim_ID104_v01_CACACTCTCAGGCGAA-1	4.80381	-4.08031	5
aim_ID104_v01_CACAGGCAGGCGTACA-1	-0.960548	3.28041	6
aim_ID104_v01_CACAGGCAGTATGACA-1	-2.40515	0.689477	7
aim_ID104_v01_CACAGTATCGTACCGG-1	-9.39926	-0.355416	2
aim_ID104_v01_CACATAGCAATGGAGC-1	-0.668681	3.62651	6
aim_ID104_v01_CACATAGCACGCGAAA-1	-2.314	2.88933	6
aim_ID104_v01_CACATAGTCACGCATA-1	-1.58213	2.36847	6
aim_ID104_v01_CACATAGTCCTAGGGC-1	1.49675	-3.47548	4
aim_ID104_v01_CACATAGTCGAGAACG-1	5.17298	-2.96322	5
aim_ID104_v01_CACATTTCACTAGTAC-1	1.70233	0.164677	9
aim_ID104_v01_CACATTTTCGGAATCT-1	5.66098	-4.3901	5
aim_ID104_v01_CACCACTAGGCAGGTT-1	1.65706	-4.21025	4
aim_ID104_v01_CACCACTGTGACGGTA-1	-2.06673	2.76485	6
aim_ID104_v01_CACCACTTCTCAACTT-1	2.89529	0.885621	9
aim_ID104_v01_CACCAGGAGTACGATA-1	3.75031	0.129126	3
aim_ID104_v01_CACCAGGTCATCGGAT-1	2.89867	-4.72975	4
aim_ID104_v01_CACCTTGAGCTAGTCT-1	-2.38352	1.75094	6
aim_ID104_v01_CACCTTGGTCAGCTAT-1	4.56823	-2.39431	3
aim_ID104_v01_CACCTTGTCTTGAGGT-1	6.02198	-4.26193	5
aim_ID104_v01_CAGAATCAGACGCTTT-1	2.76507	-1.76587	9
aim_ID104_v01_CAGAATCAGCTACCTA-1	5.09529	-2.05473	5
aim_ID104_v01_CAGAATCAGTGTCCAT-1	-8.39542	2.10799	2
aim_ID104_v01_CAGAATCCACGGTAGA-1	-1.7393	-2.12848	7
aim_ID104_v01_CAGAATCTCTCTGCTG-1	2.07258	-1.9686	9
aim_ID104_v01_CAGAGAGCAGCTATTG-1	2.62639	-1.36037	9
aim_ID104_v01_CAGAGAGCAGGGAGAG-1	3.05377	3.47724	1
aim_ID104_v01_CAGAGAGTCCGTTGTC-1	4.95752	-2.06515	3
aim_ID104_v01_CAGATCACATAAAGGT-1	5.45972	-2.09168	5
aim_ID104_v01_CAGATCATCCTTTACA-1	1.60351	-4.72231	4
aim_ID104_v01_CAGCAGCAGATTACCC-1	-4.38945	2.33065	8
aim_ID104_v01_CAGCAGCCAAGAAGAG-1	3.74338	3.69593	1
aim_ID104_v01_CAGCAGCGTTCCCGAG-1	2.1904	-2.58353	9
aim_ID104_v01_CAGCATAGTTCTGGTA-1	5.51118	-4.5295	5
aim_ID104_v01_CAGCATATCAGAGGTG-1	5.17094	-2.93464	5
aim_ID104_v01_CAGCCGAAGAGCTGGT-1	1.91365	-0.00430797	9
aim_ID104_v01_CAGCCGAGTCACCCAG-1	4.75112	-1.2199	3
aim_ID104_v01_CAGCCGAGTTCCGGCA-1	-2.81571	0.39112	7
aim_ID104_v01_CAGCGACAGAGTGACC-1	3.90222	1.51126	1
aim_ID104_v01_CAGCGACAGGAATGGA-1	-2.10666	4.63512	6
aim_ID104_v01_CAGCGACTCAGTTCGA-1	1.53275	2.84553	1
aim_ID104_v01_CAGCTAAAGACTGGGT-1	5.57539	-2.09763	5
aim_ID104_v01_CAGCTAACAAGCTGAG-1	5.58707	1.05944	3
aim_ID104_v01_CAGCTAACAGATCGGA-1	1.78043	-1.80614	9
aim_ID104_v01_CAGCTGGAGACAGACC-1	5.42155	0.725545	3
aim_ID104_v01_CAGCTGGGTTATGCGT-1	2.76367	-3.74259	4
aim_ID104_v01_CAGCTGGTCTTGCAAG-1	3.86271	-4.69511	5
aim_ID104_v01_CAGGTGCCATTGGTAC-1	5.62038	-3.2171	5
aim_ID104_v01_CAGTAACAGGGTTTCT-1	5.75737	-4.00833	5
aim_ID104_v01_CAGTAACCAAGCTGGA-1	-2.05679	3.05993	6
aim_ID104_v01_CAGTAACGTGAGTGAC-1	2.17558	-5.13109	4
aim_ID104_v01_CAGTAACTCCAAACTG-1	5.33094	-4.45486	5
aim_ID104_v01_CAGTCCTAGGCATTGG-1	-4.34279	3.80514	8
aim_ID104_v01_CAGTCCTAGTTCGATC-1	4.01033	-4.45503	5
aim_ID104_v01_CAGTCCTTCAACGCTA-1	2.11434	-3.28549	4
aim_ID104_v01_CAGTCCTTCGGCGGTT-1	-0.678422	3.95616	6
aim_ID104_v01_CATATGGAGTATGACA-1	3.20562	-2.76939	4
aim_ID104_v01_CATATGGCAATCGAAA-1	-1.36745	3.51478	6
aim_ID104_v01_CATATGGTCCTACAGA-1	5.87555	-2.37466	5
aim_ID104_v01_CATATTCAGGGTCGAT-1	2.49088	-2.35419	9
aim_ID104_v01_CATATTCCAGTGACAG-1	-2.25925	3.50601	6
aim_ID104_v01_CATATTCGTTACGGAG-1	-0.920051	2.60045	6
aim_ID104_v01_CATATTCTCCACGCAG-1	4.99131	-4.42501	5
aim_ID104_v01_CATCAAGAGCTAGTGG-1	2.95646	-4.62991	4
aim_ID104_v01_CATCAAGCACAGAGGT-1	-0.0107522	3.22835	1
aim_ID104_v01_CATCAGACACAGTCGC-1	4.79571	-3.12184	9
aim_ID104_v01_CATCAGACATCGTCGG-1	5.28463	-4.67277	5
aim_ID104_v01_CATCAGAGTCTAAAGA-1	1.88369	-4.52995	4
aim_ID104_v01_CATCAGAGTGCCTGTG-1	1.61894	-2.83414	4
aim_ID104_v01_CATCAGATCCTCTAGC-1	-2.34864	-0.93429	7
aim_ID104_v01_CATCCACAGGTAGCTG-1	3.97064	-0.918932	3
aim_ID104_v01_CATCCACCATCTCCCA-1	4.95934	-5.20981	5
aim_ID104_v01_CATCGAAAGGTTACCT-1	6.0565	-4.1204	5
aim_ID104_v01_CATCGAAGTTACCGAT-1	-2.16186	3.51615	6
aim_ID104_v01_CATCGAATCTACTTAC-1	-5.47998	2.4124	8
aim_ID104_v01_CATCGAATCTTCGAGA-1	-1.39949	3.50079	6
aim_ID104_v01_CATCGGGAGATGAGAG-1	1.72358	6.66299	10
aim_ID104_v01_CATCGGGAGTAAGTAC-1	3.79234	-0.344026	3
aim_ID104_v01_CATCGGGAGTTGTAGA-1	5.27285	-3.82002	5
aim_ID104_v01_CATCGGGGTTTAAGCC-1	5.53576	-3.22769	5
aim_ID104_v01_CATGACATCCGAGCCA-1	-1.7766	3.61051	6
aim_ID104_v01_CATGACATCTTGTATC-1	5.76826	-2.70792	5
aim_ID104_v01_CATGCCTAGCCCTAAT-1	4.14288	-1.75109	3
aim_ID104_v01_CATGCCTCAGACACTT-1	-1.82321	4.51571	6
aim_ID104_v01_CATGCCTGTAGATTAG-1	4.97884	-0.287319	3
aim_ID104_v01_CATGCCTTCACCGGGT-1	-1.74416	-2.41971	7
aim_ID104_v01_CATGGCGAGGGCACTA-1	4.10549	-5.29354	5
aim_ID104_v01_CATGGCGGTCGCGAAA-1	2.36546	1.59799	1
aim_ID104_v01_CATGGCGGTTCGCGAC-1	5.89523	0.983441	3
aim_ID104_v01_CATGGCGTCTTGTATC-1	-0.160682	2.92443	6
aim_ID104_v01_CATTCGCAGTTAACGA-1	5.25611	-3.25691	5
aim_ID104_v01_CATTCGCCACGAAGCA-1	-0.694915	4.19521	6
aim_ID104_v01_CATTCGCTCGAACGGA-1	2.82196	-1.34735	9
aim_ID104_v01_CCAATCCAGAAACGAG-1	2.25134	-3.17008	4
aim_ID104_v01_CCAATCCCACAAGCCC-1	-1.91471	-1.79764	7
aim_ID104_v01_CCAATCCCACCACCAG-1	-8.80902	0.123065	2
aim_ID104_v01_CCAATCCCATCACAAC-1	2.8062	2.72248	1
aim_ID104_v01_CCAATCCCATCGGACC-1	-2.83027	-3.52877	7
aim_ID104_v01_CCAATCCTCACTGGGC-1	2.55557	0.600767	9
aim_ID104_v01_CCAATCCTCAGTCCCT-1	4.34407	-4.89518	5
aim_ID104_v01_CCAATCCTCATTGCCC-1	3.97818	-4.1901	4
aim_ID104_v01_CCACCTAAGGGATGGG-1	5.45794	-4.55719	5
aim_ID104_v01_CCACCTACAAGCTGGA-1	4.31682	-1.25539	3
aim_ID104_v01_CCACCTACACATAACC-1	5.75155	-3.44119	5
aim_ID104_v01_CCACCTAGTACAGCAG-1	-2.95944	-0.263172	7
aim_ID104_v01_CCACCTATCAGTTCGA-1	-0.873764	2.43158	6
aim_ID104_v01_CCACGGAAGATCACGG-1	-8.94598	-2.09295	2
aim_ID104_v01_CCACGGAAGGCCATAG-1	5.1815	-1.26784	3
aim_ID104_v01_CCACGGATCGAATGCT-1	3.81254	-2.21686	3
aim_ID104_v01_CCACGGATCTCTAGGA-1	1.92769	-3.14099	4
aim_ID104_v01_CCACTACAGCTAACTC-1	-2.09904	0.560266	7
aim_ID104_v01_CCACTACAGCTGTCTA-1	5.91013	-2.95917	5
aim_ID104_v01_CCACTACCATTACCTT-1	-2.29873	-3.57084	7
aim_ID104_v01_CCACTACTCTGCAAGT-1	6.22266	-1.92102	5
aim_ID104_v01_CCAGCGACAGCGAACA-1	2.58739	-1.08799	9
aim_ID104_v01_CCAGCGACAGGACCCT-1	4.0626	-1.25417	3
aim_ID104_v01_CCAGCGATCAACACTG-1	5.6005	-1.04012	3
aim_ID104_v01_CCAGCGATCGTCACGG-1	3.57653	0.509647	3
aim_ID104_v01_CCAGCGATCTTGTCAT-1	-8.07162	1.96835	2
aim_ID104_v01_CCATGTCAGGTAGCCA-1	6.36918	-0.0364027	3
aim_ID104_v01_CCATGTCCACATTCGA-1	-2.46119	2.19986	7
aim_ID104_v01_CCATGTCTCAGGCCCA-1	3.31741	-2.64257	4
aim_ID104_v01_CCATGTCTCGAATGGG-1	2.28708	1.79905	5
aim_ID104_v01_CCATGTCTCTAGCACA-1	-6.73202	0.961107	2
aim_ID104_v01_CCATTCGGTCTTTCAT-1	-2.4092	-2.29523	7
aim_ID104_v01_CCCAATCAGCCATCGC-1	0.497588	-3.55412	4
aim_ID104_v01_CCCAATCCAACACCTA-1	4.80696	-3.72931	5
aim_ID104_v01_CCCAATCCATCCTAGA-1	2.26	-4.23672	4
aim_ID104_v01_CCCAATCGTCGGCACT-1	-2.38127	-1.89459	7
aim_ID104_v01_CCCAATCGTGTGCGTC-1	0.953198	-4.13378	4
aim_ID104_v01_CCCAATCTCCACGCAG-1	3.59881	-4.65902	4
aim_ID104_v01_CCCAGTTAGCGGCTTC-1	2.48803	-1.79237	9
aim_ID104_v01_CCCAGTTCAATGAAAC-1	6.30001	-2.06473	5
aim_ID104_v01_CCCAGTTCACCTGGTG-1	5.78394	-3.59605	5
aim_ID104_v01_CCCATACTCTGCAGTA-1	4.88582	-1.26164	3
aim_ID104_v01_CCCTCCTCAATGGACG-1	4.80981	1.86831	1
aim_ID104_v01_CCCTCCTCAGTTCATG-1	3.62612	1.79447	1
aim_ID104_v01_CCGGGATAGCTAAACA-1	1.72437	-5.08765	4
aim_ID104_v01_CCGGGATGTCTGCCAG-1	3.13162	-4.65166	4
aim_ID104_v01_CCGGGATTCGGATGTT-1	-1.08607	3.15963	6
aim_ID104_v01_CCGGTAGCAAACCTAC-1	4.17923	-5.52094	5
aim_ID104_v01_CCGGTAGCAGATCTGT-1	3.99194	-3.13982	4
aim_ID104_v01_CCGGTAGGTAAACGCG-1	1.92555	0.268258	9
aim_ID104_v01_CCGGTAGGTATCAGTC-1	3.2121	-2.76814	3
aim_ID104_v01_CCGGTAGGTCTCACCT-1	5.36342	-2.16458	5
aim_ID104_v01_CCGGTAGGTGTATGGG-1	4.43204	-1.84259	3
aim_ID104_v01_CCGTACTCATAGACTC-1	-2.25407	3.01625	6
aim_ID104_v01_CCGTGGAAGATAGCAT-1	-3.40222	-0.23344	7
aim_ID104_v01_CCGTGGACATGTCGAT-1	5.57149	-4.80842	5
aim_ID104_v01_CCGTTCACATCCGCGA-1	5.9912	2.01514	1
aim_ID104_v01_CCTAAAGAGATGTTAG-1	5.03749	-4.59607	5
aim_ID104_v01_CCTAAAGTCATGTAGC-1	2.90646	-2.08483	9
aim_ID104_v01_CCTACACAGATGTAAC-1	-8.94762	-0.199293	2
aim_ID104_v01_CCTACACAGGACACCA-1	3.40569	2.32407	1
aim_ID104_v01_CCTACACAGTCAAGCG-1	1.53947	-1.06792	9
aim_ID104_v01_CCTACACGTTCGTTGA-1	4.57362	-4.15367	5
aim_ID104_v01_CCTACACTCAACGGGA-1	3.30067	-3.7988	4
aim_ID104_v01_CCTACACTCAGTCCCT-1	-1.27745	3.24024	6
aim_ID104_v01_CCTACCACAGCTGCTG-1	5.49942	-2.86239	5
aim_ID104_v01_CCTAGCTGTCAGATAA-1	1.76299	1.71759	1
aim_ID104_v01_CCTAGCTGTTGTGGAG-1	1.39069	-3.30511	4
aim_ID104_v01_CCTATTAAGGCCATAG-1	-4.92291	3.49868	8
aim_ID104_v01_CCTATTAGTCTAGCGC-1	5.41876	-4.46299	5
aim_ID104_v01_CCTATTATCGGGAGTA-1	5.51427	-2.63321	5
aim_ID104_v01_CCTCAGTAGAAACGAG-1	1.37326	-0.527583	9
aim_ID104_v01_CCTCAGTAGAAGGTGA-1	-0.515246	2.83718	6
aim_ID104_v01_CCTCAGTAGTGTACCT-1	5.68899	-4.90956	5
aim_ID104_v01_CCTCAGTCATTTCAGG-1	4.33138	-4.97579	5
aim_ID104_v01_CCTCAGTGTCTCTTAT-1	2.21221	0.324365	9
aim_ID104_v01_CCTCAGTTCCTGTAGA-1	5.89049	-3.34101	5
aim_ID104_v01_CCTCTGAAGGGAACGG-1	-1.78598	4.43313	6
aim_ID104_v01_CCTCTGAGTAGATTAG-1	6.4404	-1.35131	5
aim_ID104_v01_CCTTACGAGTGAAGTT-1	2.07794	-3.15664	4
aim_ID104_v01_CCTTACGGTAAGGGAA-1	-5.49844	3.22531	8
aim_ID104_v01_CCTTCCCAGTGCAAGC-1	1.96629	-2.89985	4
aim_ID104_v01_CCTTCCCCACAGGCCT-1	3.86707	2.4809	1
aim_ID104_v01_CCTTCCCGTGATAAGT-1	1.64951	0.712661	9
aim_ID104_v01_CCTTCCCTCCGTTGCT-1	-2.29778	5.41732	6
aim_ID104_v01_CCTTCGAAGGCAATTA-1	4.44793	-3.52868	5
aim_ID104_v01_CCTTCGAGTACCATCA-1	2.64146	-3.13325	9
aim_ID104_v01_CCTTCGAGTCGATTGT-1	6.44878	0.240207	3
aim_ID104_v01_CCTTCGAGTTCTGGTA-1	5.73838	-4.64976	5
aim_ID104_v01_CCTTCGAGTTGATTGC-1	4.755	-3.73569	5
aim_ID104_v01_CCTTCGATCTGCTGTC-1	4.11128	-2.62242	9
aim_ID104_v01_CCTTTCTAGATCTGCT-1	2.20597	-5.25903	4
aim_ID104_v01_CCTTTCTAGCCAGTTT-1	2.71098	-2.01948	9
aim_ID104_v01_CCTTTCTTCCTTTACA-1	1.08249	3.30519	1
aim_ID104_v01_CGAACATAGTCAAGCG-1	6.17948	-2.63151	5
aim_ID104_v01_CGAACATCAAACCTAC-1	-2.26874	-2.21431	7
aim_ID104_v01_CGAACATGTGCACTTA-1	4.71165	1.66745	1
aim_ID104_v01_CGAATGTAGAACAACT-1	6.19786	-0.82152	3
aim_ID104_v01_CGAATGTCAAGTTAAG-1	4.0995	-2.87082	3
aim_ID104_v01_CGAATGTGTCCGAACC-1	5.31863	3.11202	1
aim_ID104_v01_CGACCTTAGACACGAC-1	2.69964	-4.54096	4
aim_ID104_v01_CGACCTTAGGTGGGTT-1	3.53909	-0.052537	5
aim_ID104_v01_CGACCTTCAGGATTGG-1	3.51097	-2.32102	9
aim_ID104_v01_CGACCTTCATCACAAC-1	0.980204	6.08371	10
aim_ID104_v01_CGACCTTGTTAAGAAC-1	5.05713	-2.10002	5
aim_ID104_v01_CGACCTTGTTCTGAAC-1	-2.07655	3.32181	1
aim_ID104_v01_CGACTTCAGAGCTGGT-1	4.15741	0.976407	1
aim_ID104_v01_CGACTTCCACACGCTG-1	-3.06544	-3.20632	7
aim_ID104_v01_CGACTTCGTGGCAAAC-1	4.95942	-1.16237	3
aim_ID104_v01_CGAGAAGCAATACGCT-1	-2.90316	3.10015	6
aim_ID104_v01_CGAGAAGCAGCTCGCA-1	-2.60649	-0.706131	7
aim_ID104_v01_CGAGAAGCAGCTGTAT-1	-4.10937	-0.0829234	8
aim_ID104_v01_CGAGCACAGCAGGCTA-1	5.58488	0.557339	3
aim_ID104_v01_CGAGCACAGCTACCGC-1	4.01389	-5.55698	5
aim_ID104_v01_CGAGCACGTTAAGAAC-1	5.85591	-3.74292	5
aim_ID104_v01_CGAGCCATCACGATGT-1	1.27215	-3.14674	9
aim_ID104_v01_CGATCGGAGATAGTCA-1	6.32841	-2.32451	5
aim_ID104_v01_CGATCGGAGTTATCGC-1	4.91716	-1.20472	3
aim_ID104_v01_CGATCGGCAAAGAATC-1	1.45242	5.63997	10
aim_ID104_v01_CGATCGGCAGTCGTGC-1	3.21947	2.88885	1
aim_ID104_v01_CGATGGCAGGATGGAA-1	4.48081	-2.21378	3
aim_ID104_v01_CGATGTAAGTGTCCCG-1	-5.2935	2.55837	8
aim_ID104_v01_CGATGTACACAGGCCT-1	4.07362	-0.254422	3
aim_ID104_v01_CGATTGAAGCACCGTC-1	0.542233	6.1056	10
aim_ID104_v01_CGATTGAAGTCTCGGC-1	-4.65258	3.60439	8
aim_ID104_v01_CGATTGAGTTATCACG-1	4.6145	-3.61722	5
aim_ID104_v01_CGATTGATCAGGATCT-1	0.475392	5.06497	6
aim_ID104_v01_CGATTGATCGACCAGC-1	4.68073	-4.56133	5
aim_ID104_v01_CGATTGATCTCGAGTA-1	5.32529	1.38928	1
aim_ID104_v01_CGCCAAGAGAATCTCC-1	3.99456	-1.81454	3
aim_ID104_v01_CGCCAAGCACACGCTG-1	2.53256	-0.472286	9
aim_ID104_v01_CGCCAAGCACGAGAGT-1	2.2119	-0.380391	9
aim_ID104_v01_CGCCAAGGTTCAACCA-1	-0.312445	0.0853657	11
aim_ID104_v01_CGCGGTAAGCGATCCC-1	4.17718	-2.08562	3
aim_ID104_v01_CGCGGTATCAAACCAC-1	2.45091	-4.68941	4
aim_ID104_v01_CGCGGTATCGAATGCT-1	2.82549	-4.71277	4
aim_ID104_v01_CGCGTTTAGCACCGCT-1	1.78417	-2.02873	9
aim_ID104_v01_CGCGTTTAGCCACGCT-1	0.307936	-3.71709	4
aim_ID104_v01_CGCGTTTTCACAACGT-1	1.71311	-1.18876	9
aim_ID104_v01_CGCTATCGTAGCGTCC-1	1.36112	-1.27691	9
aim_ID104_v01_CGCTATCTCACCTCGT-1	-1.13435	3.75379	6
aim_ID104_v01_CGCTGGAAGGCGACAT-1	3.6746	-2.32825	3
aim_ID104_v01_CGCTGGACACTAGTAC-1	4.96626	-1.33409	3
aim_ID104_v01_CGCTGGACAGATGAGC-1	4.51566	2.52871	1
aim_ID104_v01_CGCTTCAAGTTGAGAT-1	2.5315	-0.123772	9
aim_ID104_v01_CGCTTCACACGTAAGG-1	1.52933	-1.32981	9
aim_ID104_v01_CGCTTCAGTCCGACGT-1	4.0231	2.4196	1
aim_ID104_v01_CGCTTCATCCACGACG-1	4.85206	3.35796	1
aim_ID104_v01_CGGACACAGACACGAC-1	-7.0241	2.07172	2
aim_ID104_v01_CGGACACGTCCGCTGA-1	6.26188	-2.59539	5
aim_ID104_v01_CGGACGTCAGCTTCGG-1	3.69219	-2.43981	3
aim_ID104_v01_CGGACGTTCAGTCAGT-1	5.52326	-3.80162	5
aim_ID104_v01_CGGACTGGTAGGCATG-1	5.51012	-4.24573	5
aim_ID104_v01_CGGACTGGTTGTCTTT-1	5.02286	-5.39039	5
aim_ID104_v01_CGGACTGTCTCGCATC-1	4.13805	-5.38551	5
aim_ID104_v01_CGGAGCTAGGAGTCTG-1	-3.01103	-3.70938	7
aim_ID104_v01_CGGAGCTAGGCTAGGT-1	-4.36588	0.528571	8
aim_ID104_v01_CGGAGCTAGGGTTTCT-1	1.57239	6.79546	10
aim_ID104_v01_CGGAGCTCACGGATAG-1	-1.68144	-2.69609	7
aim_ID104_v01_CGGAGCTTCACAACGT-1	1.48441	0.512363	9
aim_ID104_v01_CGGAGCTTCTACCAGA-1	-4.7406	2.45962	8
aim_ID104_v01_CGGAGTCAGAGACTAT-1	5.0192	0.464075	3
aim_ID104_v01_CGGAGTCAGCCTATGT-1	-2.86002	0.0793106	7
aim_ID104_v01_CGGAGTCGTCACAAGG-1	-2.04673	-1.58721	7
aim_ID104_v01_CGGAGTCTCAACGAAA-1	4.84649	-1.24762	3
aim_ID104_v01_CGGCTAGCACCAGATT-1	3.49374	-4.07201	4
aim_ID104_v01_CGGCTAGTCCTGCCAT-1	5.11691	-4.25376	5
aim_ID104_v01_CGGTTAATCAGGCAAG-1	-1.69887	2.56714	6
aim_ID104_v01_CGTAGCGAGCGCCTTG-1	-2.47802	-3.64576	7
aim_ID104_v01_CGTAGCGCATCACAAC-1	4.55564	-5.35825	5
aim_ID104_v01_CGTAGCGCATCCAACA-1	2.64767	-2.23454	9
aim_ID104_v01_CGTAGCGTCCATGAGT-1	2.11456	1.85378	1
aim_ID104_v01_CGTAGGCTCAACGCTA-1	-2.16314	-2.38712	7
aim_ID104_v01_CGTCACTAGCTAAGAT-1	5.64936	-5.04226	5
aim_ID104_v01_CGTCACTCAATCTGCA-1	1.26871	-1.45494	9
aim_ID104_v01_CGTCACTGTTACGGAG-1	2.31492	-0.981619	9
aim_ID104_v01_CGTCACTTCGGTCTAA-1	-4.70343	2.20424	8
aim_ID104_v01_CGTCAGGAGGCCATAG-1	4.8639	1.99469	1
aim_ID104_v01_CGTCAGGCAGGCTGAA-1	3.34276	-4.21583	4
aim_ID104_v01_CGTCAGGTCTGCTTGC-1	-7.092	-1.22532	2
aim_ID104_v01_CGTCCATAGCTAGTTC-1	1.34579	-4.24577	4
aim_ID104_v01_CGTCCATCACCTATCC-1	3.67584	-5.17996	4
aim_ID104_v01_CGTCCATGTAATTGGA-1	1.61082	-2.91388	9
aim_ID104_v01_CGTCCATTCAGCTCTC-1	6.0544	-3.89679	5
aim_ID104_v01_CGTCCATTCATTGCCC-1	4.3161	-2.76761	3
aim_ID104_v01_CGTCCATTCTGCCCTA-1	4.00937	-5.5043	5
aim_ID104_v01_CGTCTACGTGATGTCT-1	-8.26942	0.561726	2
aim_ID104_v01_CGTCTACTCGAATGCT-1	-4.59891	1.42655	8
aim_ID104_v01_CGTGAGCAGCGCTCCA-1	-0.451318	3.50232	6
aim_ID104_v01_CGTGAGCGTACAGACG-1	2.32329	-0.299933	9
aim_ID104_v01_CGTGAGCGTTCCACGG-1	6.29803	-0.0732204	3
aim_ID104_v01_CGTGTAACACAGCGTC-1	-2.51682	-2.36508	7
aim_ID104_v01_CGTGTAAGTTAAGTAG-1	2.27188	-2.68443	9
aim_ID104_v01_CGTGTAAGTTTGTGTG-1	5.45291	-3.98893	5
aim_ID104_v01_CGTGTAATCCTCCTAG-1	-2.23466	-2.25531	7
aim_ID104_v01_CGTGTCTAGAAACCAT-1	1.46786	-3.80775	4
aim_ID104_v01_CGTGTCTAGGCGCTCT-1	2.57906	-0.963054	9
aim_ID104_v01_CGTGTCTCAAAGCGGT-1	2.79669	-0.819654	3
aim_ID104_v01_CGTGTCTCAAGACGTG-1	-4.64695	2.21004	8
aim_ID104_v01_CGTGTCTCAGTCAGAG-1	5.19438	3.15256	1
aim_ID104_v01_CGTGTCTGTACAGTGG-1	2.48497	-4.50836	4
aim_ID104_v01_CGTGTCTGTACCGGCT-1	-4.48085	0.666965	8
aim_ID104_v01_CGTGTCTGTTGCCTCT-1	6.37125	-2.60276	5
aim_ID104_v01_CGTGTCTTCCTGTAGA-1	-2.15027	4.65745	6
aim_ID104_v01_CGTTCTGAGAGACTTA-1	5.83299	-1.56638	5
aim_ID104_v01_CGTTCTGGTGTTTGGT-1	3.89776	-4.81602	5
aim_ID104_v01_CGTTGGGAGCTGAACG-1	-2.4285	-3.48657	7
aim_ID104_v01_CGTTGGGCAGTCTTCC-1	1.52762	-1.53043	9
aim_ID104_v01_CGTTGGGCATCAGTAC-1	-7.81106	0.0243763	2
aim_ID104_v01_CGTTGGGTCGCTGATA-1	3.93125	0.919151	3
aim_ID104_v01_CGTTGGGTCTATCCCG-1	1.76476	6.08205	9
aim_ID104_v01_CTAAGACTCGCGTAGC-1	3.93139	1.98769	1
aim_ID104_v01_CTAATGGCATTTCACT-1	6.39242	0.617549	3
aim_ID104_v01_CTAATGGGTCGGCTCA-1	5.37584	-1.46277	3
aim_ID104_v01_CTAATGGGTGATGATA-1	4.51959	1.52858	1
aim_ID104_v01_CTACACCAGAATTGTG-1	0.550367	0.35706	11
aim_ID104_v01_CTACACCCAAAGTCAA-1	2.01888	-4.97781	4
aim_ID104_v01_CTACACCCATAGACTC-1	4.41892	-2.11813	3
aim_ID104_v01_CTACACCCATGAGCGA-1	6.21733	2.15622	1
aim_ID104_v01_CTACACCCATGTTGAC-1	2.44022	-2.17205	9
aim_ID104_v01_CTACACCGTACATGTC-1	2.77951	-2.20355	9
aim_ID104_v01_CTACATTAGTGTACCT-1	4.04503	-2.7087	9
aim_ID104_v01_CTACCCAAGATTACCC-1	5.40592	-2.53482	5
aim_ID104_v01_CTACCCAGTCACTTCC-1	3.19602	2.69287	1
aim_ID104_v01_CTACCCATCTGAGGGA-1	0.654361	-4.07819	4
aim_ID104_v01_CTACGTCAGTGCCATT-1	3.95698	2.86016	1
aim_ID104_v01_CTACGTCGTTCCATGA-1	-2.99426	3.01749	8
aim_ID104_v01_CTAGAGTAGCATCATC-1	3.60895	1.96587	1
aim_ID104_v01_CTAGAGTTCAACGGGA-1	3.93033	-3.35757	4
aim_ID104_v01_CTAGAGTTCTCCAACC-1	0.970988	1.6715	1
aim_ID104_v01_CTAGCCTAGCTGTTCA-1	1.28171	-1.71497	9
aim_ID104_v01_CTAGCCTGTAAAGGAG-1	2.1493	-4.15591	4
aim_ID104_v01_CTAGCCTGTCTCACCT-1	2.94206	2.781	1
aim_ID104_v01_CTAGCCTGTTGTTTGG-1	-4.87707	3.4419	8
aim_ID104_v01_CTAGCCTTCCAAACTG-1	4.07039	-1.94309	3
aim_ID104_v01_CTAGTGAAGCGTTTAC-1	3.13588	-2.95017	4
aim_ID104_v01_CTAGTGAAGTACGACG-1	-1.03241	4.14311	6
aim_ID104_v01_CTAGTGACACTAGTAC-1	1.97629	6.91963	10
aim_ID104_v01_CTAGTGACAGCCTTTC-1	2.96373	-3.21445	4
aim_ID104_v01_CTAGTGACATAGACTC-1	4.16687	-3.1145	5
aim_ID104_v01_CTAGTGACATCAGTCA-1	5.45307	0.729232	3
aim_ID104_v01_CTAGTGAGTAAGGGCT-1	2.42338	-1.90251	9
aim_ID104_v01_CTAGTGATCTGCTGCT-1	5.21231	-2.74094	5
aim_ID104_v01_CTCACACAGGCTAGCA-1	1.69364	-3.0914	4
aim_ID104_v01_CTCACACCAACGATCT-1	4.6003	-3.97855	5
aim_ID104_v01_CTCACACCAATCAGAA-1	6.14407	-0.830336	3
aim_ID104_v01_CTCAGAAAGCAGACTG-1	2.54696	-1.02835	9
aim_ID104_v01_CTCAGAATCACCTCGT-1	5.85044	-2.08361	5
aim_ID104_v01_CTCAGAATCTACTCAT-1	-1.37621	3.97136	6
aim_ID104_v01_CTCATTACAGCCACCA-1	4.76966	-0.938493	3
aim_ID104_v01_CTCATTAGTGTTGGGA-1	3.16842	-4.42567	4
aim_ID104_v01_CTCCTAGCACGGACAA-1	-7.89274	1.16388	2
aim_ID104_v01_CTCGAAAAGTCTCAAC-1	4.5362	1.07748	3
aim_ID104_v01_CTCGAAACACGAGAGT-1	4.46863	1.89439	1
aim_ID104_v01_CTCGAAATCAATACCG-1	-3.31454	1.89256	8
aim_ID104_v01_CTCGAGGCAAGGGTCA-1	0.960942	-3.88204	4
aim_ID104_v01_CTCGAGGTCTTTACGT-1	5.63855	-0.339425	3
aim_ID104_v01_CTCGGAGAGAACTCGG-1	1.85097	6.6705	10
aim_ID104_v01_CTCGGGACATGGGACA-1	-4.46294	3.36401	8
aim_ID104_v01_CTCGTACAGCGCTTAT-1	-2.9996	-3.08463	7
aim_ID104_v01_CTCGTACGTAGCAAAT-1	4.11284	-3.63208	9
aim_ID104_v01_CTCGTACGTTTGCATG-1	5.91678	-3.96241	5
aim_ID104_v01_CTCGTACTCACGATGT-1	1.43635	-1.96317	9
aim_ID104_v01_CTCGTACTCCCTCTTT-1	3.23332	-4.91224	4
aim_ID104_v01_CTCGTACTCGTCCAGG-1	6.03265	-0.490014	3
aim_ID104_v01_CTCGTCAAGTGGAGAA-1	1.84892	-4.76198	4
aim_ID104_v01_CTCGTCACACGACGAA-1	-2.11725	-1.56407	7
aim_ID104_v01_CTCTACGGTCGCATCG-1	4.17676	3.29454	1
aim_ID104_v01_CTCTACGGTTTGACTG-1	5.33915	-2.38483	5
aim_ID104_v01_CTCTGGTCAGACAAGC-1	1.82516	-5.23064	4
aim_ID104_v01_CTCTGGTGTAAGTTCC-1	4.96337	-1.59786	3
aim_ID104_v01_CTCTGGTGTACTCAAC-1	4.6446	-0.440091	3
aim_ID104_v01_CTCTGGTTCTCGAGTA-1	-0.759698	2.8475	6
aim_ID104_v01_CTGAAACAGCTGAACG-1	-9.1853	-0.33672	2
aim_ID104_v01_CTGAAACGTGACAAAT-1	0.425618	6.06072	10
aim_ID104_v01_CTGAAACTCGGACAAG-1	3.23888	2.27491	1
aim_ID104_v01_CTGAAGTGTCTCTTTA-1	2.9689	-1.74325	9
aim_ID104_v01_CTGATAGAGACTGGGT-1	-1.70538	5.48875	6
aim_ID104_v01_CTGATAGCAGCTGCAC-1	3.5433	-1.58947	3
aim_ID104_v01_CTGATCCCACAACGTT-1	2.28169	-2.13883	9
aim_ID104_v01_CTGATCCCACAACTGT-1	1.69579	-2.31114	9
aim_ID104_v01_CTGATCCCACGACTCG-1	-2.91035	1.20594	7
aim_ID104_v01_CTGATCCCAGCATACT-1	4.25817	1.91062	1
aim_ID104_v01_CTGATCCGTCCTCTTG-1	1.39802	-2.98504	9
aim_ID104_v01_CTGATCCTCGTAGATC-1	2.39054	-5.20309	4
aim_ID104_v01_CTGCCTAAGAGCTATA-1	-2.32394	-1.71309	7
aim_ID104_v01_CTGCCTAGTGCACTTA-1	2.12683	-5.08557	4
aim_ID104_v01_CTGCGGAAGCGTAATA-1	3.58618	-4.08089	4
aim_ID104_v01_CTGCGGACAAGTACCT-1	5.68154	-4.71861	5
aim_ID104_v01_CTGCGGACAATAGCAA-1	3.67852	-4.20088	4
aim_ID104_v01_CTGCGGACAGGAATGC-1	1.7909	-4.60323	4
aim_ID104_v01_CTGCGGAGTCAAAGCG-1	3.48167	-4.8875	4
aim_ID104_v01_CTGCGGATCCCTAATT-1	1.62688	-0.394509	9
aim_ID104_v01_CTGGTCTAGTCGAGTG-1	-2.02974	5.33422	6
aim_ID104_v01_CTGGTCTCACGAGAGT-1	-2.23985	5.58299	6
aim_ID104_v01_CTGTGCTAGCATGGCA-1	2.26862	-0.490172	9
aim_ID104_v01_CTGTGCTTCCGTCAAA-1	-2.94618	-0.0825909	7
aim_ID104_v01_CTGTTTACACCCATTC-1	4.3083	3.76059	1
aim_ID104_v01_CTTAACTAGAGTAAGG-1	0.471142	-3.70704	4
aim_ID104_v01_CTTAACTCAGACACTT-1	2.56794	-2.21618	9
aim_ID104_v01_CTTAACTGTAAACACA-1	4.86579	-2.79612	5
aim_ID104_v01_CTTAACTGTTGGTTTG-1	3.37223	-1.44264	3
aim_ID104_v01_CTTAACTTCAGAAATG-1	-9.0269	1.24897	2
aim_ID104_v01_CTTAACTTCCGAATGT-1	3.69028	-0.175338	3
aim_ID104_v01_CTTAACTTCTCAACTT-1	4.7794	1.98719	1
aim_ID104_v01_CTTACCGAGAGTGACC-1	-1.50461	3.9202	6
aim_ID104_v01_CTTACCGGTCACTGGC-1	1.93664	-0.50827	9
aim_ID104_v01_CTTACCGTCATCATTC-1	-1.29158	1.6536	6
aim_ID104_v01_CTTAGGAAGATATACG-1	5.58344	-4.08856	5
aim_ID104_v01_CTTAGGAGTACAGACG-1	1.67798	-1.66053	9
aim_ID104_v01_CTTCTCTCAGTGACAG-1	3.40723	-3.88589	4
aim_ID104_v01_CTTCTCTGTCGAGTTT-1	2.89117	3.25291	1
aim_ID104_v01_CTTCTCTGTTGACGTT-1	-4.38505	1.67853	8
aim_ID104_v01_CTTCTCTTCACATGCA-1	5.01878	-4.92334	5
aim_ID104_v01_CTTGGCTAGGGTGTGT-1	3.64544	-5.52526	5
aim_ID104_v01_CTTGGCTCACGGTAGA-1	-1.37324	5.05848	6
aim_ID104_v01_CTTGGCTTCAGTTTGG-1	-1.76764	-2.0567	7
aim_ID104_v01_CTTTGCGAGTACCGGA-1	-1.51248	3.88951	6
aim_ID104_v01_CTTTGCGCAAGTTGTC-1	1.67028	-3.85163	4
aim_ID104_v01_CTTTGCGCACAGTCGC-1	-2.11715	3.12718	11
aim_ID104_v01_CTTTGCGCACATCTTT-1	5.67111	-5.17758	5
aim_ID104_v01_CTTTGCGCACCGAATT-1	4.98732	-2.79863	5
aim_ID104_v01_CTTTGCGCACGGCTAC-1	5.80304	-2.4515	5
aim_ID104_v01_CTTTGCGGTTTGCATG-1	1.20319	-3.44317	4
aim_ID104_v01_CTTTGCGTCGGGAGTA-1	-7.66441	2.37789	2
aim_ID104_v01_CTTTGCGTCTCGTATT-1	-5.37753	3.17057	8
aim_ID104_v01_GAAACTCGTCTGCAAT-1	1.60084	-0.333333	9
aim_ID104_v01_GAAACTCTCAGTGTTG-1	-3.97891	2.94191	8
aim_ID104_v01_GAAATGAGTGGCTCCA-1	-2.33542	3.19983	6
aim_ID104_v01_GAACATCAGTGTACGG-1	-1.96234	-1.92763	7
aim_ID104_v01_GAACATCTCACCCTCA-1	5.02321	1.88887	1
aim_ID104_v01_GAACATCTCGCACTCT-1	-2.89556	-0.501086	7
aim_ID104_v01_GAACCTATCGTTGACA-1	5.08585	-3.33667	5
aim_ID104_v01_GAACGGACAAGAGTCG-1	2.04296	-2.91428	4
aim_ID104_v01_GAACGGACAATAGCAA-1	6.05118	-2.88298	5
aim_ID104_v01_GAACGGAGTATGAATG-1	1.52321	-2.21281	9
aim_ID104_v01_GAACGGATCCCATTTA-1	5.39064	-0.00534662	3
aim_ID104_v01_GAACGGATCTCGCTTG-1	4.64725	-0.532886	3
aim_ID104_v01_GAAGCAGAGTACGATA-1	-9.6499	1.64977	2
aim_ID104_v01_GAAGCAGCAACACCTA-1	5.31456	-5.05591	5
aim_ID104_v01_GAAGCAGTCAGCTCGG-1	-3.85248	2.7421	8
aim_ID104_v01_GAAGCAGTCTGGAGCC-1	4.82215	2.12426	1
aim_ID104_v01_GAATAAGGTTGGTGGA-1	5.25831	-1.08892	3
aim_ID104_v01_GAATGAAGTACCGTAT-1	4.89483	-3.33424	5
aim_ID104_v01_GAATGAAGTTCCACAA-1	-2.2593	-1.50873	7
aim_ID104_v01_GAATGAATCAGAGCTT-1	1.44314	-3.83181	4
aim_ID104_v01_GAATGAATCTCCTATA-1	1.74749	0.472879	9
aim_ID104_v01_GACACGCAGTACTTGC-1	3.71255	-3.53965	4
aim_ID104_v01_GACACGCCAAAGTCAA-1	-3.29232	-0.270897	7
aim_ID104_v01_GACCAATCAAGGACAC-1	5.79554	0.485787	3
aim_ID104_v01_GACCAATCACAGCGTC-1	2.50842	-3.98026	4
aim_ID104_v01_GACCAATCACAGTCGC-1	-1.79253	3.62715	6
aim_ID104_v01_GACCAATGTACAAGTA-1	4.29177	-5.27595	5
aim_ID104_v01_GACCAATGTGCAGACA-1	3.86952	0.472502	3
aim_ID104_v01_GACCAATTCCTAGAAC-1	-2.36687	-2.59369	7
aim_ID104_v01_GACCTGGAGGATGGTC-1	6.11145	-3.04058	5
aim_ID104_v01_GACCTGGCATCGATGT-1	-4.10188	0.678502	8
aim_ID104_v01_GACGCGTGTTGGTTTG-1	5.75334	-0.122212	3
aim_ID104_v01_GACGGCTAGTCCCACG-1	2.17877	-2.66131	9
aim_ID104_v01_GACGGCTAGTGCTGCC-1	1.54398	-4.01078	4
aim_ID104_v01_GACGGCTCAAGCCGTC-1	-1.30164	3.78767	6
aim_ID104_v01_GACGTGCCAGCCTGTG-1	4.04742	-4.57572	5
aim_ID104_v01_GACGTGCCAGCTGGCT-1	5.95933	0.793635	3
aim_ID104_v01_GACGTGCCATCACAAC-1	-0.168538	4.04021	1
aim_ID104_v01_GACGTTAAGACCGGAT-1	-6.6243	0.382786	2
aim_ID104_v01_GACGTTAAGGAATCGC-1	5.98707	1.96477	1
aim_ID104_v01_GACGTTATCACATGCA-1	5.36883	0.694157	3
aim_ID104_v01_GACGTTATCTTGGGTA-1	-0.0483443	-0.0921474	11
aim_ID104_v01_GACTAACCAGGTCCAC-1	2.17797	-4.9859	4
aim_ID104_v01_GACTAACCATGTCGAT-1	4.56627	1.6387	1
aim_ID104_v01_GACTAACGTACAGTTC-1	3.52708	-3.44259	4
aim_ID104_v01_GACTAACGTATGAATG-1	2.76743	1.39097	5
aim_ID104_v01_GACTACAAGGGTATCG-1	-3.13614	-0.111138	7
aim_ID104_v01_GACTACACAATAACGA-1	3.24461	-1.43031	3
aim_ID104_v01_GACTGCGAGAATAGGG-1	1.91908	-3.15613	4
aim_ID104_v01_GACTGCGCATGGATGG-1	-2.16982	-1.88804	7
aim_ID104_v01_GACTGCGGTCGAGATG-1	4.63472	-5.2148	5
aim_ID104_v01_GACTGCGGTCTCCCTA-1	-2.96735	1.16984	7
aim_ID104_v01_GAGTCCGAGACCTTTG-1	-2.69336	-2.72325	7
aim_ID104_v01_GAGTCCGCAAACAACA-1	2.96443	-3.40894	4
aim_ID104_v01_GAGTCCGCATTAGGCT-1	1.86158	-3.37445	4
aim_ID104_v01_GAGTCCGCATTCACTT-1	1.5224	1.90504	1
aim_ID104_v01_GATCAGTAGACTCGGA-1	3.65613	-0.968015	3
aim_ID104_v01_GATCAGTAGAGAGCTC-1	5.36384	-2.57658	5
aim_ID104_v01_GATCAGTAGCGTGTCC-1	-1.57015	5.77492	6
aim_ID104_v01_GATCGATCAATGAATG-1	-2.87517	-2.96237	7
aim_ID104_v01_GATCGATCATCGATTG-1	4.8405	-5.16419	5
aim_ID104_v01_GATCGATTCTACTTAC-1	-8.32444	1.28739	2
aim_ID104_v01_GATCGCGGTATCACCA-1	4.76638	-2.53397	3
aim_ID104_v01_GATCGCGGTCAATGTC-1	2.91006	-3.3123	4
aim_ID104_v01_GATCGCGTCGACCAGC-1	5.6829	2.12696	1
aim_ID104_v01_GATCGTAAGCTAACAA-1	4.15327	-3.80247	5
aim_ID104_v01_GATCGTAAGGAGTAGA-1	4.64932	2.55712	1
aim_ID104_v01_GATCGTAAGTCAAGGC-1	1.23293	-3.01919	4
aim_ID104_v01_GATCGTATCAGAGGTG-1	2.20871	-4.92678	4
aim_ID104_v01_GATCTAGAGGACATTA-1	-3.44073	0.781333	8
aim_ID104_v01_GATCTAGCAGGGTTAG-1	-1.65198	2.27115	6
aim_ID104_v01_GATCTAGGTCTTTCAT-1	-1.70526	4.25846	6
aim_ID104_v01_GATCTAGTCGTTGCCT-1	-0.63575	4.32122	6
aim_ID104_v01_GATGAGGCAGTAACGG-1	1.16939	-4.2338	4
aim_ID104_v01_GATGAGGGTCCGACGT-1	-0.300134	4.55272	6
aim_ID104_v01_GATGAGGGTCGAAAGC-1	3.26298	-4.87434	4
aim_ID104_v01_GATGCTAGTGCTTCTC-1	-3.34776	-0.144976	7
aim_ID104_v01_GATTCAGAGAAGAAGC-1	-1.44972	2.05051	6
aim_ID104_v01_GATTCAGAGTGCCATT-1	3.04991	-3.19835	4
aim_ID104_v01_GATTCAGCAATAAGCA-1	-1.68508	2.18559	6
aim_ID104_v01_GATTCAGTCGTACCGG-1	-1.9643	3.17289	6
aim_ID104_v01_GCAAACTAGAGTAAGG-1	4.50498	-3.12914	9
aim_ID104_v01_GCAAACTAGGTGGGTT-1	3.06966	-3.13388	4
aim_ID104_v01_GCAAACTTCTTTAGGG-1	1.60488	-0.272633	9
aim_ID104_v01_GCAATCACAATTGCTG-1	5.75448	-1.88934	5
aim_ID104_v01_GCAATCAGTGCGATAG-1	-1.1871	1.30495	9
aim_ID104_v01_GCAATCATCGGATGGA-1	3.39264	-2.3145	9
aim_ID104_v01_GCACTCTAGTTAGGTA-1	-4.16788	0.894542	8
aim_ID104_v01_GCAGCCACAGTGACAG-1	4.97361	-5.0933	5
aim_ID104_v01_GCAGCCAGTATCTGCA-1	2.85485	-4.4658	4
aim_ID104_v01_GCAGCCAGTTTGCATG-1	6.52855	-2.36081	5
aim_ID104_v01_GCAGTTAAGCTGATAA-1	0.248315	-1.33772	11
aim_ID104_v01_GCAGTTAAGTGTTGAA-1	2.62009	-1.86218	9
aim_ID104_v01_GCAGTTACACATAACC-1	5.24976	1.5896	3
aim_ID104_v01_GCAGTTACACGCCAGT-1	5.85591	1.72292	1
aim_ID104_v01_GCATACAAGGTGATAT-1	0.79737	5.71916	10
aim_ID104_v01_GCATACATCTCTTATG-1	3.70895	0.879147	3
aim_ID104_v01_GCATGATAGATGTAAC-1	-3.76635	-0.0604988	8
aim_ID104_v01_GCATGATAGTGCGATG-1	4.78954	-4.72122	5
aim_ID104_v01_GCATGATCACAAGACG-1	3.91916	-2.43074	3
aim_ID104_v01_GCATGATCAGAGTGTG-1	-3.05537	-3.27667	7
aim_ID104_v01_GCATGATCAGCGAACA-1	-3.60701	-0.662946	7
aim_ID104_v01_GCATGATCATTCCTCG-1	6.1047	-2.41748	5
aim_ID104_v01_GCATGATGTAATAGCA-1	0.0712251	0.631331	11
aim_ID104_v01_GCATGATTCCTAGAAC-1	5.46102	0.126679	3
aim_ID104_v01_GCATGATTCGCAAGCC-1	-2.26721	3.35641	6
aim_ID104_v01_GCATGTAAGAGATGAG-1	-5.12924	2.1721	8
aim_ID104_v01_GCCAAATAGCGTAGTG-1	-2.833	0.734111	7
aim_ID104_v01_GCCAAATGTATATCCG-1	-2.83679	2.05645	1
aim_ID104_v01_GCCAAATGTTATGTGC-1	-2.72499	3.33874	6
aim_ID104_v01_GCCTCTAAGGAACTGC-1	-2.92353	-0.475427	7
aim_ID104_v01_GCCTCTATCCGCGCAA-1	4.74747	-3.29948	5
aim_ID104_v01_GCGACCAGTGGTACAG-1	-1.30884	3.50694	6
aim_ID104_v01_GCGACCATCTATCGCC-1	1.86564	-0.912966	9
aim_ID104_v01_GCGAGAATCGCAAACT-1	-0.644897	3.43918	6
aim_ID104_v01_GCGCAGTGTACTTAGC-1	5.3987	-1.22635	5
aim_ID104_v01_GCGCCAACACATTAGC-1	1.30368	-1.35727	9
aim_ID104_v01_GCGCGATAGTGTTGAA-1	-1.53899	1.65824	6
aim_ID104_v01_GCGCGATGTAAGGGCT-1	3.72675	-4.31086	4
aim_ID104_v01_GCGCGATGTCTTGTCC-1	6.42905	-2.49319	5
aim_ID104_v01_GCGCGATTCACATACG-1	1.5209	-2.19264	9
aim_ID104_v01_GCGCGATTCGAATGGG-1	-1.98209	1.26929	6
aim_ID104_v01_GCGGGTTAGGATGTAT-1	-6.77417	1.19643	2
aim_ID104_v01_GCGGGTTAGGGCTTCC-1	5.50833	-5.31059	5
aim_ID104_v01_GCGGGTTGTACATCCA-1	-4.68387	2.85057	8
aim_ID104_v01_GCGGGTTTCCAATGGT-1	5.79439	-4.31383	5
aim_ID104_v01_GCTCCTAGTCACCTAA-1	4.21832	-3.67489	5
aim_ID104_v01_GCTCCTAGTCTTCTCG-1	5.57862	-2.65019	5
aim_ID104_v01_GCTCCTATCACCTCGT-1	5.17857	1.85005	1
aim_ID104_v01_GCTCTGTAGGTGTTAA-1	3.11917	-5.11892	4
aim_ID104_v01_GCTCTGTCACAGACTT-1	-1.63026	5.74333	6
aim_ID104_v01_GCTCTGTCAGCCAATT-1	-0.99548	2.32989	6
aim_ID104_v01_GCTCTGTCAGGATCGA-1	5.65501	-2.4614	5
aim_ID104_v01_GCTCTGTTCCCTTGCA-1	5.78173	-4.43061	5
aim_ID104_v01_GCTGCAGAGCGACGTA-1	2.01329	-1.67631	9
aim_ID104_v01_GCTGCAGAGTGTCTCA-1	2.15151	-0.512448	9
aim_ID104_v01_GCTGCAGCACCGATAT-1	-5.7971	0.801755	8
aim_ID104_v01_GCTGCAGGTTTGTTTC-1	-3.17969	0.540201	7
aim_ID104_v01_GCTGCGAAGCGTGAGT-1	2.66717	-5.08553	4
aim_ID104_v01_GCTGCGAAGTCTCAAC-1	4.05564	2.16254	1
aim_ID104_v01_GCTGCGACACCAGCAC-1	0.27253	-4.19205	4
aim_ID104_v01_GCTGCGATCCTACAGA-1	2.14395	6.61383	10
aim_ID104_v01_GCTGCTTGTGCAACGA-1	6.64496	-0.593972	5
aim_ID104_v01_GCTGGGTTCAGCATGT-1	1.39053	-2.71609	4
aim_ID104_v01_GCTTCCACAAGACGTG-1	4.76282	-2.07744	3
aim_ID104_v01_GCTTCCATCGGATGTT-1	2.05395	0.0929954	9
aim_ID104_v01_GCTTGAAAGCTCTCGG-1	-4.25523	1.24319	8
aim_ID104_v01_GCTTGAACATTCCTCG-1	2.33269	-3.79205	4
aim_ID104_v01_GCTTGAAGTATTCTCT-1	4.80201	1.44187	1
aim_ID104_v01_GCTTGAAGTTAGAACA-1	5.83244	-2.34753	5
aim_ID104_v01_GGAAAGCCATCTACGA-1	3.65563	1.72651	1
aim_ID104_v01_GGAAAGCTCTTGTCAT-1	1.49216	-1.66515	9
aim_ID104_v01_GGAACTTAGGCTCATT-1	-2.66329	-0.9584	7
aim_ID104_v01_GGAACTTAGTTGAGAT-1	-4.97398	1.12616	8
aim_ID104_v01_GGAACTTCATAAGACA-1	2.69008	-4.08992	4
aim_ID104_v01_GGAATAATCCAAACAC-1	4.99258	-2.94808	5
aim_ID104_v01_GGAATAATCCTCTAGC-1	6.02017	-1.3938	5
aim_ID104_v01_GGACAGAGTCTCCCTA-1	-0.318121	3.67963	6
aim_ID104_v01_GGACATTAGATGCCTT-1	-2.40154	-1.24259	7
aim_ID104_v01_GGACATTCATGTAGTC-1	-3.74367	3.3279	8
aim_ID104_v01_GGACATTTCGTAGATC-1	1.23627	-3.74038	4
aim_ID104_v01_GGACGTCTCACGCGGT-1	-1.75611	4.15591	6
aim_ID104_v01_GGAGCAAAGAAGGTGA-1	4.51351	3.03227	1
aim_ID104_v01_GGAGCAAGTTCCACTC-1	-1.51053	4.24619	6
aim_ID104_v01_GGATGTTAGAATTCCC-1	2.51131	-4.26472	4
aim_ID104_v01_GGATGTTGTAAGAGGA-1	-3.46879	0.0432652	7
aim_ID104_v01_GGATGTTGTTCAGCGC-1	-3.31151	1.59833	8
aim_ID104_v01_GGATGTTTCGTTTGCC-1	5.84322	-0.351367	3
aim_ID104_v01_GGATTACAGTGAAGAG-1	2.51425	-1.24717	9
aim_ID104_v01_GGATTACGTTGGTTTG-1	-1.34081	2.35482	6
aim_ID104_v01_GGATTACTCGTGTAGT-1	2.31752	-4.27278	4
aim_ID104_v01_GGCAATTAGTACGATA-1	4.55705	1.11392	1
aim_ID104_v01_GGCAATTCACAACTGT-1	2.16661	-1.0503	9
aim_ID104_v01_GGCAATTGTTCAGGCC-1	5.40092	-2.2438	5
aim_ID104_v01_GGCAATTGTTGTGGCC-1	2.3526	-2.49792	9
aim_ID104_v01_GGCCGATAGAAGGACA-1	-10.0045	0.401908	2
aim_ID104_v01_GGCCGATCAAAGGAAG-1	-1.59443	4.47739	6
aim_ID104_v01_GGCCGATGTAACGTTC-1	-3.69978	2.09694	8
aim_ID104_v01_GGCCGATTCCCAGGTG-1	2.14439	-4.90144	4
aim_ID104_v01_GGCGACTAGTTACCCA-1	-1.78625	3.99902	6
aim_ID104_v01_GGCGACTTCTGGGCCA-1	6.49042	-1.83998	5
aim_ID104_v01_GGCGTGTCAATAGAGT-1	5.74034	1.69269	1
aim_ID104_v01_GGCGTGTCAGCCTTGG-1	2.43333	-1.62416	3
aim_ID104_v01_GGCTCGACACTAAGTC-1	2.16398	-3.74683	4
aim_ID104_v01_GGCTCGACATTACGAC-1	-3.26898	-0.260272	7
aim_ID104_v01_GGCTCGAGTTTAGCTG-1	4.39721	0.95106	3
aim_ID104_v01_GGCTCGATCGAGCCCA-1	3.16339	-5.0439	4
aim_ID104_v01_GGCTGGTCAATGGTCT-1	4.07126	-4.27969	5
aim_ID104_v01_GGCTGGTCATCACGAT-1	4.59775	-4.91416	5
aim_ID104_v01_GGCTGGTGTCTAGTCA-1	4.97368	-4.067	5
aim_ID104_v01_GGGAATGAGTACGACG-1	-4.07753	1.88641	8
aim_ID104_v01_GGGAATGCACTGTGTA-1	-6.24276	1.97903	2
aim_ID104_v01_GGGAATGTCGTCTGCT-1	3.27713	-4.4586	4
aim_ID104_v01_GGGACCTGTAACGACG-1	-1.86831	2.88365	6
aim_ID104_v01_GGGACCTGTCCGCTGA-1	1.56613	-0.539254	9
aim_ID104_v01_GGGACCTTCAAACGGG-1	0.942441	6.07769	10
aim_ID104_v01_GGGACCTTCAATCACG-1	6.2887	-2.89195	5
aim_ID104_v01_GGGAGATCAAGCTGTT-1	4.55901	-2.02545	3
aim_ID104_v01_GGGAGATTCAGTCCCT-1	6.41061	-2.85476	5
aim_ID104_v01_GGGCACTAGGCAGTCA-1	5.45162	-4.18486	5
aim_ID104_v01_GGGCACTCAAGAAAGG-1	-3.78795	2.81165	8
aim_ID104_v01_GGGCACTGTACAGTTC-1	5.66055	-2.28357	5
aim_ID104_v01_GGGCACTGTGAGCGAT-1	1.53163	-1.62021	9
aim_ID104_v01_GGGCATCAGACAATAC-1	1.03453	-4.10988	4
aim_ID104_v01_GGGTCTGGTAGTGAAT-1	4.07799	-0.508852	3
aim_ID104_v01_GGGTTGCCAGACGCCT-1	5.07731	-1.3157	3
aim_ID104_v01_GGGTTGCGTGCACCAC-1	2.34112	-0.471542	9
aim_ID104_v01_GGTATTGAGGAGTCTG-1	5.41727	1.06241	3
aim_ID104_v01_GGTATTGTCCTCTAGC-1	2.29676	-4.0723	4
aim_ID104_v01_GGTGAAGAGTCGCCGT-1	4.35574	-2.04812	3
aim_ID104_v01_GGTGCGTGTGAGGGAG-1	-3.70905	3.5157	6
aim_ID104_v01_GGTGTTACATGTTCCC-1	-2.42228	2.27892	6
aim_ID104_v01_GGTGTTAGTCAGATAA-1	2.54464	-1.54711	9
aim_ID104_v01_GTAACGTTCACATAGC-1	-3.88605	0.803453	8
aim_ID104_v01_GTAACTGCAAACTGTC-1	5.25734	-2.84932	5
aim_ID104_v01_GTAACTGCAAGGTTTC-1	-0.0243584	-0.60209	11
aim_ID104_v01_GTAACTGCACCCATTC-1	2.64042	2.62899	1
aim_ID104_v01_GTAACTGCATTCACTT-1	1.51187	1.6222	1
aim_ID104_v01_GTAACTGGTGCGAAAC-1	1.88969	2.40449	1
aim_ID104_v01_GTACGTACAATGCCAT-1	5.85736	-4.38792	5
aim_ID104_v01_GTACGTACATACGCCG-1	1.39371	-0.0146561	9
aim_ID104_v01_GTACTCCGTAACGTTC-1	5.93129	-2.68066	5
aim_ID104_v01_GTACTCCTCACCGTAA-1	-1.28753	2.88402	6
aim_ID104_v01_GTACTCCTCTCATTCA-1	1.87417	-4.65219	4
aim_ID104_v01_GTACTTTAGCTAGTCT-1	1.82313	-1.79229	9
aim_ID104_v01_GTACTTTAGGGATGGG-1	4.66104	-0.207554	3
aim_ID104_v01_GTACTTTCACATAACC-1	0.536542	5.70952	10
aim_ID104_v01_GTACTTTTCAGCAACT-1	5.11123	-3.08665	5
aim_ID104_v01_GTACTTTTCGCAGGCT-1	3.54373	-3.95507	4
aim_ID104_v01_GTAGGCCGTATTCTCT-1	1.8405	0.447039	9
aim_ID104_v01_GTAGGCCTCCTTGGTC-1	3.07293	-3.17564	4
aim_ID104_v01_GTAGTCAAGACCCACC-1	-1.71759	5.76097	6
aim_ID104_v01_GTAGTCAGTACGAAAT-1	-9.75926	-0.398988	2
aim_ID104_v01_GTATTCTAGTCGTACT-1	1.66895	-0.780339	9
aim_ID104_v01_GTATTCTAGTGGAGTC-1	4.7877	-0.384987	3
aim_ID104_v01_GTATTCTGTAACGTTC-1	-1.52723	4.28763	6
aim_ID104_v01_GTATTCTGTAGCCTCG-1	4.21329	-3.18767	5
aim_ID104_v01_GTATTCTTCGTATCAG-1	3.69316	-2.97184	4
aim_ID104_v01_GTCAAGTAGCACCGTC-1	2.35203	-1.88517	9
aim_ID104_v01_GTCAAGTGTAAATGAC-1	-2.77351	0.101402	7
aim_ID104_v01_GTCAAGTGTCTGGTCG-1	1.43123	5.66487	10
aim_ID104_v01_GTCAAGTGTTACCAGT-1	2.10257	-1.41794	9
aim_ID104_v01_GTCACAAAGCCAACAG-1	-0.832394	2.14637	6
aim_ID104_v01_GTCACAAGTCGCATAT-1	5.75962	-3.04687	5
aim_ID104_v01_GTCACGGAGTCACGCC-1	3.54622	-4.17155	4
aim_ID104_v01_GTCACGGCACATGGGA-1	5.35542	-3.06834	5
aim_ID104_v01_GTCACGGCATATGAGA-1	4.01816	-5.24361	5
aim_ID104_v01_GTCACGGCATCTATGG-1	2.02634	0.637614	1
aim_ID104_v01_GTCACGGGTGACAAAT-1	-6.58149	2.16551	2
aim_ID104_v01_GTCACGGTCTTTACGT-1	4.85853	-4.83529	5
aim_ID104_v01_GTCATTTAGCCACCTG-1	-1.62336	1.12458	6
aim_ID104_v01_GTCATTTAGCGTAATA-1	3.97729	0.432244	3
aim_ID104_v01_GTCATTTCACTTCTGC-1	1.87229	-2.10192	9
aim_ID104_v01_GTCATTTGTACTCAAC-1	0.984251	-3.76593	4
aim_ID104_v01_GTCATTTTCCGGGTGT-1	2.84969	2.57651	1
aim_ID104_v01_GTCCTCACAAGCCCAC-1	0.272471	-0.238048	11
aim_ID104_v01_GTCCTCACACGCATCG-1	-2.79221	3.08679	6
aim_ID104_v01_GTCCTCATCCCTCTTT-1	-1.64632	3.76524	6
aim_ID104_v01_GTCGGGTCATAAAGGT-1	-6.22246	1.54324	8
aim_ID104_v01_GTCGGGTCATATACGC-1	1.35793	-4.37808	4
aim_ID104_v01_GTCGGGTTCACGCGGT-1	1.17874	5.11361	10
aim_ID104_v01_GTCGGGTTCCCAAGTA-1	-1.8693	3.45567	6
aim_ID104_v01_GTCGGGTTCTCAAGTG-1	2.35099	-5.21671	4
aim_ID104_v01_GTCGTAAAGACTAGAT-1	-1.2214	3.79638	6
aim_ID104_v01_GTCGTAACATTTCAGG-1	3.27355	-2.1341	9
aim_ID104_v01_GTCGTAAGTAAACACA-1	-6.87488	2.85677	2
aim_ID104_v01_GTCGTAAGTACAAGTA-1	4.97013	-4.63221	5
aim_ID104_v01_GTCGTAATCTAGAGTC-1	5.07055	-4.98518	5
aim_ID104_v01_GTCGTAATCTGCTGCT-1	-4.44873	2.62157	8
aim_ID104_v01_GTCTCGTAGACAGGCT-1	1.57297	-4.44646	4
aim_ID104_v01_GTCTCGTCACGGCGTT-1	4.00223	-2.07348	3
aim_ID104_v01_GTCTCGTTCCTGTACC-1	-9.1455	-0.195183	2
aim_ID104_v01_GTCTTCGCAAGAGTCG-1	-3.98485	1.23135	8
aim_ID104_v01_GTGAAGGAGCGTCAAG-1	4.44339	-5.62484	5
aim_ID104_v01_GTGAAGGCATGGTCAT-1	5.8983	-4.16277	5
aim_ID104_v01_GTGAAGGCATGTCCTC-1	4.63469	3.51014	1
aim_ID104_v01_GTGAAGGGTCAGCTAT-1	-2.16584	2.252	6
aim_ID104_v01_GTGCAGCTCACTTATC-1	2.23084	-0.989641	9
aim_ID104_v01_GTGCATATCTATGTGG-1	1.42173	-3.53837	4
aim_ID104_v01_GTGCGGTAGCTTCGCG-1	-4.70798	1.97257	8
aim_ID104_v01_GTGCGGTAGTCGTACT-1	4.70534	-2.0595	5
aim_ID104_v01_GTGCGGTGTTGAGGTG-1	1.19369	-4.56987	4
aim_ID104_v01_GTGCTTCAGGACCACA-1	2.48812	-1.74447	9
aim_ID104_v01_GTGCTTCTCCGGCACA-1	4.29213	-4.0177	5
aim_ID104_v01_GTGGGTCAGGCACATG-1	-2.14922	4.94323	6
aim_ID104_v01_GTTAAGCAGAGGGATA-1	1.38969	-0.503861	9
aim_ID104_v01_GTTAAGCCACCGAAAG-1	4.85353	-2.53191	5
aim_ID104_v01_GTTAAGCCACCGAATT-1	-3.09005	-0.848554	7
aim_ID104_v01_GTTAAGCCACGCCAGT-1	-2.96716	0.337238	7
aim_ID104_v01_GTTACAGAGGACACCA-1	2.75626	-4.21919	4
aim_ID104_v01_GTTACAGCAGGACCCT-1	2.33551	-3.88861	4
aim_ID104_v01_GTTACAGTCCGAAGAG-1	-1.94777	4.69561	6
aim_ID104_v01_GTTACAGTCCTGTACC-1	-2.3511	2.75137	6
aim_ID104_v01_GTTACAGTCTTAACCT-1	5.22323	-2.43569	5
aim_ID104_v01_GTTCATTAGTACGTTC-1	6.3548	-1.37174	3
aim_ID104_v01_GTTCATTCAAGGCTCC-1	1.13208	-0.720299	9
aim_ID104_v01_GTTCATTCAATCTGCA-1	1.75773	-0.396455	9
aim_ID104_v01_GTTCGGGAGGTGATAT-1	-2.64599	-3.37111	7
aim_ID104_v01_GTTCGGGAGTCATCCA-1	-2.87368	-3.61167	7
aim_ID104_v01_GTTCGGGCAACACCCG-1	4.26163	-3.02627	4
aim_ID104_v01_GTTCGGGTCCTATTCA-1	1.49969	-2.41534	9
aim_ID104_v01_GTTCTCGAGCACGCCT-1	6.382	-2.90898	5
aim_ID104_v01_GTTCTCGCACTATCTT-1	-3.01254	1.98434	7
aim_ID104_v01_GTTCTCGCAGTGACAG-1	5.62736	-5.17739	5
aim_ID104_v01_GTTCTCGGTGACAAAT-1	3.99462	-1.34364	3
aim_ID104_v01_GTTCTCGTCATAGCAC-1	2.0738	-2.04719	9
aim_ID104_v01_GTTCTCGTCGTGGACC-1	-6.69854	1.07934	2
aim_ID104_v01_GTTTCTAGTCTAAACC-1	-1.68366	-2.78144	7
aim_ID104_v01_GTTTCTAGTTTGTTGG-1	-8.086	2.01035	2
aim_ID104_v01_GTTTCTATCTCAAACG-1	2.68747	-5.20736	4
aim_ID104_v01_TAAACCGGTCAACATC-1	5.04369	-1.80896	5
aim_ID104_v01_TAAACCGGTCTCTCGT-1	3.92728	-4.65902	5
aim_ID104_v01_TAAACCGTCGTGGACC-1	-9.80229	-0.802636	2
aim_ID104_v01_TAAGAGAAGTATCTCG-1	5.51172	2.21902	1
aim_ID104_v01_TAAGAGACAAACTGCT-1	6.32705	-0.519904	3
aim_ID104_v01_TAAGAGACAGATGGCA-1	-4.51959	1.30315	8
aim_ID104_v01_TAAGAGAGTCGCATAT-1	1.78593	-0.0627164	9
aim_ID104_v01_TAAGAGATCCTGTACC-1	-3.42556	0.43924	7
aim_ID104_v01_TAAGCGTCACACTGCG-1	3.09031	4.38187	1
aim_ID104_v01_TAAGCGTCAGCTGTAT-1	2.27755	-0.265448	9
aim_ID104_v01_TAAGCGTCAGGAATGC-1	-9.81931	0.549362	2
aim_ID104_v01_TAAGCGTGTACATGTC-1	5.24266	-1.1153	3
aim_ID104_v01_TAAGCGTGTCTGGTCG-1	4.57951	-1.53839	3
aim_ID104_v01_TAAGCGTGTGAGTGAC-1	2.27264	-1.02314	9
aim_ID104_v01_TAAGCGTTCGGCTTGG-1	-3.87253	0.0993354	7
aim_ID104_v01_TAAGCGTTCGGGAGTA-1	4.18666	2.94887	1
aim_ID104_v01_TAAGTGCCACCCATGG-1	1.45092	-0.203335	9
aim_ID104_v01_TAAGTGCGTCAAACTC-1	5.4518	-5.46292	5
aim_ID104_v01_TACACGAAGACAATAC-1	3.65096	-4.54953	4
aim_ID104_v01_TACACGAGTCTCTCGT-1	-4.47642	0.953687	8
aim_ID104_v01_TACACGATCGCGCCAA-1	5.52317	-2.18738	5
aim_ID104_v01_TACAGTGAGCAACGGT-1	-0.402461	2.90668	6
aim_ID104_v01_TACCTATAGATGGCGT-1	-2.79298	1.5894	7
aim_ID104_v01_TACCTATCACTATCTT-1	-7.49651	-0.320288	2
aim_ID104_v01_TACCTTACACGGCTAC-1	1.80378	0.45348	9
aim_ID104_v01_TACCTTATCGTCACGG-1	5.25314	-3.68511	5
aim_ID104_v01_TACGGATAGGTAGCTG-1	1.31967	-4.12021	4
aim_ID104_v01_TACGGATCAATCGGTT-1	4.27848	-4.35685	5
aim_ID104_v01_TACGGATTCTTTAGGG-1	-0.879634	2.22021	6
aim_ID104_v01_TACGGGCCACGACTCG-1	3.71052	-3.69791	4
aim_ID104_v01_TACGGGCGTAGCACGA-1	1.76011	-4.52656	4
aim_ID104_v01_TACGGGCTCGCATGGC-1	2.01263	-0.255916	9
aim_ID104_v01_TACGGTAAGGGAACGG-1	5.64183	-2.84146	5
aim_ID104_v01_TACGGTACATCACAAC-1	-2.93331	-3.55786	7
aim_ID104_v01_TACGGTAGTCTAGAGG-1	3.01895	0.593407	9
aim_ID104_v01_TACGGTAGTCTCGTTC-1	-2.67779	-1.26149	7
aim_ID104_v01_TACGGTATCGCCGTGA-1	1.29046	1.48514	1
aim_ID104_v01_TACTCATGTCCGTCAG-1	5.96787	-1.59582	3
aim_ID104_v01_TACTCATGTGCCTGCA-1	5.03035	-0.492285	3
aim_ID104_v01_TACTCATGTTTAGCTG-1	4.05145	-3.65778	4
aim_ID104_v01_TACTTACAGATCTGAA-1	5.25421	2.46326	1
aim_ID104_v01_TACTTACCAAACTGTC-1	-1.86021	4.75283	6
aim_ID104_v01_TACTTACCACGGTGTC-1	6.41625	-2.43543	5
aim_ID104_v01_TACTTACTCCAGAGGA-1	5.474	-5.20836	5
aim_ID104_v01_TACTTACTCTGATACG-1	5.15263	-2.07497	5
aim_ID104_v01_TACTTGTAGTGTCTCA-1	1.41711	-3.3503	4
aim_ID104_v01_TACTTGTCAGTCGATT-1	2.39209	0.637056	9
aim_ID104_v01_TACTTGTCATCTATGG-1	5.13275	1.92725	1
aim_ID104_v01_TACTTGTTCATGCATG-1	-2.79819	-2.73226	7
aim_ID104_v01_TAGACCATCTTCAACT-1	3.65856	-0.980682	3
aim_ID104_v01_TAGAGCTAGTTCGCGC-1	3.05974	-3.99772	4
aim_ID104_v01_TAGAGCTCAATGAATG-1	1.53434	-4.24028	4
aim_ID104_v01_TAGAGCTGTTTGCATG-1	3.87349	-3.46241	4
aim_ID104_v01_TAGCCGGAGGACGAAA-1	-2.53036	1.51961	6
aim_ID104_v01_TAGCCGGGTAGGCTGA-1	2.85762	-4.29222	4
aim_ID104_v01_TAGCCGGGTGGTACAG-1	1.49795	-4.25408	4
aim_ID104_v01_TAGCCGGGTTATCGGT-1	4.78067	-5.44589	5
aim_ID104_v01_TAGCCGGTCGTCCGTT-1	4.04674	-3.58827	4
aim_ID104_v01_TAGGCATCAGGTCCAC-1	0.236585	5.13208	6
aim_ID104_v01_TAGGCATGTGGCTCCA-1	-1.82077	-2.13658	7
aim_ID104_v01_TAGTGGTAGCGCCTTG-1	-9.52002	0.445956	2
aim_ID104_v01_TAGTGGTCAGACGTAG-1	5.09765	0.986464	3
aim_ID104_v01_TAGTGGTGTCGCATAT-1	1.33006	-4.25668	4
aim_ID104_v01_TAGTGGTGTCTTTCAT-1	1.7202	1.60763	1
aim_ID104_v01_TAGTGGTTCCGTCATC-1	-1.529	2.69357	6
aim_ID104_v01_TAGTGGTTCTTTACAC-1	-8.29043	1.79545	2
aim_ID104_v01_TAGTTGGAGCACGCCT-1	3.40616	3.22823	1
aim_ID104_v01_TAGTTGGGTAATTGGA-1	1.74325	-2.64092	9
aim_ID104_v01_TAGTTGGTCGCATGGC-1	2.42872	-2.1407	9
aim_ID104_v01_TATCAGGAGTTATCGC-1	3.30006	-4.00883	4
aim_ID104_v01_TATCAGGCAGTGAGTG-1	6.3641	-0.811486	3
aim_ID104_v01_TATCAGGCATAAGACA-1	-7.76267	0.760361	2
aim_ID104_v01_TATCAGGTCCTAGAAC-1	-2.95308	0.952681	7
aim_ID104_v01_TATCAGGTCGGAAATA-1	5.00141	2.87707	1
aim_ID104_v01_TATCAGGTCTTTCCTC-1	6.32253	-2.97457	5
aim_ID104_v01_TATCTCACAAAGCAAT-1	-1.56284	4.03734	6
aim_ID104_v01_TATCTCACAAGCTGAG-1	2.8089	1.59178	1
aim_ID104_v01_TATCTCACACCGATAT-1	4.96864	-4.07749	5
aim_ID104_v01_TATCTCAGTTATGCGT-1	1.13548	-4.02484	4
aim_ID104_v01_TATGCCCCAGCCTTGG-1	2.45998	-4.99187	4
aim_ID104_v01_TATGCCCTCGGCGCAT-1	5.40697	3.01845	1
aim_ID104_v01_TATTACCAGGCGCTCT-1	4.39872	2.09991	1
aim_ID104_v01_TATTACCTCCACGACG-1	-3.0815	1.19329	6
aim_ID104_v01_TCAACGAAGTATTGGA-1	1.65974	-3.0556	4
aim_ID104_v01_TCAATCTCAAGACACG-1	5.89262	-4.16391	5
aim_ID104_v01_TCAATCTCACCCATGG-1	3.94883	-3.29445	4
aim_ID104_v01_TCACAAGAGAGCTATA-1	-4.5771	1.83718	8
aim_ID104_v01_TCACAAGCAAGTAATG-1	1.26927	-4.94561	4
aim_ID104_v01_TCACGAAGTACAGTTC-1	2.31129	-3.14054	9
aim_ID104_v01_TCACGAATCTAGCACA-1	4.4866	-4.6235	5
aim_ID104_v01_TCACGAATCTGGCGAC-1	2.79942	-2.75934	9
aim_ID104_v01_TCAGATGAGGACATTA-1	5.7147	-2.84938	5
aim_ID104_v01_TCAGATGAGGGCATGT-1	2.35293	-4.41166	4
aim_ID104_v01_TCAGATGTCTTGCATT-1	-9.99471	0.356564	2
aim_ID104_v01_TCAGCAAAGAGTGACC-1	5.79619	2.45203	1
aim_ID104_v01_TCAGCAACACAGATTC-1	-7.69726	1.09911	2
aim_ID104_v01_TCAGCAAGTGGCTCCA-1	-1.70772	-2.95681	7
aim_ID104_v01_TCAGCTCCAATGACCT-1	1.55122	1.82663	1
aim_ID104_v01_TCAGCTCGTGGTAACG-1	-3.7886	0.047314	8
aim_ID104_v01_TCAGCTCGTTCTGTTT-1	5.29092	-5.2684	5
aim_ID104_v01_TCAGCTCTCGGTGTTA-1	4.2507	-1.94527	3
aim_ID104_v01_TCAGGATCAGCTGTAT-1	1.12196	-0.50342	9
aim_ID104_v01_TCAGGATTCGTACCGG-1	1.38173	-3.83084	4
aim_ID104_v01_TCAGGTAAGACTTGAA-1	4.46667	-5.43	5
aim_ID104_v01_TCAGGTAAGCCCGAAA-1	1.10235	-4.734	4
aim_ID104_v01_TCAGGTACAAATACAG-1	3.33661	0.00419273	3
aim_ID104_v01_TCAGGTACATCCGGGT-1	-2.15546	4.28641	6
aim_ID104_v01_TCAGGTACATGCCTTC-1	-1.33803	3.08129	6
aim_ID104_v01_TCAGGTAGTCCAGTGC-1	2.2445	-1.74961	9
aim_ID104_v01_TCAGGTATCAAACAAG-1	1.73581	-3.57234	4
aim_ID104_v01_TCATTACAGTGTACCT-1	1.59375	-4.97861	4
aim_ID104_v01_TCATTACGTAATCACC-1	-1.91293	4.92697	6
aim_ID104_v01_TCATTACTCCGTTGCT-1	2.90986	-5.02489	4
aim_ID104_v01_TCATTACTCGGATGGA-1	4.26145	-5.26347	5
aim_ID104_v01_TCATTACTCTGTCTAT-1	-4.76805	1.10563	8
aim_ID104_v01_TCATTTGAGAAAGTGG-1	1.88958	-3.00999	9
aim_ID104_v01_TCATTTGAGTATGACA-1	3.78572	1.75622	1
aim_ID104_v01_TCATTTGTCACCAGGC-1	2.60353	-3.34126	4
aim_ID104_v01_TCATTTGTCTTTAGTC-1	6.57759	-1.76598	5
aim_ID104_v01_TCCACACAGCCGTCGT-1	5.82128	0.0102921	3
aim_ID104_v01_TCCACACAGGAGTAGA-1	-3.3566	-0.428832	7
aim_ID104_v01_TCCACACGTGTTCTTT-1	5.55718	-5.09936	5
aim_ID104_v01_TCCACACTCCTTGCCA-1	3.25131	-4.20625	4
aim_ID104_v01_TCCCGATAGCTAAGAT-1	6.04091	-2.69358	5
aim_ID104_v01_TCCCGATAGGGATGGG-1	4.37285	2.55052	1
aim_ID104_v01_TCCCGATTCCACGAAT-1	2.49076	-4.59033	4
aim_ID104_v01_TCCCGATTCGTATCAG-1	3.34613	-3.36729	4
aim_ID104_v01_TCGAGGCAGTTATCGC-1	4.93963	-5.15808	5
aim_ID104_v01_TCGCGAGAGGTGTGGT-1	6.13874	-3.20812	5
aim_ID104_v01_TCGCGAGGTATAATGG-1	3.8129	-4.6905	5
aim_ID104_v01_TCGCGAGGTGCCTGTG-1	-2.47114	-3.78754	7
aim_ID104_v01_TCGCGAGTCTCCTATA-1	1.60596	-5.21775	4
aim_ID104_v01_TCGCGTTAGACTAAGT-1	2.00379	-4.44217	4
aim_ID104_v01_TCGCGTTGTACCGAGA-1	-3.43654	2.66512	8
aim_ID104_v01_TCGCGTTGTTCCGTCT-1	2.6497	-4.88314	4
aim_ID104_v01_TCGCGTTGTTCGAATC-1	-2.45535	-2.06036	7
aim_ID104_v01_TCGCGTTTCACGACTA-1	1.95025	-1.94627	9
aim_ID104_v01_TCGCGTTTCTCGTTTA-1	1.37099	-2.29452	9
aim_ID104_v01_TCGGTAAAGCCGGTAA-1	5.25282	-0.416038	3
aim_ID104_v01_TCGGTAATCAGGATCT-1	2.29575	-1.68654	9
aim_ID104_v01_TCGGTAATCCCAAGTA-1	1.41459	0.387821	9
aim_ID104_v01_TCGGTAATCTGATACG-1	-4.22984	3.52844	8
aim_ID104_v01_TCGTACCAGCCAGTTT-1	0.482927	-3.96382	4
aim_ID104_v01_TCGTACCGTAAGGATT-1	-1.84924	5.88171	6
aim_ID104_v01_TCGTACCTCAGCACAT-1	-2.44695	-1.61928	7
aim_ID104_v01_TCGTAGAAGGGAACGG-1	-2.50565	-2.4486	7
aim_ID104_v01_TCGTAGAGTGGCAAAC-1	1.57588	-0.573911	9
aim_ID104_v01_TCGTAGATCTACCTGC-1	5.41266	-1.91613	5
aim_ID104_v01_TCTATTGAGACCTTTG-1	1.97057	1.53162	1
aim_ID104_v01_TCTATTGCATATGAGA-1	5.31711	-2.15301	5
aim_ID104_v01_TCTCATACAAGGTTCT-1	2.43676	-4.27553	4
aim_ID104_v01_TCTCATACATGCGCAC-1	1.32222	-0.471718	9
aim_ID104_v01_TCTCATATCAAGCCTA-1	-7.63824	0.92199	2
aim_ID104_v01_TCTCATATCCACTCCA-1	4.21283	-1.10616	3
aim_ID104_v01_TCTCTAAAGTGTCTCA-1	5.85981	-1.8477	5
aim_ID104_v01_TCTCTAACAGCCTTTC-1	-2.32443	-1.62911	7
aim_ID104_v01_TCTGAGAAGATATACG-1	2.84965	-2.06779	9
aim_ID104_v01_TCTGAGAAGGATGGAA-1	-0.77098	2.59549	6
aim_ID104_v01_TCTGAGAGTTGTCGCG-1	6.17311	-3.14716	5
aim_ID104_v01_TCTGAGATCAGTTTGG-1	4.90921	-2.86627	5
aim_ID104_v01_TCTGGAAAGATAGCAT-1	4.87342	-1.15615	3
aim_ID104_v01_TCTGGAAAGGTGCACA-1	2.99907	-4.2248	4
aim_ID104_v01_TCTGGAAAGTGTTAGA-1	3.10926	-1.78943	9
aim_ID104_v01_TCTGGAACACATCCGG-1	1.79189	0.589247	9
aim_ID104_v01_TCTGGAACAGTATGCT-1	-4.78357	3.45998	8
aim_ID104_v01_TCTTCGGCACGCCAGT-1	3.33969	-5.15427	4
aim_ID104_v01_TCTTCGGCATCGGTTA-1	0.989051	-4.18708	4
aim_ID104_v01_TCTTTCCAGACAATAC-1	5.96012	-3.20322	5
aim_ID104_v01_TCTTTCCAGCCGATTT-1	3.136	-4.08204	4
aim_ID104_v01_TCTTTCCAGCTACCTA-1	-9.5439	1.54021	2
aim_ID104_v01_TCTTTCCGTTGGTGGA-1	2.05447	-1.61844	9
aim_ID104_v01_TCTTTCCTCTTCCTTC-1	1.88755	-1.53869	9
aim_ID104_v01_TGAAAGAAGGACATTA-1	2.21953	-3.44442	4
aim_ID104_v01_TGAAAGACACATAACC-1	3.94615	0.211499	3
aim_ID104_v01_TGAAAGAGTCCTGCTT-1	2.15456	-5.07463	4
aim_ID104_v01_TGAAAGAGTGCGAAAC-1	2.24607	-1.65822	9
aim_ID104_v01_TGAAAGAGTGGTAACG-1	-2.48901	0.875893	7
aim_ID104_v01_TGAAAGAGTTGCGCAC-1	4.28199	-3.6104	5
aim_ID104_v01_TGACAACAGAGCTTCT-1	2.38573	-0.786042	9
aim_ID104_v01_TGACAACAGGATGGAA-1	-4.22205	3.58161	8
aim_ID104_v01_TGACAACGTGATGTCT-1	1.3268	-3.29618	9
aim_ID104_v01_TGACAACGTTTAGGAA-1	-0.896997	2.10464	6
aim_ID104_v01_TGACGGCGTCTAGAGG-1	0.403407	2.02381	11
aim_ID104_v01_TGACTAGAGAGGTACC-1	0.328423	-4.09927	4
aim_ID104_v01_TGACTAGCAAATCCGT-1	4.33125	-5.01918	5
aim_ID104_v01_TGACTAGGTAGCGTGA-1	3.35979	3.22587	1
aim_ID104_v01_TGACTTTAGGCCATAG-1	-8.32023	0.350246	2
aim_ID104_v01_TGACTTTCATGTCCTC-1	2.14341	1.41964	1
aim_ID104_v01_TGACTTTTCGTCTGAA-1	-6.21863	1.57713	8
aim_ID104_v01_TGAGAGGAGTGTGAAT-1	-2.04541	-1.62153	7
aim_ID104_v01_TGAGAGGCAACACCCG-1	1.59838	6.08518	10
aim_ID104_v01_TGAGAGGCATGCCCGA-1	-2.25354	0.774593	7
aim_ID104_v01_TGAGAGGGTCTCTTAT-1	4.93156	-4.68541	5
aim_ID104_v01_TGAGAGGGTGAGTATA-1	5.99162	2.53557	1
aim_ID104_v01_TGAGAGGTCACTGGGC-1	4.90759	-4.97651	5
aim_ID104_v01_TGAGAGGTCCGAAGAG-1	3.93616	2.41489	1
aim_ID104_v01_TGAGAGGTCGTATCAG-1	2.18272	-1.92944	9
aim_ID104_v01_TGAGCATAGTGCCATT-1	-1.92354	-2.52971	7
aim_ID104_v01_TGAGCCGAGGACTGGT-1	6.61507	-2.02912	5
aim_ID104_v01_TGAGCCGCACTATCTT-1	1.63696	6.91516	10
aim_ID104_v01_TGAGCCGGTTCAGCGC-1	-1.60304	-3.08559	7
aim_ID104_v01_TGAGCCGTCAGCTCGG-1	4.75936	1.23454	1
aim_ID104_v01_TGAGCCGTCATCGATG-1	4.24268	-4.44513	5
aim_ID104_v01_TGAGCCGTCCCAAGTA-1	2.50706	-1.70146	9
aim_ID104_v01_TGAGCCGTCGGTGTTA-1	1.7459	-2.38141	9
aim_ID104_v01_TGAGCCGTCTCCAGGG-1	-8.09984	-0.276792	2
aim_ID104_v01_TGAGCCGTCTTAGAGC-1	3.11532	3.83306	1
aim_ID104_v01_TGAGGGAAGTCGTTTG-1	3.13138	1.47152	1
aim_ID104_v01_TGATTTCAGCCGTCGT-1	6.50937	0.00607674	3
aim_ID104_v01_TGATTTCGTATCAGTC-1	5.66556	0.629787	3
aim_ID104_v01_TGATTTCTCTGTACGA-1	5.56297	-2.409	5
aim_ID104_v01_TGCACCTAGCTAGCCC-1	4.98552	-4.14374	5
aim_ID104_v01_TGCACCTAGTGTACGG-1	5.66706	-4.5677	5
aim_ID104_v01_TGCACCTCAAACTGTC-1	4.49476	-5.01144	5
aim_ID104_v01_TGCACCTCAACACGCC-1	-9.73263	0.39891	2
aim_ID104_v01_TGCACCTCACTTAACG-1	3.40296	-3.06837	4
aim_ID104_v01_TGCACCTGTGTGACCC-1	2.26841	-5.11411	4
aim_ID104_v01_TGCCAAAAGCAGATCG-1	5.37881	3.09756	1
aim_ID104_v01_TGCCAAAAGGTGACCA-1	1.72168	2.17873	1
aim_ID104_v01_TGCCAAAAGGTTCCTA-1	-5.72184	2.29325	8
aim_ID104_v01_TGCCCATTCACCGTAA-1	2.97309	-4.63924	4
aim_ID104_v01_TGCCCTAGTCCTCTTG-1	6.20348	0.890809	3
aim_ID104_v01_TGCCCTATCCAATGGT-1	5.44204	-4.28722	5
aim_ID104_v01_TGCGCAGAGACAGAGA-1	2.1634	-3.24648	4
aim_ID104_v01_TGCGCAGCATGGAATA-1	0.495177	-4.11544	4
aim_ID104_v01_TGCGCAGGTAAGCACG-1	-0.40203	2.27297	1
aim_ID104_v01_TGCGCAGGTTCATGGT-1	5.60917	1.59163	1
aim_ID104_v01_TGCGGGTAGATCCGAG-1	5.49037	-0.555706	3
aim_ID104_v01_TGCGGGTAGTCGTTTG-1	6.65415	0.572658	1
aim_ID104_v01_TGCGTGGAGTACGACG-1	-8.63153	-1.24472	2
aim_ID104_v01_TGCGTGGCACTGTTAG-1	-7.21673	2.11287	2
aim_ID104_v01_TGCGTGGCATTTGCTT-1	1.39223	-5.09762	4
aim_ID104_v01_TGCGTGGGTGAGTGAC-1	3.96446	-0.610129	3
aim_ID104_v01_TGCTACCCACTTCGAA-1	-2.31012	-2.13465	7
aim_ID104_v01_TGCTACCGTTGTGGAG-1	-2.30003	1.77282	7
aim_ID104_v01_TGCTACCTCCGTTGCT-1	3.59924	-5.31341	5
aim_ID104_v01_TGCTGCTGTATCACCA-1	-0.643878	3.09911	6
aim_ID104_v01_TGCTGCTGTTCTGAAC-1	-1.82571	-2.40924	7
aim_ID104_v01_TGGACGCAGGGTTTCT-1	4.37931	-1.40274	3
aim_ID104_v01_TGGACGCTCCGTTGCT-1	2.62568	2.21753	1
aim_ID104_v01_TGGCCAGAGAGTACAT-1	1.20359	-4.0795	4
aim_ID104_v01_TGGCCAGGTAGGAGTC-1	1.69605	-3.01206	4
aim_ID104_v01_TGGCCAGGTCTAGAGG-1	4.43337	-5.12629	5
aim_ID104_v01_TGGCCAGGTCTTTCAT-1	3.14115	-2.73342	9
aim_ID104_v01_TGGCCAGGTGTGGCTC-1	1.9333	-4.54361	4
aim_ID104_v01_TGGCCAGTCTACTATC-1	5.4867	-2.07886	5
aim_ID104_v01_TGGCGCACAATACGCT-1	3.53105	-2.36381	3
aim_ID104_v01_TGGCTGGAGAAAGTGG-1	-3.16489	-0.75467	7
aim_ID104_v01_TGGCTGGCACCTATCC-1	1.77288	-1.56241	9
aim_ID104_v01_TGGGAAGAGTGGAGTC-1	2.3969	-1.6466	9
aim_ID104_v01_TGGGAAGCAGATCTGT-1	4.16095	-4.10213	5
aim_ID104_v01_TGGGAAGCAGCCTTTC-1	5.25933	0.978671	3
aim_ID104_v01_TGGGAAGGTCATCGGC-1	-1.65265	5.20337	6
aim_ID104_v01_TGGGAAGTCCGCGCAA-1	5.87331	-3.68113	5
aim_ID104_v01_TGGGCGTAGTCGTTTG-1	5.6068	-4.48852	5
aim_ID104_v01_TGTATTCAGACCTAGG-1	3.50789	-3.94221	4
aim_ID104_v01_TGTATTCAGCGTTTAC-1	-1.66293	2.08125	6
aim_ID104_v01_TGTATTCGTGTGCGTC-1	1.58493	-0.508532	9
aim_ID104_v01_TGTCCCAAGTTCGCGC-1	4.27874	-2.19522	9
aim_ID104_v01_TGTCCCACAACACCTA-1	-3.74966	3.15456	8
aim_ID104_v01_TGTCCCAGTACTCGCG-1	1.79172	2.39472	1
aim_ID104_v01_TGTGGTAAGATGCCAG-1	-1.3549	4.37322	6
aim_ID104_v01_TGTGGTAAGCTCTCGG-1	5.98961	-0.26728	3
aim_ID104_v01_TGTGGTAGTTCCCTTG-1	1.66399	-2.06234	9
aim_ID104_v01_TGTGGTATCCAGGGCT-1	-8.78465	1.92818	2
aim_ID104_v01_TGTGTTTTCACGATGT-1	5.67015	-5.2448	5
aim_ID104_v01_TGTGTTTTCAGTGTTG-1	-4.14024	1.45203	8
aim_ID104_v01_TGTTCCGAGGAGCGAG-1	4.80294	-5.62007	5
aim_ID104_v01_TGTTCCGCAACAACCT-1	5.43757	-1.88697	5
aim_ID104_v01_TTAACTCAGTAGGTGC-1	-2.43683	-2.25186	7
aim_ID104_v01_TTAACTCCACATCTTT-1	0.899055	1.47451	11
aim_ID104_v01_TTAACTCGTCCAGTGC-1	3.87186	-3.12826	4
aim_ID104_v01_TTAACTCGTCTAGAGG-1	5.3087	2.24311	1
aim_ID104_v01_TTAGGACGTCAAGCGA-1	2.47316	-2.4877	4
aim_ID104_v01_TTAGGCAAGTCATGCT-1	5.47695	-3.28301	5
aim_ID104_v01_TTAGGCAAGTGGTCCC-1	1.69224	-5.014	4
aim_ID104_v01_TTAGGCACAATCCGAT-1	-0.728408	4.25095	6
aim_ID104_v01_TTAGGCAGTGTGACCC-1	-5.56108	2.90206	8
aim_ID104_v01_TTAGTTCAGAGTAATC-1	-2.68409	-0.988387	7
aim_ID104_v01_TTAGTTCGTTTGACTG-1	1.85224	-2.20779	9
aim_ID104_v01_TTAGTTCTCGCATGAT-1	-1.16413	-2.43927	7
aim_ID104_v01_TTAGTTCTCGCGCCAA-1	-1.77173	-1.63074	7
aim_ID104_v01_TTATGCTAGAATAGGG-1	3.85366	-1.05195	3
aim_ID104_v01_TTATGCTAGCCCAACC-1	5.29173	-5.02163	5
aim_ID104_v01_TTATGCTCAAGTTAAG-1	3.28989	-4.76602	4
aim_ID104_v01_TTATGCTCATGCCACG-1	5.0178	-4.93066	5
aim_ID104_v01_TTATGCTTCTTCAACT-1	5.59599	-5.35581	5
aim_ID104_v01_TTCCCAGAGCAGATCG-1	-2.65038	3.46371	8
aim_ID104_v01_TTCCCAGCACCTCGGA-1	3.89029	2.46222	1
aim_ID104_v01_TTCCCAGCAGACGCCT-1	2.57256	-3.97205	4
aim_ID104_v01_TTCCCAGGTACTCTCC-1	2.6293	-2.55729	9
aim_ID104_v01_TTCCCAGTCCAACCAA-1	-4.92062	0.907881	8
aim_ID104_v01_TTCGAAGCAAAGGCGT-1	5.38405	-0.282195	3
aim_ID104_v01_TTCGAAGGTGGTCCGT-1	-3.96515	2.72341	8
aim_ID104_v01_TTCGGTCAGAGATGAG-1	-2.64886	0.186275	7
aim_ID104_v01_TTCGGTCAGCAAATCA-1	1.71253	-2.46221	9
aim_ID104_v01_TTCGGTCCAGGGTTAG-1	4.98422	-3.23011	5
aim_ID104_v01_TTCTACACAGTGACAG-1	-0.569141	3.08378	6
aim_ID104_v01_TTCTACACAGTTCATG-1	3.87547	-4.37281	4
aim_ID104_v01_TTCTACAGTGTTTGTG-1	4.62707	-3.39599	5
aim_ID104_v01_TTCTCAAAGATCTGAA-1	4.72751	-3.16638	5
aim_ID104_v01_TTCTCAAGTGTATGGG-1	4.60929	-4.64137	5
aim_ID104_v01_TTCTCAATCATCGATG-1	4.33003	-2.34501	3
aim_ID104_v01_TTCTCAATCGTTACAG-1	4.74733	0.00594515	3
aim_ID104_v01_TTCTCCTAGTGTACCT-1	5.87237	-0.582679	3
aim_ID104_v01_TTCTCCTCAGTAGAGC-1	-6.0577	3.10709	8
aim_ID104_v01_TTCTCCTTCTGCCAGG-1	-3.10965	-3.54839	7
aim_ID104_v01_TTCTTAGCAGGTGCCT-1	-2.17609	-3.32606	7
aim_ID104_v01_TTCTTAGTCCCTCAGT-1	3.70379	2.03029	1
aim_ID104_v01_TTGAACGCATCCGTGG-1	-2.4784	3.10273	6
aim_ID104_v01_TTGAACGTCAACGGGA-1	-1.76843	1.80352	6
aim_ID104_v01_TTGAACGTCACCCTCA-1	1.92598	-4.38762	4
aim_ID104_v01_TTGACTTAGCTCCTTC-1	1.5477	-5.06793	4
aim_ID104_v01_TTGACTTCAAAGTCAA-1	3.7504	-1.90486	9
aim_ID104_v01_TTGCCGTAGGCGATAC-1	3.93581	-4.94239	5
aim_ID104_v01_TTGCCGTCAGACGCCT-1	4.29829	-3.78726	5
aim_ID104_v01_TTGCCGTTCTGTCAAG-1	1.61934	-0.0131056	9
aim_ID104_v01_TTGCGTCAGATGCCTT-1	3.69124	-4.20154	4
aim_ID104_v01_TTGCGTCAGCCAGTTT-1	4.98054	1.68584	1
aim_ID104_v01_TTGCGTCTCCTCAACC-1	3.94353	-5.39036	5
aim_ID104_v01_TTGGAACAGTTAAGTG-1	3.56251	-3.30652	4
aim_ID104_v01_TTGGAACCACACGCTG-1	6.4269	0.386854	3
aim_ID104_v01_TTGGCAACATCGGACC-1	-0.658974	3.10044	6
aim_ID104_v01_TTGGCAACATTAACCG-1	-3.11176	-2.82587	7
aim_ID104_v01_TTTACTGAGTGTTAGA-1	2.64608	-3.16414	4
aim_ID104_v01_TTTACTGCAAAGCGGT-1	-2.7014	-1.41283	7
aim_ID104_v01_TTTACTGGTGTAATGA-1	-1.76985	-2.09646	7
aim_ID104_v01_TTTATGCCACTTAACG-1	2.29144	0.765829	1
aim_ID104_v01_TTTATGCGTGACGCCT-1	2.78056	-4.5898	9
aim_ID104_v01_TTTATGCTCAGAGACG-1	5.94134	-4.17478	5
aim_ID104_v01_TTTATGCTCCGCGCAA-1	2.22365	-4.52426	4
aim_ID104_v01_TTTCCTCAGGCGTACA-1	1.26723	-2.74984	4
aim_ID104_v01_TTTCCTCAGTGGTCCC-1	-1.6134	3.42904	6
aim_ID104_v01_TTTCCTCTCCTTGACC-1	-1.85102	3.17979	6
aim_ID104_v01_TTTCCTCTCGTTACGA-1	-2.11896	3.39757	6
aim_ID104_v01_TTTGCGCAGCAGGCTA-1	-6.68798	1.04727	2
aim_ID104_v01_TTTGCGCAGTTAAGTG-1	4.96637	0.277858	3
aim_ID104_v01_TTTGCGCCAAGCGATG-1	1.49009	-4.13433	4
aim_ID104_v01_TTTGCGCCAGACGCAA-1	4.71926	-5.34207	5
aim_ID104_v01_TTTGGTTAGGCTAGAC-1	-1.76181	-2.56569	7
aim_ID104_v01_TTTGGTTGTCACCCAG-1	3.40542	-1.11859	9
aim_ID104_v01_TTTGGTTTCACTTACT-1	-3.00121	1.1035	7
aim_ID104_v01_TTTGTCAAGTCACGCC-1	6.40899	-2.88408	5
aim_ID104_v01_TTTGTCAAGTTGAGTA-1	-8.79875	-1.23956	2
aim_ID104_v01_TTTGTCACAAGTCATC-1	-4.2852	0.208455	8
aim_ID104_v01_TTTGTCAGTCTAGAGG-1	-6.76488	2.29785	2
aim_ID104_v01_TTTGTCAGTTAAAGAC-1	2.11296	-1.33087	9
aim_ID104_v01_TTTGTCAGTTCGTGAT-1	0.655935	1.46754	6
aim_ID104_v13_AAACCTGAGTAGTGCG-1	-6.74062	2.46605	2
aim_ID104_v13_AAACCTGCAACTGGCC-1	-3.02273	-3.26007	7
aim_ID104_v13_AAACCTGCAATCCAAC-1	-2.46972	-0.851952	7
aim_ID104_v13_AAACCTGGTAGCTGCC-1	3.82361	-5.45068	4
aim_ID104_v13_AAACCTGTCAAACCAC-1	-3.02421	0.286062	7
aim_ID104_v13_AAACGGGTCCGCAAGC-1	-1.97126	1.78259	6
aim_ID104_v13_AAACGGGTCTTTAGGG-1	-4.45449	0.805089	8
aim_ID104_v13_AAAGATGAGGTAGCTG-1	5.46118	-4.10113	5
aim_ID104_v13_AAAGATGAGTCCTCCT-1	-2.38116	-2.6177	7
aim_ID104_v13_AAAGATGGTTGGAGGT-1	-1.89721	-3.38946	7
aim_ID104_v13_AAAGCAAAGGCGTACA-1	-9.17239	-1.72329	2
aim_ID104_v13_AAAGCAATCAACGGGA-1	-2.20028	-1.60024	7
aim_ID104_v13_AAAGCAATCGCCTGTT-1	0.354286	-1.63368	11
aim_ID104_v13_AAAGCAATCTGCTTGC-1	-6.96781	1.29177	2
aim_ID104_v13_AAAGCAATCTTGGGTA-1	-2.92036	0.855564	7
aim_ID104_v13_AAAGTAGCAATCCAAC-1	-4.31576	0.872818	8
aim_ID104_v13_AAAGTAGCAATGAAAC-1	6.3954	-1.80843	5
aim_ID104_v13_AAATGCCAGATGGCGT-1	-2.11276	3.12112	6
aim_ID104_v13_AAATGCCAGTGGCACA-1	-0.327321	-1.3441	11
aim_ID104_v13_AAATGCCCAATAGAGT-1	-8.26983	1.54015	2
aim_ID104_v13_AAATGCCCAGATGGGT-1	-2.65071	-1.24213	7
aim_ID104_v13_AAATGCCGTCTCTTAT-1	-5.06197	2.36923	8
aim_ID104_v13_AAATGCCTCAACGGCC-1	4.38108	-1.17519	3
aim_ID104_v13_AACACGTAGTGGACGT-1	-3.25455	-1.81272	7
aim_ID104_v13_AACACGTCAGCTGGCT-1	-2.47088	-1.36139	7
aim_ID104_v13_AACACGTTCCGCAGTG-1	-4.25629	2.26605	8
aim_ID104_v13_AACCATGAGAAACCAT-1	-2.89806	0.925648	7
aim_ID104_v13_AACCATGAGATATGGT-1	-6.93692	2.20326	2
aim_ID104_v13_AACCATGAGCTTATCG-1	-7.00287	1.59177	2
aim_ID104_v13_AACCATGAGGAGTAGA-1	-2.31049	-1.24198	7
aim_ID104_v13_AACCATGAGTACGATA-1	-6.87621	0.881289	2
aim_ID104_v13_AACCGCGAGAGACTAT-1	-4.64381	1.71461	8
aim_ID104_v13_AACCGCGAGGACAGAA-1	-3.12033	3.43592	6
aim_ID104_v13_AACCGCGAGGCCATAG-1	-8.55305	1.09697	2
aim_ID104_v13_AACCGCGAGGGTGTGT-1	4.73039	1.38569	3
aim_ID104_v13_AACCGCGAGTGCGATG-1	1.05654	5.52207	10
aim_ID104_v13_AACCGCGCATCCAACA-1	-2.1849	-1.42227	7
aim_ID104_v13_AACCGCGGTCGACTAT-1	-9.71275	1.10975	2
aim_ID104_v13_AACCGCGTCATAAAGG-1	5.5347	-4.30949	5
aim_ID104_v13_AACCGCGTCCAGAAGG-1	-3.6839	0.69765	8
aim_ID104_v13_AACCGCGTCCGTAGGC-1	-4.79606	1.06656	8
aim_ID104_v13_AACGTTGAGATAGGAG-1	-4.05528	1.2763	8
aim_ID104_v13_AACTCAGAGCCACCTG-1	-0.740059	2.92595	6
aim_ID104_v13_AACTCAGAGCGGATCA-1	-1.61992	2.07715	6
aim_ID104_v13_AACTCAGAGGTTACCT-1	1.2573	5.71862	10
aim_ID104_v13_AACTCCCAGTAGGCCA-1	-1.68664	1.18819	6
aim_ID104_v13_AACTCCCTCCCAGGTG-1	-4.35995	0.440151	8
aim_ID104_v13_AACTCTTAGATGGCGT-1	4.00075	-5.10069	5
aim_ID104_v13_AACTCTTCATCCTTGC-1	-2.34984	-1.19402	7
aim_ID104_v13_AACTCTTGTGCCTGCA-1	-2.72826	-3.59529	7
aim_ID104_v13_AACTGGTAGACCGGAT-1	2.19399	-5.10932	4
aim_ID104_v13_AACTGGTCACATAACC-1	-3.04295	-2.15633	7
aim_ID104_v13_AACTGGTGTTCCAACA-1	-4.8189	1.23695	8
aim_ID104_v13_AACTGGTTCAGCTCGG-1	-2.4237	-1.10418	7
aim_ID104_v13_AACTTTCAGGGATGGG-1	-3.37854	3.58066	8
aim_ID104_v13_AACTTTCCAAGCGTAG-1	-5.36014	0.612793	8
aim_ID104_v13_AACTTTCCAGCCACCA-1	-2.51934	-1.615	7
aim_ID104_v13_AACTTTCGTGCGGTAA-1	-4.50185	0.820968	8
aim_ID104_v13_AACTTTCGTGTTCTTT-1	-1.99157	0.898687	6
aim_ID104_v13_AACTTTCTCATCTGTT-1	-4.66519	0.461576	7
aim_ID104_v13_AACTTTCTCGGTTCGG-1	-3.61547	2.03009	8
aim_ID104_v13_AACTTTCTCTTCGAGA-1	-4.56178	1.70474	8
aim_ID104_v13_AACTTTCTCTTTCCTC-1	-2.93838	-0.876575	7
aim_ID104_v13_AAGACCTAGGGCTTCC-1	1.78911	-4.29872	4
aim_ID104_v13_AAGACCTCAAGCCGTC-1	-4.1845	1.67592	8
aim_ID104_v13_AAGACCTGTCACTGGC-1	-4.01646	1.19943	8
aim_ID104_v13_AAGACCTGTTCGTGAT-1	-2.85947	2.11236	7
aim_ID104_v13_AAGACCTTCTTGCAAG-1	-4.1227	0.103438	8
aim_ID104_v13_AAGCCGCAGTCACGCC-1	-0.973934	3.75793	6
aim_ID104_v13_AAGCCGCGTATAGGTA-1	0.878666	-1.12527	9
aim_ID104_v13_AAGCCGCGTGTGGTTT-1	1.24748	5.85179	10
aim_ID104_v13_AAGCCGCGTTTCGCTC-1	-3.70642	3.2119	8
aim_ID104_v13_AAGCCGCTCGTTGACA-1	1.9706	-4.48481	4
aim_ID104_v13_AAGGAGCAGGCAGTCA-1	-2.90101	0.446741	7
aim_ID104_v13_AAGGAGCAGTCCGTAT-1	-3.07419	-0.492017	7
aim_ID104_v13_AAGGAGCCACCGAAAG-1	0.825117	1.52841	11
aim_ID104_v13_AAGGAGCCAGCTGCTG-1	-2.96901	1.13644	7
aim_ID104_v13_AAGGAGCCATATGGTC-1	-3.78382	2.4598	8
aim_ID104_v13_AAGGAGCTCTACTTAC-1	-3.04451	-1.94035	7
aim_ID104_v13_AAGGCAGCATTTCAGG-1	-4.67378	1.70457	8
aim_ID104_v13_AAGGCAGGTCGCATAT-1	4.29902	1.22678	1
aim_ID104_v13_AAGGCAGGTGTGTGCC-1	3.11248	-5.47139	4
aim_ID104_v13_AAGGCAGGTTCTCATT-1	4.96888	-1.3321	3
aim_ID104_v13_AAGGTTCAGTGCTGCC-1	4.75205	-4.86041	5
aim_ID104_v13_AAGGTTCGTTCGTCTC-1	-2.2679	3.40621	6
aim_ID104_v13_AAGGTTCTCGGTCCGA-1	5.91174	-2.58515	5
aim_ID104_v13_AAGGTTCTCTTTAGGG-1	-3.99765	2.18789	8
aim_ID104_v13_AAGTCTGGTGCCTGTG-1	-2.17017	-1.33358	7
aim_ID104_v13_AAGTCTGGTGTGACGA-1	-5.85913	1.52554	8
aim_ID104_v13_AAGTCTGGTTGTGGCC-1	-3.28043	-0.419135	7
aim_ID104_v13_AAGTCTGTCGGTCTAA-1	-4.85011	1.47247	8
aim_ID104_v13_AATCCAGAGGCTAGGT-1	-4.05151	0.0844339	8
aim_ID104_v13_AATCCAGGTAGAAGGA-1	6.69388	-0.634446	3
aim_ID104_v13_AATCCAGGTCTCTCTG-1	-2.95467	2.7469	8
aim_ID104_v13_AATCCAGTCGTGGTCG-1	-2.34197	5.20467	6
aim_ID104_v13_AATCGGTAGAATGTGT-1	3.83089	-5.3146	5
aim_ID104_v13_AATCGGTAGCGATCCC-1	-3.29714	-0.0721524	7
aim_ID104_v13_AATCGGTAGGACCACA-1	-0.513399	2.6653	6
aim_ID104_v13_AATCGGTAGGGTCTCC-1	-7.66606	2.33295	2
aim_ID104_v13_AATCGGTGTCCAGTAT-1	-6.69644	1.79865	2
aim_ID104_v13_AATCGGTGTTCCGGCA-1	-0.894863	2.99883	6
aim_ID104_v13_ACACCAACAACTTGAC-1	-9.72591	-1.48902	2
aim_ID104_v13_ACACCAAGTCAGCTAT-1	-3.24178	-0.572281	7
aim_ID104_v13_ACACCCTAGGGCACTA-1	4.98285	-4.26832	5
aim_ID104_v13_ACACCCTAGTACCGGA-1	-7.61091	-2.01075	2
aim_ID104_v13_ACACCCTCACACTGCG-1	-6.74051	1.47213	2
aim_ID104_v13_ACACCCTGTGCTGTAT-1	-1.62032	1.85646	6
aim_ID104_v13_ACACCCTTCTCGCATC-1	-4.308	0.647057	8
aim_ID104_v13_ACACCGGAGCTGTTCA-1	-1.52637	3.02609	1
aim_ID104_v13_ACACCGGCAATGGATA-1	3.33752	2.30967	1
aim_ID104_v13_ACACCGGCATGAACCT-1	-5.82477	0.391112	7
aim_ID104_v13_ACACCGGGTGGGTCAA-1	5.85356	0.290218	3
aim_ID104_v13_ACACCGGGTGTGCCTG-1	-0.266101	3.21824	6
aim_ID104_v13_ACACTGAGTCCATCCT-1	-3.21284	2.96258	8
aim_ID104_v13_ACACTGATCCTAGTGA-1	-4.22249	2.72213	8
aim_ID104_v13_ACAGCCGAGGACACCA-1	-3.01117	-3.377	7
aim_ID104_v13_ACAGCCGAGTGAATTG-1	-2.75932	0.78288	7
aim_ID104_v13_ACAGCCGCATCTATGG-1	-1.10197	3.53849	8
aim_ID104_v13_ACAGCCGGTCATATCG-1	-4.23981	0.327946	8
aim_ID104_v13_ACAGCTATCACAAACC-1	-1.99507	1.33934	6
aim_ID104_v13_ACAGCTATCACCTTAT-1	-6.98214	2.77047	2
aim_ID104_v13_ACAGCTATCCCTCTTT-1	2.71399	-4.78093	4
aim_ID104_v13_ACATACGTCAGCTGGC-1	5.28441	-3.71826	5
aim_ID104_v13_ACATACGTCCCAACGG-1	-2.6562	1.31443	7
aim_ID104_v13_ACATCAGAGAGGTACC-1	3.42265	-4.97806	4
aim_ID104_v13_ACATCAGCAAGAAAGG-1	5.10308	-4.37617	5
aim_ID104_v13_ACATCAGCAGCTATTG-1	-3.06612	0.22876	7
aim_ID104_v13_ACATCAGGTCATCCCT-1	-5.60071	0.304616	8
aim_ID104_v13_ACATCAGTCAGCTCTC-1	-7.17568	2.17996	2
aim_ID104_v13_ACATCAGTCGCATGGC-1	-2.14601	5.40929	6
aim_ID104_v13_ACATGGTAGTGATCGG-1	-2.2796	-0.890391	7
aim_ID104_v13_ACATGGTCACTTAACG-1	-2.25769	-2.09873	7
aim_ID104_v13_ACATGGTCAGACACTT-1	-2.27913	-2.45941	7
aim_ID104_v13_ACATGGTGTCTGATTG-1	-2.94836	0.875596	7
aim_ID104_v13_ACATGGTTCGAACGGA-1	-5.96147	0.801969	2
aim_ID104_v13_ACCAGTAGTTCGAATC-1	6.39062	-0.673591	3
aim_ID104_v13_ACCAGTATCTCCAACC-1	-2.87577	-2.79067	7
aim_ID104_v13_ACCCACTAGTACGCGA-1	-2.80272	0.845693	7
aim_ID104_v13_ACCCACTCACGTAAGG-1	2.70578	-4.92569	4
aim_ID104_v13_ACCGTAAAGACGCAAC-1	5.67841	-4.68547	5
aim_ID104_v13_ACCGTAAAGTAGATGT-1	0.184585	2.80515	1
aim_ID104_v13_ACCGTAACAAGCTGAG-1	-7.11357	1.15788	2
aim_ID104_v13_ACCGTAAGTTCGCGAC-1	-2.81397	0.459344	7
aim_ID104_v13_ACCGTAATCTTGCAAG-1	6.23922	-0.870129	3
aim_ID104_v13_ACCTTTAAGGCTCTTA-1	-9.94147	-0.471016	2
aim_ID104_v13_ACCTTTACAATTCCTT-1	-0.844105	2.76203	6
aim_ID104_v13_ACCTTTACACATGGGA-1	-2.68949	-0.940106	7
aim_ID104_v13_ACCTTTATCCCTTGCA-1	5.54443	0.241733	3
aim_ID104_v13_ACCTTTATCCTTTCTC-1	6.51581	-0.202896	3
aim_ID104_v13_ACGAGCCAGGCCCTTG-1	-1.70944	2.87965	6
aim_ID104_v13_ACGAGCCGTCGGCTCA-1	2.40178	-5.17081	4
aim_ID104_v13_ACGAGCCGTCTCTTTA-1	2.85631	-4.62001	4
aim_ID104_v13_ACGAGCCTCATCGGAT-1	-6.87297	0.587058	2
aim_ID104_v13_ACGAGCCTCCTTGACC-1	-2.71287	0.795479	7
aim_ID104_v13_ACGAGGACATTGAGCT-1	-8.31352	2.17462	2
aim_ID104_v13_ACGAGGAGTGCCTTGG-1	-1.706	4.94648	6
aim_ID104_v13_ACGATACCAGACGCCT-1	-2.6247	-0.736061	7
aim_ID104_v13_ACGATACCAGGCGATA-1	-2.19554	1.0897	6
aim_ID104_v13_ACGATACCATGCCCGA-1	-2.99342	3.15769	6
aim_ID104_v13_ACGATACGTAAACCTC-1	-5.74492	0.985815	8
aim_ID104_v13_ACGATACTCGCACTCT-1	-0.404702	3.66827	6
aim_ID104_v13_ACGATGTAGATACACA-1	-1.13645	0.117473	11
aim_ID104_v13_ACGATGTAGTGTTAGA-1	-1.45028	1.79013	6
aim_ID104_v13_ACGATGTCACACCGCA-1	-6.04503	1.90213	8
aim_ID104_v13_ACGATGTCATAAAGGT-1	-3.3603	1.3942	6
aim_ID104_v13_ACGATGTCATTTGCTT-1	-1.26029	4.3418	6
aim_ID104_v13_ACGCAGCAGCAAATCA-1	-1.11584	2.34113	6
aim_ID104_v13_ACGCAGCGTCTTTCAT-1	-9.19423	1.11864	2
aim_ID104_v13_ACGCAGCTCTTTAGTC-1	-2.29607	-3.43765	7
aim_ID104_v13_ACGCCAGAGCTGAAAT-1	-3.91352	1.99831	8
aim_ID104_v13_ACGCCAGGTTATTCTC-1	-3.96584	2.7629	8
aim_ID104_v13_ACGCCAGTCAGCATGT-1	-3.03169	-0.0818888	7
aim_ID104_v13_ACGCCAGTCGATGAGG-1	-3.53575	2.70885	8
aim_ID104_v13_ACGCCAGTCTCGCTTG-1	-3.72743	-0.0580647	8
aim_ID104_v13_ACGCCGAAGAGCTGGT-1	-0.534668	3.72699	6
aim_ID104_v13_ACGCCGAAGTAATCCC-1	-2.53874	-0.700035	7
aim_ID104_v13_ACGCCGACAGGGAGAG-1	-1.80265	3.64526	6
aim_ID104_v13_ACGCCGAGTAGGCATG-1	-7.70578	2.32758	2
aim_ID104_v13_ACGCCGAGTGCCTGTG-1	-2.36406	-1.75386	7
aim_ID104_v13_ACGCCGAGTTCGCTAA-1	-3.82986	0.0240315	8
aim_ID104_v13_ACGCCGATCAAGATCC-1	2.99022	-4.24432	4
aim_ID104_v13_ACGGAGAAGGCAATTA-1	-2.02271	-1.51086	7
aim_ID104_v13_ACGGAGACAAGGGTCA-1	-1.46748	4.80729	6
aim_ID104_v13_ACGGAGAGTAAGTGTA-1	-4.14444	0.369992	8
aim_ID104_v13_ACGGAGAGTCGGCTCA-1	-1.08278	2.54353	11
aim_ID104_v13_ACGGCCAAGTCAAGCG-1	-0.17402	3.40501	6
aim_ID104_v13_ACGGCCACAAATTGCC-1	-4.74465	1.32889	8
aim_ID104_v13_ACGGCCAGTCGGATCC-1	-7.86691	2.48223	2
aim_ID104_v13_ACGGCCATCACAACGT-1	-3.4666	0.381266	7
aim_ID104_v13_ACGGCCATCACCAGGC-1	-1.99321	2.75549	6
aim_ID104_v13_ACGGCCATCTGCGACG-1	-4.59467	1.16992	8
aim_ID104_v13_ACGGGCTAGTGACTCT-1	-2.90265	1.9827	7
aim_ID104_v13_ACGGGCTCACTGTCGG-1	-4.55411	0.932441	8
aim_ID104_v13_ACGGGCTCAGACAAGC-1	-2.42047	-0.960699	7
aim_ID104_v13_ACGGGCTCAGACGCCT-1	-5.1102	3.51454	8
aim_ID104_v13_ACGGGCTGTATAGGGC-1	-2.58842	-1.3833	7
aim_ID104_v13_ACGGGCTGTCAATGTC-1	-4.50156	1.32791	8
aim_ID104_v13_ACGGGTCCAGTAGAGC-1	-3.90346	0.964641	8
aim_ID104_v13_ACGGGTCCATAAGACA-1	4.73463	0.945577	3
aim_ID104_v13_ACGGGTCCATCTGGTA-1	-8.91808	1.76823	2
aim_ID104_v13_ACGGGTCTCGCGCCAA-1	-9.09072	-1.08515	2
aim_ID104_v13_ACGTCAAGTAACGACG-1	-8.23187	1.49832	2
aim_ID104_v13_ACGTCAAGTGGTCTCG-1	-8.30521	1.09587	2
aim_ID104_v13_ACGTCAATCCAGTATG-1	-5.94036	2.30347	2
aim_ID104_v13_ACGTCAATCTGCGTAA-1	-1.31272	1.87873	6
aim_ID104_v13_ACTATCTAGACAATAC-1	-6.05683	1.97239	8
aim_ID104_v13_ACTATCTAGCGATTCT-1	-0.877594	2.52553	6
aim_ID104_v13_ACTATCTAGGAGCGTT-1	-1.876	2.34315	6
aim_ID104_v13_ACTGAACCACCACGTG-1	2.34573	-4.37813	4
aim_ID104_v13_ACTGAACCATTCTCAT-1	-2.48056	-3.52202	7
aim_ID104_v13_ACTGAACGTGTTCGAT-1	2.0795	-0.464611	9
aim_ID104_v13_ACTGAACTCCCTAATT-1	-3.01984	-0.378472	7
aim_ID104_v13_ACTGAGTAGCACAGGT-1	-2.61143	-0.684657	7
aim_ID104_v13_ACTGAGTGTGTGACCC-1	0.456495	2.28518	11
aim_ID104_v13_ACTGATGAGACAATAC-1	-3.73487	1.78531	8
aim_ID104_v13_ACTGATGAGCACAGGT-1	4.41265	0.501448	3
aim_ID104_v13_ACTGATGAGGTAAACT-1	-2.04936	-2.67203	7
aim_ID104_v13_ACTGATGTCCGCGTTT-1	-3.94684	0.0928082	8
aim_ID104_v13_ACTGATGTCTTAGAGC-1	1.46246	6.62757	10
aim_ID104_v13_ACTGCTCAGCCACGTC-1	-1.816	4.16909	6
aim_ID104_v13_ACTGCTCAGCGGCTTC-1	5.50253	-5.39159	5
aim_ID104_v13_ACTGCTCCAATCACAC-1	-4.91107	0.68537	8
aim_ID104_v13_ACTGCTCCAGTAGAGC-1	1.03038	5.40865	10
aim_ID104_v13_ACTGCTCGTCCTAGCG-1	-2.69508	-0.440269	7
aim_ID104_v13_ACTGCTCTCAACACCA-1	-6.08666	1.51135	8
aim_ID104_v13_ACTGCTCTCCGTCAAA-1	-7.34495	0.99755	2
aim_ID104_v13_ACTGTCCAGCGTTTAC-1	-3.81088	2.74832	8
aim_ID104_v13_ACTGTCCCACCTATCC-1	-3.72363	2.09952	8
aim_ID104_v13_ACTGTCCCATTAGGCT-1	-5.73169	1.32945	8
aim_ID104_v13_ACTGTCCGTCCGAGTC-1	-1.72128	1.2753	6
aim_ID104_v13_ACTGTCCGTTTGACAC-1	-4.32456	1.63706	8
aim_ID104_v13_ACTGTCCTCTGCCCTA-1	-2.13431	-3.32432	7
aim_ID104_v13_ACTTACTGTCTCCATC-1	-1.79414	1.3842	6
aim_ID104_v13_ACTTACTGTGTGCCTG-1	5.77844	-1.9336	3
aim_ID104_v13_ACTTACTTCGTAGGTT-1	-4.61446	1.99776	8
aim_ID104_v13_ACTTGTTAGAAGGCCT-1	-2.32668	0.340923	7
aim_ID104_v13_ACTTGTTAGCGTAGTG-1	-2.11166	-3.81186	7
aim_ID104_v13_ACTTGTTAGGGCTCTC-1	-2.85301	-3.63742	7
aim_ID104_v13_ACTTTCACAAACTGTC-1	-7.76517	2.54764	2
aim_ID104_v13_ACTTTCACAGTCGATT-1	-4.20939	0.797377	8
aim_ID104_v13_ACTTTCATCATAGCAC-1	5.86538	-1.04926	3
aim_ID104_v13_AGAATAGAGACAGGCT-1	2.80953	-4.95537	4
aim_ID104_v13_AGAATAGAGCGGCTTC-1	-8.39047	2.12811	2
aim_ID104_v13_AGAATAGTCATCATTC-1	-2.54156	-0.730734	7
aim_ID104_v13_AGACGTTAGCTGCCCA-1	-1.98392	3.47361	8
aim_ID104_v13_AGACGTTTCTAAGCCA-1	-8.76641	0.913482	2
aim_ID104_v13_AGAGCGAAGTTAACGA-1	-2.66135	-3.75235	7
aim_ID104_v13_AGAGCGACAAGCGATG-1	-2.37298	3.46746	6
aim_ID104_v13_AGAGCGACACCTGGTG-1	-3.32791	0.486468	7
aim_ID104_v13_AGAGCGACATTATCTC-1	1.48926	0.930206	9
aim_ID104_v13_AGAGCGAGTAAGAGGA-1	-3.95654	2.89484	8
aim_ID104_v13_AGAGCGAGTTATCCGA-1	-3.51116	0.675067	8
aim_ID104_v13_AGAGCTTCAAGAAGAG-1	-2.8878	3.03684	8
aim_ID104_v13_AGAGCTTCATGAGCGA-1	-4.04615	1.24038	8
aim_ID104_v13_AGAGCTTTCATGTGGT-1	-9.184	0.568187	2
aim_ID104_v13_AGAGCTTTCGTTTATC-1	-4.88048	2.40934	8
aim_ID104_v13_AGAGTGGAGCTGAAAT-1	0.205831	1.79298	11
aim_ID104_v13_AGAGTGGAGTGCCATT-1	5.14214	-3.48174	5
aim_ID104_v13_AGAGTGGAGTTATCGC-1	1.32862	-3.50211	4
aim_ID104_v13_AGAGTGGCAATGGAGC-1	-2.04497	-2.17979	7
aim_ID104_v13_AGAGTGGGTACTCAAC-1	1.38118	6.65458	10
aim_ID104_v13_AGAGTGGGTGTGTGCC-1	-2.91503	-1.03928	7
aim_ID104_v13_AGAGTGGGTTACCGAT-1	2.46848	-2.35409	9
aim_ID104_v13_AGAGTGGGTTCCGGCA-1	-1.99943	1.47844	6
aim_ID104_v13_AGAGTGGTCCGAGCCA-1	-9.60362	-1.3487	2
aim_ID104_v13_AGAGTGGTCCTCATTA-1	-9.21737	-0.549221	2
aim_ID104_v13_AGATCTGAGGCGTACA-1	2.06934	-2.3973	9
aim_ID104_v13_AGATCTGCACACGCTG-1	3.89196	-5.14779	5
aim_ID104_v13_AGATCTGCACCGAAAG-1	-2.14847	3.32027	6
aim_ID104_v13_AGATCTGCATTCGACA-1	-3.00772	0.366368	7
aim_ID104_v13_AGATCTGGTCGAATCT-1	-1.3594	2.51432	6
aim_ID104_v13_AGATCTGGTTACGGAG-1	-1.83954	-2.08343	7
aim_ID104_v13_AGATCTGTCACCTCGT-1	6.06939	-4.24279	5
aim_ID104_v13_AGATCTGTCCACGCAG-1	5.63944	-1.89825	5
aim_ID104_v13_AGATCTGTCGATCCCT-1	-1.36406	3.29776	6
aim_ID104_v13_AGATTGCGTTAGATGA-1	-4.64132	0.797773	8
aim_ID104_v13_AGATTGCTCGTCCGTT-1	-3.90008	1.72157	8
aim_ID104_v13_AGATTGCTCTGCAAGT-1	-4.17735	0.993735	8
aim_ID104_v13_AGATTGCTCTTGACGA-1	-1.05801	2.95201	6
aim_ID104_v13_AGATTGCTCTTTAGTC-1	6.01293	-1.66034	3
aim_ID104_v13_AGCAGCCAGCTAAGAT-1	4.977	-1.99826	3
aim_ID104_v13_AGCAGCCAGGGATCTG-1	0.913373	1.7933	11
aim_ID104_v13_AGCAGCCAGTTGTAGA-1	-3.26011	0.678367	7
aim_ID104_v13_AGCAGCCCAATGGTCT-1	-1.62818	-1.78218	7
aim_ID104_v13_AGCAGCCCACAGATTC-1	-4.51709	2.37272	8
aim_ID104_v13_AGCAGCCGTGTAATGA-1	-1.29422	1.61565	6
aim_ID104_v13_AGCAGCCTCGGTTAAC-1	-10.0893	0.365695	2
aim_ID104_v13_AGCAGCCTCTATCGCC-1	-6.19807	0.827427	8
aim_ID104_v13_AGCATACCAAGAGTCG-1	4.51056	-4.88713	5
aim_ID104_v13_AGCATACCAATAGAGT-1	-1.91168	0.823636	6
aim_ID104_v13_AGCATACCACCTCGGA-1	3.89988	-5.36318	5
aim_ID104_v13_AGCATACTCACCTCGT-1	-8.60296	1.65194	2
aim_ID104_v13_AGCATACTCACTCTTA-1	5.89397	-3.0782	5
aim_ID104_v13_AGCCTAAAGATGTCGG-1	-3.34585	0.107586	7
aim_ID104_v13_AGCCTAAAGTCCCACG-1	-1.05109	2.6753	6
aim_ID104_v13_AGCCTAACAGTATAAG-1	-4.5131	1.0232	8
aim_ID104_v13_AGCCTAATCCTAGTGA-1	-4.395	1.16706	8
aim_ID104_v13_AGCGGTCAGCGATCCC-1	-3.79881	1.73782	8
aim_ID104_v13_AGCGGTCCACGTAAGG-1	-3.77846	-0.124251	8
aim_ID104_v13_AGCGGTCCAGCCAATT-1	-4.00252	0.163502	8
aim_ID104_v13_AGCGGTCGTGTGCCTG-1	2.7183	-3.54237	4
aim_ID104_v13_AGCGGTCTCACTCCTG-1	4.97689	-1.00483	3
aim_ID104_v13_AGCGGTCTCGCCCTTA-1	-7.4334	0.28253	2
aim_ID104_v13_AGCGTATAGAGAGCTC-1	-2.43949	3.03057	8
aim_ID104_v13_AGCGTATAGATGGGTC-1	0.891495	5.2469	10
aim_ID104_v13_AGCGTATAGGTGTTAA-1	5.17143	-5.39588	5
aim_ID104_v13_AGCGTATCAAAGTCAA-1	5.64531	-3.95849	5
aim_ID104_v13_AGCGTATCATCGACGC-1	-2.02866	3.13684	6
aim_ID104_v13_AGCGTCGAGAGAACAG-1	2.579	-4.3865	4
aim_ID104_v13_AGCGTCGCAACCGCCA-1	4.69147	-4.988	5
aim_ID104_v13_AGCGTCGCATACGCCG-1	-5.63711	0.844408	8
aim_ID104_v13_AGCGTCGGTACCCAAT-1	4.15829	-4.6365	5
aim_ID104_v13_AGCTCCTCATGTCCTC-1	-7.96061	1.87517	2
aim_ID104_v13_AGCTCCTGTCGTCTTC-1	-7.99818	1.72107	2
aim_ID104_v13_AGCTCCTTCTAAGCCA-1	-3.96615	2.40917	8
aim_ID104_v13_AGCTCTCCACTTACGA-1	6.29575	-2.1937	5
aim_ID104_v13_AGCTCTCGTGGTACAG-1	5.27558	-4.89565	5
aim_ID104_v13_AGCTTGACAAACAACA-1	-8.80693	-1.8688	2
aim_ID104_v13_AGCTTGACAGATCTGT-1	-1.21962	4.42469	6
aim_ID104_v13_AGCTTGACATCGATTG-1	2.62132	0.762588	9
aim_ID104_v13_AGGCCACAGGATTCGG-1	5.71615	-3.63927	5
aim_ID104_v13_AGGCCACAGTGTCCAT-1	-3.93963	1.32741	8
aim_ID104_v13_AGGCCACCAAAGTGCG-1	6.1022	-3.89673	5
aim_ID104_v13_AGGCCACGTTGGGACA-1	2.0906	-4.60247	4
aim_ID104_v13_AGGCCACTCGGTGTCG-1	-2.61485	-0.417116	7
aim_ID104_v13_AGGCCGTCATGGGACA-1	-2.35665	-1.41659	7
aim_ID104_v13_AGGCCGTGTCGCATCG-1	-2.86925	-0.465712	7
aim_ID104_v13_AGGCCGTTCAAAGACA-1	-3.59978	2.80502	8
aim_ID104_v13_AGGCCGTTCATATCGG-1	-5.16548	2.92855	8
aim_ID104_v13_AGGGAGTGTAGTGAAT-1	-5.74518	0.61197	8
aim_ID104_v13_AGGGAGTGTGTTCTTT-1	-3.60878	2.2832	8
aim_ID104_v13_AGGGAGTGTTTAGGAA-1	-2.60053	-1.92125	7
aim_ID104_v13_AGGGATGAGAAGGACA-1	-3.56034	1.17394	8
aim_ID104_v13_AGGGATGGTAAGAGGA-1	-4.04924	1.19592	8
aim_ID104_v13_AGGGATGGTCGTGGCT-1	-8.12408	2.33345	2
aim_ID104_v13_AGGGATGGTTACGCGC-1	-9.64712	0.165644	2
aim_ID104_v13_AGGGTGAAGAGCCTAG-1	-2.47018	2.44939	6
aim_ID104_v13_AGGGTGAAGGATATAC-1	1.86293	-0.437605	9
aim_ID104_v13_AGGGTGAAGTTGTAGA-1	-8.38235	1.40097	2
aim_ID104_v13_AGGGTGACACGCATCG-1	-3.68859	2.01222	6
aim_ID104_v13_AGGGTGACAGCCTATA-1	-2.4938	-2.0379	7
aim_ID104_v13_AGGGTGAGTCGCTTTC-1	-0.413086	3.44747	6
aim_ID104_v13_AGGGTGAGTGTGGCTC-1	-2.37015	1.16764	6
aim_ID104_v13_AGGGTGATCTTTACAC-1	-2.05403	-1.45104	7
aim_ID104_v13_AGGTCATCAAGTAGTA-1	-3.93267	0.538675	8
aim_ID104_v13_AGGTCCGAGCAGGCTA-1	-2.92391	0.815415	7
aim_ID104_v13_AGGTCCGAGTCAAGGC-1	-2.56762	0.212954	7
aim_ID104_v13_AGGTCCGCACCACGTG-1	1.1139	5.23794	10
aim_ID104_v13_AGTAGTCAGAGATGAG-1	3.14877	-3.69151	4
aim_ID104_v13_AGTAGTCCATGACATC-1	-8.08248	0.287837	2
aim_ID104_v13_AGTAGTCGTAAGAGGA-1	1.41396	-3.83786	4
aim_ID104_v13_AGTAGTCGTCGTTGTA-1	-1.02205	3.14836	8
aim_ID104_v13_AGTAGTCTCAGTTGAC-1	-2.7622	-3.08117	7
aim_ID104_v13_AGTAGTCTCCTTAATC-1	-1.58912	-2.88598	7
aim_ID104_v13_AGTCTTTCACATCTTT-1	-4.29379	2.40104	8
aim_ID104_v13_AGTCTTTGTATATGGA-1	-4.86363	1.0792	8
aim_ID104_v13_AGTCTTTTCGGAAATA-1	-1.61082	4.63829	6
aim_ID104_v13_AGTGAGGAGACACGAC-1	-2.62619	-1.94099	7
aim_ID104_v13_AGTGAGGAGATCCCGC-1	-5.5853	0.615835	8
aim_ID104_v13_AGTGAGGAGCACCGTC-1	-0.928812	3.21239	6
aim_ID104_v13_AGTGAGGCAACACGCC-1	-1.1134	3.34969	6
aim_ID104_v13_AGTGAGGGTTCAACCA-1	-8.23392	2.2662	2
aim_ID104_v13_AGTGAGGGTTCGGCAC-1	4.32202	-5.04534	5
aim_ID104_v13_AGTGGGAAGGTGCTTT-1	-4.39352	1.49883	8
aim_ID104_v13_AGTGGGAGTACCGTTA-1	-4.67365	3.00995	8
aim_ID104_v13_AGTGGGAGTTCGCGAC-1	-3.19289	0.0335532	7
aim_ID104_v13_AGTGTCACAAAGAATC-1	1.11311	5.36874	10
aim_ID104_v13_AGTGTCACATATGAGA-1	-3.30085	0.602937	7
aim_ID104_v13_AGTGTCAGTAATCGTC-1	-1.60403	1.34387	6
aim_ID104_v13_AGTGTCATCACCATAG-1	5.1059	-1.82546	3
aim_ID104_v13_AGTGTCATCTTCGGTC-1	-7.59593	0.906296	2
aim_ID104_v13_AGTTGGTCACAGCCCA-1	-8.61179	0.65787	2
aim_ID104_v13_AGTTGGTCAGCTCCGA-1	-1.92484	4.21032	6
aim_ID104_v13_AGTTGGTCATGCCACG-1	-1.84035	3.26581	6
aim_ID104_v13_ATAACGCAGCCCAATT-1	-2.84734	1.2421	7
aim_ID104_v13_ATAACGCAGCTAAGAT-1	-3.6652	-0.68538	7
aim_ID104_v13_ATAACGCAGTCTCCTC-1	-5.19495	1.14456	8
aim_ID104_v13_ATAACGCCAGGCTGAA-1	-1.96928	-3.59973	7
aim_ID104_v13_ATAACGCGTAGCCTAT-1	-2.11338	-1.48053	7
aim_ID104_v13_ATAACGCGTTGTGGAG-1	-3.8999	1.11529	8
aim_ID104_v13_ATAAGAGAGCGCCTTG-1	-1.67844	3.72733	6
aim_ID104_v13_ATAAGAGCAAGTTAAG-1	-2.55494	3.56876	6
aim_ID104_v13_ATAAGAGCAGACGCTC-1	-4.5097	1.72717	8
aim_ID104_v13_ATAAGAGCATGCCCGA-1	-4.56283	0.52451	8
aim_ID104_v13_ATAAGAGGTAATAGCA-1	-3.81715	2.19779	8
aim_ID104_v13_ATAAGAGGTAGATTAG-1	-1.82488	-2.2185	7
aim_ID104_v13_ATAAGAGTCGAATCCA-1	-1.21281	2.21038	6
aim_ID104_v13_ATAAGAGTCTGAGGGA-1	0.63601	-3.84086	4
aim_ID104_v13_ATAAGAGTCTTGTACT-1	-1.55104	-3.40899	7
aim_ID104_v13_ATAGACCAGACCACGA-1	-0.431425	3.22216	6
aim_ID104_v13_ATAGACCAGGACAGAA-1	2.7757	-3.29362	4
aim_ID104_v13_ATAGACCCACCGTTGG-1	-4.8431	3.64072	8
aim_ID104_v13_ATAGACCTCTGAGGGA-1	-0.932499	1.36068	11
aim_ID104_v13_ATCACGAAGGCAAAGA-1	-1.40084	2.44612	6
aim_ID104_v13_ATCACGAGTTCCCTTG-1	5.0936	-4.72038	5
aim_ID104_v13_ATCACGATCTGTACGA-1	-4.43305	1.36019	8
aim_ID104_v13_ATCATCTCAAGCTGTT-1	-8.28663	1.84527	2
aim_ID104_v13_ATCATCTCACCAGATT-1	-7.20741	0.83592	2
aim_ID104_v13_ATCATCTCACCTATCC-1	5.65826	-1.92137	5
aim_ID104_v13_ATCATCTCAGCGTTCG-1	-2.75069	2.00512	6
aim_ID104_v13_ATCATCTGTTGAACTC-1	-2.013	3.53707	6
aim_ID104_v13_ATCATCTTCTGTTTGT-1	-9.55758	0.677912	2
aim_ID104_v13_ATCATCTTCTTAGCCC-1	4.90336	-5.16529	5
aim_ID104_v13_ATCATGGAGGCTCAGA-1	0.121385	4.3786	6
aim_ID104_v13_ATCATGGGTCGCATAT-1	-4.17452	1.15108	8
aim_ID104_v13_ATCATGGGTGGTACAG-1	-4.03991	1.65415	8
aim_ID104_v13_ATCATGGTCACCCTCA-1	-1.90802	-2.07093	7
aim_ID104_v13_ATCATGGTCAGGCGAA-1	-3.734	0.0659823	8
aim_ID104_v13_ATCATGGTCAGTTGAC-1	-2.71385	-3.62238	7
aim_ID104_v13_ATCCACCCACGGTTTA-1	-5.33999	0.476085	8
aim_ID104_v13_ATCCACCGTGGTACAG-1	-2.30024	3.34229	8
aim_ID104_v13_ATCCACCTCAGTCCCT-1	-4.48851	0.781108	8
aim_ID104_v13_ATCCACCTCGTATCAG-1	-2.48441	-1.58692	7
aim_ID104_v13_ATCCGAAGTACTCAAC-1	-3.16996	-2.8749	7
aim_ID104_v13_ATCCGAAGTGAACCTT-1	-8.15038	0.778322	2
aim_ID104_v13_ATCCGAATCAACGCTA-1	-0.8668	3.86079	6
aim_ID104_v13_ATCCGAATCTGTACGA-1	3.13594	-1.66409	9
aim_ID104_v13_ATCCGAATCTTGAGAC-1	4.09071	-3.65225	5
aim_ID104_v13_ATCGAGTAGTGACATA-1	-2.15948	-1.74385	7
aim_ID104_v13_ATCGAGTGTACTTCTT-1	-2.39071	2.37636	6
aim_ID104_v13_ATCTACTGTAACGTTC-1	-2.57024	0.44773	7
aim_ID104_v13_ATCTGCCAGGGTATCG-1	-2.76716	0.505304	7
aim_ID104_v13_ATCTGCCAGTTTGCGT-1	-2.33452	2.17644	6
aim_ID104_v13_ATCTGCCCAAGCGAGT-1	-2.89407	0.901875	7
aim_ID104_v13_ATCTGCCGTTCCGTCT-1	-9.59996	-0.852764	2
aim_ID104_v13_ATGAGGGAGTTGAGAT-1	2.88998	-3.40647	4
aim_ID104_v13_ATGAGGGCATTGAGCT-1	-0.745335	2.92318	6
aim_ID104_v13_ATGAGGGGTAGAAGGA-1	-2.97819	-0.20585	7
aim_ID104_v13_ATGAGGGTCGTTACAG-1	3.9861	-2.96818	4
aim_ID104_v13_ATGCGATCACCACGTG-1	-3.71365	3.30306	8
aim_ID104_v13_ATGCGATGTACGCTGC-1	-9.39374	-1.25581	2
aim_ID104_v13_ATGCGATGTGCCTGTG-1	-1.99824	5.54539	6
aim_ID104_v13_ATGCGATTCCCACTTG-1	-4.66139	1.57216	8
aim_ID104_v13_ATGGGAGCATAAGACA-1	-3.01368	1.11952	7
aim_ID104_v13_ATGGGAGGTAGGACAC-1	-3.82164	2.42048	6
aim_ID104_v13_ATGGGAGGTCCATGAT-1	-2.78539	2.85147	8
aim_ID104_v13_ATGGGAGGTCGCGAAA-1	4.5548	-4.18447	9
aim_ID104_v13_ATGGGAGGTCGCGGTT-1	-8.85476	0.395089	2
aim_ID104_v13_ATGGGAGGTGAGTATA-1	1.78739	-2.3787	9
aim_ID104_v13_ATGGGAGTCCTGTAGA-1	4.06488	-4.37176	5
aim_ID104_v13_ATGTGTGAGCCCAGCT-1	-2.59172	2.85646	6
aim_ID104_v13_ATGTGTGAGGTAGCTG-1	1.94364	-4.31142	4
aim_ID104_v13_ATGTGTGCAATCGGTT-1	-6.43678	0.620638	2
aim_ID104_v13_ATGTGTGGTAAGTAGT-1	-2.60521	-3.16011	7
aim_ID104_v13_ATGTGTGGTCCTGCTT-1	-2.5042	-3.2462	7
aim_ID104_v13_ATGTGTGGTGAAATCA-1	-1.876	5.71721	6
aim_ID104_v13_ATTACTCAGCATGGCA-1	-0.234392	4.06011	6
aim_ID104_v13_ATTACTCAGGTTCCTA-1	-5.89015	3.27821	8
aim_ID104_v13_ATTACTCCATTGGCGC-1	-1.4075	2.07108	6
aim_ID104_v13_ATTACTCGTCTAGAGG-1	0.658146	1.27984	11
aim_ID104_v13_ATTACTCTCATATCGG-1	-0.585537	2.81198	6
aim_ID104_v13_ATTATCCAGCTAGTCT-1	-1.87565	-2.31176	7
aim_ID104_v13_ATTATCCAGGGTCTCC-1	6.14833	1.13958	3
aim_ID104_v13_ATTATCCGTAGGACAC-1	-4.8204	0.589061	8
aim_ID104_v13_ATTCTACAGAAACCGC-1	-2.74441	1.56771	7
aim_ID104_v13_ATTCTACCAAGTACCT-1	-0.858894	3.36401	6
aim_ID104_v13_ATTCTACCAATGTAAG-1	-2.01835	5.17395	6
aim_ID104_v13_ATTCTACCAATTCCTT-1	-4.96175	3.06412	8
aim_ID104_v13_ATTCTACCACCTGGTG-1	-1.47548	-2.58227	7
aim_ID104_v13_ATTCTACCATAGTAAG-1	5.14971	-4.01157	5
aim_ID104_v13_ATTCTACGTAGTGAAT-1	-1.21208	4.47074	6
aim_ID104_v13_ATTCTACGTTGCGCAC-1	-8.41778	0.509211	2
aim_ID104_v13_ATTCTACGTTTAAGCC-1	-7.29521	-1.69512	2
aim_ID104_v13_ATTCTACTCCAGGGCT-1	-4.11139	1.48535	8
aim_ID104_v13_ATTCTACTCTCGTATT-1	-3.94729	0.879919	8
aim_ID104_v13_ATTGGACAGAAAGTGG-1	1.11424	5.68339	10
aim_ID104_v13_ATTGGACAGATGCGAC-1	-9.69559	0.936053	2
aim_ID104_v13_ATTGGACGTGACCAAG-1	-1.40548	2.87766	11
aim_ID104_v13_ATTGGACGTTGCGCAC-1	2.8178	-4.96449	4
aim_ID104_v13_ATTGGACTCACTTACT-1	-2.97664	-3.4414	7
aim_ID104_v13_ATTGGACTCTGTCCGT-1	-2.99544	3.19926	8
aim_ID104_v13_ATTGGTGAGAGCCTAG-1	2.97201	-5.26655	4
aim_ID104_v13_ATTGGTGCATCCCACT-1	-4.26658	3.00366	8
aim_ID104_v13_ATTGGTGCATGCTAGT-1	1.32946	6.48673	10
aim_ID104_v13_ATTGGTGGTCGGCATC-1	-1.4491	1.95029	6
aim_ID104_v13_ATTGGTGGTGGACGAT-1	-4.9633	2.38319	8
aim_ID104_v13_ATTGGTGTCATTGCGA-1	-2.07968	5.56531	6
aim_ID104_v13_ATTTCTGCAAGAAGAG-1	-6.03434	0.260853	7
aim_ID104_v13_ATTTCTGCACCACCAG-1	1.04346	5.656	10
aim_ID104_v13_ATTTCTGTCCATGAGT-1	-5.45556	1.038	8
aim_ID104_v13_ATTTCTGTCTAACCGA-1	-2.74318	2.63298	6
aim_ID104_v13_CAACCAACAGGTCCAC-1	-4.31222	1.85279	8
aim_ID104_v13_CAACCAATCACGATGT-1	-9.93306	-0.943895	2
aim_ID104_v13_CAACCAATCGTAGGTT-1	-1.76242	2.8482	6
aim_ID104_v13_CAACCTCCATATACGC-1	-1.54897	5.64211	6
aim_ID104_v13_CAACCTCCATCTCGCT-1	5.86439	-4.77038	5
aim_ID104_v13_CAACCTCCATGTTGAC-1	4.17194	-4.2316	4
aim_ID104_v13_CAACCTCGTTAAGGGC-1	-2.39833	-1.04184	7
aim_ID104_v13_CAACCTCTCCAAACAC-1	-9.77983	-1.08495	2
aim_ID104_v13_CAACCTCTCTGAAAGA-1	5.66874	-1.7056	5
aim_ID104_v13_CAACTAGGTACCGTTA-1	-4.57235	0.804132	8
aim_ID104_v13_CAACTAGGTCAGAATA-1	-0.913926	2.74141	6
aim_ID104_v13_CAACTAGGTGACCAAG-1	-0.772351	2.65446	6
aim_ID104_v13_CAACTAGTCCGATATG-1	-1.67946	-2.29758	7
aim_ID104_v13_CAAGAAAAGGTAGCCA-1	-1.98629	5.32053	6
aim_ID104_v13_CAAGAAACAAGTTGTC-1	-3.43441	1.47974	6
aim_ID104_v13_CAAGAAACAATGGTCT-1	-1.90691	-1.60013	7
aim_ID104_v13_CAAGAAACACCAGATT-1	-3.85954	-0.086435	8
aim_ID104_v13_CAAGAAACATGGTAGG-1	1.64659	-1.13515	9
aim_ID104_v13_CAAGAAACATTGGTAC-1	-3.40611	-0.516406	7
aim_ID104_v13_CAAGAAAGTTCACGGC-1	-2.73404	-0.833521	7
aim_ID104_v13_CAAGAAATCCTAGAAC-1	-4.06356	3.62378	6
aim_ID104_v13_CAAGATCAGCTAACAA-1	-0.45933	-0.617801	11
aim_ID104_v13_CAAGATCAGCTTCGCG-1	-1.56046	4.74048	6
aim_ID104_v13_CAAGATCCATCCTAGA-1	4.50054	-5.01928	5
aim_ID104_v13_CAAGATCGTGTTCGAT-1	-3.43338	2.41155	6
aim_ID104_v13_CAAGATCTCCAAACTG-1	-2.60024	-2.94406	7
aim_ID104_v13_CAAGATCTCTAGAGTC-1	-3.89796	-0.00930345	8
aim_ID104_v13_CAAGATCTCTATCCTA-1	3.17945	-4.92069	4
aim_ID104_v13_CAAGGCCAGAGACTTA-1	-5.60068	0.707731	8
aim_ID104_v13_CAAGGCCCAACGCACC-1	-3.86034	3.64173	8
aim_ID104_v13_CAAGGCCCATTGGGCC-1	-4.18471	1.19654	8
aim_ID104_v13_CAAGGCCTCGTGGACC-1	-9.77879	0.00094618	2
aim_ID104_v13_CAAGGCCTCTTCAACT-1	-2.18947	-1.3619	7
aim_ID104_v13_CAAGTTGAGACATAAC-1	-3.48582	0.838595	7
aim_ID104_v13_CAAGTTGAGGCTATCT-1	-4.45509	0.379946	8
aim_ID104_v13_CAAGTTGCAGTTCCCT-1	-5.16448	0.702624	8
aim_ID104_v13_CAAGTTGTCACCTTAT-1	-4.94034	0.809929	8
aim_ID104_v13_CAAGTTGTCGACCAGC-1	6.61426	-2.13074	5
aim_ID104_v13_CAAGTTGTCTCTGTCG-1	-2.19699	-2.89729	7
aim_ID104_v13_CACAAACAGAGGTTGC-1	4.55665	-4.03991	5
aim_ID104_v13_CACAAACGTCCAAGTT-1	-2.42924	2.76641	6
aim_ID104_v13_CACAAACTCTGCCCTA-1	-3.99774	2.62016	8
aim_ID104_v13_CACACAAAGAACTGTA-1	-1.2594	4.65182	6
aim_ID104_v13_CACACAAAGCGTCAAG-1	-3.51676	3.52295	8
aim_ID104_v13_CACACAACAGCTGGCT-1	-4.00696	0.176985	8
aim_ID104_v13_CACACAATCAGCTCTC-1	-1.93087	-2.98829	7
aim_ID104_v13_CACACCTAGACAAAGG-1	-3.81359	0.127361	8
aim_ID104_v13_CACACCTCAGAAGCAC-1	-2.37032	-3.76638	7
aim_ID104_v13_CACACTCAGAGTAATC-1	-1.3694	3.65055	6
aim_ID104_v13_CACAGGCAGTGTACTC-1	-5.30085	3.00091	8
aim_ID104_v13_CACAGGCGTTGTTTGG-1	-7.29987	2.48587	2
aim_ID104_v13_CACAGGCTCCTTCAAT-1	-2.39166	-1.17575	7
aim_ID104_v13_CACAGGCTCGCAAACT-1	6.27816	-0.285846	3
aim_ID104_v13_CACAGTACAGGAACGT-1	-4.573	2.50708	8
aim_ID104_v13_CACAGTACATAGAAAC-1	-1.92355	0.620206	6
aim_ID104_v13_CACAGTATCCAAACAC-1	6.0332	-2.52124	5
aim_ID104_v13_CACATAGCAAAGGAAG-1	-2.8817	0.600152	7
aim_ID104_v13_CACATAGGTCTCCACT-1	-2.24452	-3.52755	7
aim_ID104_v13_CACATAGTCATCATTC-1	-1.96831	5.68775	6
[truncated: 38,943 more rows]

## Sheet: Figure 5B_heatmap
gene	w_cluster	expr
CD82	1	1.65195
CD82	2	-0.699597
CD82	3	0.664761
CD82	4	-1.36198
CD82	5	-1.00113
CD82	6	1.42361
CD82	7	-0.222616
CD82	8	0.654127
CD82	9	-0.920086
CD82	10	0.144165
CD82	11	-0.333199
MIR155HG	1	0.916098
MIR155HG	2	-0.590514
MIR155HG	3	0.622528
MIR155HG	4	-1.68844
MIR155HG	5	-0.779572
MIR155HG	6	1.54708
MIR155HG	7	-1.02152
MIR155HG	8	1.00797
MIR155HG	9	-0.542707
MIR155HG	10	0.462626
MIR155HG	11	0.066458
PKM	1	0.635798
PKM	2	-1.15433
PKM	3	0.838383
PKM	4	-1.79077
PKM	5	-0.324778
PKM	6	0.685387
PKM	7	-1.09887
PKM	8	1.00351
PKM	9	-0.405362
PKM	10	0.579954
PKM	11	1.03107
HSP90AB1	1	1.00936
HSP90AB1	2	-0.520439
HSP90AB1	3	-0.000657938
HSP90AB1	4	-1.85263
HSP90AB1	5	-1.07056
HSP90AB1	6	1.25737
HSP90AB1	7	-0.960251
HSP90AB1	8	0.551646
HSP90AB1	9	0.0310932
HSP90AB1	10	1.01683
HSP90AB1	11	0.538239
HSPA8	1	0.931618
HSPA8	2	-0.675527
HSPA8	3	0.0536528
HSPA8	4	-1.80622
HSPA8	5	-0.902309
HSPA8	6	1.16449
HSPA8	7	-1.19068
HSPA8	8	0.510561
HSPA8	9	0.305155
HSPA8	10	1.09949
HSPA8	11	0.509769
TNFRSF18	1	-0.522423
TNFRSF18	2	1.3978
TNFRSF18	3	-0.464802
TNFRSF18	4	-1.38162
TNFRSF18	5	-0.0745955
TNFRSF18	6	0.784456
TNFRSF18	7	-0.191432
TNFRSF18	8	1.79985
TNFRSF18	9	-1.12552
TNFRSF18	10	-0.590374
TNFRSF18	11	0.368653
IL2RA	1	0.681662
IL2RA	2	1.43622
IL2RA	3	0.0671841
IL2RA	4	-1.86972
IL2RA	5	-0.947617
IL2RA	6	0.166523
IL2RA	7	-1.05673
IL2RA	8	1.11451
IL2RA	9	-0.512797
IL2RA	10	0.439411
IL2RA	11	0.481356
ACTB	1	-0.137098
ACTB	2	0.0308287
ACTB	3	-0.66482
ACTB	4	-2.04088
ACTB	5	-0.807774
ACTB	6	0.365405
ACTB	7	-0.344621
ACTB	8	1.8391
ACTB	9	0.650572
ACTB	10	0.708766
ACTB	11	0.400527
ACTG1	1	0.378703
ACTG1	2	-0.344152
ACTG1	3	-0.236947
ACTG1	4	-2.1225
ACTG1	5	-1.0126
ACTG1	6	0.578778
ACTG1	7	-0.409503
ACTG1	8	1.62364
ACTG1	9	0.314453
ACTG1	10	0.895447
ACTG1	11	0.334689
IFNG	1	0.621059
IFNG	2	-1.24231
IFNG	3	0.155565
IFNG	4	-0.916377
IFNG	5	-0.56717
IFNG	6	0.267676
IFNG	7	-1.02536
IFNG	8	0.699319
IFNG	9	-0.541339
IFNG	10	0.343949
IFNG	11	2.20498
GZMB	1	0.940542
GZMB	2	-1.6217
GZMB	3	0.653408
GZMB	4	-0.528641
GZMB	5	0.722753
GZMB	6	-0.562815
GZMB	7	-1.17901
GZMB	8	-0.829605
GZMB	9	0.343113
GZMB	10	0.475067
GZMB	11	1.58689
XCL2	1	1.88984
XCL2	2	-0.938015
XCL2	3	1.55643
XCL2	4	-0.20293
XCL2	5	0.61452
XCL2	6	-0.613615
XCL2	7	-0.91449
XCL2	8	-0.987539
XCL2	9	-0.0985085
XCL2	10	0.328223
XCL2	11	-0.633918
CRTAM	1	1.49039
CRTAM	2	-0.946317
CRTAM	3	1.76063
CRTAM	4	-0.148458
CRTAM	5	0.987085
CRTAM	6	-0.631435
CRTAM	7	-0.897687
CRTAM	8	-0.973561
CRTAM	9	-0.318451
CRTAM	10	0.329475
CRTAM	11	-0.651674
XCL1	1	2.08393
XCL1	2	-0.936097
XCL1	3	1.42861
XCL1	4	-0.517812
XCL1	5	0.284436
XCL1	6	-0.212523
XCL1	7	-0.81189
XCL1	8	-0.972829
XCL1	9	-0.372719
XCL1	10	0.561621
XCL1	11	-0.534726
EGR2	1	1.42047
EGR2	2	-0.912174
EGR2	3	1.9221
EGR2	4	-0.82192
EGR2	5	0.640358
EGR2	6	0.0307752
EGR2	7	-0.743555
EGR2	8	-0.919776
EGR2	9	-0.690763
EGR2	10	0.53242
EGR2	11	-0.457933
NR4A2	1	1.29497
NR4A2	2	-0.724613
NR4A2	3	2.12481
NR4A2	4	-0.563888
NR4A2	5	0.357425
NR4A2	6	0.70523
NR4A2	7	-0.680289
NR4A2	8	-0.931013
NR4A2	9	-0.863007
NR4A2	10	-0.301347
NR4A2	11	-0.418272
TAGAP	1	1.01052
TAGAP	2	-1.06456
TAGAP	3	2.00377
TAGAP	4	0.186042
TAGAP	5	1.11174
TAGAP	6	-0.311362
TAGAP	7	-0.500011
TAGAP	8	-1.2599
TAGAP	9	-0.125064
TAGAP	10	-0.356088
TAGAP	11	-0.695091
TNFRSF9	1	1.51869
TNFRSF9	2	-0.169393
TNFRSF9	3	1.60849
TNFRSF9	4	-1.23696
TNFRSF9	5	0.425985
TNFRSF9	6	-0.023849
TNFRSF9	7	-1.76179
TNFRSF9	8	-0.344738
TNFRSF9	9	-0.0777577
TNFRSF9	10	0.290351
TNFRSF9	11	-0.229016
GNG4	1	1.9401
GNG4	2	-0.909384
GNG4	3	1.2481
GNG4	4	-0.798565
GNG4	5	-0.250979
GNG4	6	0.612001
GNG4	7	-0.697515
GNG4	8	-0.644145
GNG4	9	-0.829165
GNG4	10	0.91736
GNG4	11	-0.58781
CTNNA1	1	1.97906
CTNNA1	2	-0.285549
CTNNA1	3	0.968223
CTNNA1	4	-0.999518
CTNNA1	5	-0.279394
CTNNA1	6	1.21405
CTNNA1	7	-1.19031
CTNNA1	8	-0.679112
CTNNA1	9	-0.420006
CTNNA1	10	0.299917
CTNNA1	11	-0.607363

## Sheet: Figure 5B_topbar
w_clusters	median_score
1	1.00977
2	0.235319
3	0.825786
4	-0.0332875
5	0.30832
6	0.462547
7	0.0193738
8	0.46329
9	0.305039
10	0.625286
11	0.609569

## Sheet: Figure 5C
barcode	rnaUMAP_1	rnaUMAP_2	ident	antigen_specific_cd8
aim_ID104_v01_AAACCTGAGGCGATAC-1	-2.11757	-1.66781	7	0.136934
aim_ID104_v01_AAACCTGTCAACACCA-1	-5.13961	1.97442	8	0.413997
aim_ID104_v01_AAACGGGAGTCGATAA-1	2.23168	-3.75837	4	0.369952
aim_ID104_v01_AAACGGGGTTAAGATG-1	3.18958	3.49959	1	0.962048
aim_ID104_v01_AAACGGGTCCACGCAG-1	5.03248	-4.87162	5	-0.0651418
aim_ID104_v01_AAAGATGAGACGCACA-1	4.96534	-4.17855	5	-0.0450359
aim_ID104_v01_AAAGATGCAAAGAATC-1	5.56243	2.32668	1	1.40479
aim_ID104_v01_AAAGATGGTATAAACG-1	-2.97214	0.0355971	7	0.193948
aim_ID104_v01_AAAGATGGTTGACGTT-1	4.33162	-2.77703	5	0.252989
aim_ID104_v01_AAAGCAACAAGTCTGT-1	5.56052	-5.06832	5	0.0163497
aim_ID104_v01_AAAGCAATCACTATTC-1	6.13329	1.41066	1	1.29407
aim_ID104_v01_AAAGTAGCAAGGCTCC-1	-9.1266	0.242355	2	0.0772709
aim_ID104_v01_AAAGTAGCATACAGCT-1	4.60937	-3.3061	5	0.486339
aim_ID104_v01_AAAGTAGGTAAACACA-1	3.10312	-4.78979	4	0.0562053
aim_ID104_v01_AACACGTAGGGAACGG-1	-2.13721	5.4319	6	0.892413
aim_ID104_v01_AACACGTAGGGTTCCC-1	4.04465	-0.369316	3	1.1445
aim_ID104_v01_AACACGTAGGTACTCT-1	4.00763	-1.14608	3	0.217147
aim_ID104_v01_AACACGTCATATGCTG-1	3.67682	-1.88138	3	0.482941
aim_ID104_v01_AACACGTGTGTAAGTA-1	2.57364	-4.12779	9	-0.0365131
aim_ID104_v01_AACACGTTCGTAGGAG-1	2.16791	-1.60159	9	0.102423
aim_ID104_v01_AACCATGTCTTAGCCC-1	3.3534	1.61803	1	0.656704
aim_ID104_v01_AACCGCGCAAGTAGTA-1	2.15047	-0.389607	9	0.252737
aim_ID104_v01_AACCGCGCACGCATCG-1	4.78082	-2.77549	3	0.120679
aim_ID104_v01_AACCGCGCAGAAGCAC-1	1.32803	-3.15028	4	0.317157
aim_ID104_v01_AACCGCGCATATGGTC-1	-2.49512	-3.13812	7	-0.0679639
aim_ID104_v01_AACCGCGGTAAGAGGA-1	0.050085	-4.13772	4	-0.442446
aim_ID104_v01_AACGTTGCAGGACGTA-1	4.83221	-1.89917	3	0.905728
aim_ID104_v01_AACTCAGCAAGCCGCT-1	-2.84088	0.251053	7	0.143657
aim_ID104_v01_AACTCAGGTAACGACG-1	4.5069	3.11219	1	1.57645
aim_ID104_v01_AACTCCCAGCGGATCA-1	-1.87072	5.20867	6	0.585644
aim_ID104_v01_AACTCCCCACACTGCG-1	-6.74513	2.24658	2	0.455704
aim_ID104_v01_AACTCCCGTGATAAAC-1	2.53712	-1.58452	9	0.216951
aim_ID104_v01_AACTCCCTCCTGTAGA-1	3.35769	-2.86538	4	0.242718
aim_ID104_v01_AACTCTTAGAGGGCTT-1	-2.13188	5.63729	6	0.749801
aim_ID104_v01_AACTCTTCAGACGCCT-1	3.21993	2.67082	1	1.40397
aim_ID104_v01_AACTCTTTCTGCTTGC-1	0.327682	-3.74357	4	-0.267687
aim_ID104_v01_AACTGGTCAAGGACAC-1	2.17617	-4.99881	4	-0.268601
aim_ID104_v01_AACTGGTTCAGCGATT-1	2.88349	-1.24844	9	0.4336
aim_ID104_v01_AACTGGTTCATAACCG-1	1.6427	0.320201	9	0.00808687
aim_ID104_v01_AACTGGTTCGACGGAA-1	4.36714	-3.05248	5	0.417535
aim_ID104_v01_AACTTTCGTACAGTTC-1	5.19439	-5.49451	5	-0.00106887
aim_ID104_v01_AAGACCTCATACTCTT-1	-4.47213	1.29898	8	0.325361
aim_ID104_v01_AAGACCTTCACGCATA-1	2.00266	-0.167963	5	0.132782
aim_ID104_v01_AAGACCTTCCAAACTG-1	4.86373	-0.900135	3	0.722536
aim_ID104_v01_AAGCCGCTCAGTTTGG-1	1.35711	-2.84909	4	-0.287038
aim_ID104_v01_AAGCCGCTCCACTCCA-1	2.92122	-1.34454	9	0.479525
aim_ID104_v01_AAGCCGCTCCTTAATC-1	-1.47936	-2.633	7	-0.0904784
aim_ID104_v01_AAGCCGCTCGCGTAGC-1	-2.55551	-1.06411	7	-0.0138832
aim_ID104_v01_AAGGAGCAGTCTCCTC-1	-4.78744	2.00031	8	0.605194
aim_ID104_v01_AAGGAGCGTATCAGTC-1	-2.08311	3.15367	6	0.462022
aim_ID104_v01_AAGGAGCGTGGCAAAC-1	5.61603	-2.46174	5	0.624888
aim_ID104_v01_AAGGAGCTCCGTAGGC-1	5.90205	-1.64775	5	1.27723
aim_ID104_v01_AAGGAGCTCGATCCCT-1	-1.794	4.6064	6	0.818388
aim_ID104_v01_AAGGAGCTCGCCATAA-1	-2.01443	4.00426	8	0.495183
aim_ID104_v01_AAGGAGCTCTGGCGTG-1	-2.56754	-1.10779	7	0.293345
aim_ID104_v01_AAGGCAGCATTGGCGC-1	5.09466	0.440864	5	1.32058
aim_ID104_v01_AAGGCAGGTCCCTTGT-1	3.94306	-2.11986	3	0.495649
aim_ID104_v01_AAGGCAGGTTATGTGC-1	-1.52509	4.22011	6	0.558892
aim_ID104_v01_AAGGTTCAGCTACCGC-1	-2.03427	5.19271	6	1.0284
aim_ID104_v01_AAGGTTCCAATACGCT-1	2.0603	-3.79913	4	-0.126967
aim_ID104_v01_AAGGTTCCACATCCGG-1	-2.62667	0.698554	7	0.583021
aim_ID104_v01_AAGTCTGGTAGTAGTA-1	-2.46432	-3.02655	7	-0.0128868
aim_ID104_v01_AAGTCTGGTATCAGTC-1	1.73238	1.94005	1	0.200057
aim_ID104_v01_AAGTCTGTCAGTTGAC-1	-2.36757	-1.24489	7	0.068277
aim_ID104_v01_AATCCAGCACTCAGGC-1	3.71506	2.60302	1	0.859941
aim_ID104_v01_AATCCAGCATATGGTC-1	3.73189	-1.26324	3	0.207103
aim_ID104_v01_AATCCAGGTATGCTTG-1	-2.83297	1.97366	7	0.328661
aim_ID104_v01_AATCCAGGTCATGCAT-1	-1.99757	-2.28822	7	-0.186776
aim_ID104_v01_AATCCAGGTCCTCTTG-1	3.03323	3.1778	1	1.17329
aim_ID104_v01_AATCGGTAGCACACAG-1	3.02344	-4.87296	4	-0.322707
aim_ID104_v01_AATCGGTCACGAAATA-1	-2.44067	1.93827	7	0.384838
aim_ID104_v01_AATCGGTCAGGAACGT-1	3.6209	-3.90059	4	0.10725
aim_ID104_v01_AATCGGTGTAATCACC-1	1.79045	-4.24861	4	-0.1955
aim_ID104_v01_AATCGGTGTCAAGCGA-1	-4.86916	1.18272	8	0.350368
aim_ID104_v01_AATCGGTGTTAAAGAC-1	0.643046	-4.03817	4	0.0139131
aim_ID104_v01_AATCGGTTCTGCGACG-1	4.79603	-1.49372	3	0.846847
aim_ID104_v01_AATCGGTTCTTTAGGG-1	2.24314	-0.901837	9	0.217742
aim_ID104_v01_ACACCAAAGGGATGGG-1	-1.04143	3.31345	6	0.354559
aim_ID104_v01_ACACCAAAGTGTGAAT-1	-1.39464	4.66928	6	1.22887
aim_ID104_v01_ACACCCTAGAAGCCCA-1	-2.57402	1.9939	6	0.568304
aim_ID104_v01_ACACCCTAGAGTAATC-1	1.09988	-1.0568	9	-0.0511077
aim_ID104_v01_ACACCCTCAACGATCT-1	0.739194	6.18528	10	0.574434
aim_ID104_v01_ACACCCTGTAAGTGTA-1	1.69274	-0.887108	9	0.328027
aim_ID104_v01_ACACCCTGTCGAAAGC-1	1.04698	-0.418555	9	0.496446
aim_ID104_v01_ACACCGGAGGGTGTTG-1	-0.0219557	3.07943	6	1.20567
aim_ID104_v01_ACACCGGAGTGACATA-1	-1.08868	3.22984	6	0.429163
aim_ID104_v01_ACACCGGTCCTTTACA-1	5.44095	-1.29355	3	0.985263
aim_ID104_v01_ACACTGAGTGTGAATA-1	3.88897	-3.46123	4	0.222099
aim_ID104_v01_ACAGCCGTCCTCGCAT-1	5.87985	-0.730585	3	1.26907
aim_ID104_v01_ACAGCTAAGATGTGGC-1	6.33645	-1.71667	5	0.904858
aim_ID104_v01_ACAGCTAGTGCATCTA-1	2.0377	-2.64742	9	-0.0955169
aim_ID104_v01_ACAGCTATCGCCCTTA-1	3.44561	-0.241534	3	0.845259
aim_ID104_v01_ACATACGAGCCCAGCT-1	2.17979	-2.56417	4	0.16111
aim_ID104_v01_ACATACGAGCTACCGC-1	-3.37594	1.78474	7	0.788892
aim_ID104_v01_ACATCAGCAAAGTCAA-1	-7.97524	2.12079	2	0.452158
aim_ID104_v01_ACATGGTAGCGTGTCC-1	6.15486	-0.311068	5	0.6793
aim_ID104_v01_ACATGGTAGGCGATAC-1	6.16124	-0.601782	3	0.789125
aim_ID104_v01_ACATGGTCAAACGTGG-1	-3.20768	-3.32629	7	-0.198361
aim_ID104_v01_ACATGGTCAAACTGTC-1	-0.641066	4.47625	6	0.667679
aim_ID104_v01_ACATGGTGTTACTGAC-1	-2.01794	1.50703	6	0.160043
aim_ID104_v01_ACATGGTTCTTGCCGT-1	4.24968	-5.06326	5	-0.12168
aim_ID104_v01_ACCAGTAAGCGTGAAC-1	5.41444	-4.21483	5	0.173285
aim_ID104_v01_ACCAGTAGTCATATCG-1	5.38761	-5.51502	5	-0.0131335
aim_ID104_v01_ACCCACTAGTCATCCA-1	3.27075	-4.16529	4	-0.229648
aim_ID104_v01_ACCCACTCACTATCTT-1	2.77442	-3.92737	4	-0.110039
aim_ID104_v01_ACCCACTCAGACACTT-1	4.6647	-4.6522	5	0.0755691
aim_ID104_v01_ACCCACTCATATGAGA-1	2.83637	-4.65907	4	-0.0597371
aim_ID104_v01_ACCCACTCATCCTTGC-1	4.65893	2.18272	1	1.06499
aim_ID104_v01_ACCCACTTCCAAATGC-1	-7.68176	-1.53381	2	0.611714
aim_ID104_v01_ACCCACTTCGTCCGTT-1	3.97212	-1.55879	3	0.637553
aim_ID104_v01_ACCGTAAAGCTCAACT-1	-3.06599	1.47759	7	0.554948
aim_ID104_v01_ACCGTAACAAGCTGAG-1	1.74095	-0.483629	9	0.0796089
aim_ID104_v01_ACCGTAACACATTCGA-1	-3.35437	0.223863	7	0.363306
aim_ID104_v01_ACCGTAAGTTCCGGCA-1	4.83922	-5.15604	5	0.0841428
aim_ID104_v01_ACCGTAATCAAGAAGT-1	4.47695	-2.89084	3	0.463716
aim_ID104_v01_ACCGTAATCAGCTCGG-1	-5.09123	3.58264	8	0.640541
aim_ID104_v01_ACCTTTAAGACAATAC-1	2.95782	-3.73535	4	-0.196468
aim_ID104_v01_ACCTTTACAGACGCCT-1	1.76035	-2.15769	9	0.0736199
aim_ID104_v01_ACCTTTAGTCGGCATC-1	-1.80458	4.86193	6	0.642064
aim_ID104_v01_ACCTTTAGTGTCAATC-1	0.213546	-2.19898	11	0.0916532
aim_ID104_v01_ACCTTTAGTTGTCGCG-1	-3.65722	-0.0925196	8	0.172244
aim_ID104_v01_ACGAGCCCATCCAACA-1	-1.61087	-3.03005	7	-0.112357
aim_ID104_v01_ACGAGGAAGTTTCCTT-1	-8.04331	2.00533	2	0.574642
aim_ID104_v01_ACGAGGATCCCTTGCA-1	3.61535	3.21735	1	0.803186
aim_ID104_v01_ACGATACCAAGCCCAC-1	1.68338	-2.60543	9	0.0949452
aim_ID104_v01_ACGATACCATCCGGGT-1	5.49923	-3.37176	5	0.363011
aim_ID104_v01_ACGATACTCAGTCAGT-1	4.26835	-3.02833	4	0.304576
aim_ID104_v01_ACGATGTCAGACAAAT-1	3.47759	2.66687	1	0.762028
aim_ID104_v01_ACGATGTTCTTCATGT-1	3.37674	-3.53723	4	0.375117
aim_ID104_v01_ACGCAGCAGTGAAGTT-1	6.03341	2.13749	1	0.821025
aim_ID104_v01_ACGCAGCCAACACCCG-1	5.24674	1.97803	1	1.41145
aim_ID104_v01_ACGCAGCTCTTCGAGA-1	5.63844	-0.572969	3	0.587565
aim_ID104_v01_ACGCCAGAGGATGGAA-1	5.9174	-3.57183	5	0.609505
aim_ID104_v01_ACGCCAGAGTCCTCCT-1	3.84043	-4.84482	5	0.357888
aim_ID104_v01_ACGCCAGCAAGGTGTG-1	3.9213	-0.949064	3	0.853177
aim_ID104_v01_ACGCCAGGTTCAACCA-1	1.9234	-2.79759	9	-0.0193927
aim_ID104_v01_ACGCCAGTCGTCCAGG-1	-1.29633	3.1659	6	0.67346
aim_ID104_v01_ACGCCAGTCTATCGCC-1	4.77011	-3.0239	5	0.317447
aim_ID104_v01_ACGCCGAAGACAGACC-1	2.0513	6.60049	10	0.455195
aim_ID104_v01_ACGCCGACAATCCAAC-1	5.37109	0.10392	3	0.911744
aim_ID104_v01_ACGCCGATCACTCCTG-1	-5.83705	3.11985	8	0.400476
aim_ID104_v01_ACGCCGATCGCAAGCC-1	-3.27578	-3.32068	7	-0.101187
aim_ID104_v01_ACGCCGATCGTATCAG-1	-1.92476	3.92059	8	0.450032
aim_ID104_v01_ACGGAGAAGCGAAGGG-1	1.35004	0.700691	9	0.307289
aim_ID104_v01_ACGGCCACAATCACAC-1	-4.29099	1.31445	8	0.41956
aim_ID104_v01_ACGGCCATCGAACTGT-1	5.58087	-4.46065	5	0.157875
aim_ID104_v01_ACGGCCATCGAGGTAG-1	1.50638	-0.424008	9	-0.102283
aim_ID104_v01_ACGGGCTCATCATCCC-1	6.08586	-3.33328	5	0.319976
aim_ID104_v01_ACGGGCTGTCAGGACA-1	-1.85226	2.89071	6	0.334056
aim_ID104_v01_ACGGGCTGTGGACGAT-1	4.95639	1.58338	1	1.18473
aim_ID104_v01_ACGGGCTGTTGCGCAC-1	-6.36524	0.866735	8	0.489138
aim_ID104_v01_ACGGGTCAGACTCGGA-1	-2.78823	3.35419	8	0.493995
aim_ID104_v01_ACGGGTCAGGACTGGT-1	-2.3209	0.84067	6	0.0630366
aim_ID104_v01_ACGGGTCCAGGGAGAG-1	4.15955	-4.95746	5	0.276647
aim_ID104_v01_ACGGGTCGTAGAGGAA-1	4.58796	-5.51002	5	-0.18017
aim_ID104_v01_ACGGGTCGTGCACCAC-1	0.986998	1.73336	1	0.343776
aim_ID104_v01_ACGGGTCTCTCTTGAT-1	1.53139	-2.18115	9	0.169884
aim_ID104_v01_ACGTCAACACAGACTT-1	5.28911	-2.82284	5	0.869758
aim_ID104_v01_ACGTCAACACCCATTC-1	2.43331	-0.455505	9	0.306318
aim_ID104_v01_ACGTCAATCCTTTACA-1	1.6244	2.13402	1	0.345392
aim_ID104_v01_ACTATCTAGTACGTTC-1	3.08086	-4.26925	4	0.0196562
aim_ID104_v01_ACTGAACAGAAGCCCA-1	-1.57147	5.83953	6	0.724668
aim_ID104_v01_ACTGAACAGGGTATCG-1	-1.90818	-2.60435	7	-0.0282949
aim_ID104_v01_ACTGAACTCATGTCTT-1	5.62083	-2.44389	5	0.414574
aim_ID104_v01_ACTGAACTCGGAAACG-1	4.46843	1.45248	1	1.2494
aim_ID104_v01_ACTGAGTAGCGCTTAT-1	1.91582	0.0946031	9	0.521089
aim_ID104_v01_ACTGAGTCAAGTACCT-1	1.62162	-1.17013	9	0.02031
aim_ID104_v01_ACTGAGTGTCTGCGGT-1	5.82285	2.48244	1	1.55957
aim_ID104_v01_ACTGAGTTCCTTGACC-1	-1.97856	3.21773	6	0.611943
aim_ID104_v01_ACTGAGTTCGTCGTTC-1	1.49647	1.1768	9	0.651756
aim_ID104_v01_ACTGAGTTCTGATTCT-1	-2.1555	-2.83084	7	-0.223856
aim_ID104_v01_ACTGATGAGTGGTAAT-1	1.33438	-2.5091	9	0.0133319
aim_ID104_v01_ACTGATGCATGACGGA-1	2.10269	-4.9173	4	-0.0366977
aim_ID104_v01_ACTGATGCATGGTCAT-1	1.44062	-3.25982	4	-0.118732
aim_ID104_v01_ACTGATGTCGAACTGT-1	4.32022	-0.631378	3	0.715636
aim_ID104_v01_ACTGATGTCTCGAGTA-1	3.48596	-3.6717	9	-0.0406531
aim_ID104_v01_ACTGCTCAGCCACGTC-1	2.15979	-4.92392	4	-0.0828735
aim_ID104_v01_ACTGCTCAGGGTCGAT-1	5.53476	-4.62163	5	0.11473
aim_ID104_v01_ACTGCTCTCACGAAGG-1	-1.00501	2.09116	6	0.212352
aim_ID104_v01_ACTGCTCTCCTTTCGG-1	-2.26974	-2.21015	7	-0.0748075
aim_ID104_v01_ACTGCTCTCGTTACGA-1	1.48542	-4.03629	4	-0.0565832
aim_ID104_v01_ACTGTCCTCAAACAAG-1	1.55668	-0.462403	9	0.263049
aim_ID104_v01_ACTTACTCACTAAGTC-1	2.16532	-0.837106	9	0.354079
aim_ID104_v01_ACTTACTCATCGGAAG-1	2.93961	-0.879806	9	0.12098
aim_ID104_v01_ACTTGTTAGTTTCCTT-1	2.5484	1.1542	1	0.345654
aim_ID104_v01_ACTTGTTGTCCGAACC-1	-3.63378	1.82671	8	0.24561
aim_ID104_v01_ACTTGTTTCACGCATA-1	4.29285	2.62649	1	1.15359
aim_ID104_v01_ACTTTCAAGACAAGCC-1	-8.10306	0.413251	2	0.274881
aim_ID104_v01_ACTTTCACACTGTCGG-1	2.35513	2.26165	1	0.678386
aim_ID104_v01_ACTTTCATCATGTAGC-1	5.86972	-4.48021	5	0.0828723
aim_ID104_v01_ACTTTCATCGCGTTTC-1	5.47442	-4.88968	5	-0.21661
aim_ID104_v01_ACTTTCATCTCTGTCG-1	-6.31193	2.53253	8	0.232648
aim_ID104_v01_AGAATAGAGACTGTAA-1	-1.09038	3.41523	6	0.564445
aim_ID104_v01_AGAATAGGTTAGTGGG-1	-1.2289	3.74712	6	0.608615
aim_ID104_v01_AGAATAGTCATCTGCC-1	1.51214	3.01677	1	0.449859
aim_ID104_v01_AGACGTTAGACAAAGG-1	2.61588	2.78131	1	0.609192
aim_ID104_v01_AGACGTTAGGATCGCA-1	5.18563	-2.60379	3	0.674966
aim_ID104_v01_AGACGTTAGTGATCGG-1	2.08944	-5.23939	4	-0.16259
aim_ID104_v01_AGACGTTGTCTAGAGG-1	2.04848	1.44194	5	0.224255
aim_ID104_v01_AGAGCGAAGAGCTTCT-1	-2.26077	-2.81113	7	-0.19169
aim_ID104_v01_AGAGCGAGTAAGAGGA-1	-7.35983	2.63233	2	0.576434
aim_ID104_v01_AGAGCGATCAACACGT-1	2.98925	-4.93948	4	-0.0633439
aim_ID104_v01_AGAGCTTCATAGGATA-1	1.46296	0.263153	9	0.550121
aim_ID104_v01_AGAGCTTCATGCTAGT-1	-1.95202	4.99613	6	0.485977
aim_ID104_v01_AGAGCTTTCAGCATGT-1	4.87769	-4.3472	5	0.275525
aim_ID104_v01_AGAGCTTTCCAACCAA-1	4.64448	-3.76628	5	-0.126707
aim_ID104_v01_AGAGTGGGTGTTCTTT-1	2.55748	-0.399413	9	0.614993
aim_ID104_v01_AGATCTGAGCCAGGAT-1	4.91412	2.42316	1	1.17115
aim_ID104_v01_AGATCTGGTATATCCG-1	4.39345	-3.69866	5	0.299669
aim_ID104_v01_AGATCTGGTTACAGAA-1	1.96984	-2.65334	4	0.0305636
aim_ID104_v01_AGATCTGTCAATACCG-1	2.27305	3.64753	1	0.973131
aim_ID104_v01_AGATCTGTCGGCGCTA-1	-2.21025	3.51856	6	0.477852
aim_ID104_v01_AGATTGCAGTATGACA-1	-9.18046	0.415812	2	0.147146
aim_ID104_v01_AGATTGCCATATGAGA-1	-2.33586	2.13514	6	0.294009
aim_ID104_v01_AGATTGCTCAGGCAAG-1	4.33823	2.14768	1	1.39017
aim_ID104_v01_AGCAGCCAGAGGTACC-1	5.34237	-1.41458	5	0.776581
aim_ID104_v01_AGCAGCCAGGTAAACT-1	1.79626	-2.53774	9	-0.0683723
aim_ID104_v01_AGCAGCCCAATGCCAT-1	1.55844	-4.01729	4	-0.155568
aim_ID104_v01_AGCAGCCTCACAAACC-1	5.27505	2.99714	1	1.5046
aim_ID104_v01_AGCATACAGACAGGCT-1	3.95198	-4.36785	5	0.0869796
aim_ID104_v01_AGCATACCATTTCACT-1	-4.33058	1.42642	8	0.474766
aim_ID104_v01_AGCATACGTCTCTCTG-1	4.13684	1.81494	1	1.83215
aim_ID104_v01_AGCATACGTTTGGCGC-1	-1.00352	3.16278	6	0.114699
aim_ID104_v01_AGCCTAAAGTACGACG-1	-2.917	-3.24764	7	-0.139431
aim_ID104_v01_AGCCTAAAGTTGCAGG-1	4.01242	3.28496	1	0.978383
aim_ID104_v01_AGCCTAACAAAGGCGT-1	-1.78815	3.41639	6	0.370392
aim_ID104_v01_AGCCTAACAGGAATCG-1	3.28595	-1.05459	3	0.461377
aim_ID104_v01_AGCCTAATCGCGATCG-1	2.24006	-4.94896	4	-0.180679
aim_ID104_v01_AGCGGTCAGTAGATGT-1	5.67378	-2.89423	5	0.609099
aim_ID104_v01_AGCGGTCCATCCGGGT-1	-2.24022	-3.60229	7	-0.342349
aim_ID104_v01_AGCGGTCGTTCTGAAC-1	2.69495	-3.12773	4	0.435267
aim_ID104_v01_AGCGGTCGTTGATTGC-1	5.89353	1.72864	1	1.33231
aim_ID104_v01_AGCGTATAGACGCTTT-1	4.20422	-5.52967	5	-0.212237
aim_ID104_v01_AGCGTATAGCATGGCA-1	3.9997	0.00993087	3	0.510326
aim_ID104_v01_AGCGTATAGTCGTTTG-1	-1.61263	4.99079	6	0.674803
aim_ID104_v01_AGCTCCTAGCGATGAC-1	-3.48197	0.647616	8	0.366246
aim_ID104_v01_AGCTCCTCAGCCTTGG-1	-1.95313	-1.88265	7	0.0164138
aim_ID104_v01_AGCTCCTGTGGACGAT-1	1.4743	-1.13064	9	0.0535988
aim_ID104_v01_AGCTCCTGTTTAGCTG-1	2.57289	1.33509	5	0.777258
aim_ID104_v01_AGCTCTCAGGCCCGTT-1	-2.58717	-2.45513	7	0.0494775
aim_ID104_v01_AGCTCTCCATATACCG-1	0.980327	2.13271	1	0.409632
aim_ID104_v01_AGCTCTCGTAAGTGTA-1	-4.99038	0.483222	8	0.281549
aim_ID104_v01_AGCTCTCGTACCTACA-1	5.34721	-5.41181	5	-0.130731
aim_ID104_v01_AGCTCTCTCACTATTC-1	-3.67331	-0.344538	7	-0.09671
aim_ID104_v01_AGCTCTCTCATCGATG-1	5.04131	-1.00049	3	0.47446
aim_ID104_v01_AGCTCTCTCGGTTCGG-1	6.44452	-2.96361	5	0.579476
aim_ID104_v01_AGCTTGACACAGAGGT-1	-4.09972	1.00762	8	0.160952
aim_ID104_v01_AGCTTGAGTCCCTTGT-1	4.93956	-5.10132	5	-0.0395179
aim_ID104_v01_AGGCCGTAGCCAGAAC-1	5.65941	-3.69657	5	0.124721
aim_ID104_v01_AGGCCGTGTGTTTGGT-1	2.84564	-4.22232	4	0.198922
aim_ID104_v01_AGGGAGTAGATCCCAT-1	1.82808	-4.43783	4	-0.22009
aim_ID104_v01_AGGGAGTAGCTACCGC-1	-3.42882	2.32493	8	0.616951
aim_ID104_v01_AGGGAGTAGGCATGTG-1	4.82773	-4.56981	5	0.172751
aim_ID104_v01_AGGGAGTCACCAGATT-1	3.26066	-3.40654	4	0.415007
aim_ID104_v01_AGGGAGTGTCCCGACA-1	6.01119	1.01234	3	1.33875
aim_ID104_v01_AGGGAGTGTGCTGTAT-1	-1.14894	-2.64278	7	0.0828182
aim_ID104_v01_AGGGATGAGGGTGTTG-1	4.3367	-5.39402	5	0.0249679
aim_ID104_v01_AGGGATGCAAGTTCTG-1	3.75453	-2.36321	4	-0.111338
aim_ID104_v01_AGGGATGGTCGAGTTT-1	-4.04525	3.08465	8	0.529669
aim_ID104_v01_AGGGATGTCTACCTGC-1	6.25373	-1.39891	3	0.732725
aim_ID104_v01_AGGTCATCATTATCTC-1	-1.4897	5.72133	6	0.677102
aim_ID104_v01_AGGTCATTCGTGGACC-1	-1.30562	1.68395	6	0.229853
aim_ID104_v01_AGGTCCGCATCCGTGG-1	5.67912	-4.78576	5	-0.286427
aim_ID104_v01_AGGTCCGGTGTCGCTG-1	4.37564	-0.699914	3	0.785557
aim_ID104_v01_AGTAGTCCATATGAGA-1	-9.09515	-2.17479	2	0.017202
aim_ID104_v01_AGTAGTCGTCATACTG-1	2.06354	-5.29884	4	-0.381194
aim_ID104_v01_AGTAGTCTCAAGGTAA-1	-9.72071	-0.496636	2	0.19993
aim_ID104_v01_AGTAGTCTCTGCGTAA-1	5.66467	-4.21154	5	0.350305
aim_ID104_v01_AGTCTTTAGAGGACGG-1	1.99878	-5.11837	4	-0.236867
aim_ID104_v01_AGTCTTTCACAGACTT-1	2.03899	-2.47183	9	-0.19632
aim_ID104_v01_AGTCTTTGTCTCGTTC-1	-2.95925	-2.35358	7	-0.102155
aim_ID104_v01_AGTCTTTGTTCGTCTC-1	2.23648	-1.62184	9	0.378776
aim_ID104_v01_AGTCTTTTCAGCACAT-1	4.9683	-2.74789	5	0.576743
aim_ID104_v01_AGTGAGGAGCAGGTCA-1	5.12608	-2.8838	5	0.433981
aim_ID104_v01_AGTGAGGAGGAATGGA-1	0.699606	-1.95315	11	-0.0267083
aim_ID104_v01_AGTGAGGGTCAGAAGC-1	-7.21127	2.3035	2	0.425264
aim_ID104_v01_AGTGGGACATACCATG-1	2.75474	-3.61887	4	0.277467
aim_ID104_v01_AGTGGGATCCGGGTGT-1	-3.08001	0.411791	7	0.0810482
aim_ID104_v01_AGTGTCACAAGTACCT-1	-6.63896	1.33236	2	0.218739
aim_ID104_v01_AGTGTCAGTAAGTAGT-1	3.55693	3.57995	1	1.26997
aim_ID104_v01_AGTGTCATCTTCAACT-1	-2.78675	-0.646284	7	0.0794496
aim_ID104_v01_AGTTGGTAGACAGACC-1	6.5649	-2.51173	5	0.31712
aim_ID104_v01_AGTTGGTCATGTAGTC-1	1.50118	-0.899317	9	0.241507
aim_ID104_v01_AGTTGGTGTAGATTAG-1	0.143734	-1.49261	11	0.169706
aim_ID104_v01_AGTTGGTGTAGCCTCG-1	-1.93134	-2.99037	7	-0.0591488
aim_ID104_v01_AGTTGGTTCTCAACTT-1	-9.08887	0.946496	2	0.234154
aim_ID104_v01_AGTTGGTTCTTGTTTG-1	2.68821	3.61457	1	1.32981
aim_ID104_v01_ATAACGCAGGACAGAA-1	3.84802	-4.13385	5	0.0379274
aim_ID104_v01_ATAACGCGTTGAGGTG-1	2.27877	-2.24944	9	0.292975
aim_ID104_v01_ATAACGCTCAACGGCC-1	2.95178	-2.68003	9	0.0350015
aim_ID104_v01_ATAACGCTCAAGATCC-1	5.27713	-3.37475	5	-0.0652952
aim_ID104_v01_ATAACGCTCAGCTGGC-1	-2.11622	2.55937	6	0.649204
aim_ID104_v01_ATAACGCTCAGTCCCT-1	4.28514	-3.79481	5	0.680115
aim_ID104_v01_ATAAGAGAGCTGCGAA-1	1.44377	-4.04086	4	0.19157
aim_ID104_v01_ATAAGAGCACATCTTT-1	4.74473	-5.61922	5	-0.248303
aim_ID104_v01_ATAAGAGGTGGTCCGT-1	0.870747	-4.86855	4	-0.423697
aim_ID104_v01_ATAAGAGGTGTGACCC-1	-2.5903	-2.88792	7	0.0346814
aim_ID104_v01_ATAGACCAGATCTGAA-1	2.85193	-2.88337	9	0.200897
aim_ID104_v01_ATAGACCGTGGGTCAA-1	0.447188	5.26249	6	0.352975
aim_ID104_v01_ATAGACCTCATGCTCC-1	-5.76675	0.511143	8	0.0766652
aim_ID104_v01_ATAGACCTCTGTTTGT-1	3.69309	-2.88889	4	0.180548
aim_ID104_v01_ATCACGAAGATGTGGC-1	6.00247	-3.28842	5	0.422294
aim_ID104_v01_ATCACGACAACACGCC-1	6.47878	1.42134	1	1.5984
aim_ID104_v01_ATCACGATCCAAACAC-1	2.43893	-4.85768	4	-0.329344
aim_ID104_v01_ATCATGGTCACCCTCA-1	2.99248	-4.1973	4	-0.218634
aim_ID104_v01_ATCCACCGTCATCGGC-1	1.71136	0.57122	9	0.324332
aim_ID104_v01_ATCCGAAGTTATGTGC-1	4.53142	-4.82084	5	0.1324
aim_ID104_v01_ATCCGAATCAGAAATG-1	5.90646	-0.285271	3	1.54585
aim_ID104_v01_ATCCGAATCTGAGGGA-1	2.3067	-4.38842	4	0.0428071
aim_ID104_v01_ATCGAGTGTCCTAGCG-1	0.620612	1.3911	11	0.314417
aim_ID104_v01_ATCTACTCAGCTCGCA-1	4.49254	-3.82956	5	0.156483
aim_ID104_v01_ATCTGCCGTCCAGTGC-1	6.37526	1.38831	1	1.54389
aim_ID104_v01_ATCTGCCTCCTGTACC-1	3.73794	-3.19972	4	-0.0295775
aim_ID104_v01_ATGAGGGCATAAAGGT-1	-3.72286	2.54223	8	0.634732
aim_ID104_v01_ATGAGGGCATAGTAAG-1	-2.57613	2.66579	6	0.44931
aim_ID104_v01_ATGCGATGTATATGAG-1	4.559	1.75006	1	1.14398
aim_ID104_v01_ATGCGATGTCAAAGAT-1	2.62875	-3.9152	4	0.14245
aim_ID104_v01_ATGCGATGTGCAGTAG-1	2.88637	-3.65143	4	0.0764902
aim_ID104_v01_ATGCGATTCAGCAACT-1	2.57289	-3.35668	4	0.0581565
aim_ID104_v01_ATGGGAGAGATACACA-1	5.79046	-3.60696	5	0.488332
aim_ID104_v01_ATGGGAGAGCCAGTTT-1	1.8197	-0.035923	9	0.116652
aim_ID104_v01_ATGGGAGCACCAACCG-1	-4.41896	1.76511	8	0.310103
aim_ID104_v01_ATGGGAGCATCCAACA-1	-4.33286	0.437053	8	0.223061
aim_ID104_v01_ATGGGAGTCATTGCGA-1	-4.31688	1.36956	8	0.416075
aim_ID104_v01_ATGTGTGAGAGTACAT-1	-2.14049	-3.17568	7	-0.248858
aim_ID104_v01_ATGTGTGGTCTAAAGA-1	4.80911	1.04597	3	0.804933
aim_ID104_v01_ATGTGTGTCGAGAGCA-1	0.699186	-4.19933	4	-0.1508
aim_ID104_v01_ATTACTCAGACTAGGC-1	2.74876	-0.711233	9	0.672878
aim_ID104_v01_ATTACTCTCTGGGCCA-1	4.24941	-2.88178	3	0.564053
aim_ID104_v01_ATTATCCTCACTGGGC-1	-3.60567	2.70349	8	0.5999
aim_ID104_v01_ATTCTACAGAGTAAGG-1	5.7729	-4.16219	5	0.198993
aim_ID104_v01_ATTCTACAGGCTCAGA-1	5.6255	-3.84475	5	0.522468
aim_ID104_v01_ATTCTACAGTGCAAGC-1	4.98107	0.737151	3	1.12369
aim_ID104_v01_ATTCTACGTTCCACAA-1	5.75322	-4.14623	5	-0.130926
aim_ID104_v01_ATTGGACAGCTGCAAG-1	1.85037	-4.84978	4	0.0824574
aim_ID104_v01_ATTGGACCAAGCCCAC-1	2.35476	-2.58303	9	0.0716915
aim_ID104_v01_ATTGGACGTTCCAACA-1	-1.40664	3.50543	6	0.884599
aim_ID104_v01_ATTGGTGAGTCATCCA-1	-2.73491	2.51652	6	0.315304
aim_ID104_v01_ATTGGTGCAATCGGTT-1	-1.15244	2.72496	6	0.577765
aim_ID104_v01_ATTGGTGCAGCCTGTG-1	4.62385	1.31737	3	0.567284
aim_ID104_v01_ATTGGTGCAGCGTTCG-1	-2.71158	-0.0769212	7	0.0984393
aim_ID104_v01_ATTGGTGGTTTGTTTC-1	6.47021	-2.92116	5	0.284171
aim_ID104_v01_ATTGGTGTCACCCGAG-1	-3.93688	0.333942	8	0.270252
aim_ID104_v01_ATTGGTGTCGTACCGG-1	4.62188	0.431745	3	1.09931
aim_ID104_v01_ATTTCTGGTAGAGCTG-1	1.23857	-4.86555	4	-0.0664825
aim_ID104_v01_ATTTCTGTCAACGGCC-1	4.48031	1.21994	1	0.632792
aim_ID104_v01_CAACCAAGTCAGTGGA-1	1.16919	6.38563	10	0.373788
aim_ID104_v01_CAACCTCAGATAGTCA-1	3.69288	-5.64731	5	-0.0972976
aim_ID104_v01_CAACCTCAGCTGCCCA-1	-10.0892	-0.293921	2	0.164848
aim_ID104_v01_CAACCTCCAGCTTCGG-1	4.75763	-1.82437	3	0.689305
aim_ID104_v01_CAACTAGAGATAGGAG-1	3.90886	-4.89349	5	0.0663763
aim_ID104_v01_CAACTAGGTGATAAAC-1	-4.18662	0.421421	8	0.288131
aim_ID104_v01_CAAGAAAAGCGATTCT-1	3.57457	-3.70648	4	0.539255
aim_ID104_v01_CAAGAAAAGTGACTCT-1	2.0247	-3.96726	4	0.110503
aim_ID104_v01_CAAGAAACAGGCTCAC-1	2.82227	-5.0777	4	-0.0103491
aim_ID104_v01_CAAGAAAGTCTAAAGA-1	1.42492	5.72157	10	-0.00494043
aim_ID104_v01_CAAGAAAGTGATAAAC-1	4.05653	-4.21618	5	0.00412247
aim_ID104_v01_CAAGAAATCGGTCCGA-1	2.75628	-4.22774	4	-0.0377938
aim_ID104_v01_CAAGATCAGTACGCGA-1	1.50814	0.485719	9	0.2633
aim_ID104_v01_CAAGATCTCATGTAGC-1	4.74346	-4.77895	5	-0.057745
aim_ID104_v01_CAAGGCCCACAACGCC-1	-1.46278	2.65377	6	0.200004
aim_ID104_v01_CAAGGCCCACTATCTT-1	3.96922	-3.32481	5	0.286374
aim_ID104_v01_CAAGGCCGTATATGAG-1	-2.15747	-3.39885	7	-0.189994
aim_ID104_v01_CAAGGCCTCTTGTATC-1	-1.72493	5.15473	6	0.528753
aim_ID104_v01_CAAGTTGCAAGTTAAG-1	3.55113	-5.3744	5	-0.174325
aim_ID104_v01_CACAAACAGCGATGAC-1	5.43782	-4.49835	5	0.0605866
aim_ID104_v01_CACAAACAGGAATTAC-1	4.42248	-4.78168	5	-0.068261
aim_ID104_v01_CACAAACGTTCCTCCA-1	-4.14505	1.98783	8	0.555002
aim_ID104_v01_CACAAACTCTCGTATT-1	5.33943	-2.36653	5	0.359263
aim_ID104_v01_CACACAAAGCCAGTTT-1	2.90914	-3.36713	4	-0.0623818
aim_ID104_v01_CACACAAAGTGCGATG-1	-1.74958	-1.2577	7	0.122912
aim_ID104_v01_CACACAACAATTCCTT-1	2.26276	-5.13036	4	-0.0852561
aim_ID104_v01_CACACAATCAGCGACC-1	-2.73247	-0.0596916	7	0.501465
aim_ID104_v01_CACACAATCCCAACGG-1	-1.57021	1.50792	6	0.332033
aim_ID104_v01_CACACCTAGACCTTTG-1	-2.3719	2.95828	6	0.405573
aim_ID104_v01_CACACCTAGGGTCGAT-1	5.31863	-3.02101	5	-0.0333081
aim_ID104_v01_CACACCTCAGGATTGG-1	1.46845	-1.49235	9	0.188668
aim_ID104_v01_CACACCTCATTCACTT-1	0.106744	5.02567	6	0.193555
aim_ID104_v01_CACACCTGTAGTAGTA-1	-7.95239	1.87214	2	0.276238
aim_ID104_v01_CACACCTGTATTCTCT-1	3.00342	-4.74648	4	-0.291118
aim_ID104_v01_CACACTCGTACTCGCG-1	4.54272	-3.25196	5	0.270277
aim_ID104_v01_CACACTCGTCAGTGGA-1	2.67198	-0.391901	9	0.108301
aim_ID104_v01_CACACTCTCAATCTCT-1	6.48761	-3.05108	5	0.229488
aim_ID104_v01_CACACTCTCAGGCGAA-1	4.80381	-4.08031	5	0.302204
aim_ID104_v01_CACAGGCAGGCGTACA-1	-0.960548	3.28041	6	0.467181
aim_ID104_v01_CACAGGCAGTATGACA-1	-2.40515	0.689477	7	0.254377
aim_ID104_v01_CACAGTATCGTACCGG-1	-9.39926	-0.355416	2	0.235616
aim_ID104_v01_CACATAGCAATGGAGC-1	-0.668681	3.62651	6	0.547761
aim_ID104_v01_CACATAGCACGCGAAA-1	-2.314	2.88933	6	0.325142
aim_ID104_v01_CACATAGTCACGCATA-1	-1.58213	2.36847	6	0.263953
aim_ID104_v01_CACATAGTCCTAGGGC-1	1.49675	-3.47548	4	-0.136613
aim_ID104_v01_CACATAGTCGAGAACG-1	5.17298	-2.96322	5	0.316105
aim_ID104_v01_CACATTTCACTAGTAC-1	1.70233	0.164677	9	0.153954
aim_ID104_v01_CACATTTTCGGAATCT-1	5.66098	-4.3901	5	0.132486
aim_ID104_v01_CACCACTAGGCAGGTT-1	1.65706	-4.21025	4	-0.154279
aim_ID104_v01_CACCACTGTGACGGTA-1	-2.06673	2.76485	6	0.417718
aim_ID104_v01_CACCACTTCTCAACTT-1	2.89529	0.885621	9	0.579531
aim_ID104_v01_CACCAGGAGTACGATA-1	3.75031	0.129126	3	0.527503
aim_ID104_v01_CACCAGGTCATCGGAT-1	2.89867	-4.72975	4	0.0640062
aim_ID104_v01_CACCTTGAGCTAGTCT-1	-2.38352	1.75094	6	0.24618
aim_ID104_v01_CACCTTGGTCAGCTAT-1	4.56823	-2.39431	3	0.361281
aim_ID104_v01_CACCTTGTCTTGAGGT-1	6.02198	-4.26193	5	0.161408
aim_ID104_v01_CAGAATCAGACGCTTT-1	2.76507	-1.76587	9	0.293499
aim_ID104_v01_CAGAATCAGCTACCTA-1	5.09529	-2.05473	5	0.505843
aim_ID104_v01_CAGAATCAGTGTCCAT-1	-8.39542	2.10799	2	0.194687
aim_ID104_v01_CAGAATCCACGGTAGA-1	-1.7393	-2.12848	7	-0.0234226
aim_ID104_v01_CAGAATCTCTCTGCTG-1	2.07258	-1.9686	9	-0.151217
aim_ID104_v01_CAGAGAGCAGCTATTG-1	2.62639	-1.36037	9	0.30956
aim_ID104_v01_CAGAGAGCAGGGAGAG-1	3.05377	3.47724	1	1.04821
aim_ID104_v01_CAGAGAGTCCGTTGTC-1	4.95752	-2.06515	3	0.494596
aim_ID104_v01_CAGATCACATAAAGGT-1	5.45972	-2.09168	5	0.977318
aim_ID104_v01_CAGATCATCCTTTACA-1	1.60351	-4.72231	4	0.280634
aim_ID104_v01_CAGCAGCAGATTACCC-1	-4.38945	2.33065	8	0.474185
aim_ID104_v01_CAGCAGCCAAGAAGAG-1	3.74338	3.69593	1	1.05694
aim_ID104_v01_CAGCAGCGTTCCCGAG-1	2.1904	-2.58353	9	0.0958788
aim_ID104_v01_CAGCATAGTTCTGGTA-1	5.51118	-4.5295	5	0.15802
aim_ID104_v01_CAGCATATCAGAGGTG-1	5.17094	-2.93464	5	0.52885
aim_ID104_v01_CAGCCGAAGAGCTGGT-1	1.91365	-0.00430797	9	0.376553
aim_ID104_v01_CAGCCGAGTCACCCAG-1	4.75112	-1.2199	3	0.634303
aim_ID104_v01_CAGCCGAGTTCCGGCA-1	-2.81571	0.39112	7	0.182087
aim_ID104_v01_CAGCGACAGAGTGACC-1	3.90222	1.51126	1	1.00611
aim_ID104_v01_CAGCGACAGGAATGGA-1	-2.10666	4.63512	6	0.386847
aim_ID104_v01_CAGCGACTCAGTTCGA-1	1.53275	2.84553	1	0.713423
aim_ID104_v01_CAGCTAAAGACTGGGT-1	5.57539	-2.09763	5	0.395833
aim_ID104_v01_CAGCTAACAAGCTGAG-1	5.58707	1.05944	3	1.0375
aim_ID104_v01_CAGCTAACAGATCGGA-1	1.78043	-1.80614	9	0.163197
aim_ID104_v01_CAGCTGGAGACAGACC-1	5.42155	0.725545	3	0.958491
aim_ID104_v01_CAGCTGGGTTATGCGT-1	2.76367	-3.74259	4	0.199296
aim_ID104_v01_CAGCTGGTCTTGCAAG-1	3.86271	-4.69511	5	0.334011
aim_ID104_v01_CAGGTGCCATTGGTAC-1	5.62038	-3.2171	5	0.248827
aim_ID104_v01_CAGTAACAGGGTTTCT-1	5.75737	-4.00833	5	0.370314
aim_ID104_v01_CAGTAACCAAGCTGGA-1	-2.05679	3.05993	6	0.445173
aim_ID104_v01_CAGTAACGTGAGTGAC-1	2.17558	-5.13109	4	-0.0604234
aim_ID104_v01_CAGTAACTCCAAACTG-1	5.33094	-4.45486	5	0.158265
aim_ID104_v01_CAGTCCTAGGCATTGG-1	-4.34279	3.80514	8	0.619439
aim_ID104_v01_CAGTCCTAGTTCGATC-1	4.01033	-4.45503	5	0.174851
aim_ID104_v01_CAGTCCTTCAACGCTA-1	2.11434	-3.28549	4	-0.240968
aim_ID104_v01_CAGTCCTTCGGCGGTT-1	-0.678422	3.95616	6	0.298587
aim_ID104_v01_CATATGGAGTATGACA-1	3.20562	-2.76939	4	0.672415
aim_ID104_v01_CATATGGCAATCGAAA-1	-1.36745	3.51478	6	0.416358
aim_ID104_v01_CATATGGTCCTACAGA-1	5.87555	-2.37466	5	0.618404
aim_ID104_v01_CATATTCAGGGTCGAT-1	2.49088	-2.35419	9	0.210891
aim_ID104_v01_CATATTCCAGTGACAG-1	-2.25925	3.50601	6	0.525248
aim_ID104_v01_CATATTCGTTACGGAG-1	-0.920051	2.60045	6	0.536421
aim_ID104_v01_CATATTCTCCACGCAG-1	4.99131	-4.42501	5	0.284938
aim_ID104_v01_CATCAAGAGCTAGTGG-1	2.95646	-4.62991	4	-0.122782
aim_ID104_v01_CATCAAGCACAGAGGT-1	-0.0107522	3.22835	1	0.17158
aim_ID104_v01_CATCAGACACAGTCGC-1	4.79571	-3.12184	9	0.230829
aim_ID104_v01_CATCAGACATCGTCGG-1	5.28463	-4.67277	5	0.287599
aim_ID104_v01_CATCAGAGTCTAAAGA-1	1.88369	-4.52995	4	0.161976
aim_ID104_v01_CATCAGAGTGCCTGTG-1	1.61894	-2.83414	4	-0.00388382
aim_ID104_v01_CATCAGATCCTCTAGC-1	-2.34864	-0.93429	7	-0.124544
aim_ID104_v01_CATCCACAGGTAGCTG-1	3.97064	-0.918932	3	0.621181
aim_ID104_v01_CATCCACCATCTCCCA-1	4.95934	-5.20981	5	0.20285
aim_ID104_v01_CATCGAAAGGTTACCT-1	6.0565	-4.1204	5	0.138624
aim_ID104_v01_CATCGAAGTTACCGAT-1	-2.16186	3.51615	6	0.686235
aim_ID104_v01_CATCGAATCTACTTAC-1	-5.47998	2.4124	8	0.610241
aim_ID104_v01_CATCGAATCTTCGAGA-1	-1.39949	3.50079	6	0.298676
aim_ID104_v01_CATCGGGAGATGAGAG-1	1.72358	6.66299	10	1.27325
aim_ID104_v01_CATCGGGAGTAAGTAC-1	3.79234	-0.344026	3	0.677708
aim_ID104_v01_CATCGGGAGTTGTAGA-1	5.27285	-3.82002	5	0.39562
aim_ID104_v01_CATCGGGGTTTAAGCC-1	5.53576	-3.22769	5	0.63021
aim_ID104_v01_CATGACATCCGAGCCA-1	-1.7766	3.61051	6	0.668476
aim_ID104_v01_CATGACATCTTGTATC-1	5.76826	-2.70792	5	0.402506
aim_ID104_v01_CATGCCTAGCCCTAAT-1	4.14288	-1.75109	3	0.26789
aim_ID104_v01_CATGCCTCAGACACTT-1	-1.82321	4.51571	6	0.487454
aim_ID104_v01_CATGCCTGTAGATTAG-1	4.97884	-0.287319	3	1.52915
aim_ID104_v01_CATGCCTTCACCGGGT-1	-1.74416	-2.41971	7	0.168585
aim_ID104_v01_CATGGCGAGGGCACTA-1	4.10549	-5.29354	5	-0.115474
aim_ID104_v01_CATGGCGGTCGCGAAA-1	2.36546	1.59799	1	0.795267
aim_ID104_v01_CATGGCGGTTCGCGAC-1	5.89523	0.983441	3	1.12681
aim_ID104_v01_CATGGCGTCTTGTATC-1	-0.160682	2.92443	6	0.485103
aim_ID104_v01_CATTCGCAGTTAACGA-1	5.25611	-3.25691	5	0.286276
aim_ID104_v01_CATTCGCCACGAAGCA-1	-0.694915	4.19521	6	0.404135
aim_ID104_v01_CATTCGCTCGAACGGA-1	2.82196	-1.34735	9	0.444386
aim_ID104_v01_CCAATCCAGAAACGAG-1	2.25134	-3.17008	4	-0.0177544
aim_ID104_v01_CCAATCCCACAAGCCC-1	-1.91471	-1.79764	7	-0.210503
aim_ID104_v01_CCAATCCCACCACCAG-1	-8.80902	0.123065	2	0.175317
aim_ID104_v01_CCAATCCCATCACAAC-1	2.8062	2.72248	1	0.967109
aim_ID104_v01_CCAATCCCATCGGACC-1	-2.83027	-3.52877	7	-0.224096
aim_ID104_v01_CCAATCCTCACTGGGC-1	2.55557	0.600767	9	0.613667
aim_ID104_v01_CCAATCCTCAGTCCCT-1	4.34407	-4.89518	5	-0.0704507
aim_ID104_v01_CCAATCCTCATTGCCC-1	3.97818	-4.1901	4	-0.116392
aim_ID104_v01_CCACCTAAGGGATGGG-1	5.45794	-4.55719	5	0.114769
aim_ID104_v01_CCACCTACAAGCTGGA-1	4.31682	-1.25539	3	0.730373
aim_ID104_v01_CCACCTACACATAACC-1	5.75155	-3.44119	5	0.520571
aim_ID104_v01_CCACCTAGTACAGCAG-1	-2.95944	-0.263172	7	0.430352
aim_ID104_v01_CCACCTATCAGTTCGA-1	-0.873764	2.43158	6	0.280062
aim_ID104_v01_CCACGGAAGATCACGG-1	-8.94598	-2.09295	2	-0.0233561
aim_ID104_v01_CCACGGAAGGCCATAG-1	5.1815	-1.26784	3	0.844833
aim_ID104_v01_CCACGGATCGAATGCT-1	3.81254	-2.21686	3	0.580449
aim_ID104_v01_CCACGGATCTCTAGGA-1	1.92769	-3.14099	4	-0.105095
aim_ID104_v01_CCACTACAGCTAACTC-1	-2.09904	0.560266	7	0.323674
aim_ID104_v01_CCACTACAGCTGTCTA-1	5.91013	-2.95917	5	0.399217
aim_ID104_v01_CCACTACCATTACCTT-1	-2.29873	-3.57084	7	-0.127443
aim_ID104_v01_CCACTACTCTGCAAGT-1	6.22266	-1.92102	5	0.753267
aim_ID104_v01_CCAGCGACAGCGAACA-1	2.58739	-1.08799	9	0.331291
aim_ID104_v01_CCAGCGACAGGACCCT-1	4.0626	-1.25417	3	0.968444
aim_ID104_v01_CCAGCGATCAACACTG-1	5.6005	-1.04012	3	1.23262
aim_ID104_v01_CCAGCGATCGTCACGG-1	3.57653	0.509647	3	0.512441
aim_ID104_v01_CCAGCGATCTTGTCAT-1	-8.07162	1.96835	2	0.262718
aim_ID104_v01_CCATGTCAGGTAGCCA-1	6.36918	-0.0364027	3	1.01974
aim_ID104_v01_CCATGTCCACATTCGA-1	-2.46119	2.19986	7	0.525096
aim_ID104_v01_CCATGTCTCAGGCCCA-1	3.31741	-2.64257	4	0.221569
aim_ID104_v01_CCATGTCTCGAATGGG-1	2.28708	1.79905	5	0.743736
aim_ID104_v01_CCATGTCTCTAGCACA-1	-6.73202	0.961107	2	0.155253
aim_ID104_v01_CCATTCGGTCTTTCAT-1	-2.4092	-2.29523	7	0.230217
aim_ID104_v01_CCCAATCAGCCATCGC-1	0.497588	-3.55412	4	-0.310424
aim_ID104_v01_CCCAATCCAACACCTA-1	4.80696	-3.72931	5	0.618596
aim_ID104_v01_CCCAATCCATCCTAGA-1	2.26	-4.23672	4	0.051979
aim_ID104_v01_CCCAATCGTCGGCACT-1	-2.38127	-1.89459	7	-0.0290146
aim_ID104_v01_CCCAATCGTGTGCGTC-1	0.953198	-4.13378	4	-0.187403
aim_ID104_v01_CCCAATCTCCACGCAG-1	3.59881	-4.65902	4	0.262461
aim_ID104_v01_CCCAGTTAGCGGCTTC-1	2.48803	-1.79237	9	0.163537
aim_ID104_v01_CCCAGTTCAATGAAAC-1	6.30001	-2.06473	5	1.78655
aim_ID104_v01_CCCAGTTCACCTGGTG-1	5.78394	-3.59605	5	0.517404
aim_ID104_v01_CCCATACTCTGCAGTA-1	4.88582	-1.26164	3	1.24508
aim_ID104_v01_CCCTCCTCAATGGACG-1	4.80981	1.86831	1	1.28883
aim_ID104_v01_CCCTCCTCAGTTCATG-1	3.62612	1.79447	1	0.938346
aim_ID104_v01_CCGGGATAGCTAAACA-1	1.72437	-5.08765	4	-0.268784
aim_ID104_v01_CCGGGATGTCTGCCAG-1	3.13162	-4.65166	4	-0.0719594
aim_ID104_v01_CCGGGATTCGGATGTT-1	-1.08607	3.15963	6	0.219051
aim_ID104_v01_CCGGTAGCAAACCTAC-1	4.17923	-5.52094	5	-0.102277
aim_ID104_v01_CCGGTAGCAGATCTGT-1	3.99194	-3.13982	4	0.274788
aim_ID104_v01_CCGGTAGGTAAACGCG-1	1.92555	0.268258	9	0.563388
aim_ID104_v01_CCGGTAGGTATCAGTC-1	3.2121	-2.76814	3	0.235595
aim_ID104_v01_CCGGTAGGTCTCACCT-1	5.36342	-2.16458	5	0.527136
aim_ID104_v01_CCGGTAGGTGTATGGG-1	4.43204	-1.84259	3	0.527111
aim_ID104_v01_CCGTACTCATAGACTC-1	-2.25407	3.01625	6	0.222066
aim_ID104_v01_CCGTGGAAGATAGCAT-1	-3.40222	-0.23344	7	0.306037
aim_ID104_v01_CCGTGGACATGTCGAT-1	5.57149	-4.80842	5	0.107701
aim_ID104_v01_CCGTTCACATCCGCGA-1	5.9912	2.01514	1	1.80506
aim_ID104_v01_CCTAAAGAGATGTTAG-1	5.03749	-4.59607	5	0.237659
aim_ID104_v01_CCTAAAGTCATGTAGC-1	2.90646	-2.08483	9	0.181034
aim_ID104_v01_CCTACACAGATGTAAC-1	-8.94762	-0.199293	2	-0.134517
aim_ID104_v01_CCTACACAGGACACCA-1	3.40569	2.32407	1	1.21099
aim_ID104_v01_CCTACACAGTCAAGCG-1	1.53947	-1.06792	9	0.194429
aim_ID104_v01_CCTACACGTTCGTTGA-1	4.57362	-4.15367	5	0.115852
aim_ID104_v01_CCTACACTCAACGGGA-1	3.30067	-3.7988	4	0.232383
aim_ID104_v01_CCTACACTCAGTCCCT-1	-1.27745	3.24024	6	0.273383
aim_ID104_v01_CCTACCACAGCTGCTG-1	5.49942	-2.86239	5	0.398349
aim_ID104_v01_CCTAGCTGTCAGATAA-1	1.76299	1.71759	1	0.0634437
aim_ID104_v01_CCTAGCTGTTGTGGAG-1	1.39069	-3.30511	4	-0.327398
aim_ID104_v01_CCTATTAAGGCCATAG-1	-4.92291	3.49868	8	0.659212
aim_ID104_v01_CCTATTAGTCTAGCGC-1	5.41876	-4.46299	5	0.0515998
aim_ID104_v01_CCTATTATCGGGAGTA-1	5.51427	-2.63321	5	0.373072
aim_ID104_v01_CCTCAGTAGAAACGAG-1	1.37326	-0.527583	9	0.510498
aim_ID104_v01_CCTCAGTAGAAGGTGA-1	-0.515246	2.83718	6	0.156913
aim_ID104_v01_CCTCAGTAGTGTACCT-1	5.68899	-4.90956	5	0.460699
aim_ID104_v01_CCTCAGTCATTTCAGG-1	4.33138	-4.97579	5	0.112122
aim_ID104_v01_CCTCAGTGTCTCTTAT-1	2.21221	0.324365	9	0.219476
aim_ID104_v01_CCTCAGTTCCTGTAGA-1	5.89049	-3.34101	5	0.307325
aim_ID104_v01_CCTCTGAAGGGAACGG-1	-1.78598	4.43313	6	0.816953
aim_ID104_v01_CCTCTGAGTAGATTAG-1	6.4404	-1.35131	5	0.678186
aim_ID104_v01_CCTTACGAGTGAAGTT-1	2.07794	-3.15664	4	0.233923
aim_ID104_v01_CCTTACGGTAAGGGAA-1	-5.49844	3.22531	8	0.712794
aim_ID104_v01_CCTTCCCAGTGCAAGC-1	1.96629	-2.89985	4	0.142669
aim_ID104_v01_CCTTCCCCACAGGCCT-1	3.86707	2.4809	1	0.369287
aim_ID104_v01_CCTTCCCGTGATAAGT-1	1.64951	0.712661	9	0.51543
aim_ID104_v01_CCTTCCCTCCGTTGCT-1	-2.29778	5.41732	6	0.424415
aim_ID104_v01_CCTTCGAAGGCAATTA-1	4.44793	-3.52868	5	0.313352
aim_ID104_v01_CCTTCGAGTACCATCA-1	2.64146	-3.13325	9	0.185205
aim_ID104_v01_CCTTCGAGTCGATTGT-1	6.44878	0.240207	3	1.16724
aim_ID104_v01_CCTTCGAGTTCTGGTA-1	5.73838	-4.64976	5	0.016741
aim_ID104_v01_CCTTCGAGTTGATTGC-1	4.755	-3.73569	5	0.0961058
aim_ID104_v01_CCTTCGATCTGCTGTC-1	4.11128	-2.62242	9	0.322802
aim_ID104_v01_CCTTTCTAGATCTGCT-1	2.20597	-5.25903	4	-0.195164
aim_ID104_v01_CCTTTCTAGCCAGTTT-1	2.71098	-2.01948	9	0.327279
aim_ID104_v01_CCTTTCTTCCTTTACA-1	1.08249	3.30519	1	0.892668
aim_ID104_v01_CGAACATAGTCAAGCG-1	6.17948	-2.63151	5	0.36992
aim_ID104_v01_CGAACATCAAACCTAC-1	-2.26874	-2.21431	7	-0.275322
aim_ID104_v01_CGAACATGTGCACTTA-1	4.71165	1.66745	1	0.768383
aim_ID104_v01_CGAATGTAGAACAACT-1	6.19786	-0.82152	3	0.752197
aim_ID104_v01_CGAATGTCAAGTTAAG-1	4.0995	-2.87082	3	0.365419
aim_ID104_v01_CGAATGTGTCCGAACC-1	5.31863	3.11202	1	1.29126
aim_ID104_v01_CGACCTTAGACACGAC-1	2.69964	-4.54096	4	-0.0163809
aim_ID104_v01_CGACCTTAGGTGGGTT-1	3.53909	-0.052537	5	0.599579
aim_ID104_v01_CGACCTTCAGGATTGG-1	3.51097	-2.32102	9	0.188102
aim_ID104_v01_CGACCTTCATCACAAC-1	0.980204	6.08371	10	0.325564
aim_ID104_v01_CGACCTTGTTAAGAAC-1	5.05713	-2.10002	5	0.389934
aim_ID104_v01_CGACCTTGTTCTGAAC-1	-2.07655	3.32181	1	0.768815
aim_ID104_v01_CGACTTCAGAGCTGGT-1	4.15741	0.976407	1	1.40884
aim_ID104_v01_CGACTTCCACACGCTG-1	-3.06544	-3.20632	7	-0.115369
aim_ID104_v01_CGACTTCGTGGCAAAC-1	4.95942	-1.16237	3	1.10911
aim_ID104_v01_CGAGAAGCAATACGCT-1	-2.90316	3.10015	6	0.320376
aim_ID104_v01_CGAGAAGCAGCTCGCA-1	-2.60649	-0.706131	7	0.146718
aim_ID104_v01_CGAGAAGCAGCTGTAT-1	-4.10937	-0.0829234	8	0.167414
aim_ID104_v01_CGAGCACAGCAGGCTA-1	5.58488	0.557339	3	1.02254
aim_ID104_v01_CGAGCACAGCTACCGC-1	4.01389	-5.55698	5	-0.116299
aim_ID104_v01_CGAGCACGTTAAGAAC-1	5.85591	-3.74292	5	0.487528
aim_ID104_v01_CGAGCCATCACGATGT-1	1.27215	-3.14674	9	-0.0765856
aim_ID104_v01_CGATCGGAGATAGTCA-1	6.32841	-2.32451	5	0.7393
aim_ID104_v01_CGATCGGAGTTATCGC-1	4.91716	-1.20472	3	0.922721
aim_ID104_v01_CGATCGGCAAAGAATC-1	1.45242	5.63997	10	0.525406
aim_ID104_v01_CGATCGGCAGTCGTGC-1	3.21947	2.88885	1	1.05867
aim_ID104_v01_CGATGGCAGGATGGAA-1	4.48081	-2.21378	3	0.100052
aim_ID104_v01_CGATGTAAGTGTCCCG-1	-5.2935	2.55837	8	0.48708
aim_ID104_v01_CGATGTACACAGGCCT-1	4.07362	-0.254422	3	0.880431
aim_ID104_v01_CGATTGAAGCACCGTC-1	0.542233	6.1056	10	0.514917
aim_ID104_v01_CGATTGAAGTCTCGGC-1	-4.65258	3.60439	8	0.439097
aim_ID104_v01_CGATTGAGTTATCACG-1	4.6145	-3.61722	5	0.268367
aim_ID104_v01_CGATTGATCAGGATCT-1	0.475392	5.06497	6	0.263396
aim_ID104_v01_CGATTGATCGACCAGC-1	4.68073	-4.56133	5	0.0813238
aim_ID104_v01_CGATTGATCTCGAGTA-1	5.32529	1.38928	1	1.24869
aim_ID104_v01_CGCCAAGAGAATCTCC-1	3.99456	-1.81454	3	0.460938
aim_ID104_v01_CGCCAAGCACACGCTG-1	2.53256	-0.472286	9	0.201382
aim_ID104_v01_CGCCAAGCACGAGAGT-1	2.2119	-0.380391	9	0.236925
aim_ID104_v01_CGCCAAGGTTCAACCA-1	-0.312445	0.0853657	11	0.447579
aim_ID104_v01_CGCGGTAAGCGATCCC-1	4.17718	-2.08562	3	0.522331
aim_ID104_v01_CGCGGTATCAAACCAC-1	2.45091	-4.68941	4	-0.0651833
aim_ID104_v01_CGCGGTATCGAATGCT-1	2.82549	-4.71277	4	-0.178626
aim_ID104_v01_CGCGTTTAGCACCGCT-1	1.78417	-2.02873	9	0.563872
aim_ID104_v01_CGCGTTTAGCCACGCT-1	0.307936	-3.71709	4	-0.20758
aim_ID104_v01_CGCGTTTTCACAACGT-1	1.71311	-1.18876	9	0.253618
aim_ID104_v01_CGCTATCGTAGCGTCC-1	1.36112	-1.27691	9	0.13843
aim_ID104_v01_CGCTATCTCACCTCGT-1	-1.13435	3.75379	6	0.265734
aim_ID104_v01_CGCTGGAAGGCGACAT-1	3.6746	-2.32825	3	0.303262
aim_ID104_v01_CGCTGGACACTAGTAC-1	4.96626	-1.33409	3	0.697654
aim_ID104_v01_CGCTGGACAGATGAGC-1	4.51566	2.52871	1	0.875407
aim_ID104_v01_CGCTTCAAGTTGAGAT-1	2.5315	-0.123772	9	0.299433
aim_ID104_v01_CGCTTCACACGTAAGG-1	1.52933	-1.32981	9	0.0521859
aim_ID104_v01_CGCTTCAGTCCGACGT-1	4.0231	2.4196	1	0.95541
aim_ID104_v01_CGCTTCATCCACGACG-1	4.85206	3.35796	1	1.57958
aim_ID104_v01_CGGACACAGACACGAC-1	-7.0241	2.07172	2	0.270074
aim_ID104_v01_CGGACACGTCCGCTGA-1	6.26188	-2.59539	5	0.58853
aim_ID104_v01_CGGACGTCAGCTTCGG-1	3.69219	-2.43981	3	0.541757
aim_ID104_v01_CGGACGTTCAGTCAGT-1	5.52326	-3.80162	5	0.0747
aim_ID104_v01_CGGACTGGTAGGCATG-1	5.51012	-4.24573	5	0.264922
aim_ID104_v01_CGGACTGGTTGTCTTT-1	5.02286	-5.39039	5	-0.0859368
aim_ID104_v01_CGGACTGTCTCGCATC-1	4.13805	-5.38551	5	-0.124563
aim_ID104_v01_CGGAGCTAGGAGTCTG-1	-3.01103	-3.70938	7	-0.298806
aim_ID104_v01_CGGAGCTAGGCTAGGT-1	-4.36588	0.528571	8	0.417016
aim_ID104_v01_CGGAGCTAGGGTTTCT-1	1.57239	6.79546	10	0.921726
aim_ID104_v01_CGGAGCTCACGGATAG-1	-1.68144	-2.69609	7	-0.105617
aim_ID104_v01_CGGAGCTTCACAACGT-1	1.48441	0.512363	9	0.139181
aim_ID104_v01_CGGAGCTTCTACCAGA-1	-4.7406	2.45962	8	0.510597
aim_ID104_v01_CGGAGTCAGAGACTAT-1	5.0192	0.464075	3	0.627658
aim_ID104_v01_CGGAGTCAGCCTATGT-1	-2.86002	0.0793106	7	0.128913
aim_ID104_v01_CGGAGTCGTCACAAGG-1	-2.04673	-1.58721	7	0.200123
aim_ID104_v01_CGGAGTCTCAACGAAA-1	4.84649	-1.24762	3	0.492717
aim_ID104_v01_CGGCTAGCACCAGATT-1	3.49374	-4.07201	4	0.0628458
aim_ID104_v01_CGGCTAGTCCTGCCAT-1	5.11691	-4.25376	5	0.422657
aim_ID104_v01_CGGTTAATCAGGCAAG-1	-1.69887	2.56714	6	0.334084
aim_ID104_v01_CGTAGCGAGCGCCTTG-1	-2.47802	-3.64576	7	-0.209057
aim_ID104_v01_CGTAGCGCATCACAAC-1	4.55564	-5.35825	5	-0.188515
aim_ID104_v01_CGTAGCGCATCCAACA-1	2.64767	-2.23454	9	0.480459
aim_ID104_v01_CGTAGCGTCCATGAGT-1	2.11456	1.85378	1	0.752143
aim_ID104_v01_CGTAGGCTCAACGCTA-1	-2.16314	-2.38712	7	0.115527
aim_ID104_v01_CGTCACTAGCTAAGAT-1	5.64936	-5.04226	5	-0.0604502
aim_ID104_v01_CGTCACTCAATCTGCA-1	1.26871	-1.45494	9	0.198588
aim_ID104_v01_CGTCACTGTTACGGAG-1	2.31492	-0.981619	9	0.124106
aim_ID104_v01_CGTCACTTCGGTCTAA-1	-4.70343	2.20424	8	0.567141
aim_ID104_v01_CGTCAGGAGGCCATAG-1	4.8639	1.99469	1	1.21982
aim_ID104_v01_CGTCAGGCAGGCTGAA-1	3.34276	-4.21583	4	-0.00363093
aim_ID104_v01_CGTCAGGTCTGCTTGC-1	-7.092	-1.22532	2	0.678921
aim_ID104_v01_CGTCCATAGCTAGTTC-1	1.34579	-4.24577	4	-0.141896
aim_ID104_v01_CGTCCATCACCTATCC-1	3.67584	-5.17996	4	0.090737
aim_ID104_v01_CGTCCATGTAATTGGA-1	1.61082	-2.91388	9	0.0489732
aim_ID104_v01_CGTCCATTCAGCTCTC-1	6.0544	-3.89679	5	0.18438
aim_ID104_v01_CGTCCATTCATTGCCC-1	4.3161	-2.76761	3	0.205306
aim_ID104_v01_CGTCCATTCTGCCCTA-1	4.00937	-5.5043	5	-0.303373
aim_ID104_v01_CGTCTACGTGATGTCT-1	-8.26942	0.561726	2	0.137893
aim_ID104_v01_CGTCTACTCGAATGCT-1	-4.59891	1.42655	8	0.311151
aim_ID104_v01_CGTGAGCAGCGCTCCA-1	-0.451318	3.50232	6	0.525233
aim_ID104_v01_CGTGAGCGTACAGACG-1	2.32329	-0.299933	9	0.160005
aim_ID104_v01_CGTGAGCGTTCCACGG-1	6.29803	-0.0732204	3	1.64547
aim_ID104_v01_CGTGTAACACAGCGTC-1	-2.51682	-2.36508	7	0.259534
aim_ID104_v01_CGTGTAAGTTAAGTAG-1	2.27188	-2.68443	9	0.128829
aim_ID104_v01_CGTGTAAGTTTGTGTG-1	5.45291	-3.98893	5	0.559191
aim_ID104_v01_CGTGTAATCCTCCTAG-1	-2.23466	-2.25531	7	-0.0773407
aim_ID104_v01_CGTGTCTAGAAACCAT-1	1.46786	-3.80775	4	-0.00404577
aim_ID104_v01_CGTGTCTAGGCGCTCT-1	2.57906	-0.963054	9	0.305808
aim_ID104_v01_CGTGTCTCAAAGCGGT-1	2.79669	-0.819654	3	0.382707
aim_ID104_v01_CGTGTCTCAAGACGTG-1	-4.64695	2.21004	8	0.563096
aim_ID104_v01_CGTGTCTCAGTCAGAG-1	5.19438	3.15256	1	1.33455
aim_ID104_v01_CGTGTCTGTACAGTGG-1	2.48497	-4.50836	4	-0.0564333
aim_ID104_v01_CGTGTCTGTACCGGCT-1	-4.48085	0.666965	8	0.418255
aim_ID104_v01_CGTGTCTGTTGCCTCT-1	6.37125	-2.60276	5	0.702662
aim_ID104_v01_CGTGTCTTCCTGTAGA-1	-2.15027	4.65745	6	0.574378
aim_ID104_v01_CGTTCTGAGAGACTTA-1	5.83299	-1.56638	5	1.31376
aim_ID104_v01_CGTTCTGGTGTTTGGT-1	3.89776	-4.81602	5	0.19767
aim_ID104_v01_CGTTGGGAGCTGAACG-1	-2.4285	-3.48657	7	-0.232384
aim_ID104_v01_CGTTGGGCAGTCTTCC-1	1.52762	-1.53043	9	0.094758
aim_ID104_v01_CGTTGGGCATCAGTAC-1	-7.81106	0.0243763	2	0.368406
aim_ID104_v01_CGTTGGGTCGCTGATA-1	3.93125	0.919151	3	0.466659
aim_ID104_v01_CGTTGGGTCTATCCCG-1	1.76476	6.08205	9	0.280867
aim_ID104_v01_CTAAGACTCGCGTAGC-1	3.93139	1.98769	1	1.28724
aim_ID104_v01_CTAATGGCATTTCACT-1	6.39242	0.617549	3	0.901623
aim_ID104_v01_CTAATGGGTCGGCTCA-1	5.37584	-1.46277	3	0.453843
aim_ID104_v01_CTAATGGGTGATGATA-1	4.51959	1.52858	1	0.830427
aim_ID104_v01_CTACACCAGAATTGTG-1	0.550367	0.35706	11	0.260731
aim_ID104_v01_CTACACCCAAAGTCAA-1	2.01888	-4.97781	4	-0.031949
aim_ID104_v01_CTACACCCATAGACTC-1	4.41892	-2.11813	3	0.536237
aim_ID104_v01_CTACACCCATGAGCGA-1	6.21733	2.15622	1	1.66125
aim_ID104_v01_CTACACCCATGTTGAC-1	2.44022	-2.17205	9	0.466886
aim_ID104_v01_CTACACCGTACATGTC-1	2.77951	-2.20355	9	0.365637
aim_ID104_v01_CTACATTAGTGTACCT-1	4.04503	-2.7087	9	0.683963
aim_ID104_v01_CTACCCAAGATTACCC-1	5.40592	-2.53482	5	0.744472
aim_ID104_v01_CTACCCAGTCACTTCC-1	3.19602	2.69287	1	1.29594
aim_ID104_v01_CTACCCATCTGAGGGA-1	0.654361	-4.07819	4	-0.133866
aim_ID104_v01_CTACGTCAGTGCCATT-1	3.95698	2.86016	1	1.22804
aim_ID104_v01_CTACGTCGTTCCATGA-1	-2.99426	3.01749	8	0.39361
aim_ID104_v01_CTAGAGTAGCATCATC-1	3.60895	1.96587	1	1.08318
aim_ID104_v01_CTAGAGTTCAACGGGA-1	3.93033	-3.35757	4	0.14839
aim_ID104_v01_CTAGAGTTCTCCAACC-1	0.970988	1.6715	1	0.483069
aim_ID104_v01_CTAGCCTAGCTGTTCA-1	1.28171	-1.71497	9	0.342598
aim_ID104_v01_CTAGCCTGTAAAGGAG-1	2.1493	-4.15591	4	-0.146354
aim_ID104_v01_CTAGCCTGTCTCACCT-1	2.94206	2.781	1	0.817851
aim_ID104_v01_CTAGCCTGTTGTTTGG-1	-4.87707	3.4419	8	0.661712
aim_ID104_v01_CTAGCCTTCCAAACTG-1	4.07039	-1.94309	3	0.302741
aim_ID104_v01_CTAGTGAAGCGTTTAC-1	3.13588	-2.95017	4	-0.11026
aim_ID104_v01_CTAGTGAAGTACGACG-1	-1.03241	4.14311	6	0.553051
aim_ID104_v01_CTAGTGACACTAGTAC-1	1.97629	6.91963	10	0.242147
aim_ID104_v01_CTAGTGACAGCCTTTC-1	2.96373	-3.21445	4	0.0168006
aim_ID104_v01_CTAGTGACATAGACTC-1	4.16687	-3.1145	5	0.260727
aim_ID104_v01_CTAGTGACATCAGTCA-1	5.45307	0.729232	3	1.38679
aim_ID104_v01_CTAGTGAGTAAGGGCT-1	2.42338	-1.90251	9	0.355611
aim_ID104_v01_CTAGTGATCTGCTGCT-1	5.21231	-2.74094	5	0.336844
aim_ID104_v01_CTCACACAGGCTAGCA-1	1.69364	-3.0914	4	-0.0765333
aim_ID104_v01_CTCACACCAACGATCT-1	4.6003	-3.97855	5	0.504489
aim_ID104_v01_CTCACACCAATCAGAA-1	6.14407	-0.830336	3	0.525693
aim_ID104_v01_CTCAGAAAGCAGACTG-1	2.54696	-1.02835	9	0.361552
aim_ID104_v01_CTCAGAATCACCTCGT-1	5.85044	-2.08361	5	0.884265
aim_ID104_v01_CTCAGAATCTACTCAT-1	-1.37621	3.97136	6	0.54408
aim_ID104_v01_CTCATTACAGCCACCA-1	4.76966	-0.938493	3	1.32235
aim_ID104_v01_CTCATTAGTGTTGGGA-1	3.16842	-4.42567	4	-0.0307782
aim_ID104_v01_CTCCTAGCACGGACAA-1	-7.89274	1.16388	2	0.233467
aim_ID104_v01_CTCGAAAAGTCTCAAC-1	4.5362	1.07748	3	0.605876
aim_ID104_v01_CTCGAAACACGAGAGT-1	4.46863	1.89439	1	1.28032
aim_ID104_v01_CTCGAAATCAATACCG-1	-3.31454	1.89256	8	0.355274
aim_ID104_v01_CTCGAGGCAAGGGTCA-1	0.960942	-3.88204	4	-0.072651
aim_ID104_v01_CTCGAGGTCTTTACGT-1	5.63855	-0.339425	3	0.935199
aim_ID104_v01_CTCGGAGAGAACTCGG-1	1.85097	6.6705	10	0.984458
aim_ID104_v01_CTCGGGACATGGGACA-1	-4.46294	3.36401	8	0.571547
aim_ID104_v01_CTCGTACAGCGCTTAT-1	-2.9996	-3.08463	7	0.0108335
aim_ID104_v01_CTCGTACGTAGCAAAT-1	4.11284	-3.63208	9	0.140957
aim_ID104_v01_CTCGTACGTTTGCATG-1	5.91678	-3.96241	5	0.095302
aim_ID104_v01_CTCGTACTCACGATGT-1	1.43635	-1.96317	9	0.180465
aim_ID104_v01_CTCGTACTCCCTCTTT-1	3.23332	-4.91224	4	-0.113595
aim_ID104_v01_CTCGTACTCGTCCAGG-1	6.03265	-0.490014	3	0.737552
aim_ID104_v01_CTCGTCAAGTGGAGAA-1	1.84892	-4.76198	4	-0.111871
aim_ID104_v01_CTCGTCACACGACGAA-1	-2.11725	-1.56407	7	-0.156523
aim_ID104_v01_CTCTACGGTCGCATCG-1	4.17676	3.29454	1	1.15625
aim_ID104_v01_CTCTACGGTTTGACTG-1	5.33915	-2.38483	5	0.619675
aim_ID104_v01_CTCTGGTCAGACAAGC-1	1.82516	-5.23064	4	-0.0335789
aim_ID104_v01_CTCTGGTGTAAGTTCC-1	4.96337	-1.59786	3	0.457999
aim_ID104_v01_CTCTGGTGTACTCAAC-1	4.6446	-0.440091	3	0.951173
aim_ID104_v01_CTCTGGTTCTCGAGTA-1	-0.759698	2.8475	6	0.563256
aim_ID104_v01_CTGAAACAGCTGAACG-1	-9.1853	-0.33672	2	0.197711
aim_ID104_v01_CTGAAACGTGACAAAT-1	0.425618	6.06072	10	0.36083
aim_ID104_v01_CTGAAACTCGGACAAG-1	3.23888	2.27491	1	1.38652
aim_ID104_v01_CTGAAGTGTCTCTTTA-1	2.9689	-1.74325	9	0.218238
aim_ID104_v01_CTGATAGAGACTGGGT-1	-1.70538	5.48875	6	0.657625
aim_ID104_v01_CTGATAGCAGCTGCAC-1	3.5433	-1.58947	3	0.960051
aim_ID104_v01_CTGATCCCACAACGTT-1	2.28169	-2.13883	9	0.0816349
aim_ID104_v01_CTGATCCCACAACTGT-1	1.69579	-2.31114	9	0.0584603
aim_ID104_v01_CTGATCCCACGACTCG-1	-2.91035	1.20594	7	0.278739
aim_ID104_v01_CTGATCCCAGCATACT-1	4.25817	1.91062	1	0.974308
aim_ID104_v01_CTGATCCGTCCTCTTG-1	1.39802	-2.98504	9	0.00715084
aim_ID104_v01_CTGATCCTCGTAGATC-1	2.39054	-5.20309	4	-0.121601
aim_ID104_v01_CTGCCTAAGAGCTATA-1	-2.32394	-1.71309	7	-0.0465479
aim_ID104_v01_CTGCCTAGTGCACTTA-1	2.12683	-5.08557	4	-0.13681
aim_ID104_v01_CTGCGGAAGCGTAATA-1	3.58618	-4.08089	4	-0.0268909
aim_ID104_v01_CTGCGGACAAGTACCT-1	5.68154	-4.71861	5	0.35064
aim_ID104_v01_CTGCGGACAATAGCAA-1	3.67852	-4.20088	4	-0.117941
aim_ID104_v01_CTGCGGACAGGAATGC-1	1.7909	-4.60323	4	-0.18652
aim_ID104_v01_CTGCGGAGTCAAAGCG-1	3.48167	-4.8875	4	-0.30261
aim_ID104_v01_CTGCGGATCCCTAATT-1	1.62688	-0.394509	9	0.252474
aim_ID104_v01_CTGGTCTAGTCGAGTG-1	-2.02974	5.33422	6	0.668637
aim_ID104_v01_CTGGTCTCACGAGAGT-1	-2.23985	5.58299	6	0.754175
aim_ID104_v01_CTGTGCTAGCATGGCA-1	2.26862	-0.490172	9	0.330268
aim_ID104_v01_CTGTGCTTCCGTCAAA-1	-2.94618	-0.0825909	7	0.428479
aim_ID104_v01_CTGTTTACACCCATTC-1	4.3083	3.76059	1	0.886616
aim_ID104_v01_CTTAACTAGAGTAAGG-1	0.471142	-3.70704	4	-0.153826
aim_ID104_v01_CTTAACTCAGACACTT-1	2.56794	-2.21618	9	0.348648
aim_ID104_v01_CTTAACTGTAAACACA-1	4.86579	-2.79612	5	0.51854
aim_ID104_v01_CTTAACTGTTGGTTTG-1	3.37223	-1.44264	3	0.160907
aim_ID104_v01_CTTAACTTCAGAAATG-1	-9.0269	1.24897	2	0.323518
aim_ID104_v01_CTTAACTTCCGAATGT-1	3.69028	-0.175338	3	0.762242
aim_ID104_v01_CTTAACTTCTCAACTT-1	4.7794	1.98719	1	1.28669
aim_ID104_v01_CTTACCGAGAGTGACC-1	-1.50461	3.9202	6	0.383997
aim_ID104_v01_CTTACCGGTCACTGGC-1	1.93664	-0.50827	9	0.112772
aim_ID104_v01_CTTACCGTCATCATTC-1	-1.29158	1.6536	6	0.241357
aim_ID104_v01_CTTAGGAAGATATACG-1	5.58344	-4.08856	5	0.432533
aim_ID104_v01_CTTAGGAGTACAGACG-1	1.67798	-1.66053	9	0.0719956
aim_ID104_v01_CTTCTCTCAGTGACAG-1	3.40723	-3.88589	4	0.0521792
aim_ID104_v01_CTTCTCTGTCGAGTTT-1	2.89117	3.25291	1	0.918186
aim_ID104_v01_CTTCTCTGTTGACGTT-1	-4.38505	1.67853	8	0.300955
aim_ID104_v01_CTTCTCTTCACATGCA-1	5.01878	-4.92334	5	-0.0360487
aim_ID104_v01_CTTGGCTAGGGTGTGT-1	3.64544	-5.52526	5	-0.0326305
aim_ID104_v01_CTTGGCTCACGGTAGA-1	-1.37324	5.05848	6	0.736488
aim_ID104_v01_CTTGGCTTCAGTTTGG-1	-1.76764	-2.0567	7	-0.223981
aim_ID104_v01_CTTTGCGAGTACCGGA-1	-1.51248	3.88951	6	0.815322
aim_ID104_v01_CTTTGCGCAAGTTGTC-1	1.67028	-3.85163	4	-0.370986
aim_ID104_v01_CTTTGCGCACAGTCGC-1	-2.11715	3.12718	11	0.92967
aim_ID104_v01_CTTTGCGCACATCTTT-1	5.67111	-5.17758	5	-0.238874
aim_ID104_v01_CTTTGCGCACCGAATT-1	4.98732	-2.79863	5	0.354947
aim_ID104_v01_CTTTGCGCACGGCTAC-1	5.80304	-2.4515	5	0.891242
aim_ID104_v01_CTTTGCGGTTTGCATG-1	1.20319	-3.44317	4	0.264458
aim_ID104_v01_CTTTGCGTCGGGAGTA-1	-7.66441	2.37789	2	0.52883
aim_ID104_v01_CTTTGCGTCTCGTATT-1	-5.37753	3.17057	8	0.549702
aim_ID104_v01_GAAACTCGTCTGCAAT-1	1.60084	-0.333333	9	0.213452
aim_ID104_v01_GAAACTCTCAGTGTTG-1	-3.97891	2.94191	8	0.557741
aim_ID104_v01_GAAATGAGTGGCTCCA-1	-2.33542	3.19983	6	0.58729
aim_ID104_v01_GAACATCAGTGTACGG-1	-1.96234	-1.92763	7	0.161062
aim_ID104_v01_GAACATCTCACCCTCA-1	5.02321	1.88887	1	1.16604
aim_ID104_v01_GAACATCTCGCACTCT-1	-2.89556	-0.501086	7	0.401254
aim_ID104_v01_GAACCTATCGTTGACA-1	5.08585	-3.33667	5	0.372187
aim_ID104_v01_GAACGGACAAGAGTCG-1	2.04296	-2.91428	4	0.28602
aim_ID104_v01_GAACGGACAATAGCAA-1	6.05118	-2.88298	5	0.600303
aim_ID104_v01_GAACGGAGTATGAATG-1	1.52321	-2.21281	9	-0.109753
aim_ID104_v01_GAACGGATCCCATTTA-1	5.39064	-0.00534662	3	1.3708
aim_ID104_v01_GAACGGATCTCGCTTG-1	4.64725	-0.532886	3	0.56525
aim_ID104_v01_GAAGCAGAGTACGATA-1	-9.6499	1.64977	2	0.137618
aim_ID104_v01_GAAGCAGCAACACCTA-1	5.31456	-5.05591	5	0.0981563
aim_ID104_v01_GAAGCAGTCAGCTCGG-1	-3.85248	2.7421	8	0.31267
aim_ID104_v01_GAAGCAGTCTGGAGCC-1	4.82215	2.12426	1	1.10025
aim_ID104_v01_GAATAAGGTTGGTGGA-1	5.25831	-1.08892	3	0.124343
aim_ID104_v01_GAATGAAGTACCGTAT-1	4.89483	-3.33424	5	0.595817
aim_ID104_v01_GAATGAAGTTCCACAA-1	-2.2593	-1.50873	7	-0.116463
aim_ID104_v01_GAATGAATCAGAGCTT-1	1.44314	-3.83181	4	-0.0631586
aim_ID104_v01_GAATGAATCTCCTATA-1	1.74749	0.472879	9	-0.0645753
aim_ID104_v01_GACACGCAGTACTTGC-1	3.71255	-3.53965	4	0.277682
aim_ID104_v01_GACACGCCAAAGTCAA-1	-3.29232	-0.270897	7	0.181
aim_ID104_v01_GACCAATCAAGGACAC-1	5.79554	0.485787	3	1.75602
aim_ID104_v01_GACCAATCACAGCGTC-1	2.50842	-3.98026	4	-0.0765511
aim_ID104_v01_GACCAATCACAGTCGC-1	-1.79253	3.62715	6	0.596113
aim_ID104_v01_GACCAATGTACAAGTA-1	4.29177	-5.27595	5	-0.0676294
aim_ID104_v01_GACCAATGTGCAGACA-1	3.86952	0.472502	3	0.925847
aim_ID104_v01_GACCAATTCCTAGAAC-1	-2.36687	-2.59369	7	-0.0688945
aim_ID104_v01_GACCTGGAGGATGGTC-1	6.11145	-3.04058	5	0.411812
aim_ID104_v01_GACCTGGCATCGATGT-1	-4.10188	0.678502	8	0.468564
aim_ID104_v01_GACGCGTGTTGGTTTG-1	5.75334	-0.122212	3	1.39747
aim_ID104_v01_GACGGCTAGTCCCACG-1	2.17877	-2.66131	9	0.0699075
aim_ID104_v01_GACGGCTAGTGCTGCC-1	1.54398	-4.01078	4	-0.204277
aim_ID104_v01_GACGGCTCAAGCCGTC-1	-1.30164	3.78767	6	0.640395
aim_ID104_v01_GACGTGCCAGCCTGTG-1	4.04742	-4.57572	5	0.120314
aim_ID104_v01_GACGTGCCAGCTGGCT-1	5.95933	0.793635	3	1.70514
aim_ID104_v01_GACGTGCCATCACAAC-1	-0.168538	4.04021	1	0.781744
aim_ID104_v01_GACGTTAAGACCGGAT-1	-6.6243	0.382786	2	0.317146
aim_ID104_v01_GACGTTAAGGAATCGC-1	5.98707	1.96477	1	1.51278
aim_ID104_v01_GACGTTATCACATGCA-1	5.36883	0.694157	3	0.655444
aim_ID104_v01_GACGTTATCTTGGGTA-1	-0.0483443	-0.0921474	11	0.169309
aim_ID104_v01_GACTAACCAGGTCCAC-1	2.17797	-4.9859	4	-0.130924
aim_ID104_v01_GACTAACCATGTCGAT-1	4.56627	1.6387	1	1.38532
aim_ID104_v01_GACTAACGTACAGTTC-1	3.52708	-3.44259	4	0.00680698
aim_ID104_v01_GACTAACGTATGAATG-1	2.76743	1.39097	5	1.01059
aim_ID104_v01_GACTACAAGGGTATCG-1	-3.13614	-0.111138	7	0.0201648
aim_ID104_v01_GACTACACAATAACGA-1	3.24461	-1.43031	3	0.425779
aim_ID104_v01_GACTGCGAGAATAGGG-1	1.91908	-3.15613	4	0.0585769
aim_ID104_v01_GACTGCGCATGGATGG-1	-2.16982	-1.88804	7	0.0625536
aim_ID104_v01_GACTGCGGTCGAGATG-1	4.63472	-5.2148	5	0.0936703
aim_ID104_v01_GACTGCGGTCTCCCTA-1	-2.96735	1.16984	7	0.430539
aim_ID104_v01_GAGTCCGAGACCTTTG-1	-2.69336	-2.72325	7	0.119919
aim_ID104_v01_GAGTCCGCAAACAACA-1	2.96443	-3.40894	4	0.0161116
aim_ID104_v01_GAGTCCGCATTAGGCT-1	1.86158	-3.37445	4	0.0372529
aim_ID104_v01_GAGTCCGCATTCACTT-1	1.5224	1.90504	1	0.498214
aim_ID104_v01_GATCAGTAGACTCGGA-1	3.65613	-0.968015	3	0.619988
aim_ID104_v01_GATCAGTAGAGAGCTC-1	5.36384	-2.57658	5	0.768058
aim_ID104_v01_GATCAGTAGCGTGTCC-1	-1.57015	5.77492	6	0.279108
aim_ID104_v01_GATCGATCAATGAATG-1	-2.87517	-2.96237	7	0.186803
aim_ID104_v01_GATCGATCATCGATTG-1	4.8405	-5.16419	5	-0.145756
aim_ID104_v01_GATCGATTCTACTTAC-1	-8.32444	1.28739	2	0.33262
aim_ID104_v01_GATCGCGGTATCACCA-1	4.76638	-2.53397	3	0.621865
aim_ID104_v01_GATCGCGGTCAATGTC-1	2.91006	-3.3123	4	0.141158
aim_ID104_v01_GATCGCGTCGACCAGC-1	5.6829	2.12696	1	0.715382
aim_ID104_v01_GATCGTAAGCTAACAA-1	4.15327	-3.80247	5	0.5419
aim_ID104_v01_GATCGTAAGGAGTAGA-1	4.64932	2.55712	1	1.28667
aim_ID104_v01_GATCGTAAGTCAAGGC-1	1.23293	-3.01919	4	-0.0411065
aim_ID104_v01_GATCGTATCAGAGGTG-1	2.20871	-4.92678	4	-0.207516
aim_ID104_v01_GATCTAGAGGACATTA-1	-3.44073	0.781333	8	0.24415
aim_ID104_v01_GATCTAGCAGGGTTAG-1	-1.65198	2.27115	6	0.345571
aim_ID104_v01_GATCTAGGTCTTTCAT-1	-1.70526	4.25846	6	0.517302
aim_ID104_v01_GATCTAGTCGTTGCCT-1	-0.63575	4.32122	6	0.596968
aim_ID104_v01_GATGAGGCAGTAACGG-1	1.16939	-4.2338	4	-0.169485
aim_ID104_v01_GATGAGGGTCCGACGT-1	-0.300134	4.55272	6	0.247316
aim_ID104_v01_GATGAGGGTCGAAAGC-1	3.26298	-4.87434	4	0.00920714
aim_ID104_v01_GATGCTAGTGCTTCTC-1	-3.34776	-0.144976	7	0.167777
aim_ID104_v01_GATTCAGAGAAGAAGC-1	-1.44972	2.05051	6	0.15856
aim_ID104_v01_GATTCAGAGTGCCATT-1	3.04991	-3.19835	4	0.357351
aim_ID104_v01_GATTCAGCAATAAGCA-1	-1.68508	2.18559	6	0.312221
aim_ID104_v01_GATTCAGTCGTACCGG-1	-1.9643	3.17289	6	0.396238
aim_ID104_v01_GCAAACTAGAGTAAGG-1	4.50498	-3.12914	9	0.371106
aim_ID104_v01_GCAAACTAGGTGGGTT-1	3.06966	-3.13388	4	0.321492
aim_ID104_v01_GCAAACTTCTTTAGGG-1	1.60488	-0.272633	9	-0.0885037
aim_ID104_v01_GCAATCACAATTGCTG-1	5.75448	-1.88934	5	0.544438
aim_ID104_v01_GCAATCAGTGCGATAG-1	-1.1871	1.30495	9	0.186052
aim_ID104_v01_GCAATCATCGGATGGA-1	3.39264	-2.3145	9	0.242462
aim_ID104_v01_GCACTCTAGTTAGGTA-1	-4.16788	0.894542	8	0.400962
aim_ID104_v01_GCAGCCACAGTGACAG-1	4.97361	-5.0933	5	0.021751
aim_ID104_v01_GCAGCCAGTATCTGCA-1	2.85485	-4.4658	4	-0.0377751
aim_ID104_v01_GCAGCCAGTTTGCATG-1	6.52855	-2.36081	5	0.859927
aim_ID104_v01_GCAGTTAAGCTGATAA-1	0.248315	-1.33772	11	0.139798
aim_ID104_v01_GCAGTTAAGTGTTGAA-1	2.62009	-1.86218	9	0.57937
aim_ID104_v01_GCAGTTACACATAACC-1	5.24976	1.5896	3	0.962458
aim_ID104_v01_GCAGTTACACGCCAGT-1	5.85591	1.72292	1	1.48954
aim_ID104_v01_GCATACAAGGTGATAT-1	0.79737	5.71916	10	0.137933
aim_ID104_v01_GCATACATCTCTTATG-1	3.70895	0.879147	3	0.707666
aim_ID104_v01_GCATGATAGATGTAAC-1	-3.76635	-0.0604988	8	0.215855
aim_ID104_v01_GCATGATAGTGCGATG-1	4.78954	-4.72122	5	0.166593
aim_ID104_v01_GCATGATCACAAGACG-1	3.91916	-2.43074	3	0.453156
aim_ID104_v01_GCATGATCAGAGTGTG-1	-3.05537	-3.27667	7	-0.211606
aim_ID104_v01_GCATGATCAGCGAACA-1	-3.60701	-0.662946	7	-0.161732
aim_ID104_v01_GCATGATCATTCCTCG-1	6.1047	-2.41748	5	0.438447
aim_ID104_v01_GCATGATGTAATAGCA-1	0.0712251	0.631331	11	0.429839
aim_ID104_v01_GCATGATTCCTAGAAC-1	5.46102	0.126679	3	0.752916
aim_ID104_v01_GCATGATTCGCAAGCC-1	-2.26721	3.35641	6	0.474683
aim_ID104_v01_GCATGTAAGAGATGAG-1	-5.12924	2.1721	8	0.624832
aim_ID104_v01_GCCAAATAGCGTAGTG-1	-2.833	0.734111	7	0.212421
aim_ID104_v01_GCCAAATGTATATCCG-1	-2.83679	2.05645	1	0.951333
aim_ID104_v01_GCCAAATGTTATGTGC-1	-2.72499	3.33874	6	0.460699
aim_ID104_v01_GCCTCTAAGGAACTGC-1	-2.92353	-0.475427	7	0.186622
aim_ID104_v01_GCCTCTATCCGCGCAA-1	4.74747	-3.29948	5	0.486347
aim_ID104_v01_GCGACCAGTGGTACAG-1	-1.30884	3.50694	6	0.562899
aim_ID104_v01_GCGACCATCTATCGCC-1	1.86564	-0.912966	9	0.015151
aim_ID104_v01_GCGAGAATCGCAAACT-1	-0.644897	3.43918	6	0.494979
aim_ID104_v01_GCGCAGTGTACTTAGC-1	5.3987	-1.22635	5	1.23276
aim_ID104_v01_GCGCCAACACATTAGC-1	1.30368	-1.35727	9	-0.0398941
aim_ID104_v01_GCGCGATAGTGTTGAA-1	-1.53899	1.65824	6	0.291041
aim_ID104_v01_GCGCGATGTAAGGGCT-1	3.72675	-4.31086	4	0.362323
aim_ID104_v01_GCGCGATGTCTTGTCC-1	6.42905	-2.49319	5	0.982708
aim_ID104_v01_GCGCGATTCACATACG-1	1.5209	-2.19264	9	-0.0507393
aim_ID104_v01_GCGCGATTCGAATGGG-1	-1.98209	1.26929	6	0.196427
aim_ID104_v01_GCGGGTTAGGATGTAT-1	-6.77417	1.19643	2	0.426381
aim_ID104_v01_GCGGGTTAGGGCTTCC-1	5.50833	-5.31059	5	-0.0514056
aim_ID104_v01_GCGGGTTGTACATCCA-1	-4.68387	2.85057	8	0.514642
aim_ID104_v01_GCGGGTTTCCAATGGT-1	5.79439	-4.31383	5	-0.12624
aim_ID104_v01_GCTCCTAGTCACCTAA-1	4.21832	-3.67489	5	0.0587396
aim_ID104_v01_GCTCCTAGTCTTCTCG-1	5.57862	-2.65019	5	0.381126
aim_ID104_v01_GCTCCTATCACCTCGT-1	5.17857	1.85005	1	1.48861
aim_ID104_v01_GCTCTGTAGGTGTTAA-1	3.11917	-5.11892	4	-0.136277
aim_ID104_v01_GCTCTGTCACAGACTT-1	-1.63026	5.74333	6	0.50927
aim_ID104_v01_GCTCTGTCAGCCAATT-1	-0.99548	2.32989	6	0.31747
aim_ID104_v01_GCTCTGTCAGGATCGA-1	5.65501	-2.4614	5	0.616901
aim_ID104_v01_GCTCTGTTCCCTTGCA-1	5.78173	-4.43061	5	0.117524
aim_ID104_v01_GCTGCAGAGCGACGTA-1	2.01329	-1.67631	9	0.233347
aim_ID104_v01_GCTGCAGAGTGTCTCA-1	2.15151	-0.512448	9	0.21093
aim_ID104_v01_GCTGCAGCACCGATAT-1	-5.7971	0.801755	8	0.493687
aim_ID104_v01_GCTGCAGGTTTGTTTC-1	-3.17969	0.540201	7	0.366479
aim_ID104_v01_GCTGCGAAGCGTGAGT-1	2.66717	-5.08553	4	-0.0103542
aim_ID104_v01_GCTGCGAAGTCTCAAC-1	4.05564	2.16254	1	1.09233
aim_ID104_v01_GCTGCGACACCAGCAC-1	0.27253	-4.19205	4	-0.136905
aim_ID104_v01_GCTGCGATCCTACAGA-1	2.14395	6.61383	10	0.25786
aim_ID104_v01_GCTGCTTGTGCAACGA-1	6.64496	-0.593972	5	1.35068
aim_ID104_v01_GCTGGGTTCAGCATGT-1	1.39053	-2.71609	4	0.0544876
aim_ID104_v01_GCTTCCACAAGACGTG-1	4.76282	-2.07744	3	0.435261
aim_ID104_v01_GCTTCCATCGGATGTT-1	2.05395	0.0929954	9	0.306944
aim_ID104_v01_GCTTGAAAGCTCTCGG-1	-4.25523	1.24319	8	0.282487
aim_ID104_v01_GCTTGAACATTCCTCG-1	2.33269	-3.79205	4	-0.0165163
aim_ID104_v01_GCTTGAAGTATTCTCT-1	4.80201	1.44187	1	1.1867
aim_ID104_v01_GCTTGAAGTTAGAACA-1	5.83244	-2.34753	5	0.641025
aim_ID104_v01_GGAAAGCCATCTACGA-1	3.65563	1.72651	1	0.880107
aim_ID104_v01_GGAAAGCTCTTGTCAT-1	1.49216	-1.66515	9	0.162088
aim_ID104_v01_GGAACTTAGGCTCATT-1	-2.66329	-0.9584	7	0.000668646
aim_ID104_v01_GGAACTTAGTTGAGAT-1	-4.97398	1.12616	8	0.523822
aim_ID104_v01_GGAACTTCATAAGACA-1	2.69008	-4.08992	4	0.252349
aim_ID104_v01_GGAATAATCCAAACAC-1	4.99258	-2.94808	5	0.410986
aim_ID104_v01_GGAATAATCCTCTAGC-1	6.02017	-1.3938	5	0.825151
aim_ID104_v01_GGACAGAGTCTCCCTA-1	-0.318121	3.67963	6	0.946768
aim_ID104_v01_GGACATTAGATGCCTT-1	-2.40154	-1.24259	7	-0.13341
aim_ID104_v01_GGACATTCATGTAGTC-1	-3.74367	3.3279	8	0.636598
aim_ID104_v01_GGACATTTCGTAGATC-1	1.23627	-3.74038	4	-0.238923
aim_ID104_v01_GGACGTCTCACGCGGT-1	-1.75611	4.15591	6	0.727448
aim_ID104_v01_GGAGCAAAGAAGGTGA-1	4.51351	3.03227	1	1.62947
aim_ID104_v01_GGAGCAAGTTCCACTC-1	-1.51053	4.24619	6	0.569574
aim_ID104_v01_GGATGTTAGAATTCCC-1	2.51131	-4.26472	4	0.0167679
aim_ID104_v01_GGATGTTGTAAGAGGA-1	-3.46879	0.0432652	7	0.136268
aim_ID104_v01_GGATGTTGTTCAGCGC-1	-3.31151	1.59833	8	0.25268
aim_ID104_v01_GGATGTTTCGTTTGCC-1	5.84322	-0.351367	3	1.61292
aim_ID104_v01_GGATTACAGTGAAGAG-1	2.51425	-1.24717	9	0.193907
aim_ID104_v01_GGATTACGTTGGTTTG-1	-1.34081	2.35482	6	0.339423
aim_ID104_v01_GGATTACTCGTGTAGT-1	2.31752	-4.27278	4	0.696841
aim_ID104_v01_GGCAATTAGTACGATA-1	4.55705	1.11392	1	0.935548
aim_ID104_v01_GGCAATTCACAACTGT-1	2.16661	-1.0503	9	0.27201
aim_ID104_v01_GGCAATTGTTCAGGCC-1	5.40092	-2.2438	5	0.377662
aim_ID104_v01_GGCAATTGTTGTGGCC-1	2.3526	-2.49792	9	0.0480537
aim_ID104_v01_GGCCGATAGAAGGACA-1	-10.0045	0.401908	2	0.178858
aim_ID104_v01_GGCCGATCAAAGGAAG-1	-1.59443	4.47739	6	0.54028
aim_ID104_v01_GGCCGATGTAACGTTC-1	-3.69978	2.09694	8	0.433255
aim_ID104_v01_GGCCGATTCCCAGGTG-1	2.14439	-4.90144	4	0.165967
aim_ID104_v01_GGCGACTAGTTACCCA-1	-1.78625	3.99902	6	0.711411
aim_ID104_v01_GGCGACTTCTGGGCCA-1	6.49042	-1.83998	5	0.637414
aim_ID104_v01_GGCGTGTCAATAGAGT-1	5.74034	1.69269	1	1.55615
aim_ID104_v01_GGCGTGTCAGCCTTGG-1	2.43333	-1.62416	3	-0.0915028
aim_ID104_v01_GGCTCGACACTAAGTC-1	2.16398	-3.74683	4	0.0310059
aim_ID104_v01_GGCTCGACATTACGAC-1	-3.26898	-0.260272	7	0.279353
aim_ID104_v01_GGCTCGAGTTTAGCTG-1	4.39721	0.95106	3	0.786965
aim_ID104_v01_GGCTCGATCGAGCCCA-1	3.16339	-5.0439	4	0.172043
aim_ID104_v01_GGCTGGTCAATGGTCT-1	4.07126	-4.27969	5	-0.180388
aim_ID104_v01_GGCTGGTCATCACGAT-1	4.59775	-4.91416	5	-0.0540424
aim_ID104_v01_GGCTGGTGTCTAGTCA-1	4.97368	-4.067	5	0.0754373
aim_ID104_v01_GGGAATGAGTACGACG-1	-4.07753	1.88641	8	0.328122
aim_ID104_v01_GGGAATGCACTGTGTA-1	-6.24276	1.97903	2	0.379531
aim_ID104_v01_GGGAATGTCGTCTGCT-1	3.27713	-4.4586	4	-0.141731
aim_ID104_v01_GGGACCTGTAACGACG-1	-1.86831	2.88365	6	0.474731
aim_ID104_v01_GGGACCTGTCCGCTGA-1	1.56613	-0.539254	9	-0.039565
aim_ID104_v01_GGGACCTTCAAACGGG-1	0.942441	6.07769	10	0.391967
aim_ID104_v01_GGGACCTTCAATCACG-1	6.2887	-2.89195	5	0.468117
aim_ID104_v01_GGGAGATCAAGCTGTT-1	4.55901	-2.02545	3	0.414029
aim_ID104_v01_GGGAGATTCAGTCCCT-1	6.41061	-2.85476	5	0.946768
aim_ID104_v01_GGGCACTAGGCAGTCA-1	5.45162	-4.18486	5	0.6481
aim_ID104_v01_GGGCACTCAAGAAAGG-1	-3.78795	2.81165	8	0.394725
aim_ID104_v01_GGGCACTGTACAGTTC-1	5.66055	-2.28357	5	0.70005
aim_ID104_v01_GGGCACTGTGAGCGAT-1	1.53163	-1.62021	9	0.166315
aim_ID104_v01_GGGCATCAGACAATAC-1	1.03453	-4.10988	4	-0.00785015
aim_ID104_v01_GGGTCTGGTAGTGAAT-1	4.07799	-0.508852	3	0.703187
aim_ID104_v01_GGGTTGCCAGACGCCT-1	5.07731	-1.3157	3	0.688572
aim_ID104_v01_GGGTTGCGTGCACCAC-1	2.34112	-0.471542	9	0.356741
aim_ID104_v01_GGTATTGAGGAGTCTG-1	5.41727	1.06241	3	0.817637
aim_ID104_v01_GGTATTGTCCTCTAGC-1	2.29676	-4.0723	4	0.0939177
aim_ID104_v01_GGTGAAGAGTCGCCGT-1	4.35574	-2.04812	3	0.481919
aim_ID104_v01_GGTGCGTGTGAGGGAG-1	-3.70905	3.5157	6	0.407054
aim_ID104_v01_GGTGTTACATGTTCCC-1	-2.42228	2.27892	6	0.505529
aim_ID104_v01_GGTGTTAGTCAGATAA-1	2.54464	-1.54711	9	0.290534
aim_ID104_v01_GTAACGTTCACATAGC-1	-3.88605	0.803453	8	0.208773
aim_ID104_v01_GTAACTGCAAACTGTC-1	5.25734	-2.84932	5	0.753284
aim_ID104_v01_GTAACTGCAAGGTTTC-1	-0.0243584	-0.60209	11	0.207736
aim_ID104_v01_GTAACTGCACCCATTC-1	2.64042	2.62899	1	0.978918
aim_ID104_v01_GTAACTGCATTCACTT-1	1.51187	1.6222	1	0.280751
aim_ID104_v01_GTAACTGGTGCGAAAC-1	1.88969	2.40449	1	0.612983
aim_ID104_v01_GTACGTACAATGCCAT-1	5.85736	-4.38792	5	0.215658
aim_ID104_v01_GTACGTACATACGCCG-1	1.39371	-0.0146561	9	0.15556
aim_ID104_v01_GTACTCCGTAACGTTC-1	5.93129	-2.68066	5	0.198046
aim_ID104_v01_GTACTCCTCACCGTAA-1	-1.28753	2.88402	6	0.606965
aim_ID104_v01_GTACTCCTCTCATTCA-1	1.87417	-4.65219	4	-0.16321
aim_ID104_v01_GTACTTTAGCTAGTCT-1	1.82313	-1.79229	9	0.208699
aim_ID104_v01_GTACTTTAGGGATGGG-1	4.66104	-0.207554	3	1.05949
aim_ID104_v01_GTACTTTCACATAACC-1	0.536542	5.70952	10	0.442074
aim_ID104_v01_GTACTTTTCAGCAACT-1	5.11123	-3.08665	5	0.272431
aim_ID104_v01_GTACTTTTCGCAGGCT-1	3.54373	-3.95507	4	0.277634
aim_ID104_v01_GTAGGCCGTATTCTCT-1	1.8405	0.447039	9	0.295432
aim_ID104_v01_GTAGGCCTCCTTGGTC-1	3.07293	-3.17564	4	0.221592
aim_ID104_v01_GTAGTCAAGACCCACC-1	-1.71759	5.76097	6	0.573397
aim_ID104_v01_GTAGTCAGTACGAAAT-1	-9.75926	-0.398988	2	0.192253
aim_ID104_v01_GTATTCTAGTCGTACT-1	1.66895	-0.780339	9	0.000419986
aim_ID104_v01_GTATTCTAGTGGAGTC-1	4.7877	-0.384987	3	1.51697
aim_ID104_v01_GTATTCTGTAACGTTC-1	-1.52723	4.28763	6	0.65761
aim_ID104_v01_GTATTCTGTAGCCTCG-1	4.21329	-3.18767	5	0.279283
aim_ID104_v01_GTATTCTTCGTATCAG-1	3.69316	-2.97184	4	0.523511
aim_ID104_v01_GTCAAGTAGCACCGTC-1	2.35203	-1.88517	9	0.543493
aim_ID104_v01_GTCAAGTGTAAATGAC-1	-2.77351	0.101402	7	-0.028168
aim_ID104_v01_GTCAAGTGTCTGGTCG-1	1.43123	5.66487	10	0.211257
aim_ID104_v01_GTCAAGTGTTACCAGT-1	2.10257	-1.41794	9	0.161647
aim_ID104_v01_GTCACAAAGCCAACAG-1	-0.832394	2.14637	6	0.386322
aim_ID104_v01_GTCACAAGTCGCATAT-1	5.75962	-3.04687	5	0.20176
aim_ID104_v01_GTCACGGAGTCACGCC-1	3.54622	-4.17155	4	0.320305
aim_ID104_v01_GTCACGGCACATGGGA-1	5.35542	-3.06834	5	0.451903
aim_ID104_v01_GTCACGGCATATGAGA-1	4.01816	-5.24361	5	0.0652552
aim_ID104_v01_GTCACGGCATCTATGG-1	2.02634	0.637614	1	0.730242
aim_ID104_v01_GTCACGGGTGACAAAT-1	-6.58149	2.16551	2	0.465796
aim_ID104_v01_GTCACGGTCTTTACGT-1	4.85853	-4.83529	5	0.188372
aim_ID104_v01_GTCATTTAGCCACCTG-1	-1.62336	1.12458	6	0.0142684
aim_ID104_v01_GTCATTTAGCGTAATA-1	3.97729	0.432244	3	0.984054
aim_ID104_v01_GTCATTTCACTTCTGC-1	1.87229	-2.10192	9	-0.0149725
aim_ID104_v01_GTCATTTGTACTCAAC-1	0.984251	-3.76593	4	-0.166941
aim_ID104_v01_GTCATTTTCCGGGTGT-1	2.84969	2.57651	1	1.22451
aim_ID104_v01_GTCCTCACAAGCCCAC-1	0.272471	-0.238048	11	-0.00200451
aim_ID104_v01_GTCCTCACACGCATCG-1	-2.79221	3.08679	6	0.494769
aim_ID104_v01_GTCCTCATCCCTCTTT-1	-1.64632	3.76524	6	0.391825
aim_ID104_v01_GTCGGGTCATAAAGGT-1	-6.22246	1.54324	8	0.389358
aim_ID104_v01_GTCGGGTCATATACGC-1	1.35793	-4.37808	4	-0.335615
aim_ID104_v01_GTCGGGTTCACGCGGT-1	1.17874	5.11361	10	0.425565
aim_ID104_v01_GTCGGGTTCCCAAGTA-1	-1.8693	3.45567	6	0.728243
aim_ID104_v01_GTCGGGTTCTCAAGTG-1	2.35099	-5.21671	4	-0.175769
aim_ID104_v01_GTCGTAAAGACTAGAT-1	-1.2214	3.79638	6	0.373577
aim_ID104_v01_GTCGTAACATTTCAGG-1	3.27355	-2.1341	9	0.352584
aim_ID104_v01_GTCGTAAGTAAACACA-1	-6.87488	2.85677	2	0.546155
aim_ID104_v01_GTCGTAAGTACAAGTA-1	4.97013	-4.63221	5	0.173996
aim_ID104_v01_GTCGTAATCTAGAGTC-1	5.07055	-4.98518	5	0.305178
aim_ID104_v01_GTCGTAATCTGCTGCT-1	-4.44873	2.62157	8	0.48056
aim_ID104_v01_GTCTCGTAGACAGGCT-1	1.57297	-4.44646	4	-0.084719
aim_ID104_v01_GTCTCGTCACGGCGTT-1	4.00223	-2.07348	3	0.407815
aim_ID104_v01_GTCTCGTTCCTGTACC-1	-9.1455	-0.195183	2	0.200541
aim_ID104_v01_GTCTTCGCAAGAGTCG-1	-3.98485	1.23135	8	0.25288
aim_ID104_v01_GTGAAGGAGCGTCAAG-1	4.44339	-5.62484	5	-0.079794
aim_ID104_v01_GTGAAGGCATGGTCAT-1	5.8983	-4.16277	5	-0.0471965
aim_ID104_v01_GTGAAGGCATGTCCTC-1	4.63469	3.51014	1	1.26272
aim_ID104_v01_GTGAAGGGTCAGCTAT-1	-2.16584	2.252	6	0.363457
aim_ID104_v01_GTGCAGCTCACTTATC-1	2.23084	-0.989641	9	0.0770948
aim_ID104_v01_GTGCATATCTATGTGG-1	1.42173	-3.53837	4	-0.13683
aim_ID104_v01_GTGCGGTAGCTTCGCG-1	-4.70798	1.97257	8	0.355975
aim_ID104_v01_GTGCGGTAGTCGTACT-1	4.70534	-2.0595	5	0.338932
aim_ID104_v01_GTGCGGTGTTGAGGTG-1	1.19369	-4.56987	4	0.0499729
aim_ID104_v01_GTGCTTCAGGACCACA-1	2.48812	-1.74447	9	0.267142
aim_ID104_v01_GTGCTTCTCCGGCACA-1	4.29213	-4.0177	5	0.218365
aim_ID104_v01_GTGGGTCAGGCACATG-1	-2.14922	4.94323	6	0.646844
aim_ID104_v01_GTTAAGCAGAGGGATA-1	1.38969	-0.503861	9	0.0626355
aim_ID104_v01_GTTAAGCCACCGAAAG-1	4.85353	-2.53191	5	0.305561
aim_ID104_v01_GTTAAGCCACCGAATT-1	-3.09005	-0.848554	7	0.0675731
aim_ID104_v01_GTTAAGCCACGCCAGT-1	-2.96716	0.337238	7	0.150379
aim_ID104_v01_GTTACAGAGGACACCA-1	2.75626	-4.21919	4	-0.0460153
aim_ID104_v01_GTTACAGCAGGACCCT-1	2.33551	-3.88861	4	0.0961855
aim_ID104_v01_GTTACAGTCCGAAGAG-1	-1.94777	4.69561	6	0.458509
aim_ID104_v01_GTTACAGTCCTGTACC-1	-2.3511	2.75137	6	0.42279
aim_ID104_v01_GTTACAGTCTTAACCT-1	5.22323	-2.43569	5	0.401252
aim_ID104_v01_GTTCATTAGTACGTTC-1	6.3548	-1.37174	3	0.862514
aim_ID104_v01_GTTCATTCAAGGCTCC-1	1.13208	-0.720299	9	-0.0379818
aim_ID104_v01_GTTCATTCAATCTGCA-1	1.75773	-0.396455	9	0.0284769
aim_ID104_v01_GTTCGGGAGGTGATAT-1	-2.64599	-3.37111	7	-0.0447646
aim_ID104_v01_GTTCGGGAGTCATCCA-1	-2.87368	-3.61167	7	-0.120901
aim_ID104_v01_GTTCGGGCAACACCCG-1	4.26163	-3.02627	4	0.390829
aim_ID104_v01_GTTCGGGTCCTATTCA-1	1.49969	-2.41534	9	0.0698148
aim_ID104_v01_GTTCTCGAGCACGCCT-1	6.382	-2.90898	5	0.755332
aim_ID104_v01_GTTCTCGCACTATCTT-1	-3.01254	1.98434	7	0.391037
aim_ID104_v01_GTTCTCGCAGTGACAG-1	5.62736	-5.17739	5	0.090818
aim_ID104_v01_GTTCTCGGTGACAAAT-1	3.99462	-1.34364	3	1.06656
aim_ID104_v01_GTTCTCGTCATAGCAC-1	2.0738	-2.04719	9	0.0573342
aim_ID104_v01_GTTCTCGTCGTGGACC-1	-6.69854	1.07934	2	0.257037
aim_ID104_v01_GTTTCTAGTCTAAACC-1	-1.68366	-2.78144	7	-0.213136
aim_ID104_v01_GTTTCTAGTTTGTTGG-1	-8.086	2.01035	2	0.525575
aim_ID104_v01_GTTTCTATCTCAAACG-1	2.68747	-5.20736	4	-0.114417
aim_ID104_v01_TAAACCGGTCAACATC-1	5.04369	-1.80896	5	0.549764
aim_ID104_v01_TAAACCGGTCTCTCGT-1	3.92728	-4.65902	5	-0.0310167
aim_ID104_v01_TAAACCGTCGTGGACC-1	-9.80229	-0.802636	2	0.171899
aim_ID104_v01_TAAGAGAAGTATCTCG-1	5.51172	2.21902	1	0.699499
aim_ID104_v01_TAAGAGACAAACTGCT-1	6.32705	-0.519904	3	0.793136
aim_ID104_v01_TAAGAGACAGATGGCA-1	-4.51959	1.30315	8	0.335688
aim_ID104_v01_TAAGAGAGTCGCATAT-1	1.78593	-0.0627164	9	0.235497
aim_ID104_v01_TAAGAGATCCTGTACC-1	-3.42556	0.43924	7	0.0648432
aim_ID104_v01_TAAGCGTCACACTGCG-1	3.09031	4.38187	1	1.13689
aim_ID104_v01_TAAGCGTCAGCTGTAT-1	2.27755	-0.265448	9	0.425394
aim_ID104_v01_TAAGCGTCAGGAATGC-1	-9.81931	0.549362	2	0.125414
aim_ID104_v01_TAAGCGTGTACATGTC-1	5.24266	-1.1153	3	0.934131
aim_ID104_v01_TAAGCGTGTCTGGTCG-1	4.57951	-1.53839	3	0.999508
aim_ID104_v01_TAAGCGTGTGAGTGAC-1	2.27264	-1.02314	9	0.524494
aim_ID104_v01_TAAGCGTTCGGCTTGG-1	-3.87253	0.0993354	7	0.186421
aim_ID104_v01_TAAGCGTTCGGGAGTA-1	4.18666	2.94887	1	0.81437
aim_ID104_v01_TAAGTGCCACCCATGG-1	1.45092	-0.203335	9	0.218938
aim_ID104_v01_TAAGTGCGTCAAACTC-1	5.4518	-5.46292	5	-0.0258087
aim_ID104_v01_TACACGAAGACAATAC-1	3.65096	-4.54953	4	-0.189348
aim_ID104_v01_TACACGAGTCTCTCGT-1	-4.47642	0.953687	8	0.162113
aim_ID104_v01_TACACGATCGCGCCAA-1	5.52317	-2.18738	5	0.265553
aim_ID104_v01_TACAGTGAGCAACGGT-1	-0.402461	2.90668	6	0.279739
aim_ID104_v01_TACCTATAGATGGCGT-1	-2.79298	1.5894	7	0.521
aim_ID104_v01_TACCTATCACTATCTT-1	-7.49651	-0.320288	2	-0.00036429
aim_ID104_v01_TACCTTACACGGCTAC-1	1.80378	0.45348	9	0.292921
aim_ID104_v01_TACCTTATCGTCACGG-1	5.25314	-3.68511	5	-0.0202977
aim_ID104_v01_TACGGATAGGTAGCTG-1	1.31967	-4.12021	4	-0.137063
aim_ID104_v01_TACGGATCAATCGGTT-1	4.27848	-4.35685	5	0.142397
aim_ID104_v01_TACGGATTCTTTAGGG-1	-0.879634	2.22021	6	0.289084
aim_ID104_v01_TACGGGCCACGACTCG-1	3.71052	-3.69791	4	0.416535
aim_ID104_v01_TACGGGCGTAGCACGA-1	1.76011	-4.52656	4	-0.389564
aim_ID104_v01_TACGGGCTCGCATGGC-1	2.01263	-0.255916	9	0.46184
aim_ID104_v01_TACGGTAAGGGAACGG-1	5.64183	-2.84146	5	0.708094
aim_ID104_v01_TACGGTACATCACAAC-1	-2.93331	-3.55786	7	0.0225041
aim_ID104_v01_TACGGTAGTCTAGAGG-1	3.01895	0.593407	9	0.30294
aim_ID104_v01_TACGGTAGTCTCGTTC-1	-2.67779	-1.26149	7	0.345828
aim_ID104_v01_TACGGTATCGCCGTGA-1	1.29046	1.48514	1	0.413311
aim_ID104_v01_TACTCATGTCCGTCAG-1	5.96787	-1.59582	3	0.245577
aim_ID104_v01_TACTCATGTGCCTGCA-1	5.03035	-0.492285	3	0.947653
aim_ID104_v01_TACTCATGTTTAGCTG-1	4.05145	-3.65778	4	0.321959
aim_ID104_v01_TACTTACAGATCTGAA-1	5.25421	2.46326	1	1.23089
aim_ID104_v01_TACTTACCAAACTGTC-1	-1.86021	4.75283	6	0.770299
aim_ID104_v01_TACTTACCACGGTGTC-1	6.41625	-2.43543	5	1.39878
aim_ID104_v01_TACTTACTCCAGAGGA-1	5.474	-5.20836	5	-0.0572729
aim_ID104_v01_TACTTACTCTGATACG-1	5.15263	-2.07497	5	0.407776
aim_ID104_v01_TACTTGTAGTGTCTCA-1	1.41711	-3.3503	4	0.0267293
aim_ID104_v01_TACTTGTCAGTCGATT-1	2.39209	0.637056	9	0.377698
aim_ID104_v01_TACTTGTCATCTATGG-1	5.13275	1.92725	1	1.55253
aim_ID104_v01_TACTTGTTCATGCATG-1	-2.79819	-2.73226	7	-0.0152901
aim_ID104_v01_TAGACCATCTTCAACT-1	3.65856	-0.980682	3	0.342407
aim_ID104_v01_TAGAGCTAGTTCGCGC-1	3.05974	-3.99772	4	-0.168861
aim_ID104_v01_TAGAGCTCAATGAATG-1	1.53434	-4.24028	4	-0.0647201
aim_ID104_v01_TAGAGCTGTTTGCATG-1	3.87349	-3.46241	4	0.273022
aim_ID104_v01_TAGCCGGAGGACGAAA-1	-2.53036	1.51961	6	0.101386
aim_ID104_v01_TAGCCGGGTAGGCTGA-1	2.85762	-4.29222	4	-0.11209
aim_ID104_v01_TAGCCGGGTGGTACAG-1	1.49795	-4.25408	4	-0.282731
aim_ID104_v01_TAGCCGGGTTATCGGT-1	4.78067	-5.44589	5	0.146141
aim_ID104_v01_TAGCCGGTCGTCCGTT-1	4.04674	-3.58827	4	0.330838
aim_ID104_v01_TAGGCATCAGGTCCAC-1	0.236585	5.13208	6	0.281095
aim_ID104_v01_TAGGCATGTGGCTCCA-1	-1.82077	-2.13658	7	0.139748
aim_ID104_v01_TAGTGGTAGCGCCTTG-1	-9.52002	0.445956	2	0.158018
aim_ID104_v01_TAGTGGTCAGACGTAG-1	5.09765	0.986464	3	1.29426
aim_ID104_v01_TAGTGGTGTCGCATAT-1	1.33006	-4.25668	4	0.130779
aim_ID104_v01_TAGTGGTGTCTTTCAT-1	1.7202	1.60763	1	0.473053
aim_ID104_v01_TAGTGGTTCCGTCATC-1	-1.529	2.69357	6	0.284582
aim_ID104_v01_TAGTGGTTCTTTACAC-1	-8.29043	1.79545	2	0.467847
aim_ID104_v01_TAGTTGGAGCACGCCT-1	3.40616	3.22823	1	0.705007
aim_ID104_v01_TAGTTGGGTAATTGGA-1	1.74325	-2.64092	9	0.0756495
aim_ID104_v01_TAGTTGGTCGCATGGC-1	2.42872	-2.1407	9	0.0716921
aim_ID104_v01_TATCAGGAGTTATCGC-1	3.30006	-4.00883	4	0.205706
aim_ID104_v01_TATCAGGCAGTGAGTG-1	6.3641	-0.811486	3	0.853878
aim_ID104_v01_TATCAGGCATAAGACA-1	-7.76267	0.760361	2	0.0652923
aim_ID104_v01_TATCAGGTCCTAGAAC-1	-2.95308	0.952681	7	0.455228
aim_ID104_v01_TATCAGGTCGGAAATA-1	5.00141	2.87707	1	1.47187
aim_ID104_v01_TATCAGGTCTTTCCTC-1	6.32253	-2.97457	5	0.46003
aim_ID104_v01_TATCTCACAAAGCAAT-1	-1.56284	4.03734	6	0.888903
aim_ID104_v01_TATCTCACAAGCTGAG-1	2.8089	1.59178	1	0.962621
aim_ID104_v01_TATCTCACACCGATAT-1	4.96864	-4.07749	5	0.21469
aim_ID104_v01_TATCTCAGTTATGCGT-1	1.13548	-4.02484	4	-0.16385
aim_ID104_v01_TATGCCCCAGCCTTGG-1	2.45998	-4.99187	4	-0.204121
aim_ID104_v01_TATGCCCTCGGCGCAT-1	5.40697	3.01845	1	1.37926
aim_ID104_v01_TATTACCAGGCGCTCT-1	4.39872	2.09991	1	0.974862
aim_ID104_v01_TATTACCTCCACGACG-1	-3.0815	1.19329	6	0.430816
aim_ID104_v01_TCAACGAAGTATTGGA-1	1.65974	-3.0556	4	0.0748079
aim_ID104_v01_TCAATCTCAAGACACG-1	5.89262	-4.16391	5	0.308555
aim_ID104_v01_TCAATCTCACCCATGG-1	3.94883	-3.29445	4	0.392026
aim_ID104_v01_TCACAAGAGAGCTATA-1	-4.5771	1.83718	8	0.428428
aim_ID104_v01_TCACAAGCAAGTAATG-1	1.26927	-4.94561	4	-0.116256
aim_ID104_v01_TCACGAAGTACAGTTC-1	2.31129	-3.14054	9	-0.0487308
aim_ID104_v01_TCACGAATCTAGCACA-1	4.4866	-4.6235	5	0.482613
aim_ID104_v01_TCACGAATCTGGCGAC-1	2.79942	-2.75934	9	0.115141
aim_ID104_v01_TCAGATGAGGACATTA-1	5.7147	-2.84938	5	0.64556
aim_ID104_v01_TCAGATGAGGGCATGT-1	2.35293	-4.41166	4	-0.204179
aim_ID104_v01_TCAGATGTCTTGCATT-1	-9.99471	0.356564	2	0.0154315
aim_ID104_v01_TCAGCAAAGAGTGACC-1	5.79619	2.45203	1	1.67462
aim_ID104_v01_TCAGCAACACAGATTC-1	-7.69726	1.09911	2	0.278764
aim_ID104_v01_TCAGCAAGTGGCTCCA-1	-1.70772	-2.95681	7	-0.00200542
aim_ID104_v01_TCAGCTCCAATGACCT-1	1.55122	1.82663	1	0.658119
aim_ID104_v01_TCAGCTCGTGGTAACG-1	-3.7886	0.047314	8	0.20697
aim_ID104_v01_TCAGCTCGTTCTGTTT-1	5.29092	-5.2684	5	0.0357841
aim_ID104_v01_TCAGCTCTCGGTGTTA-1	4.2507	-1.94527	3	0.645141
aim_ID104_v01_TCAGGATCAGCTGTAT-1	1.12196	-0.50342	9	0.262902
aim_ID104_v01_TCAGGATTCGTACCGG-1	1.38173	-3.83084	4	-0.0546895
aim_ID104_v01_TCAGGTAAGACTTGAA-1	4.46667	-5.43	5	-0.0212896
aim_ID104_v01_TCAGGTAAGCCCGAAA-1	1.10235	-4.734	4	0.192753
aim_ID104_v01_TCAGGTACAAATACAG-1	3.33661	0.00419273	3	0.437782
aim_ID104_v01_TCAGGTACATCCGGGT-1	-2.15546	4.28641	6	0.491934
aim_ID104_v01_TCAGGTACATGCCTTC-1	-1.33803	3.08129	6	0.741529
aim_ID104_v01_TCAGGTAGTCCAGTGC-1	2.2445	-1.74961	9	0.434512
aim_ID104_v01_TCAGGTATCAAACAAG-1	1.73581	-3.57234	4	-0.172222
aim_ID104_v01_TCATTACAGTGTACCT-1	1.59375	-4.97861	4	-0.200044
aim_ID104_v01_TCATTACGTAATCACC-1	-1.91293	4.92697	6	0.435649
aim_ID104_v01_TCATTACTCCGTTGCT-1	2.90986	-5.02489	4	-0.255125
aim_ID104_v01_TCATTACTCGGATGGA-1	4.26145	-5.26347	5	0.0227434
aim_ID104_v01_TCATTACTCTGTCTAT-1	-4.76805	1.10563	8	0.621138
aim_ID104_v01_TCATTTGAGAAAGTGG-1	1.88958	-3.00999	9	0.0838119
aim_ID104_v01_TCATTTGAGTATGACA-1	3.78572	1.75622	1	0.987428
aim_ID104_v01_TCATTTGTCACCAGGC-1	2.60353	-3.34126	4	0.118136
aim_ID104_v01_TCATTTGTCTTTAGTC-1	6.57759	-1.76598	5	0.494726
aim_ID104_v01_TCCACACAGCCGTCGT-1	5.82128	0.0102921	3	1.05258
aim_ID104_v01_TCCACACAGGAGTAGA-1	-3.3566	-0.428832	7	0.102485
aim_ID104_v01_TCCACACGTGTTCTTT-1	5.55718	-5.09936	5	0.299302
aim_ID104_v01_TCCACACTCCTTGCCA-1	3.25131	-4.20625	4	0.062813
aim_ID104_v01_TCCCGATAGCTAAGAT-1	6.04091	-2.69358	5	0.973646
aim_ID104_v01_TCCCGATAGGGATGGG-1	4.37285	2.55052	1	0.63437
aim_ID104_v01_TCCCGATTCCACGAAT-1	2.49076	-4.59033	4	0.0661301
aim_ID104_v01_TCCCGATTCGTATCAG-1	3.34613	-3.36729	4	0.381098
aim_ID104_v01_TCGAGGCAGTTATCGC-1	4.93963	-5.15808	5	0.172516
aim_ID104_v01_TCGCGAGAGGTGTGGT-1	6.13874	-3.20812	5	0.580852
aim_ID104_v01_TCGCGAGGTATAATGG-1	3.8129	-4.6905	5	0.121998
aim_ID104_v01_TCGCGAGGTGCCTGTG-1	-2.47114	-3.78754	7	-0.192062
aim_ID104_v01_TCGCGAGTCTCCTATA-1	1.60596	-5.21775	4	-0.0778646
aim_ID104_v01_TCGCGTTAGACTAAGT-1	2.00379	-4.44217	4	0.0379268
aim_ID104_v01_TCGCGTTGTACCGAGA-1	-3.43654	2.66512	8	0.358838
aim_ID104_v01_TCGCGTTGTTCCGTCT-1	2.6497	-4.88314	4	0.03847
aim_ID104_v01_TCGCGTTGTTCGAATC-1	-2.45535	-2.06036	7	0.124237
aim_ID104_v01_TCGCGTTTCACGACTA-1	1.95025	-1.94627	9	0.210519
aim_ID104_v01_TCGCGTTTCTCGTTTA-1	1.37099	-2.29452	9	-0.119184
aim_ID104_v01_TCGGTAAAGCCGGTAA-1	5.25282	-0.416038	3	1.1252
aim_ID104_v01_TCGGTAATCAGGATCT-1	2.29575	-1.68654	9	0.259835
aim_ID104_v01_TCGGTAATCCCAAGTA-1	1.41459	0.387821	9	0.445667
aim_ID104_v01_TCGGTAATCTGATACG-1	-4.22984	3.52844	8	0.402908
aim_ID104_v01_TCGTACCAGCCAGTTT-1	0.482927	-3.96382	4	-0.297249
aim_ID104_v01_TCGTACCGTAAGGATT-1	-1.84924	5.88171	6	0.654709
aim_ID104_v01_TCGTACCTCAGCACAT-1	-2.44695	-1.61928	7	0.0637539
aim_ID104_v01_TCGTAGAAGGGAACGG-1	-2.50565	-2.4486	7	0.256176
aim_ID104_v01_TCGTAGAGTGGCAAAC-1	1.57588	-0.573911	9	0.227814
aim_ID104_v01_TCGTAGATCTACCTGC-1	5.41266	-1.91613	5	0.742811
aim_ID104_v01_TCTATTGAGACCTTTG-1	1.97057	1.53162	1	0.379686
aim_ID104_v01_TCTATTGCATATGAGA-1	5.31711	-2.15301	5	0.58045
aim_ID104_v01_TCTCATACAAGGTTCT-1	2.43676	-4.27553	4	0.662216
aim_ID104_v01_TCTCATACATGCGCAC-1	1.32222	-0.471718	9	0.206391
aim_ID104_v01_TCTCATATCAAGCCTA-1	-7.63824	0.92199	2	0.449783
aim_ID104_v01_TCTCATATCCACTCCA-1	4.21283	-1.10616	3	0.827095
aim_ID104_v01_TCTCTAAAGTGTCTCA-1	5.85981	-1.8477	5	0.743413
aim_ID104_v01_TCTCTAACAGCCTTTC-1	-2.32443	-1.62911	7	0.0210571
aim_ID104_v01_TCTGAGAAGATATACG-1	2.84965	-2.06779	9	0.0815155
aim_ID104_v01_TCTGAGAAGGATGGAA-1	-0.77098	2.59549	6	0.328485
aim_ID104_v01_TCTGAGAGTTGTCGCG-1	6.17311	-3.14716	5	0.496073
aim_ID104_v01_TCTGAGATCAGTTTGG-1	4.90921	-2.86627	5	0.957085
aim_ID104_v01_TCTGGAAAGATAGCAT-1	4.87342	-1.15615	3	0.782885
aim_ID104_v01_TCTGGAAAGGTGCACA-1	2.99907	-4.2248	4	0.199798
aim_ID104_v01_TCTGGAAAGTGTTAGA-1	3.10926	-1.78943	9	0.276749
aim_ID104_v01_TCTGGAACACATCCGG-1	1.79189	0.589247	9	0.0617048
aim_ID104_v01_TCTGGAACAGTATGCT-1	-4.78357	3.45998	8	0.724003
aim_ID104_v01_TCTTCGGCACGCCAGT-1	3.33969	-5.15427	4	-0.185934
aim_ID104_v01_TCTTCGGCATCGGTTA-1	0.989051	-4.18708	4	-0.295808
aim_ID104_v01_TCTTTCCAGACAATAC-1	5.96012	-3.20322	5	0.366424
aim_ID104_v01_TCTTTCCAGCCGATTT-1	3.136	-4.08204	4	0.0750758
aim_ID104_v01_TCTTTCCAGCTACCTA-1	-9.5439	1.54021	2	0.142229
aim_ID104_v01_TCTTTCCGTTGGTGGA-1	2.05447	-1.61844	9	-0.135888
aim_ID104_v01_TCTTTCCTCTTCCTTC-1	1.88755	-1.53869	9	0.281717
aim_ID104_v01_TGAAAGAAGGACATTA-1	2.21953	-3.44442	4	0.189861
aim_ID104_v01_TGAAAGACACATAACC-1	3.94615	0.211499	3	0.968322
aim_ID104_v01_TGAAAGAGTCCTGCTT-1	2.15456	-5.07463	4	0.12958
aim_ID104_v01_TGAAAGAGTGCGAAAC-1	2.24607	-1.65822	9	0.23604
aim_ID104_v01_TGAAAGAGTGGTAACG-1	-2.48901	0.875893	7	0.340642
aim_ID104_v01_TGAAAGAGTTGCGCAC-1	4.28199	-3.6104	5	0.734595
aim_ID104_v01_TGACAACAGAGCTTCT-1	2.38573	-0.786042	9	0.12726
aim_ID104_v01_TGACAACAGGATGGAA-1	-4.22205	3.58161	8	0.545868
aim_ID104_v01_TGACAACGTGATGTCT-1	1.3268	-3.29618	9	0.00858369
aim_ID104_v01_TGACAACGTTTAGGAA-1	-0.896997	2.10464	6	0.412965
aim_ID104_v01_TGACGGCGTCTAGAGG-1	0.403407	2.02381	11	0.771272
aim_ID104_v01_TGACTAGAGAGGTACC-1	0.328423	-4.09927	4	-0.076038
aim_ID104_v01_TGACTAGCAAATCCGT-1	4.33125	-5.01918	5	-0.119721
aim_ID104_v01_TGACTAGGTAGCGTGA-1	3.35979	3.22587	1	0.878459
aim_ID104_v01_TGACTTTAGGCCATAG-1	-8.32023	0.350246	2	0.296866
aim_ID104_v01_TGACTTTCATGTCCTC-1	2.14341	1.41964	1	0.366367
aim_ID104_v01_TGACTTTTCGTCTGAA-1	-6.21863	1.57713	8	0.471114
aim_ID104_v01_TGAGAGGAGTGTGAAT-1	-2.04541	-1.62153	7	0.120091
aim_ID104_v01_TGAGAGGCAACACCCG-1	1.59838	6.08518	10	0.83949
aim_ID104_v01_TGAGAGGCATGCCCGA-1	-2.25354	0.774593	7	0.203355
aim_ID104_v01_TGAGAGGGTCTCTTAT-1	4.93156	-4.68541	5	0.104359
aim_ID104_v01_TGAGAGGGTGAGTATA-1	5.99162	2.53557	1	1.17696
aim_ID104_v01_TGAGAGGTCACTGGGC-1	4.90759	-4.97651	5	-0.0435967
aim_ID104_v01_TGAGAGGTCCGAAGAG-1	3.93616	2.41489	1	1.35942
aim_ID104_v01_TGAGAGGTCGTATCAG-1	2.18272	-1.92944	9	0.39255
aim_ID104_v01_TGAGCATAGTGCCATT-1	-1.92354	-2.52971	7	-0.117869
aim_ID104_v01_TGAGCCGAGGACTGGT-1	6.61507	-2.02912	5	0.868539
aim_ID104_v01_TGAGCCGCACTATCTT-1	1.63696	6.91516	10	0.0707534
aim_ID104_v01_TGAGCCGGTTCAGCGC-1	-1.60304	-3.08559	7	-0.108463
aim_ID104_v01_TGAGCCGTCAGCTCGG-1	4.75936	1.23454	1	1.29759
aim_ID104_v01_TGAGCCGTCATCGATG-1	4.24268	-4.44513	5	0.264154
aim_ID104_v01_TGAGCCGTCCCAAGTA-1	2.50706	-1.70146	9	0.353197
aim_ID104_v01_TGAGCCGTCGGTGTTA-1	1.7459	-2.38141	9	0.180565
aim_ID104_v01_TGAGCCGTCTCCAGGG-1	-8.09984	-0.276792	2	0.318059
aim_ID104_v01_TGAGCCGTCTTAGAGC-1	3.11532	3.83306	1	0.784163
aim_ID104_v01_TGAGGGAAGTCGTTTG-1	3.13138	1.47152	1	1.07826
aim_ID104_v01_TGATTTCAGCCGTCGT-1	6.50937	0.00607674	3	0.972993
aim_ID104_v01_TGATTTCGTATCAGTC-1	5.66556	0.629787	3	1.52694
aim_ID104_v01_TGATTTCTCTGTACGA-1	5.56297	-2.409	5	0.350098
aim_ID104_v01_TGCACCTAGCTAGCCC-1	4.98552	-4.14374	5	0.5617
aim_ID104_v01_TGCACCTAGTGTACGG-1	5.66706	-4.5677	5	0.362475
aim_ID104_v01_TGCACCTCAAACTGTC-1	4.49476	-5.01144	5	0.194031
aim_ID104_v01_TGCACCTCAACACGCC-1	-9.73263	0.39891	2	0.318739
aim_ID104_v01_TGCACCTCACTTAACG-1	3.40296	-3.06837	4	0.421227
aim_ID104_v01_TGCACCTGTGTGACCC-1	2.26841	-5.11411	4	-0.0072722
aim_ID104_v01_TGCCAAAAGCAGATCG-1	5.37881	3.09756	1	0.990697
aim_ID104_v01_TGCCAAAAGGTGACCA-1	1.72168	2.17873	1	0.622472
aim_ID104_v01_TGCCAAAAGGTTCCTA-1	-5.72184	2.29325	8	0.567774
aim_ID104_v01_TGCCCATTCACCGTAA-1	2.97309	-4.63924	4	0.0797625
aim_ID104_v01_TGCCCTAGTCCTCTTG-1	6.20348	0.890809	3	1.3015
aim_ID104_v01_TGCCCTATCCAATGGT-1	5.44204	-4.28722	5	0.173896
aim_ID104_v01_TGCGCAGAGACAGAGA-1	2.1634	-3.24648	4	-0.0362519
aim_ID104_v01_TGCGCAGCATGGAATA-1	0.495177	-4.11544	4	-0.0621482
aim_ID104_v01_TGCGCAGGTAAGCACG-1	-0.40203	2.27297	1	0.415789
aim_ID104_v01_TGCGCAGGTTCATGGT-1	5.60917	1.59163	1	1.76395
aim_ID104_v01_TGCGGGTAGATCCGAG-1	5.49037	-0.555706	3	1.00372
aim_ID104_v01_TGCGGGTAGTCGTTTG-1	6.65415	0.572658	1	1.12711
aim_ID104_v01_TGCGTGGAGTACGACG-1	-8.63153	-1.24472	2	0.0376934
aim_ID104_v01_TGCGTGGCACTGTTAG-1	-7.21673	2.11287	2	0.351934
aim_ID104_v01_TGCGTGGCATTTGCTT-1	1.39223	-5.09762	4	0.126788
aim_ID104_v01_TGCGTGGGTGAGTGAC-1	3.96446	-0.610129	3	1.02773
aim_ID104_v01_TGCTACCCACTTCGAA-1	-2.31012	-2.13465	7	-0.123182
aim_ID104_v01_TGCTACCGTTGTGGAG-1	-2.30003	1.77282	7	0.392982
aim_ID104_v01_TGCTACCTCCGTTGCT-1	3.59924	-5.31341	5	-0.0720021
aim_ID104_v01_TGCTGCTGTATCACCA-1	-0.643878	3.09911	6	0.433258
aim_ID104_v01_TGCTGCTGTTCTGAAC-1	-1.82571	-2.40924	7	-0.189345
aim_ID104_v01_TGGACGCAGGGTTTCT-1	4.37931	-1.40274	3	0.742266
aim_ID104_v01_TGGACGCTCCGTTGCT-1	2.62568	2.21753	1	0.374828
aim_ID104_v01_TGGCCAGAGAGTACAT-1	1.20359	-4.0795	4	0.16087
aim_ID104_v01_TGGCCAGGTAGGAGTC-1	1.69605	-3.01206	4	0.0339846
aim_ID104_v01_TGGCCAGGTCTAGAGG-1	4.43337	-5.12629	5	0.20976
aim_ID104_v01_TGGCCAGGTCTTTCAT-1	3.14115	-2.73342	9	0.329943
aim_ID104_v01_TGGCCAGGTGTGGCTC-1	1.9333	-4.54361	4	-0.150469
aim_ID104_v01_TGGCCAGTCTACTATC-1	5.4867	-2.07886	5	0.4368
aim_ID104_v01_TGGCGCACAATACGCT-1	3.53105	-2.36381	3	0.447741
aim_ID104_v01_TGGCTGGAGAAAGTGG-1	-3.16489	-0.75467	7	0.0238598
aim_ID104_v01_TGGCTGGCACCTATCC-1	1.77288	-1.56241	9	0.228496
aim_ID104_v01_TGGGAAGAGTGGAGTC-1	2.3969	-1.6466	9	0.23651
aim_ID104_v01_TGGGAAGCAGATCTGT-1	4.16095	-4.10213	5	0.66141
aim_ID104_v01_TGGGAAGCAGCCTTTC-1	5.25933	0.978671	3	0.574392
aim_ID104_v01_TGGGAAGGTCATCGGC-1	-1.65265	5.20337	6	1.00003
aim_ID104_v01_TGGGAAGTCCGCGCAA-1	5.87331	-3.68113	5	0.444556
aim_ID104_v01_TGGGCGTAGTCGTTTG-1	5.6068	-4.48852	5	-0.0123494
aim_ID104_v01_TGTATTCAGACCTAGG-1	3.50789	-3.94221	4	0.189787
aim_ID104_v01_TGTATTCAGCGTTTAC-1	-1.66293	2.08125	6	0.308202
aim_ID104_v01_TGTATTCGTGTGCGTC-1	1.58493	-0.508532	9	0.255399
aim_ID104_v01_TGTCCCAAGTTCGCGC-1	4.27874	-2.19522	9	0.4804
aim_ID104_v01_TGTCCCACAACACCTA-1	-3.74966	3.15456	8	0.564854
aim_ID104_v01_TGTCCCAGTACTCGCG-1	1.79172	2.39472	1	1.50235
aim_ID104_v01_TGTGGTAAGATGCCAG-1	-1.3549	4.37322	6	0.673583
aim_ID104_v01_TGTGGTAAGCTCTCGG-1	5.98961	-0.26728	3	1.88213
aim_ID104_v01_TGTGGTAGTTCCCTTG-1	1.66399	-2.06234	9	0.0308568
aim_ID104_v01_TGTGGTATCCAGGGCT-1	-8.78465	1.92818	2	0.4896
aim_ID104_v01_TGTGTTTTCACGATGT-1	5.67015	-5.2448	5	0.102313
aim_ID104_v01_TGTGTTTTCAGTGTTG-1	-4.14024	1.45203	8	0.39343
aim_ID104_v01_TGTTCCGAGGAGCGAG-1	4.80294	-5.62007	5	-0.0283783
aim_ID104_v01_TGTTCCGCAACAACCT-1	5.43757	-1.88697	5	0.647551
aim_ID104_v01_TTAACTCAGTAGGTGC-1	-2.43683	-2.25186	7	-0.0140418
aim_ID104_v01_TTAACTCCACATCTTT-1	0.899055	1.47451	11	0.767278
aim_ID104_v01_TTAACTCGTCCAGTGC-1	3.87186	-3.12826	4	0.252397
aim_ID104_v01_TTAACTCGTCTAGAGG-1	5.3087	2.24311	1	1.47156
aim_ID104_v01_TTAGGACGTCAAGCGA-1	2.47316	-2.4877	4	0.11442
aim_ID104_v01_TTAGGCAAGTCATGCT-1	5.47695	-3.28301	5	0.298162
aim_ID104_v01_TTAGGCAAGTGGTCCC-1	1.69224	-5.014	4	0.0195159
aim_ID104_v01_TTAGGCACAATCCGAT-1	-0.728408	4.25095	6	0.256165
aim_ID104_v01_TTAGGCAGTGTGACCC-1	-5.56108	2.90206	8	0.314207
aim_ID104_v01_TTAGTTCAGAGTAATC-1	-2.68409	-0.988387	7	0.0744475
aim_ID104_v01_TTAGTTCGTTTGACTG-1	1.85224	-2.20779	9	0.0390211
aim_ID104_v01_TTAGTTCTCGCATGAT-1	-1.16413	-2.43927	7	-0.0273094
aim_ID104_v01_TTAGTTCTCGCGCCAA-1	-1.77173	-1.63074	7	-0.0936141
aim_ID104_v01_TTATGCTAGAATAGGG-1	3.85366	-1.05195	3	0.531671
aim_ID104_v01_TTATGCTAGCCCAACC-1	5.29173	-5.02163	5	0.0056502
aim_ID104_v01_TTATGCTCAAGTTAAG-1	3.28989	-4.76602	4	-0.106646
aim_ID104_v01_TTATGCTCATGCCACG-1	5.0178	-4.93066	5	0.133471
aim_ID104_v01_TTATGCTTCTTCAACT-1	5.59599	-5.35581	5	0.12933
aim_ID104_v01_TTCCCAGAGCAGATCG-1	-2.65038	3.46371	8	0.472508
aim_ID104_v01_TTCCCAGCACCTCGGA-1	3.89029	2.46222	1	1.4967
aim_ID104_v01_TTCCCAGCAGACGCCT-1	2.57256	-3.97205	4	0.203234
aim_ID104_v01_TTCCCAGGTACTCTCC-1	2.6293	-2.55729	9	0.203847
aim_ID104_v01_TTCCCAGTCCAACCAA-1	-4.92062	0.907881	8	0.369727
aim_ID104_v01_TTCGAAGCAAAGGCGT-1	5.38405	-0.282195	3	0.937358
aim_ID104_v01_TTCGAAGGTGGTCCGT-1	-3.96515	2.72341	8	0.37699
aim_ID104_v01_TTCGGTCAGAGATGAG-1	-2.64886	0.186275	7	0.252705
aim_ID104_v01_TTCGGTCAGCAAATCA-1	1.71253	-2.46221	9	-0.269417
aim_ID104_v01_TTCGGTCCAGGGTTAG-1	4.98422	-3.23011	5	0.0572367
aim_ID104_v01_TTCTACACAGTGACAG-1	-0.569141	3.08378	6	0.468539
aim_ID104_v01_TTCTACACAGTTCATG-1	3.87547	-4.37281	4	0.288476
aim_ID104_v01_TTCTACAGTGTTTGTG-1	4.62707	-3.39599	5	0.412291
aim_ID104_v01_TTCTCAAAGATCTGAA-1	4.72751	-3.16638	5	0.323757
aim_ID104_v01_TTCTCAAGTGTATGGG-1	4.60929	-4.64137	5	0.260777
aim_ID104_v01_TTCTCAATCATCGATG-1	4.33003	-2.34501	3	0.605709
aim_ID104_v01_TTCTCAATCGTTACAG-1	4.74733	0.00594515	3	1.44094
aim_ID104_v01_TTCTCCTAGTGTACCT-1	5.87237	-0.582679	3	1.17421
aim_ID104_v01_TTCTCCTCAGTAGAGC-1	-6.0577	3.10709	8	0.53196
aim_ID104_v01_TTCTCCTTCTGCCAGG-1	-3.10965	-3.54839	7	-0.222719
aim_ID104_v01_TTCTTAGCAGGTGCCT-1	-2.17609	-3.32606	7	-0.163889
aim_ID104_v01_TTCTTAGTCCCTCAGT-1	3.70379	2.03029	1	0.659102
aim_ID104_v01_TTGAACGCATCCGTGG-1	-2.4784	3.10273	6	0.57447
aim_ID104_v01_TTGAACGTCAACGGGA-1	-1.76843	1.80352	6	0.0869285
aim_ID104_v01_TTGAACGTCACCCTCA-1	1.92598	-4.38762	4	-0.148102
aim_ID104_v01_TTGACTTAGCTCCTTC-1	1.5477	-5.06793	4	-0.202905
aim_ID104_v01_TTGACTTCAAAGTCAA-1	3.7504	-1.90486	9	0.549742
aim_ID104_v01_TTGCCGTAGGCGATAC-1	3.93581	-4.94239	5	0.145214
aim_ID104_v01_TTGCCGTCAGACGCCT-1	4.29829	-3.78726	5	0.284651
aim_ID104_v01_TTGCCGTTCTGTCAAG-1	1.61934	-0.0131056	9	0.209252
aim_ID104_v01_TTGCGTCAGATGCCTT-1	3.69124	-4.20154	4	-0.122295
aim_ID104_v01_TTGCGTCAGCCAGTTT-1	4.98054	1.68584	1	1.41498
aim_ID104_v01_TTGCGTCTCCTCAACC-1	3.94353	-5.39036	5	-0.13484
aim_ID104_v01_TTGGAACAGTTAAGTG-1	3.56251	-3.30652	4	-0.0765797
aim_ID104_v01_TTGGAACCACACGCTG-1	6.4269	0.386854	3	1.5953
aim_ID104_v01_TTGGCAACATCGGACC-1	-0.658974	3.10044	6	0.800617
aim_ID104_v01_TTGGCAACATTAACCG-1	-3.11176	-2.82587	7	-0.0812735
aim_ID104_v01_TTTACTGAGTGTTAGA-1	2.64608	-3.16414	4	0.425017
aim_ID104_v01_TTTACTGCAAAGCGGT-1	-2.7014	-1.41283	7	0.301222
aim_ID104_v01_TTTACTGGTGTAATGA-1	-1.76985	-2.09646	7	-0.0230355
aim_ID104_v01_TTTATGCCACTTAACG-1	2.29144	0.765829	1	0.587741
aim_ID104_v01_TTTATGCGTGACGCCT-1	2.78056	-4.5898	9	0.0161321
aim_ID104_v01_TTTATGCTCAGAGACG-1	5.94134	-4.17478	5	0.0432604
aim_ID104_v01_TTTATGCTCCGCGCAA-1	2.22365	-4.52426	4	0.310034
aim_ID104_v01_TTTCCTCAGGCGTACA-1	1.26723	-2.74984	4	-0.114095
aim_ID104_v01_TTTCCTCAGTGGTCCC-1	-1.6134	3.42904	6	0.664443
aim_ID104_v01_TTTCCTCTCCTTGACC-1	-1.85102	3.17979	6	0.309542
aim_ID104_v01_TTTCCTCTCGTTACGA-1	-2.11896	3.39757	6	0.419911
aim_ID104_v01_TTTGCGCAGCAGGCTA-1	-6.68798	1.04727	2	0.157798
aim_ID104_v01_TTTGCGCAGTTAAGTG-1	4.96637	0.277858	3	0.664357
aim_ID104_v01_TTTGCGCCAAGCGATG-1	1.49009	-4.13433	4	-0.173393
aim_ID104_v01_TTTGCGCCAGACGCAA-1	4.71926	-5.34207	5	-0.0352807
aim_ID104_v01_TTTGGTTAGGCTAGAC-1	-1.76181	-2.56569	7	-0.0555761
aim_ID104_v01_TTTGGTTGTCACCCAG-1	3.40542	-1.11859	9	0.895473
aim_ID104_v01_TTTGGTTTCACTTACT-1	-3.00121	1.1035	7	0.221626
aim_ID104_v01_TTTGTCAAGTCACGCC-1	6.40899	-2.88408	5	0.581418
aim_ID104_v01_TTTGTCAAGTTGAGTA-1	-8.79875	-1.23956	2	0.0240647
aim_ID104_v01_TTTGTCACAAGTCATC-1	-4.2852	0.208455	8	0.109602
aim_ID104_v01_TTTGTCAGTCTAGAGG-1	-6.76488	2.29785	2	0.25939
aim_ID104_v01_TTTGTCAGTTAAAGAC-1	2.11296	-1.33087	9	0.328269
aim_ID104_v01_TTTGTCAGTTCGTGAT-1	0.655935	1.46754	6	0.685743
aim_ID104_v13_AAACCTGAGTAGTGCG-1	-6.74062	2.46605	2	0.478685
aim_ID104_v13_AAACCTGCAACTGGCC-1	-3.02273	-3.26007	7	0.416611
aim_ID104_v13_AAACCTGCAATCCAAC-1	-2.46972	-0.851952	7	0.119688
aim_ID104_v13_AAACCTGGTAGCTGCC-1	3.82361	-5.45068	4	0.0533154
aim_ID104_v13_AAACCTGTCAAACCAC-1	-3.02421	0.286062	7	0.218348
aim_ID104_v13_AAACGGGTCCGCAAGC-1	-1.97126	1.78259	6	0.417232
aim_ID104_v13_AAACGGGTCTTTAGGG-1	-4.45449	0.805089	8	0.636499
aim_ID104_v13_AAAGATGAGGTAGCTG-1	5.46118	-4.10113	5	0.120998
aim_ID104_v13_AAAGATGAGTCCTCCT-1	-2.38116	-2.6177	7	0.175437
aim_ID104_v13_AAAGATGGTTGGAGGT-1	-1.89721	-3.38946	7	0.0533934
aim_ID104_v13_AAAGCAAAGGCGTACA-1	-9.17239	-1.72329	2	0.0884522
aim_ID104_v13_AAAGCAATCAACGGGA-1	-2.20028	-1.60024	7	0.333025
aim_ID104_v13_AAAGCAATCGCCTGTT-1	0.354286	-1.63368	11	0.524457
aim_ID104_v13_AAAGCAATCTGCTTGC-1	-6.96781	1.29177	2	0.573106
aim_ID104_v13_AAAGCAATCTTGGGTA-1	-2.92036	0.855564	7	0.562821
aim_ID104_v13_AAAGTAGCAATCCAAC-1	-4.31576	0.872818	8	0.4101
aim_ID104_v13_AAAGTAGCAATGAAAC-1	6.3954	-1.80843	5	0.965112
aim_ID104_v13_AAATGCCAGATGGCGT-1	-2.11276	3.12112	6	0.568426
aim_ID104_v13_AAATGCCAGTGGCACA-1	-0.327321	-1.3441	11	0.403671
aim_ID104_v13_AAATGCCCAATAGAGT-1	-8.26983	1.54015	2	0.401233
aim_ID104_v13_AAATGCCCAGATGGGT-1	-2.65071	-1.24213	7	0.365622
aim_ID104_v13_AAATGCCGTCTCTTAT-1	-5.06197	2.36923	8	0.358588
aim_ID104_v13_AAATGCCTCAACGGCC-1	4.38108	-1.17519	3	0.948649
aim_ID104_v13_AACACGTAGTGGACGT-1	-3.25455	-1.81272	7	0.0432032
aim_ID104_v13_AACACGTCAGCTGGCT-1	-2.47088	-1.36139	7	0.187357
aim_ID104_v13_AACACGTTCCGCAGTG-1	-4.25629	2.26605	8	0.431811
aim_ID104_v13_AACCATGAGAAACCAT-1	-2.89806	0.925648	7	0.038139
aim_ID104_v13_AACCATGAGATATGGT-1	-6.93692	2.20326	2	0.482043
aim_ID104_v13_AACCATGAGCTTATCG-1	-7.00287	1.59177	2	0.35799
aim_ID104_v13_AACCATGAGGAGTAGA-1	-2.31049	-1.24198	7	0.137296
aim_ID104_v13_AACCATGAGTACGATA-1	-6.87621	0.881289	2	0.397779
aim_ID104_v13_AACCGCGAGAGACTAT-1	-4.64381	1.71461	8	0.565645
aim_ID104_v13_AACCGCGAGGACAGAA-1	-3.12033	3.43592	6	0.454476
aim_ID104_v13_AACCGCGAGGCCATAG-1	-8.55305	1.09697	2	-0.00399356
aim_ID104_v13_AACCGCGAGGGTGTGT-1	4.73039	1.38569	3	0.566112
aim_ID104_v13_AACCGCGAGTGCGATG-1	1.05654	5.52207	10	0.32133
aim_ID104_v13_AACCGCGCATCCAACA-1	-2.1849	-1.42227	7	0.0939198
aim_ID104_v13_AACCGCGGTCGACTAT-1	-9.71275	1.10975	2	0.404404
aim_ID104_v13_AACCGCGTCATAAAGG-1	5.5347	-4.30949	5	0.259705
aim_ID104_v13_AACCGCGTCCAGAAGG-1	-3.6839	0.69765	8	0.684351
aim_ID104_v13_AACCGCGTCCGTAGGC-1	-4.79606	1.06656	8	0.449467
aim_ID104_v13_AACGTTGAGATAGGAG-1	-4.05528	1.2763	8	0.492827
aim_ID104_v13_AACTCAGAGCCACCTG-1	-0.740059	2.92595	6	0.277642
aim_ID104_v13_AACTCAGAGCGGATCA-1	-1.61992	2.07715	6	0.43161
aim_ID104_v13_AACTCAGAGGTTACCT-1	1.2573	5.71862	10	0.284081
aim_ID104_v13_AACTCCCAGTAGGCCA-1	-1.68664	1.18819	6	0.173925
aim_ID104_v13_AACTCCCTCCCAGGTG-1	-4.35995	0.440151	8	0.503769
aim_ID104_v13_AACTCTTAGATGGCGT-1	4.00075	-5.10069	5	-0.35314
aim_ID104_v13_AACTCTTCATCCTTGC-1	-2.34984	-1.19402	7	0.168627
aim_ID104_v13_AACTCTTGTGCCTGCA-1	-2.72826	-3.59529	7	-0.0740423
aim_ID104_v13_AACTGGTAGACCGGAT-1	2.19399	-5.10932	4	-0.12637
aim_ID104_v13_AACTGGTCACATAACC-1	-3.04295	-2.15633	7	0.119915
aim_ID104_v13_AACTGGTGTTCCAACA-1	-4.8189	1.23695	8	0.365029
aim_ID104_v13_AACTGGTTCAGCTCGG-1	-2.4237	-1.10418	7	0.306463
aim_ID104_v13_AACTTTCAGGGATGGG-1	-3.37854	3.58066	8	0.480597
aim_ID104_v13_AACTTTCCAAGCGTAG-1	-5.36014	0.612793	8	0.465666
aim_ID104_v13_AACTTTCCAGCCACCA-1	-2.51934	-1.615	7	0.453018
aim_ID104_v13_AACTTTCGTGCGGTAA-1	-4.50185	0.820968	8	0.400976
aim_ID104_v13_AACTTTCGTGTTCTTT-1	-1.99157	0.898687	6	0.0881388
aim_ID104_v13_AACTTTCTCATCTGTT-1	-4.66519	0.461576	7	0.263371
aim_ID104_v13_AACTTTCTCGGTTCGG-1	-3.61547	2.03009	8	0.488292
aim_ID104_v13_AACTTTCTCTTCGAGA-1	-4.56178	1.70474	8	0.456129
aim_ID104_v13_AACTTTCTCTTTCCTC-1	-2.93838	-0.876575	7	0.0867068
aim_ID104_v13_AAGACCTAGGGCTTCC-1	1.78911	-4.29872	4	-0.0727975
aim_ID104_v13_AAGACCTCAAGCCGTC-1	-4.1845	1.67592	8	0.601733
aim_ID104_v13_AAGACCTGTCACTGGC-1	-4.01646	1.19943	8	0.490844
aim_ID104_v13_AAGACCTGTTCGTGAT-1	-2.85947	2.11236	7	0.335057
aim_ID104_v13_AAGACCTTCTTGCAAG-1	-4.1227	0.103438	8	0.475002
aim_ID104_v13_AAGCCGCAGTCACGCC-1	-0.973934	3.75793	6	0.459847
aim_ID104_v13_AAGCCGCGTATAGGTA-1	0.878666	-1.12527	9	0.542762
aim_ID104_v13_AAGCCGCGTGTGGTTT-1	1.24748	5.85179	10	0.277219
aim_ID104_v13_AAGCCGCGTTTCGCTC-1	-3.70642	3.2119	8	0.415396
aim_ID104_v13_AAGCCGCTCGTTGACA-1	1.9706	-4.48481	4	-0.13829
aim_ID104_v13_AAGGAGCAGGCAGTCA-1	-2.90101	0.446741	7	0.407494
aim_ID104_v13_AAGGAGCAGTCCGTAT-1	-3.07419	-0.492017	7	0.229889
aim_ID104_v13_AAGGAGCCACCGAAAG-1	0.825117	1.52841	11	0.20809
aim_ID104_v13_AAGGAGCCAGCTGCTG-1	-2.96901	1.13644	7	0.254748
aim_ID104_v13_AAGGAGCCATATGGTC-1	-3.78382	2.4598	8	0.398
aim_ID104_v13_AAGGAGCTCTACTTAC-1	-3.04451	-1.94035	7	0.134084
aim_ID104_v13_AAGGCAGCATTTCAGG-1	-4.67378	1.70457	8	0.522777
aim_ID104_v13_AAGGCAGGTCGCATAT-1	4.29902	1.22678	1	0.640303
aim_ID104_v13_AAGGCAGGTGTGTGCC-1	3.11248	-5.47139	4	0.0183456
aim_ID104_v13_AAGGCAGGTTCTCATT-1	4.96888	-1.3321	3	0.904068
aim_ID104_v13_AAGGTTCAGTGCTGCC-1	4.75205	-4.86041	5	-0.0123123
aim_ID104_v13_AAGGTTCGTTCGTCTC-1	-2.2679	3.40621	6	0.467515
aim_ID104_v13_AAGGTTCTCGGTCCGA-1	5.91174	-2.58515	5	0.283101
aim_ID104_v13_AAGGTTCTCTTTAGGG-1	-3.99765	2.18789	8	0.339406
aim_ID104_v13_AAGTCTGGTGCCTGTG-1	-2.17017	-1.33358	7	0.0023653
aim_ID104_v13_AAGTCTGGTGTGACGA-1	-5.85913	1.52554	8	0.47623
aim_ID104_v13_AAGTCTGGTTGTGGCC-1	-3.28043	-0.419135	7	0.342837
aim_ID104_v13_AAGTCTGTCGGTCTAA-1	-4.85011	1.47247	8	0.660984
aim_ID104_v13_AATCCAGAGGCTAGGT-1	-4.05151	0.0844339	8	0.329682
aim_ID104_v13_AATCCAGGTAGAAGGA-1	6.69388	-0.634446	3	0.801758
aim_ID104_v13_AATCCAGGTCTCTCTG-1	-2.95467	2.7469	8	0.224462
aim_ID104_v13_AATCCAGTCGTGGTCG-1	-2.34197	5.20467	6	0.418029
aim_ID104_v13_AATCGGTAGAATGTGT-1	3.83089	-5.3146	5	-0.269723
aim_ID104_v13_AATCGGTAGCGATCCC-1	-3.29714	-0.0721524	7	0.487336
aim_ID104_v13_AATCGGTAGGACCACA-1	-0.513399	2.6653	6	0.151336
aim_ID104_v13_AATCGGTAGGGTCTCC-1	-7.66606	2.33295	2	0.370365
aim_ID104_v13_AATCGGTGTCCAGTAT-1	-6.69644	1.79865	2	0.573238
aim_ID104_v13_AATCGGTGTTCCGGCA-1	-0.894863	2.99883	6	0.311379
aim_ID104_v13_ACACCAACAACTTGAC-1	-9.72591	-1.48902	2	0.0308947
aim_ID104_v13_ACACCAAGTCAGCTAT-1	-3.24178	-0.572281	7	0.096854
aim_ID104_v13_ACACCCTAGGGCACTA-1	4.98285	-4.26832	5	0.213064
aim_ID104_v13_ACACCCTAGTACCGGA-1	-7.61091	-2.01075	2	0.191725
aim_ID104_v13_ACACCCTCACACTGCG-1	-6.74051	1.47213	2	0.344763
aim_ID104_v13_ACACCCTGTGCTGTAT-1	-1.62032	1.85646	6	0.278729
aim_ID104_v13_ACACCCTTCTCGCATC-1	-4.308	0.647057	8	0.445278
aim_ID104_v13_ACACCGGAGCTGTTCA-1	-1.52637	3.02609	1	0.326677
aim_ID104_v13_ACACCGGCAATGGATA-1	3.33752	2.30967	1	0.540751
aim_ID104_v13_ACACCGGCATGAACCT-1	-5.82477	0.391112	7	0.417873
aim_ID104_v13_ACACCGGGTGGGTCAA-1	5.85356	0.290218	3	1.01155
aim_ID104_v13_ACACCGGGTGTGCCTG-1	-0.266101	3.21824	6	0.508185
aim_ID104_v13_ACACTGAGTCCATCCT-1	-3.21284	2.96258	8	0.259635
aim_ID104_v13_ACACTGATCCTAGTGA-1	-4.22249	2.72213	8	0.56616
aim_ID104_v13_ACAGCCGAGGACACCA-1	-3.01117	-3.377	7	0.0108903
aim_ID104_v13_ACAGCCGAGTGAATTG-1	-2.75932	0.78288	7	0.116543
aim_ID104_v13_ACAGCCGCATCTATGG-1	-1.10197	3.53849	8	0.572816
aim_ID104_v13_ACAGCCGGTCATATCG-1	-4.23981	0.327946	8	0.453081
aim_ID104_v13_ACAGCTATCACAAACC-1	-1.99507	1.33934	6	0.132507
aim_ID104_v13_ACAGCTATCACCTTAT-1	-6.98214	2.77047	2	0.632015
aim_ID104_v13_ACAGCTATCCCTCTTT-1	2.71399	-4.78093	4	0.093227
aim_ID104_v13_ACATACGTCAGCTGGC-1	5.28441	-3.71826	5	0.405797
aim_ID104_v13_ACATACGTCCCAACGG-1	-2.6562	1.31443	7	0.164533
aim_ID104_v13_ACATCAGAGAGGTACC-1	3.42265	-4.97806	4	0.127319
aim_ID104_v13_ACATCAGCAAGAAAGG-1	5.10308	-4.37617	5	0.0846536
aim_ID104_v13_ACATCAGCAGCTATTG-1	-3.06612	0.22876	7	0.476375
aim_ID104_v13_ACATCAGGTCATCCCT-1	-5.60071	0.304616	8	0.391581
aim_ID104_v13_ACATCAGTCAGCTCTC-1	-7.17568	2.17996	2	0.391376
aim_ID104_v13_ACATCAGTCGCATGGC-1	-2.14601	5.40929	6	0.696077
aim_ID104_v13_ACATGGTAGTGATCGG-1	-2.2796	-0.890391	7	0.31125
aim_ID104_v13_ACATGGTCACTTAACG-1	-2.25769	-2.09873	7	0.0391976
aim_ID104_v13_ACATGGTCAGACACTT-1	-2.27913	-2.45941	7	-0.0182674
aim_ID104_v13_ACATGGTGTCTGATTG-1	-2.94836	0.875596	7	0.425833
aim_ID104_v13_ACATGGTTCGAACGGA-1	-5.96147	0.801969	2	0.128898
aim_ID104_v13_ACCAGTAGTTCGAATC-1	6.39062	-0.673591	3	1.01951
aim_ID104_v13_ACCAGTATCTCCAACC-1	-2.87577	-2.79067	7	0.0587583
aim_ID104_v13_ACCCACTAGTACGCGA-1	-2.80272	0.845693	7	0.339322
aim_ID104_v13_ACCCACTCACGTAAGG-1	2.70578	-4.92569	4	-0.0234059
aim_ID104_v13_ACCGTAAAGACGCAAC-1	5.67841	-4.68547	5	0.299044
aim_ID104_v13_ACCGTAAAGTAGATGT-1	0.184585	2.80515	1	0.334634
aim_ID104_v13_ACCGTAACAAGCTGAG-1	-7.11357	1.15788	2	0.546961
aim_ID104_v13_ACCGTAAGTTCGCGAC-1	-2.81397	0.459344	7	0.192909
aim_ID104_v13_ACCGTAATCTTGCAAG-1	6.23922	-0.870129	3	0.821075
aim_ID104_v13_ACCTTTAAGGCTCTTA-1	-9.94147	-0.471016	2	0.117332
aim_ID104_v13_ACCTTTACAATTCCTT-1	-0.844105	2.76203	6	0.191966
aim_ID104_v13_ACCTTTACACATGGGA-1	-2.68949	-0.940106	7	0.280851
aim_ID104_v13_ACCTTTATCCCTTGCA-1	5.54443	0.241733	3	0.62793
aim_ID104_v13_ACCTTTATCCTTTCTC-1	6.51581	-0.202896	3	1.40828
aim_ID104_v13_ACGAGCCAGGCCCTTG-1	-1.70944	2.87965	6	0.226049
aim_ID104_v13_ACGAGCCGTCGGCTCA-1	2.40178	-5.17081	4	-0.165936
aim_ID104_v13_ACGAGCCGTCTCTTTA-1	2.85631	-4.62001	4	0.062381
aim_ID104_v13_ACGAGCCTCATCGGAT-1	-6.87297	0.587058	2	0.384278
aim_ID104_v13_ACGAGCCTCCTTGACC-1	-2.71287	0.795479	7	0.3806
aim_ID104_v13_ACGAGGACATTGAGCT-1	-8.31352	2.17462	2	0.393017
aim_ID104_v13_ACGAGGAGTGCCTTGG-1	-1.706	4.94648	6	0.785973
aim_ID104_v13_ACGATACCAGACGCCT-1	-2.6247	-0.736061	7	0.00805405
aim_ID104_v13_ACGATACCAGGCGATA-1	-2.19554	1.0897	6	0.13347
aim_ID104_v13_ACGATACCATGCCCGA-1	-2.99342	3.15769	6	0.338296
aim_ID104_v13_ACGATACGTAAACCTC-1	-5.74492	0.985815	8	0.436579
aim_ID104_v13_ACGATACTCGCACTCT-1	-0.404702	3.66827	6	0.482646
aim_ID104_v13_ACGATGTAGATACACA-1	-1.13645	0.117473	11	0.305506
aim_ID104_v13_ACGATGTAGTGTTAGA-1	-1.45028	1.79013	6	0.329061
aim_ID104_v13_ACGATGTCACACCGCA-1	-6.04503	1.90213	8	0.441168
aim_ID104_v13_ACGATGTCATAAAGGT-1	-3.3603	1.3942	6	0.10453
aim_ID104_v13_ACGATGTCATTTGCTT-1	-1.26029	4.3418	6	0.836815
aim_ID104_v13_ACGCAGCAGCAAATCA-1	-1.11584	2.34113	6	0.282388
aim_ID104_v13_ACGCAGCGTCTTTCAT-1	-9.19423	1.11864	2	0.420431
aim_ID104_v13_ACGCAGCTCTTTAGTC-1	-2.29607	-3.43765	7	-0.0557884
aim_ID104_v13_ACGCCAGAGCTGAAAT-1	-3.91352	1.99831	8	0.368788
aim_ID104_v13_ACGCCAGGTTATTCTC-1	-3.96584	2.7629	8	0.337589
aim_ID104_v13_ACGCCAGTCAGCATGT-1	-3.03169	-0.0818888	7	0.375822
aim_ID104_v13_ACGCCAGTCGATGAGG-1	-3.53575	2.70885	8	0.278471
aim_ID104_v13_ACGCCAGTCTCGCTTG-1	-3.72743	-0.0580647	8	0.294048
aim_ID104_v13_ACGCCGAAGAGCTGGT-1	-0.534668	3.72699	6	0.529806
aim_ID104_v13_ACGCCGAAGTAATCCC-1	-2.53874	-0.700035	7	0.150121
aim_ID104_v13_ACGCCGACAGGGAGAG-1	-1.80265	3.64526	6	0.628653
aim_ID104_v13_ACGCCGAGTAGGCATG-1	-7.70578	2.32758	2	0.439153
aim_ID104_v13_ACGCCGAGTGCCTGTG-1	-2.36406	-1.75386	7	0.255606
aim_ID104_v13_ACGCCGAGTTCGCTAA-1	-3.82986	0.0240315	8	0.385415
aim_ID104_v13_ACGCCGATCAAGATCC-1	2.99022	-4.24432	4	0.00970184
aim_ID104_v13_ACGGAGAAGGCAATTA-1	-2.02271	-1.51086	7	0.0757443
aim_ID104_v13_ACGGAGACAAGGGTCA-1	-1.46748	4.80729	6	0.673406
aim_ID104_v13_ACGGAGAGTAAGTGTA-1	-4.14444	0.369992	8	0.23253
aim_ID104_v13_ACGGAGAGTCGGCTCA-1	-1.08278	2.54353	11	0.55563
aim_ID104_v13_ACGGCCAAGTCAAGCG-1	-0.17402	3.40501	6	1.04903
aim_ID104_v13_ACGGCCACAAATTGCC-1	-4.74465	1.32889	8	0.339169
aim_ID104_v13_ACGGCCAGTCGGATCC-1	-7.86691	2.48223	2	0.387171
aim_ID104_v13_ACGGCCATCACAACGT-1	-3.4666	0.381266	7	0.325897
aim_ID104_v13_ACGGCCATCACCAGGC-1	-1.99321	2.75549	6	0.153448
aim_ID104_v13_ACGGCCATCTGCGACG-1	-4.59467	1.16992	8	0.571362
aim_ID104_v13_ACGGGCTAGTGACTCT-1	-2.90265	1.9827	7	0.510697
aim_ID104_v13_ACGGGCTCACTGTCGG-1	-4.55411	0.932441	8	0.362867
aim_ID104_v13_ACGGGCTCAGACAAGC-1	-2.42047	-0.960699	7	0.216681
aim_ID104_v13_ACGGGCTCAGACGCCT-1	-5.1102	3.51454	8	0.616984
aim_ID104_v13_ACGGGCTGTATAGGGC-1	-2.58842	-1.3833	7	0.12603
aim_ID104_v13_ACGGGCTGTCAATGTC-1	-4.50156	1.32791	8	0.420044
aim_ID104_v13_ACGGGTCCAGTAGAGC-1	-3.90346	0.964641	8	0.542074
aim_ID104_v13_ACGGGTCCATAAGACA-1	4.73463	0.945577	3	1.07458
aim_ID104_v13_ACGGGTCCATCTGGTA-1	-8.91808	1.76823	2	0.506438
aim_ID104_v13_ACGGGTCTCGCGCCAA-1	-9.09072	-1.08515	2	0.0442527
aim_ID104_v13_ACGTCAAGTAACGACG-1	-8.23187	1.49832	2	0.458425
aim_ID104_v13_ACGTCAAGTGGTCTCG-1	-8.30521	1.09587	2	0.335004
aim_ID104_v13_ACGTCAATCCAGTATG-1	-5.94036	2.30347	2	0.352289
aim_ID104_v13_ACGTCAATCTGCGTAA-1	-1.31272	1.87873	6	0.46813
aim_ID104_v13_ACTATCTAGACAATAC-1	-6.05683	1.97239	8	0.337779
aim_ID104_v13_ACTATCTAGCGATTCT-1	-0.877594	2.52553	6	0.498592
aim_ID104_v13_ACTATCTAGGAGCGTT-1	-1.876	2.34315	6	0.609169
aim_ID104_v13_ACTGAACCACCACGTG-1	2.34573	-4.37813	4	-0.150378
aim_ID104_v13_ACTGAACCATTCTCAT-1	-2.48056	-3.52202	7	-0.1617
aim_ID104_v13_ACTGAACGTGTTCGAT-1	2.0795	-0.464611	9	0.471758
aim_ID104_v13_ACTGAACTCCCTAATT-1	-3.01984	-0.378472	7	0.469515
aim_ID104_v13_ACTGAGTAGCACAGGT-1	-2.61143	-0.684657	7	0.302408
aim_ID104_v13_ACTGAGTGTGTGACCC-1	0.456495	2.28518	11	0.840951
aim_ID104_v13_ACTGATGAGACAATAC-1	-3.73487	1.78531	8	0.338001
aim_ID104_v13_ACTGATGAGCACAGGT-1	4.41265	0.501448	3	1.50346
aim_ID104_v13_ACTGATGAGGTAAACT-1	-2.04936	-2.67203	7	0.101954
aim_ID104_v13_ACTGATGTCCGCGTTT-1	-3.94684	0.0928082	8	0.425584
aim_ID104_v13_ACTGATGTCTTAGAGC-1	1.46246	6.62757	10	0.249261
aim_ID104_v13_ACTGCTCAGCCACGTC-1	-1.816	4.16909	6	0.649053
aim_ID104_v13_ACTGCTCAGCGGCTTC-1	5.50253	-5.39159	5	0.014055
aim_ID104_v13_ACTGCTCCAATCACAC-1	-4.91107	0.68537	8	0.603764
aim_ID104_v13_ACTGCTCCAGTAGAGC-1	1.03038	5.40865	10	0.52905
aim_ID104_v13_ACTGCTCGTCCTAGCG-1	-2.69508	-0.440269	7	0.104856
aim_ID104_v13_ACTGCTCTCAACACCA-1	-6.08666	1.51135	8	0.365912
aim_ID104_v13_ACTGCTCTCCGTCAAA-1	-7.34495	0.99755	2	0.416744
aim_ID104_v13_ACTGTCCAGCGTTTAC-1	-3.81088	2.74832	8	0.613531
aim_ID104_v13_ACTGTCCCACCTATCC-1	-3.72363	2.09952	8	0.468581
aim_ID104_v13_ACTGTCCCATTAGGCT-1	-5.73169	1.32945	8	0.536801
aim_ID104_v13_ACTGTCCGTCCGAGTC-1	-1.72128	1.2753	6	0.115652
aim_ID104_v13_ACTGTCCGTTTGACAC-1	-4.32456	1.63706	8	0.444067
aim_ID104_v13_ACTGTCCTCTGCCCTA-1	-2.13431	-3.32432	7	-0.0670966
aim_ID104_v13_ACTTACTGTCTCCATC-1	-1.79414	1.3842	6	0.138793
aim_ID104_v13_ACTTACTGTGTGCCTG-1	5.77844	-1.9336	3	1.01098
aim_ID104_v13_ACTTACTTCGTAGGTT-1	-4.61446	1.99776	8	0.645084
aim_ID104_v13_ACTTGTTAGAAGGCCT-1	-2.32668	0.340923	7	0.388195
aim_ID104_v13_ACTTGTTAGCGTAGTG-1	-2.11166	-3.81186	7	0.0404076
aim_ID104_v13_ACTTGTTAGGGCTCTC-1	-2.85301	-3.63742	7	-0.201665
aim_ID104_v13_ACTTTCACAAACTGTC-1	-7.76517	2.54764	2	0.362942
aim_ID104_v13_ACTTTCACAGTCGATT-1	-4.20939	0.797377	8	0.429616
aim_ID104_v13_ACTTTCATCATAGCAC-1	5.86538	-1.04926	3	0.674793
aim_ID104_v13_AGAATAGAGACAGGCT-1	2.80953	-4.95537	4	-0.320621
aim_ID104_v13_AGAATAGAGCGGCTTC-1	-8.39047	2.12811	2	0.433354
aim_ID104_v13_AGAATAGTCATCATTC-1	-2.54156	-0.730734	7	0.075561
aim_ID104_v13_AGACGTTAGCTGCCCA-1	-1.98392	3.47361	8	0.566455
aim_ID104_v13_AGACGTTTCTAAGCCA-1	-8.76641	0.913482	2	0.145389
aim_ID104_v13_AGAGCGAAGTTAACGA-1	-2.66135	-3.75235	7	-0.0741244
aim_ID104_v13_AGAGCGACAAGCGATG-1	-2.37298	3.46746	6	0.308614
aim_ID104_v13_AGAGCGACACCTGGTG-1	-3.32791	0.486468	7	0.403983
aim_ID104_v13_AGAGCGACATTATCTC-1	1.48926	0.930206	9	0.273801
aim_ID104_v13_AGAGCGAGTAAGAGGA-1	-3.95654	2.89484	8	0.36246
aim_ID104_v13_AGAGCGAGTTATCCGA-1	-3.51116	0.675067	8	0.419013
aim_ID104_v13_AGAGCTTCAAGAAGAG-1	-2.8878	3.03684	8	0.4459
aim_ID104_v13_AGAGCTTCATGAGCGA-1	-4.04615	1.24038	8	0.503311
aim_ID104_v13_AGAGCTTTCATGTGGT-1	-9.184	0.568187	2	0.0473614
aim_ID104_v13_AGAGCTTTCGTTTATC-1	-4.88048	2.40934	8	0.514243
aim_ID104_v13_AGAGTGGAGCTGAAAT-1	0.205831	1.79298	11	0.953891
aim_ID104_v13_AGAGTGGAGTGCCATT-1	5.14214	-3.48174	5	0.481573
aim_ID104_v13_AGAGTGGAGTTATCGC-1	1.32862	-3.50211	4	0.0786821
aim_ID104_v13_AGAGTGGCAATGGAGC-1	-2.04497	-2.17979	7	0.0438443
aim_ID104_v13_AGAGTGGGTACTCAAC-1	1.38118	6.65458	10	0.260494
aim_ID104_v13_AGAGTGGGTGTGTGCC-1	-2.91503	-1.03928	7	0.0907383
aim_ID104_v13_AGAGTGGGTTACCGAT-1	2.46848	-2.35409	9	0.477568
aim_ID104_v13_AGAGTGGGTTCCGGCA-1	-1.99943	1.47844	6	0.454435
aim_ID104_v13_AGAGTGGTCCGAGCCA-1	-9.60362	-1.3487	2	0.364665
aim_ID104_v13_AGAGTGGTCCTCATTA-1	-9.21737	-0.549221	2	0.457902
aim_ID104_v13_AGATCTGAGGCGTACA-1	2.06934	-2.3973	9	0.112387
aim_ID104_v13_AGATCTGCACACGCTG-1	3.89196	-5.14779	5	-0.0783922
aim_ID104_v13_AGATCTGCACCGAAAG-1	-2.14847	3.32027	6	0.578346
aim_ID104_v13_AGATCTGCATTCGACA-1	-3.00772	0.366368	7	0.401935
aim_ID104_v13_AGATCTGGTCGAATCT-1	-1.3594	2.51432	6	0.730974
aim_ID104_v13_AGATCTGGTTACGGAG-1	-1.83954	-2.08343	7	-0.0699471
aim_ID104_v13_AGATCTGTCACCTCGT-1	6.06939	-4.24279	5	-0.000808368
aim_ID104_v13_AGATCTGTCCACGCAG-1	5.63944	-1.89825	5	1.24302
aim_ID104_v13_AGATCTGTCGATCCCT-1	-1.36406	3.29776	6	0.399926
aim_ID104_v13_AGATTGCGTTAGATGA-1	-4.64132	0.797773	8	0.358982
aim_ID104_v13_AGATTGCTCGTCCGTT-1	-3.90008	1.72157	8	0.306555
aim_ID104_v13_AGATTGCTCTGCAAGT-1	-4.17735	0.993735	8	0.414445
aim_ID104_v13_AGATTGCTCTTGACGA-1	-1.05801	2.95201	6	0.210363
aim_ID104_v13_AGATTGCTCTTTAGTC-1	6.01293	-1.66034	3	0.859745
aim_ID104_v13_AGCAGCCAGCTAAGAT-1	4.977	-1.99826	3	0.650624
aim_ID104_v13_AGCAGCCAGGGATCTG-1	0.913373	1.7933	11	0.448848
aim_ID104_v13_AGCAGCCAGTTGTAGA-1	-3.26011	0.678367	7	0.340525
aim_ID104_v13_AGCAGCCCAATGGTCT-1	-1.62818	-1.78218	7	0.10138
aim_ID104_v13_AGCAGCCCACAGATTC-1	-4.51709	2.37272	8	0.450767
aim_ID104_v13_AGCAGCCGTGTAATGA-1	-1.29422	1.61565	6	0.0123598
aim_ID104_v13_AGCAGCCTCGGTTAAC-1	-10.0893	0.365695	2	0.17584
aim_ID104_v13_AGCAGCCTCTATCGCC-1	-6.19807	0.827427	8	0.370769
aim_ID104_v13_AGCATACCAAGAGTCG-1	4.51056	-4.88713	5	0.173774
aim_ID104_v13_AGCATACCAATAGAGT-1	-1.91168	0.823636	6	0.116299
aim_ID104_v13_AGCATACCACCTCGGA-1	3.89988	-5.36318	5	-0.231708
aim_ID104_v13_AGCATACTCACCTCGT-1	-8.60296	1.65194	2	0.558021
aim_ID104_v13_AGCATACTCACTCTTA-1	5.89397	-3.0782	5	0.755191
aim_ID104_v13_AGCCTAAAGATGTCGG-1	-3.34585	0.107586	7	0.348358
aim_ID104_v13_AGCCTAAAGTCCCACG-1	-1.05109	2.6753	6	0.269169
aim_ID104_v13_AGCCTAACAGTATAAG-1	-4.5131	1.0232	8	1.10473
aim_ID104_v13_AGCCTAATCCTAGTGA-1	-4.395	1.16706	8	0.261741
aim_ID104_v13_AGCGGTCAGCGATCCC-1	-3.79881	1.73782	8	0.415938
aim_ID104_v13_AGCGGTCCACGTAAGG-1	-3.77846	-0.124251	8	0.455474
aim_ID104_v13_AGCGGTCCAGCCAATT-1	-4.00252	0.163502	8	0.674124
aim_ID104_v13_AGCGGTCGTGTGCCTG-1	2.7183	-3.54237	4	0.0862316
aim_ID104_v13_AGCGGTCTCACTCCTG-1	4.97689	-1.00483	3	1.14413
aim_ID104_v13_AGCGGTCTCGCCCTTA-1	-7.4334	0.28253	2	0.350361
aim_ID104_v13_AGCGTATAGAGAGCTC-1	-2.43949	3.03057	8	0.827824
aim_ID104_v13_AGCGTATAGATGGGTC-1	0.891495	5.2469	10	0.517269
aim_ID104_v13_AGCGTATAGGTGTTAA-1	5.17143	-5.39588	5	-0.399699
aim_ID104_v13_AGCGTATCAAAGTCAA-1	5.64531	-3.95849	5	0.386318
aim_ID104_v13_AGCGTATCATCGACGC-1	-2.02866	3.13684	6	0.233792
aim_ID104_v13_AGCGTCGAGAGAACAG-1	2.579	-4.3865	4	0.138441
aim_ID104_v13_AGCGTCGCAACCGCCA-1	4.69147	-4.988	5	0.0236973
aim_ID104_v13_AGCGTCGCATACGCCG-1	-5.63711	0.844408	8	0.36013
aim_ID104_v13_AGCGTCGGTACCCAAT-1	4.15829	-4.6365	5	-0.0682727
aim_ID104_v13_AGCTCCTCATGTCCTC-1	-7.96061	1.87517	2	0.243293
aim_ID104_v13_AGCTCCTGTCGTCTTC-1	-7.99818	1.72107	2	0.355753
aim_ID104_v13_AGCTCCTTCTAAGCCA-1	-3.96615	2.40917	8	0.657943
aim_ID104_v13_AGCTCTCCACTTACGA-1	6.29575	-2.1937	5	0.876482
aim_ID104_v13_AGCTCTCGTGGTACAG-1	5.27558	-4.89565	5	-0.0795911
aim_ID104_v13_AGCTTGACAAACAACA-1	-8.80693	-1.8688	2	-0.0491333
aim_ID104_v13_AGCTTGACAGATCTGT-1	-1.21962	4.42469	6	0.86122
aim_ID104_v13_AGCTTGACATCGATTG-1	2.62132	0.762588	9	0.764763
aim_ID104_v13_AGGCCACAGGATTCGG-1	5.71615	-3.63927	5	0.315907
aim_ID104_v13_AGGCCACAGTGTCCAT-1	-3.93963	1.32741	8	0.383931
aim_ID104_v13_AGGCCACCAAAGTGCG-1	6.1022	-3.89673	5	0.375848
aim_ID104_v13_AGGCCACGTTGGGACA-1	2.0906	-4.60247	4	-0.160496
aim_ID104_v13_AGGCCACTCGGTGTCG-1	-2.61485	-0.417116	7	0.0248315
aim_ID104_v13_AGGCCGTCATGGGACA-1	-2.35665	-1.41659	7	-0.104707
aim_ID104_v13_AGGCCGTGTCGCATCG-1	-2.86925	-0.465712	7	0.404843
aim_ID104_v13_AGGCCGTTCAAAGACA-1	-3.59978	2.80502	8	0.431957
aim_ID104_v13_AGGCCGTTCATATCGG-1	-5.16548	2.92855	8	0.639824
aim_ID104_v13_AGGGAGTGTAGTGAAT-1	-5.74518	0.61197	8	0.266623
aim_ID104_v13_AGGGAGTGTGTTCTTT-1	-3.60878	2.2832	8	0.633003
aim_ID104_v13_AGGGAGTGTTTAGGAA-1	-2.60053	-1.92125	7	0.0864409
aim_ID104_v13_AGGGATGAGAAGGACA-1	-3.56034	1.17394	8	0.254634
aim_ID104_v13_AGGGATGGTAAGAGGA-1	-4.04924	1.19592	8	0.496555
aim_ID104_v13_AGGGATGGTCGTGGCT-1	-8.12408	2.33345	2	0.540875
aim_ID104_v13_AGGGATGGTTACGCGC-1	-9.64712	0.165644	2	0.199614
aim_ID104_v13_AGGGTGAAGAGCCTAG-1	-2.47018	2.44939	6	0.361703
aim_ID104_v13_AGGGTGAAGGATATAC-1	1.86293	-0.437605	9	0.369347
aim_ID104_v13_AGGGTGAAGTTGTAGA-1	-8.38235	1.40097	2	0.42476
aim_ID104_v13_AGGGTGACACGCATCG-1	-3.68859	2.01222	6	0.405118
aim_ID104_v13_AGGGTGACAGCCTATA-1	-2.4938	-2.0379	7	0.33006
aim_ID104_v13_AGGGTGAGTCGCTTTC-1	-0.413086	3.44747	6	0.598218
aim_ID104_v13_AGGGTGAGTGTGGCTC-1	-2.37015	1.16764	6	0.266807
aim_ID104_v13_AGGGTGATCTTTACAC-1	-2.05403	-1.45104	7	0.065488
aim_ID104_v13_AGGTCATCAAGTAGTA-1	-3.93267	0.538675	8	0.458033
aim_ID104_v13_AGGTCCGAGCAGGCTA-1	-2.92391	0.815415	7	0.26353
aim_ID104_v13_AGGTCCGAGTCAAGGC-1	-2.56762	0.212954	7	0.121758
aim_ID104_v13_AGGTCCGCACCACGTG-1	1.1139	5.23794	10	0.345841
aim_ID104_v13_AGTAGTCAGAGATGAG-1	3.14877	-3.69151	4	0.215616
aim_ID104_v13_AGTAGTCCATGACATC-1	-8.08248	0.287837	2	0.262015
aim_ID104_v13_AGTAGTCGTAAGAGGA-1	1.41396	-3.83786	4	0.031552
aim_ID104_v13_AGTAGTCGTCGTTGTA-1	-1.02205	3.14836	8	0.28296
aim_ID104_v13_AGTAGTCTCAGTTGAC-1	-2.7622	-3.08117	7	-0.0372617
aim_ID104_v13_AGTAGTCTCCTTAATC-1	-1.58912	-2.88598	7	-0.0979189
aim_ID104_v13_AGTCTTTCACATCTTT-1	-4.29379	2.40104	8	0.598166
aim_ID104_v13_AGTCTTTGTATATGGA-1	-4.86363	1.0792	8	0.445583
aim_ID104_v13_AGTCTTTTCGGAAATA-1	-1.61082	4.63829	6	0.625241
aim_ID104_v13_AGTGAGGAGACACGAC-1	-2.62619	-1.94099	7	0.264512
aim_ID104_v13_AGTGAGGAGATCCCGC-1	-5.5853	0.615835	8	0.129835
aim_ID104_v13_AGTGAGGAGCACCGTC-1	-0.928812	3.21239	6	0.467404
aim_ID104_v13_AGTGAGGCAACACGCC-1	-1.1134	3.34969	6	0.319292
aim_ID104_v13_AGTGAGGGTTCAACCA-1	-8.23392	2.2662	2	0.382983
aim_ID104_v13_AGTGAGGGTTCGGCAC-1	4.32202	-5.04534	5	0.047889
aim_ID104_v13_AGTGGGAAGGTGCTTT-1	-4.39352	1.49883	8	0.426351
aim_ID104_v13_AGTGGGAGTACCGTTA-1	-4.67365	3.00995	8	0.520015
aim_ID104_v13_AGTGGGAGTTCGCGAC-1	-3.19289	0.0335532	7	0.188815
aim_ID104_v13_AGTGTCACAAAGAATC-1	1.11311	5.36874	10	0.722392
aim_ID104_v13_AGTGTCACATATGAGA-1	-3.30085	0.602937	7	0.266606
aim_ID104_v13_AGTGTCAGTAATCGTC-1	-1.60403	1.34387	6	0.111501
aim_ID104_v13_AGTGTCATCACCATAG-1	5.1059	-1.82546	3	0.575259
aim_ID104_v13_AGTGTCATCTTCGGTC-1	-7.59593	0.906296	2	0.729785
aim_ID104_v13_AGTTGGTCACAGCCCA-1	-8.61179	0.65787	2	0.460849
aim_ID104_v13_AGTTGGTCAGCTCCGA-1	-1.92484	4.21032	6	0.728348
aim_ID104_v13_AGTTGGTCATGCCACG-1	-1.84035	3.26581	6	0.528405
aim_ID104_v13_ATAACGCAGCCCAATT-1	-2.84734	1.2421	7	0.500328
aim_ID104_v13_ATAACGCAGCTAAGAT-1	-3.6652	-0.68538	7	0.130732
aim_ID104_v13_ATAACGCAGTCTCCTC-1	-5.19495	1.14456	8	0.479731
aim_ID104_v13_ATAACGCCAGGCTGAA-1	-1.96928	-3.59973	7	-0.0673424
aim_ID104_v13_ATAACGCGTAGCCTAT-1	-2.11338	-1.48053	7	0.118586
aim_ID104_v13_ATAACGCGTTGTGGAG-1	-3.8999	1.11529	8	0.458864
aim_ID104_v13_ATAAGAGAGCGCCTTG-1	-1.67844	3.72733	6	0.388305
aim_ID104_v13_ATAAGAGCAAGTTAAG-1	-2.55494	3.56876	6	0.591471
aim_ID104_v13_ATAAGAGCAGACGCTC-1	-4.5097	1.72717	8	0.449528
aim_ID104_v13_ATAAGAGCATGCCCGA-1	-4.56283	0.52451	8	0.524233
aim_ID104_v13_ATAAGAGGTAATAGCA-1	-3.81715	2.19779	8	0.425687
aim_ID104_v13_ATAAGAGGTAGATTAG-1	-1.82488	-2.2185	7	-0.0233483
aim_ID104_v13_ATAAGAGTCGAATCCA-1	-1.21281	2.21038	6	0.25127
aim_ID104_v13_ATAAGAGTCTGAGGGA-1	0.63601	-3.84086	4	-0.149999
aim_ID104_v13_ATAAGAGTCTTGTACT-1	-1.55104	-3.40899	7	-0.0210296
aim_ID104_v13_ATAGACCAGACCACGA-1	-0.431425	3.22216	6	0.306348
aim_ID104_v13_ATAGACCAGGACAGAA-1	2.7757	-3.29362	4	0.204537
aim_ID104_v13_ATAGACCCACCGTTGG-1	-4.8431	3.64072	8	0.425607
aim_ID104_v13_ATAGACCTCTGAGGGA-1	-0.932499	1.36068	11	0.192987
aim_ID104_v13_ATCACGAAGGCAAAGA-1	-1.40084	2.44612	6	0.283504
aim_ID104_v13_ATCACGAGTTCCCTTG-1	5.0936	-4.72038	5	0.0545172
aim_ID104_v13_ATCACGATCTGTACGA-1	-4.43305	1.36019	8	0.474764
aim_ID104_v13_ATCATCTCAAGCTGTT-1	-8.28663	1.84527	2	0.356661
aim_ID104_v13_ATCATCTCACCAGATT-1	-7.20741	0.83592	2	0.416303
aim_ID104_v13_ATCATCTCACCTATCC-1	5.65826	-1.92137	5	1.3568
aim_ID104_v13_ATCATCTCAGCGTTCG-1	-2.75069	2.00512	6	0.228642
aim_ID104_v13_ATCATCTGTTGAACTC-1	-2.013	3.53707	6	0.516733
aim_ID104_v13_ATCATCTTCTGTTTGT-1	-9.55758	0.677912	2	0.298054
aim_ID104_v13_ATCATCTTCTTAGCCC-1	4.90336	-5.16529	5	0.0600877
aim_ID104_v13_ATCATGGAGGCTCAGA-1	0.121385	4.3786	6	1.10182
aim_ID104_v13_ATCATGGGTCGCATAT-1	-4.17452	1.15108	8	0.553218
aim_ID104_v13_ATCATGGGTGGTACAG-1	-4.03991	1.65415	8	0.415411
aim_ID104_v13_ATCATGGTCACCCTCA-1	-1.90802	-2.07093	7	0.071589
aim_ID104_v13_ATCATGGTCAGGCGAA-1	-3.734	0.0659823	8	0.320759
aim_ID104_v13_ATCATGGTCAGTTGAC-1	-2.71385	-3.62238	7	-0.230615
aim_ID104_v13_ATCCACCCACGGTTTA-1	-5.33999	0.476085	8	0.527171
aim_ID104_v13_ATCCACCGTGGTACAG-1	-2.30024	3.34229	8	0.5744
aim_ID104_v13_ATCCACCTCAGTCCCT-1	-4.48851	0.781108	8	0.334424
aim_ID104_v13_ATCCACCTCGTATCAG-1	-2.48441	-1.58692	7	0.209441
aim_ID104_v13_ATCCGAAGTACTCAAC-1	-3.16996	-2.8749	7	0.185394
aim_ID104_v13_ATCCGAAGTGAACCTT-1	-8.15038	0.778322	2	0.233982
aim_ID104_v13_ATCCGAATCAACGCTA-1	-0.8668	3.86079	6	0.667959
aim_ID104_v13_ATCCGAATCTGTACGA-1	3.13594	-1.66409	9	0.373252
aim_ID104_v13_ATCCGAATCTTGAGAC-1	4.09071	-3.65225	5	0.270126
aim_ID104_v13_ATCGAGTAGTGACATA-1	-2.15948	-1.74385	7	0.20427
aim_ID104_v13_ATCGAGTGTACTTCTT-1	-2.39071	2.37636	6	0.581037
aim_ID104_v13_ATCTACTGTAACGTTC-1	-2.57024	0.44773	7	0.161222
aim_ID104_v13_ATCTGCCAGGGTATCG-1	-2.76716	0.505304	7	0.253736
aim_ID104_v13_ATCTGCCAGTTTGCGT-1	-2.33452	2.17644	6	0.241478
aim_ID104_v13_ATCTGCCCAAGCGAGT-1	-2.89407	0.901875	7	0.314442
aim_ID104_v13_ATCTGCCGTTCCGTCT-1	-9.59996	-0.852764	2	0.178775
aim_ID104_v13_ATGAGGGAGTTGAGAT-1	2.88998	-3.40647	4	-0.0129584
aim_ID104_v13_ATGAGGGCATTGAGCT-1	-0.745335	2.92318	6	0.507402
aim_ID104_v13_ATGAGGGGTAGAAGGA-1	-2.97819	-0.20585	7	0.432861
aim_ID104_v13_ATGAGGGTCGTTACAG-1	3.9861	-2.96818	4	0.453914
aim_ID104_v13_ATGCGATCACCACGTG-1	-3.71365	3.30306	8	0.432007
aim_ID104_v13_ATGCGATGTACGCTGC-1	-9.39374	-1.25581	2	-0.0850375
aim_ID104_v13_ATGCGATGTGCCTGTG-1	-1.99824	5.54539	6	0.461706
aim_ID104_v13_ATGCGATTCCCACTTG-1	-4.66139	1.57216	8	0.491902
aim_ID104_v13_ATGGGAGCATAAGACA-1	-3.01368	1.11952	7	0.415353
aim_ID104_v13_ATGGGAGGTAGGACAC-1	-3.82164	2.42048	6	0.130488
aim_ID104_v13_ATGGGAGGTCCATGAT-1	-2.78539	2.85147	8	0.452411
aim_ID104_v13_ATGGGAGGTCGCGAAA-1	4.5548	-4.18447	9	0.308545
aim_ID104_v13_ATGGGAGGTCGCGGTT-1	-8.85476	0.395089	2	0.46168
aim_ID104_v13_ATGGGAGGTGAGTATA-1	1.78739	-2.3787	9	0.0335701
aim_ID104_v13_ATGGGAGTCCTGTAGA-1	4.06488	-4.37176	5	-0.0299552
aim_ID104_v13_ATGTGTGAGCCCAGCT-1	-2.59172	2.85646	6	0.540416
aim_ID104_v13_ATGTGTGAGGTAGCTG-1	1.94364	-4.31142	4	-0.211212
aim_ID104_v13_ATGTGTGCAATCGGTT-1	-6.43678	0.620638	2	0.481771
aim_ID104_v13_ATGTGTGGTAAGTAGT-1	-2.60521	-3.16011	7	0.0565809
aim_ID104_v13_ATGTGTGGTCCTGCTT-1	-2.5042	-3.2462	7	0.0870337
aim_ID104_v13_ATGTGTGGTGAAATCA-1	-1.876	5.71721	6	0.660521
aim_ID104_v13_ATTACTCAGCATGGCA-1	-0.234392	4.06011	6	1.2466
aim_ID104_v13_ATTACTCAGGTTCCTA-1	-5.89015	3.27821	8	0.93022
aim_ID104_v13_ATTACTCCATTGGCGC-1	-1.4075	2.07108	6	0.415201
aim_ID104_v13_ATTACTCGTCTAGAGG-1	0.658146	1.27984	11	0.697106
aim_ID104_v13_ATTACTCTCATATCGG-1	-0.585537	2.81198	6	0.345835
aim_ID104_v13_ATTATCCAGCTAGTCT-1	-1.87565	-2.31176	7	0.0653156
aim_ID104_v13_ATTATCCAGGGTCTCC-1	6.14833	1.13958	3	1.31898
aim_ID104_v13_ATTATCCGTAGGACAC-1	-4.8204	0.589061	8	0.370528
aim_ID104_v13_ATTCTACAGAAACCGC-1	-2.74441	1.56771	7	0.324586
aim_ID104_v13_ATTCTACCAAGTACCT-1	-0.858894	3.36401	6	0.469169
aim_ID104_v13_ATTCTACCAATGTAAG-1	-2.01835	5.17395	6	0.599799
aim_ID104_v13_ATTCTACCAATTCCTT-1	-4.96175	3.06412	8	0.556596
aim_ID104_v13_ATTCTACCACCTGGTG-1	-1.47548	-2.58227	7	0.147854
aim_ID104_v13_ATTCTACCATAGTAAG-1	5.14971	-4.01157	5	0.502299
aim_ID104_v13_ATTCTACGTAGTGAAT-1	-1.21208	4.47074	6	0.690509
aim_ID104_v13_ATTCTACGTTGCGCAC-1	-8.41778	0.509211	2	0.255672
aim_ID104_v13_ATTCTACGTTTAAGCC-1	-7.29521	-1.69512	2	0.504578
aim_ID104_v13_ATTCTACTCCAGGGCT-1	-4.11139	1.48535	8	0.440037
aim_ID104_v13_ATTCTACTCTCGTATT-1	-3.94729	0.879919	8	0.62263
aim_ID104_v13_ATTGGACAGAAAGTGG-1	1.11424	5.68339	10	0.364055
aim_ID104_v13_ATTGGACAGATGCGAC-1	-9.69559	0.936053	2	0.27434
aim_ID104_v13_ATTGGACGTGACCAAG-1	-1.40548	2.87766	11	0.402712
aim_ID104_v13_ATTGGACGTTGCGCAC-1	2.8178	-4.96449	4	-0.162011
aim_ID104_v13_ATTGGACTCACTTACT-1	-2.97664	-3.4414	7	0.191528
aim_ID104_v13_ATTGGACTCTGTCCGT-1	-2.99544	3.19926	8	0.309254
aim_ID104_v13_ATTGGTGAGAGCCTAG-1	2.97201	-5.26655	4	-0.158333
aim_ID104_v13_ATTGGTGCATCCCACT-1	-4.26658	3.00366	8	0.431296
aim_ID104_v13_ATTGGTGCATGCTAGT-1	1.32946	6.48673	10	0.405416
aim_ID104_v13_ATTGGTGGTCGGCATC-1	-1.4491	1.95029	6	0.22224
aim_ID104_v13_ATTGGTGGTGGACGAT-1	-4.9633	2.38319	8	0.485009
aim_ID104_v13_ATTGGTGTCATTGCGA-1	-2.07968	5.56531	6	0.607371
aim_ID104_v13_ATTTCTGCAAGAAGAG-1	-6.03434	0.260853	7	0.263702
aim_ID104_v13_ATTTCTGCACCACCAG-1	1.04346	5.656	10	0.204212
aim_ID104_v13_ATTTCTGTCCATGAGT-1	-5.45556	1.038	8	0.3759
aim_ID104_v13_ATTTCTGTCTAACCGA-1	-2.74318	2.63298	6	0.455783
aim_ID104_v13_CAACCAACAGGTCCAC-1	-4.31222	1.85279	8	0.58288
aim_ID104_v13_CAACCAATCACGATGT-1	-9.93306	-0.943895	2	0.0656624
aim_ID104_v13_CAACCAATCGTAGGTT-1	-1.76242	2.8482	6	0.606787
aim_ID104_v13_CAACCTCCATATACGC-1	-1.54897	5.64211	6	0.818415
aim_ID104_v13_CAACCTCCATCTCGCT-1	5.86439	-4.77038	5	0.361811
aim_ID104_v13_CAACCTCCATGTTGAC-1	4.17194	-4.2316	4	-0.0871456
aim_ID104_v13_CAACCTCGTTAAGGGC-1	-2.39833	-1.04184	7	0.0384638
aim_ID104_v13_CAACCTCTCCAAACAC-1	-9.77983	-1.08495	2	-0.126267
aim_ID104_v13_CAACCTCTCTGAAAGA-1	5.66874	-1.7056	5	0.990234
aim_ID104_v13_CAACTAGGTACCGTTA-1	-4.57235	0.804132	8	0.567725
aim_ID104_v13_CAACTAGGTCAGAATA-1	-0.913926	2.74141	6	0.100007
aim_ID104_v13_CAACTAGGTGACCAAG-1	-0.772351	2.65446	6	0.322779
aim_ID104_v13_CAACTAGTCCGATATG-1	-1.67946	-2.29758	7	0.0682633
aim_ID104_v13_CAAGAAAAGGTAGCCA-1	-1.98629	5.32053	6	0.827122
aim_ID104_v13_CAAGAAACAAGTTGTC-1	-3.43441	1.47974	6	0.276527
aim_ID104_v13_CAAGAAACAATGGTCT-1	-1.90691	-1.60013	7	0.0939911
aim_ID104_v13_CAAGAAACACCAGATT-1	-3.85954	-0.086435	8	0.305336
aim_ID104_v13_CAAGAAACATGGTAGG-1	1.64659	-1.13515	9	-0.0534024
aim_ID104_v13_CAAGAAACATTGGTAC-1	-3.40611	-0.516406	7	0.380609
aim_ID104_v13_CAAGAAAGTTCACGGC-1	-2.73404	-0.833521	7	0.505936
aim_ID104_v13_CAAGAAATCCTAGAAC-1	-4.06356	3.62378	6	0.493702
aim_ID104_v13_CAAGATCAGCTAACAA-1	-0.45933	-0.617801	11	0.32415
aim_ID104_v13_CAAGATCAGCTTCGCG-1	-1.56046	4.74048	6	0.497007
aim_ID104_v13_CAAGATCCATCCTAGA-1	4.50054	-5.01928	5	0.203826
aim_ID104_v13_CAAGATCGTGTTCGAT-1	-3.43338	2.41155	6	0.264794
aim_ID104_v13_CAAGATCTCCAAACTG-1	-2.60024	-2.94406	7	0.0281991
aim_ID104_v13_CAAGATCTCTAGAGTC-1	-3.89796	-0.00930345	8	0.549547
aim_ID104_v13_CAAGATCTCTATCCTA-1	3.17945	-4.92069	4	-0.0798873
aim_ID104_v13_CAAGGCCAGAGACTTA-1	-5.60068	0.707731	8	0.270846
aim_ID104_v13_CAAGGCCCAACGCACC-1	-3.86034	3.64173	8	0.664258
aim_ID104_v13_CAAGGCCCATTGGGCC-1	-4.18471	1.19654	8	0.430979
aim_ID104_v13_CAAGGCCTCGTGGACC-1	-9.77879	0.00094618	2	0.392608
aim_ID104_v13_CAAGGCCTCTTCAACT-1	-2.18947	-1.3619	7	0.30913
aim_ID104_v13_CAAGTTGAGACATAAC-1	-3.48582	0.838595	7	0.219236
aim_ID104_v13_CAAGTTGAGGCTATCT-1	-4.45509	0.379946	8	0.549254
aim_ID104_v13_CAAGTTGCAGTTCCCT-1	-5.16448	0.702624	8	0.486023
aim_ID104_v13_CAAGTTGTCACCTTAT-1	-4.94034	0.809929	8	0.286153
aim_ID104_v13_CAAGTTGTCGACCAGC-1	6.61426	-2.13074	5	0.811039
aim_ID104_v13_CAAGTTGTCTCTGTCG-1	-2.19699	-2.89729	7	-0.0350378
aim_ID104_v13_CACAAACAGAGGTTGC-1	4.55665	-4.03991	5	0.177861
aim_ID104_v13_CACAAACGTCCAAGTT-1	-2.42924	2.76641	6	0.356754
aim_ID104_v13_CACAAACTCTGCCCTA-1	-3.99774	2.62016	8	0.414865
aim_ID104_v13_CACACAAAGAACTGTA-1	-1.2594	4.65182	6	0.661438
aim_ID104_v13_CACACAAAGCGTCAAG-1	-3.51676	3.52295	8	0.543014
aim_ID104_v13_CACACAACAGCTGGCT-1	-4.00696	0.176985	8	0.402668
aim_ID104_v13_CACACAATCAGCTCTC-1	-1.93087	-2.98829	7	-0.23999
aim_ID104_v13_CACACCTAGACAAAGG-1	-3.81359	0.127361	8	0.369244
aim_ID104_v13_CACACCTCAGAAGCAC-1	-2.37032	-3.76638	7	-0.182784
aim_ID104_v13_CACACTCAGAGTAATC-1	-1.3694	3.65055	6	0.486428
aim_ID104_v13_CACAGGCAGTGTACTC-1	-5.30085	3.00091	8	0.470587
aim_ID104_v13_CACAGGCGTTGTTTGG-1	-7.29987	2.48587	2	0.443226
aim_ID104_v13_CACAGGCTCCTTCAAT-1	-2.39166	-1.17575	7	0.117414
aim_ID104_v13_CACAGGCTCGCAAACT-1	6.27816	-0.285846	3	1.12943
aim_ID104_v13_CACAGTACAGGAACGT-1	-4.573	2.50708	8	0.59192
aim_ID104_v13_CACAGTACATAGAAAC-1	-1.92355	0.620206	6	0.0428094
aim_ID104_v13_CACAGTATCCAAACAC-1	6.0332	-2.52124	5	0.667854
aim_ID104_v13_CACATAGCAAAGGAAG-1	-2.8817	0.600152	7	0.496851
aim_ID104_v13_CACATAGGTCTCCACT-1	-2.24452	-3.52755	7	-0.377555
aim_ID104_v13_CACATAGTCATCATTC-1	-1.96831	5.68775	6	0.72162
[truncated: 38,943 more rows]

## Sheet: Figure 5D
barcode	rnaUMAP_1	rnaUMAP_2	ident	CD69	CD107a	CD25	CD71
aim_ID104_v01_AAACCTGAGGCGATAC-1	-2.11757	-1.66781	7	NA	NA	NA	NA
aim_ID104_v01_AAACCTGTCAACACCA-1	-5.13961	1.97442	8	NA	NA	NA	NA
aim_ID104_v01_AAACGGGAGTCGATAA-1	2.23168	-3.75837	4	NA	NA	NA	NA
aim_ID104_v01_AAACGGGGTTAAGATG-1	3.18958	3.49959	1	NA	NA	NA	NA
aim_ID104_v01_AAACGGGTCCACGCAG-1	5.03248	-4.87162	5	NA	NA	NA	NA
aim_ID104_v01_AAAGATGAGACGCACA-1	4.96534	-4.17855	5	NA	NA	NA	NA
aim_ID104_v01_AAAGATGCAAAGAATC-1	5.56243	2.32668	1	NA	NA	NA	NA
aim_ID104_v01_AAAGATGGTATAAACG-1	-2.97214	0.0355971	7	NA	NA	NA	NA
aim_ID104_v01_AAAGATGGTTGACGTT-1	4.33162	-2.77703	5	NA	NA	NA	NA
aim_ID104_v01_AAAGCAACAAGTCTGT-1	5.56052	-5.06832	5	NA	NA	NA	NA
aim_ID104_v01_AAAGCAATCACTATTC-1	6.13329	1.41066	1	NA	NA	NA	NA
aim_ID104_v01_AAAGTAGCAAGGCTCC-1	-9.1266	0.242355	2	NA	NA	NA	NA
aim_ID104_v01_AAAGTAGCATACAGCT-1	4.60937	-3.3061	5	NA	NA	NA	NA
aim_ID104_v01_AAAGTAGGTAAACACA-1	3.10312	-4.78979	4	NA	NA	NA	NA
aim_ID104_v01_AACACGTAGGGAACGG-1	-2.13721	5.4319	6	NA	NA	NA	NA
aim_ID104_v01_AACACGTAGGGTTCCC-1	4.04465	-0.369316	3	NA	NA	NA	NA
aim_ID104_v01_AACACGTAGGTACTCT-1	4.00763	-1.14608	3	NA	NA	NA	NA
aim_ID104_v01_AACACGTCATATGCTG-1	3.67682	-1.88138	3	NA	NA	NA	NA
aim_ID104_v01_AACACGTGTGTAAGTA-1	2.57364	-4.12779	9	NA	NA	NA	NA
aim_ID104_v01_AACACGTTCGTAGGAG-1	2.16791	-1.60159	9	NA	NA	NA	NA
aim_ID104_v01_AACCATGTCTTAGCCC-1	3.3534	1.61803	1	NA	NA	NA	NA
aim_ID104_v01_AACCGCGCAAGTAGTA-1	2.15047	-0.389607	9	NA	NA	NA	NA
aim_ID104_v01_AACCGCGCACGCATCG-1	4.78082	-2.77549	3	NA	NA	NA	NA
aim_ID104_v01_AACCGCGCAGAAGCAC-1	1.32803	-3.15028	4	NA	NA	NA	NA
aim_ID104_v01_AACCGCGCATATGGTC-1	-2.49512	-3.13812	7	NA	NA	NA	NA
aim_ID104_v01_AACCGCGGTAAGAGGA-1	0.050085	-4.13772	4	NA	NA	NA	NA
aim_ID104_v01_AACGTTGCAGGACGTA-1	4.83221	-1.89917	3	NA	NA	NA	NA
aim_ID104_v01_AACTCAGCAAGCCGCT-1	-2.84088	0.251053	7	NA	NA	NA	NA
aim_ID104_v01_AACTCAGGTAACGACG-1	4.5069	3.11219	1	NA	NA	NA	NA
aim_ID104_v01_AACTCCCAGCGGATCA-1	-1.87072	5.20867	6	NA	NA	NA	NA
aim_ID104_v01_AACTCCCCACACTGCG-1	-6.74513	2.24658	2	NA	NA	NA	NA
aim_ID104_v01_AACTCCCGTGATAAAC-1	2.53712	-1.58452	9	NA	NA	NA	NA
aim_ID104_v01_AACTCCCTCCTGTAGA-1	3.35769	-2.86538	4	NA	NA	NA	NA
aim_ID104_v01_AACTCTTAGAGGGCTT-1	-2.13188	5.63729	6	NA	NA	NA	NA
aim_ID104_v01_AACTCTTCAGACGCCT-1	3.21993	2.67082	1	NA	NA	NA	NA
aim_ID104_v01_AACTCTTTCTGCTTGC-1	0.327682	-3.74357	4	NA	NA	NA	NA
aim_ID104_v01_AACTGGTCAAGGACAC-1	2.17617	-4.99881	4	NA	NA	NA	NA
aim_ID104_v01_AACTGGTTCAGCGATT-1	2.88349	-1.24844	9	NA	NA	NA	NA
aim_ID104_v01_AACTGGTTCATAACCG-1	1.6427	0.320201	9	NA	NA	NA	NA
aim_ID104_v01_AACTGGTTCGACGGAA-1	4.36714	-3.05248	5	NA	NA	NA	NA
aim_ID104_v01_AACTTTCGTACAGTTC-1	5.19439	-5.49451	5	NA	NA	NA	NA
aim_ID104_v01_AAGACCTCATACTCTT-1	-4.47213	1.29898	8	NA	NA	NA	NA
aim_ID104_v01_AAGACCTTCACGCATA-1	2.00266	-0.167963	5	NA	NA	NA	NA
aim_ID104_v01_AAGACCTTCCAAACTG-1	4.86373	-0.900135	3	NA	NA	NA	NA
aim_ID104_v01_AAGCCGCTCAGTTTGG-1	1.35711	-2.84909	4	NA	NA	NA	NA
aim_ID104_v01_AAGCCGCTCCACTCCA-1	2.92122	-1.34454	9	NA	NA	NA	NA
aim_ID104_v01_AAGCCGCTCCTTAATC-1	-1.47936	-2.633	7	NA	NA	NA	NA
aim_ID104_v01_AAGCCGCTCGCGTAGC-1	-2.55551	-1.06411	7	NA	NA	NA	NA
aim_ID104_v01_AAGGAGCAGTCTCCTC-1	-4.78744	2.00031	8	NA	NA	NA	NA
aim_ID104_v01_AAGGAGCGTATCAGTC-1	-2.08311	3.15367	6	NA	NA	NA	NA
aim_ID104_v01_AAGGAGCGTGGCAAAC-1	5.61603	-2.46174	5	NA	NA	NA	NA
aim_ID104_v01_AAGGAGCTCCGTAGGC-1	5.90205	-1.64775	5	NA	NA	NA	NA
aim_ID104_v01_AAGGAGCTCGATCCCT-1	-1.794	4.6064	6	NA	NA	NA	NA
aim_ID104_v01_AAGGAGCTCGCCATAA-1	-2.01443	4.00426	8	NA	NA	NA	NA
aim_ID104_v01_AAGGAGCTCTGGCGTG-1	-2.56754	-1.10779	7	NA	NA	NA	NA
aim_ID104_v01_AAGGCAGCATTGGCGC-1	5.09466	0.440864	5	NA	NA	NA	NA
aim_ID104_v01_AAGGCAGGTCCCTTGT-1	3.94306	-2.11986	3	NA	NA	NA	NA
aim_ID104_v01_AAGGCAGGTTATGTGC-1	-1.52509	4.22011	6	NA	NA	NA	NA
aim_ID104_v01_AAGGTTCAGCTACCGC-1	-2.03427	5.19271	6	NA	NA	NA	NA
aim_ID104_v01_AAGGTTCCAATACGCT-1	2.0603	-3.79913	4	NA	NA	NA	NA
aim_ID104_v01_AAGGTTCCACATCCGG-1	-2.62667	0.698554	7	NA	NA	NA	NA
aim_ID104_v01_AAGTCTGGTAGTAGTA-1	-2.46432	-3.02655	7	NA	NA	NA	NA
aim_ID104_v01_AAGTCTGGTATCAGTC-1	1.73238	1.94005	1	NA	NA	NA	NA
aim_ID104_v01_AAGTCTGTCAGTTGAC-1	-2.36757	-1.24489	7	NA	NA	NA	NA
aim_ID104_v01_AATCCAGCACTCAGGC-1	3.71506	2.60302	1	NA	NA	NA	NA
aim_ID104_v01_AATCCAGCATATGGTC-1	3.73189	-1.26324	3	NA	NA	NA	NA
aim_ID104_v01_AATCCAGGTATGCTTG-1	-2.83297	1.97366	7	NA	NA	NA	NA
aim_ID104_v01_AATCCAGGTCATGCAT-1	-1.99757	-2.28822	7	NA	NA	NA	NA
aim_ID104_v01_AATCCAGGTCCTCTTG-1	3.03323	3.1778	1	NA	NA	NA	NA
aim_ID104_v01_AATCGGTAGCACACAG-1	3.02344	-4.87296	4	NA	NA	NA	NA
aim_ID104_v01_AATCGGTCACGAAATA-1	-2.44067	1.93827	7	NA	NA	NA	NA
aim_ID104_v01_AATCGGTCAGGAACGT-1	3.6209	-3.90059	4	NA	NA	NA	NA
aim_ID104_v01_AATCGGTGTAATCACC-1	1.79045	-4.24861	4	NA	NA	NA	NA
aim_ID104_v01_AATCGGTGTCAAGCGA-1	-4.86916	1.18272	8	NA	NA	NA	NA
aim_ID104_v01_AATCGGTGTTAAAGAC-1	0.643046	-4.03817	4	NA	NA	NA	NA
aim_ID104_v01_AATCGGTTCTGCGACG-1	4.79603	-1.49372	3	NA	NA	NA	NA
aim_ID104_v01_AATCGGTTCTTTAGGG-1	2.24314	-0.901837	9	NA	NA	NA	NA
aim_ID104_v01_ACACCAAAGGGATGGG-1	-1.04143	3.31345	6	NA	NA	NA	NA
aim_ID104_v01_ACACCAAAGTGTGAAT-1	-1.39464	4.66928	6	NA	NA	NA	NA
aim_ID104_v01_ACACCCTAGAAGCCCA-1	-2.57402	1.9939	6	NA	NA	NA	NA
aim_ID104_v01_ACACCCTAGAGTAATC-1	1.09988	-1.0568	9	NA	NA	NA	NA
aim_ID104_v01_ACACCCTCAACGATCT-1	0.739194	6.18528	10	NA	NA	NA	NA
aim_ID104_v01_ACACCCTGTAAGTGTA-1	1.69274	-0.887108	9	NA	NA	NA	NA
aim_ID104_v01_ACACCCTGTCGAAAGC-1	1.04698	-0.418555	9	NA	NA	NA	NA
aim_ID104_v01_ACACCGGAGGGTGTTG-1	-0.0219557	3.07943	6	NA	NA	NA	NA
aim_ID104_v01_ACACCGGAGTGACATA-1	-1.08868	3.22984	6	NA	NA	NA	NA
aim_ID104_v01_ACACCGGTCCTTTACA-1	5.44095	-1.29355	3	NA	NA	NA	NA
aim_ID104_v01_ACACTGAGTGTGAATA-1	3.88897	-3.46123	4	NA	NA	NA	NA
aim_ID104_v01_ACAGCCGTCCTCGCAT-1	5.87985	-0.730585	3	NA	NA	NA	NA
aim_ID104_v01_ACAGCTAAGATGTGGC-1	6.33645	-1.71667	5	NA	NA	NA	NA
aim_ID104_v01_ACAGCTAGTGCATCTA-1	2.0377	-2.64742	9	NA	NA	NA	NA
aim_ID104_v01_ACAGCTATCGCCCTTA-1	3.44561	-0.241534	3	NA	NA	NA	NA
aim_ID104_v01_ACATACGAGCCCAGCT-1	2.17979	-2.56417	4	NA	NA	NA	NA
aim_ID104_v01_ACATACGAGCTACCGC-1	-3.37594	1.78474	7	NA	NA	NA	NA
aim_ID104_v01_ACATCAGCAAAGTCAA-1	-7.97524	2.12079	2	NA	NA	NA	NA
aim_ID104_v01_ACATGGTAGCGTGTCC-1	6.15486	-0.311068	5	NA	NA	NA	NA
aim_ID104_v01_ACATGGTAGGCGATAC-1	6.16124	-0.601782	3	NA	NA	NA	NA
aim_ID104_v01_ACATGGTCAAACGTGG-1	-3.20768	-3.32629	7	NA	NA	NA	NA
aim_ID104_v01_ACATGGTCAAACTGTC-1	-0.641066	4.47625	6	NA	NA	NA	NA
aim_ID104_v01_ACATGGTGTTACTGAC-1	-2.01794	1.50703	6	NA	NA	NA	NA
aim_ID104_v01_ACATGGTTCTTGCCGT-1	4.24968	-5.06326	5	NA	NA	NA	NA
aim_ID104_v01_ACCAGTAAGCGTGAAC-1	5.41444	-4.21483	5	NA	NA	NA	NA
aim_ID104_v01_ACCAGTAGTCATATCG-1	5.38761	-5.51502	5	NA	NA	NA	NA
aim_ID104_v01_ACCCACTAGTCATCCA-1	3.27075	-4.16529	4	NA	NA	NA	NA
aim_ID104_v01_ACCCACTCACTATCTT-1	2.77442	-3.92737	4	NA	NA	NA	NA
aim_ID104_v01_ACCCACTCAGACACTT-1	4.6647	-4.6522	5	NA	NA	NA	NA
aim_ID104_v01_ACCCACTCATATGAGA-1	2.83637	-4.65907	4	NA	NA	NA	NA
aim_ID104_v01_ACCCACTCATCCTTGC-1	4.65893	2.18272	1	NA	NA	NA	NA
aim_ID104_v01_ACCCACTTCCAAATGC-1	-7.68176	-1.53381	2	NA	NA	NA	NA
aim_ID104_v01_ACCCACTTCGTCCGTT-1	3.97212	-1.55879	3	NA	NA	NA	NA
aim_ID104_v01_ACCGTAAAGCTCAACT-1	-3.06599	1.47759	7	NA	NA	NA	NA
aim_ID104_v01_ACCGTAACAAGCTGAG-1	1.74095	-0.483629	9	NA	NA	NA	NA
aim_ID104_v01_ACCGTAACACATTCGA-1	-3.35437	0.223863	7	NA	NA	NA	NA
aim_ID104_v01_ACCGTAAGTTCCGGCA-1	4.83922	-5.15604	5	NA	NA	NA	NA
aim_ID104_v01_ACCGTAATCAAGAAGT-1	4.47695	-2.89084	3	NA	NA	NA	NA
aim_ID104_v01_ACCGTAATCAGCTCGG-1	-5.09123	3.58264	8	NA	NA	NA	NA
aim_ID104_v01_ACCTTTAAGACAATAC-1	2.95782	-3.73535	4	NA	NA	NA	NA
aim_ID104_v01_ACCTTTACAGACGCCT-1	1.76035	-2.15769	9	NA	NA	NA	NA
aim_ID104_v01_ACCTTTAGTCGGCATC-1	-1.80458	4.86193	6	NA	NA	NA	NA
aim_ID104_v01_ACCTTTAGTGTCAATC-1	0.213546	-2.19898	11	NA	NA	NA	NA
aim_ID104_v01_ACCTTTAGTTGTCGCG-1	-3.65722	-0.0925196	8	NA	NA	NA	NA
aim_ID104_v01_ACGAGCCCATCCAACA-1	-1.61087	-3.03005	7	NA	NA	NA	NA
aim_ID104_v01_ACGAGGAAGTTTCCTT-1	-8.04331	2.00533	2	NA	NA	NA	NA
aim_ID104_v01_ACGAGGATCCCTTGCA-1	3.61535	3.21735	1	NA	NA	NA	NA
aim_ID104_v01_ACGATACCAAGCCCAC-1	1.68338	-2.60543	9	NA	NA	NA	NA
aim_ID104_v01_ACGATACCATCCGGGT-1	5.49923	-3.37176	5	NA	NA	NA	NA
aim_ID104_v01_ACGATACTCAGTCAGT-1	4.26835	-3.02833	4	NA	NA	NA	NA
aim_ID104_v01_ACGATGTCAGACAAAT-1	3.47759	2.66687	1	NA	NA	NA	NA
aim_ID104_v01_ACGATGTTCTTCATGT-1	3.37674	-3.53723	4	NA	NA	NA	NA
aim_ID104_v01_ACGCAGCAGTGAAGTT-1	6.03341	2.13749	1	NA	NA	NA	NA
aim_ID104_v01_ACGCAGCCAACACCCG-1	5.24674	1.97803	1	NA	NA	NA	NA
aim_ID104_v01_ACGCAGCTCTTCGAGA-1	5.63844	-0.572969	3	NA	NA	NA	NA
aim_ID104_v01_ACGCCAGAGGATGGAA-1	5.9174	-3.57183	5	NA	NA	NA	NA
aim_ID104_v01_ACGCCAGAGTCCTCCT-1	3.84043	-4.84482	5	NA	NA	NA	NA
aim_ID104_v01_ACGCCAGCAAGGTGTG-1	3.9213	-0.949064	3	NA	NA	NA	NA
aim_ID104_v01_ACGCCAGGTTCAACCA-1	1.9234	-2.79759	9	NA	NA	NA	NA
aim_ID104_v01_ACGCCAGTCGTCCAGG-1	-1.29633	3.1659	6	NA	NA	NA	NA
aim_ID104_v01_ACGCCAGTCTATCGCC-1	4.77011	-3.0239	5	NA	NA	NA	NA
aim_ID104_v01_ACGCCGAAGACAGACC-1	2.0513	6.60049	10	NA	NA	NA	NA
aim_ID104_v01_ACGCCGACAATCCAAC-1	5.37109	0.10392	3	NA	NA	NA	NA
aim_ID104_v01_ACGCCGATCACTCCTG-1	-5.83705	3.11985	8	NA	NA	NA	NA
aim_ID104_v01_ACGCCGATCGCAAGCC-1	-3.27578	-3.32068	7	NA	NA	NA	NA
aim_ID104_v01_ACGCCGATCGTATCAG-1	-1.92476	3.92059	8	NA	NA	NA	NA
aim_ID104_v01_ACGGAGAAGCGAAGGG-1	1.35004	0.700691	9	NA	NA	NA	NA
aim_ID104_v01_ACGGCCACAATCACAC-1	-4.29099	1.31445	8	NA	NA	NA	NA
aim_ID104_v01_ACGGCCATCGAACTGT-1	5.58087	-4.46065	5	NA	NA	NA	NA
aim_ID104_v01_ACGGCCATCGAGGTAG-1	1.50638	-0.424008	9	NA	NA	NA	NA
aim_ID104_v01_ACGGGCTCATCATCCC-1	6.08586	-3.33328	5	NA	NA	NA	NA
aim_ID104_v01_ACGGGCTGTCAGGACA-1	-1.85226	2.89071	6	NA	NA	NA	NA
aim_ID104_v01_ACGGGCTGTGGACGAT-1	4.95639	1.58338	1	NA	NA	NA	NA
aim_ID104_v01_ACGGGCTGTTGCGCAC-1	-6.36524	0.866735	8	NA	NA	NA	NA
aim_ID104_v01_ACGGGTCAGACTCGGA-1	-2.78823	3.35419	8	NA	NA	NA	NA
aim_ID104_v01_ACGGGTCAGGACTGGT-1	-2.3209	0.84067	6	NA	NA	NA	NA
aim_ID104_v01_ACGGGTCCAGGGAGAG-1	4.15955	-4.95746	5	NA	NA	NA	NA
aim_ID104_v01_ACGGGTCGTAGAGGAA-1	4.58796	-5.51002	5	NA	NA	NA	NA
aim_ID104_v01_ACGGGTCGTGCACCAC-1	0.986998	1.73336	1	NA	NA	NA	NA
aim_ID104_v01_ACGGGTCTCTCTTGAT-1	1.53139	-2.18115	9	NA	NA	NA	NA
aim_ID104_v01_ACGTCAACACAGACTT-1	5.28911	-2.82284	5	NA	NA	NA	NA
aim_ID104_v01_ACGTCAACACCCATTC-1	2.43331	-0.455505	9	NA	NA	NA	NA
aim_ID104_v01_ACGTCAATCCTTTACA-1	1.6244	2.13402	1	NA	NA	NA	NA
aim_ID104_v01_ACTATCTAGTACGTTC-1	3.08086	-4.26925	4	NA	NA	NA	NA
aim_ID104_v01_ACTGAACAGAAGCCCA-1	-1.57147	5.83953	6	NA	NA	NA	NA
aim_ID104_v01_ACTGAACAGGGTATCG-1	-1.90818	-2.60435	7	NA	NA	NA	NA
aim_ID104_v01_ACTGAACTCATGTCTT-1	5.62083	-2.44389	5	NA	NA	NA	NA
aim_ID104_v01_ACTGAACTCGGAAACG-1	4.46843	1.45248	1	NA	NA	NA	NA
aim_ID104_v01_ACTGAGTAGCGCTTAT-1	1.91582	0.0946031	9	NA	NA	NA	NA
aim_ID104_v01_ACTGAGTCAAGTACCT-1	1.62162	-1.17013	9	NA	NA	NA	NA
aim_ID104_v01_ACTGAGTGTCTGCGGT-1	5.82285	2.48244	1	NA	NA	NA	NA
aim_ID104_v01_ACTGAGTTCCTTGACC-1	-1.97856	3.21773	6	NA	NA	NA	NA
aim_ID104_v01_ACTGAGTTCGTCGTTC-1	1.49647	1.1768	9	NA	NA	NA	NA
aim_ID104_v01_ACTGAGTTCTGATTCT-1	-2.1555	-2.83084	7	NA	NA	NA	NA
aim_ID104_v01_ACTGATGAGTGGTAAT-1	1.33438	-2.5091	9	NA	NA	NA	NA
aim_ID104_v01_ACTGATGCATGACGGA-1	2.10269	-4.9173	4	NA	NA	NA	NA
aim_ID104_v01_ACTGATGCATGGTCAT-1	1.44062	-3.25982	4	NA	NA	NA	NA
aim_ID104_v01_ACTGATGTCGAACTGT-1	4.32022	-0.631378	3	NA	NA	NA	NA
aim_ID104_v01_ACTGATGTCTCGAGTA-1	3.48596	-3.6717	9	NA	NA	NA	NA
aim_ID104_v01_ACTGCTCAGCCACGTC-1	2.15979	-4.92392	4	NA	NA	NA	NA
aim_ID104_v01_ACTGCTCAGGGTCGAT-1	5.53476	-4.62163	5	NA	NA	NA	NA
aim_ID104_v01_ACTGCTCTCACGAAGG-1	-1.00501	2.09116	6	NA	NA	NA	NA
aim_ID104_v01_ACTGCTCTCCTTTCGG-1	-2.26974	-2.21015	7	NA	NA	NA	NA
aim_ID104_v01_ACTGCTCTCGTTACGA-1	1.48542	-4.03629	4	NA	NA	NA	NA
aim_ID104_v01_ACTGTCCTCAAACAAG-1	1.55668	-0.462403	9	NA	NA	NA	NA
aim_ID104_v01_ACTTACTCACTAAGTC-1	2.16532	-0.837106	9	NA	NA	NA	NA
aim_ID104_v01_ACTTACTCATCGGAAG-1	2.93961	-0.879806	9	NA	NA	NA	NA
aim_ID104_v01_ACTTGTTAGTTTCCTT-1	2.5484	1.1542	1	NA	NA	NA	NA
aim_ID104_v01_ACTTGTTGTCCGAACC-1	-3.63378	1.82671	8	NA	NA	NA	NA
aim_ID104_v01_ACTTGTTTCACGCATA-1	4.29285	2.62649	1	NA	NA	NA	NA
aim_ID104_v01_ACTTTCAAGACAAGCC-1	-8.10306	0.413251	2	NA	NA	NA	NA
aim_ID104_v01_ACTTTCACACTGTCGG-1	2.35513	2.26165	1	NA	NA	NA	NA
aim_ID104_v01_ACTTTCATCATGTAGC-1	5.86972	-4.48021	5	NA	NA	NA	NA
aim_ID104_v01_ACTTTCATCGCGTTTC-1	5.47442	-4.88968	5	NA	NA	NA	NA
aim_ID104_v01_ACTTTCATCTCTGTCG-1	-6.31193	2.53253	8	NA	NA	NA	NA
aim_ID104_v01_AGAATAGAGACTGTAA-1	-1.09038	3.41523	6	NA	NA	NA	NA
aim_ID104_v01_AGAATAGGTTAGTGGG-1	-1.2289	3.74712	6	NA	NA	NA	NA
aim_ID104_v01_AGAATAGTCATCTGCC-1	1.51214	3.01677	1	NA	NA	NA	NA
aim_ID104_v01_AGACGTTAGACAAAGG-1	2.61588	2.78131	1	NA	NA	NA	NA
aim_ID104_v01_AGACGTTAGGATCGCA-1	5.18563	-2.60379	3	NA	NA	NA	NA
aim_ID104_v01_AGACGTTAGTGATCGG-1	2.08944	-5.23939	4	NA	NA	NA	NA
aim_ID104_v01_AGACGTTGTCTAGAGG-1	2.04848	1.44194	5	NA	NA	NA	NA
aim_ID104_v01_AGAGCGAAGAGCTTCT-1	-2.26077	-2.81113	7	NA	NA	NA	NA
aim_ID104_v01_AGAGCGAGTAAGAGGA-1	-7.35983	2.63233	2	NA	NA	NA	NA
aim_ID104_v01_AGAGCGATCAACACGT-1	2.98925	-4.93948	4	NA	NA	NA	NA
aim_ID104_v01_AGAGCTTCATAGGATA-1	1.46296	0.263153	9	NA	NA	NA	NA
aim_ID104_v01_AGAGCTTCATGCTAGT-1	-1.95202	4.99613	6	NA	NA	NA	NA
aim_ID104_v01_AGAGCTTTCAGCATGT-1	4.87769	-4.3472	5	NA	NA	NA	NA
aim_ID104_v01_AGAGCTTTCCAACCAA-1	4.64448	-3.76628	5	NA	NA	NA	NA
aim_ID104_v01_AGAGTGGGTGTTCTTT-1	2.55748	-0.399413	9	NA	NA	NA	NA
aim_ID104_v01_AGATCTGAGCCAGGAT-1	4.91412	2.42316	1	NA	NA	NA	NA
aim_ID104_v01_AGATCTGGTATATCCG-1	4.39345	-3.69866	5	NA	NA	NA	NA
aim_ID104_v01_AGATCTGGTTACAGAA-1	1.96984	-2.65334	4	NA	NA	NA	NA
aim_ID104_v01_AGATCTGTCAATACCG-1	2.27305	3.64753	1	NA	NA	NA	NA
aim_ID104_v01_AGATCTGTCGGCGCTA-1	-2.21025	3.51856	6	NA	NA	NA	NA
aim_ID104_v01_AGATTGCAGTATGACA-1	-9.18046	0.415812	2	NA	NA	NA	NA
aim_ID104_v01_AGATTGCCATATGAGA-1	-2.33586	2.13514	6	NA	NA	NA	NA
aim_ID104_v01_AGATTGCTCAGGCAAG-1	4.33823	2.14768	1	NA	NA	NA	NA
aim_ID104_v01_AGCAGCCAGAGGTACC-1	5.34237	-1.41458	5	NA	NA	NA	NA
aim_ID104_v01_AGCAGCCAGGTAAACT-1	1.79626	-2.53774	9	NA	NA	NA	NA
aim_ID104_v01_AGCAGCCCAATGCCAT-1	1.55844	-4.01729	4	NA	NA	NA	NA
aim_ID104_v01_AGCAGCCTCACAAACC-1	5.27505	2.99714	1	NA	NA	NA	NA
aim_ID104_v01_AGCATACAGACAGGCT-1	3.95198	-4.36785	5	NA	NA	NA	NA
aim_ID104_v01_AGCATACCATTTCACT-1	-4.33058	1.42642	8	NA	NA	NA	NA
aim_ID104_v01_AGCATACGTCTCTCTG-1	4.13684	1.81494	1	NA	NA	NA	NA
aim_ID104_v01_AGCATACGTTTGGCGC-1	-1.00352	3.16278	6	NA	NA	NA	NA
aim_ID104_v01_AGCCTAAAGTACGACG-1	-2.917	-3.24764	7	NA	NA	NA	NA
aim_ID104_v01_AGCCTAAAGTTGCAGG-1	4.01242	3.28496	1	NA	NA	NA	NA
aim_ID104_v01_AGCCTAACAAAGGCGT-1	-1.78815	3.41639	6	NA	NA	NA	NA
aim_ID104_v01_AGCCTAACAGGAATCG-1	3.28595	-1.05459	3	NA	NA	NA	NA
aim_ID104_v01_AGCCTAATCGCGATCG-1	2.24006	-4.94896	4	NA	NA	NA	NA
aim_ID104_v01_AGCGGTCAGTAGATGT-1	5.67378	-2.89423	5	NA	NA	NA	NA
aim_ID104_v01_AGCGGTCCATCCGGGT-1	-2.24022	-3.60229	7	NA	NA	NA	NA
aim_ID104_v01_AGCGGTCGTTCTGAAC-1	2.69495	-3.12773	4	NA	NA	NA	NA
aim_ID104_v01_AGCGGTCGTTGATTGC-1	5.89353	1.72864	1	NA	NA	NA	NA
aim_ID104_v01_AGCGTATAGACGCTTT-1	4.20422	-5.52967	5	NA	NA	NA	NA
aim_ID104_v01_AGCGTATAGCATGGCA-1	3.9997	0.00993087	3	NA	NA	NA	NA
aim_ID104_v01_AGCGTATAGTCGTTTG-1	-1.61263	4.99079	6	NA	NA	NA	NA
aim_ID104_v01_AGCTCCTAGCGATGAC-1	-3.48197	0.647616	8	NA	NA	NA	NA
aim_ID104_v01_AGCTCCTCAGCCTTGG-1	-1.95313	-1.88265	7	NA	NA	NA	NA
aim_ID104_v01_AGCTCCTGTGGACGAT-1	1.4743	-1.13064	9	NA	NA	NA	NA
aim_ID104_v01_AGCTCCTGTTTAGCTG-1	2.57289	1.33509	5	NA	NA	NA	NA
aim_ID104_v01_AGCTCTCAGGCCCGTT-1	-2.58717	-2.45513	7	NA	NA	NA	NA
aim_ID104_v01_AGCTCTCCATATACCG-1	0.980327	2.13271	1	NA	NA	NA	NA
aim_ID104_v01_AGCTCTCGTAAGTGTA-1	-4.99038	0.483222	8	NA	NA	NA	NA
aim_ID104_v01_AGCTCTCGTACCTACA-1	5.34721	-5.41181	5	NA	NA	NA	NA
aim_ID104_v01_AGCTCTCTCACTATTC-1	-3.67331	-0.344538	7	NA	NA	NA	NA
aim_ID104_v01_AGCTCTCTCATCGATG-1	5.04131	-1.00049	3	NA	NA	NA	NA
aim_ID104_v01_AGCTCTCTCGGTTCGG-1	6.44452	-2.96361	5	NA	NA	NA	NA
aim_ID104_v01_AGCTTGACACAGAGGT-1	-4.09972	1.00762	8	NA	NA	NA	NA
aim_ID104_v01_AGCTTGAGTCCCTTGT-1	4.93956	-5.10132	5	NA	NA	NA	NA
aim_ID104_v01_AGGCCGTAGCCAGAAC-1	5.65941	-3.69657	5	NA	NA	NA	NA
aim_ID104_v01_AGGCCGTGTGTTTGGT-1	2.84564	-4.22232	4	NA	NA	NA	NA
aim_ID104_v01_AGGGAGTAGATCCCAT-1	1.82808	-4.43783	4	NA	NA	NA	NA
aim_ID104_v01_AGGGAGTAGCTACCGC-1	-3.42882	2.32493	8	NA	NA	NA	NA
aim_ID104_v01_AGGGAGTAGGCATGTG-1	4.82773	-4.56981	5	NA	NA	NA	NA
aim_ID104_v01_AGGGAGTCACCAGATT-1	3.26066	-3.40654	4	NA	NA	NA	NA
aim_ID104_v01_AGGGAGTGTCCCGACA-1	6.01119	1.01234	3	NA	NA	NA	NA
aim_ID104_v01_AGGGAGTGTGCTGTAT-1	-1.14894	-2.64278	7	NA	NA	NA	NA
aim_ID104_v01_AGGGATGAGGGTGTTG-1	4.3367	-5.39402	5	NA	NA	NA	NA
aim_ID104_v01_AGGGATGCAAGTTCTG-1	3.75453	-2.36321	4	NA	NA	NA	NA
aim_ID104_v01_AGGGATGGTCGAGTTT-1	-4.04525	3.08465	8	NA	NA	NA	NA
aim_ID104_v01_AGGGATGTCTACCTGC-1	6.25373	-1.39891	3	NA	NA	NA	NA
aim_ID104_v01_AGGTCATCATTATCTC-1	-1.4897	5.72133	6	NA	NA	NA	NA
aim_ID104_v01_AGGTCATTCGTGGACC-1	-1.30562	1.68395	6	NA	NA	NA	NA
aim_ID104_v01_AGGTCCGCATCCGTGG-1	5.67912	-4.78576	5	NA	NA	NA	NA
aim_ID104_v01_AGGTCCGGTGTCGCTG-1	4.37564	-0.699914	3	NA	NA	NA	NA
aim_ID104_v01_AGTAGTCCATATGAGA-1	-9.09515	-2.17479	2	NA	NA	NA	NA
aim_ID104_v01_AGTAGTCGTCATACTG-1	2.06354	-5.29884	4	NA	NA	NA	NA
aim_ID104_v01_AGTAGTCTCAAGGTAA-1	-9.72071	-0.496636	2	NA	NA	NA	NA
aim_ID104_v01_AGTAGTCTCTGCGTAA-1	5.66467	-4.21154	5	NA	NA	NA	NA
aim_ID104_v01_AGTCTTTAGAGGACGG-1	1.99878	-5.11837	4	NA	NA	NA	NA
aim_ID104_v01_AGTCTTTCACAGACTT-1	2.03899	-2.47183	9	NA	NA	NA	NA
aim_ID104_v01_AGTCTTTGTCTCGTTC-1	-2.95925	-2.35358	7	NA	NA	NA	NA
aim_ID104_v01_AGTCTTTGTTCGTCTC-1	2.23648	-1.62184	9	NA	NA	NA	NA
aim_ID104_v01_AGTCTTTTCAGCACAT-1	4.9683	-2.74789	5	NA	NA	NA	NA
aim_ID104_v01_AGTGAGGAGCAGGTCA-1	5.12608	-2.8838	5	NA	NA	NA	NA
aim_ID104_v01_AGTGAGGAGGAATGGA-1	0.699606	-1.95315	11	NA	NA	NA	NA
aim_ID104_v01_AGTGAGGGTCAGAAGC-1	-7.21127	2.3035	2	NA	NA	NA	NA
aim_ID104_v01_AGTGGGACATACCATG-1	2.75474	-3.61887	4	NA	NA	NA	NA
aim_ID104_v01_AGTGGGATCCGGGTGT-1	-3.08001	0.411791	7	NA	NA	NA	NA
aim_ID104_v01_AGTGTCACAAGTACCT-1	-6.63896	1.33236	2	NA	NA	NA	NA
aim_ID104_v01_AGTGTCAGTAAGTAGT-1	3.55693	3.57995	1	NA	NA	NA	NA
aim_ID104_v01_AGTGTCATCTTCAACT-1	-2.78675	-0.646284	7	NA	NA	NA	NA
aim_ID104_v01_AGTTGGTAGACAGACC-1	6.5649	-2.51173	5	NA	NA	NA	NA
aim_ID104_v01_AGTTGGTCATGTAGTC-1	1.50118	-0.899317	9	NA	NA	NA	NA
aim_ID104_v01_AGTTGGTGTAGATTAG-1	0.143734	-1.49261	11	NA	NA	NA	NA
aim_ID104_v01_AGTTGGTGTAGCCTCG-1	-1.93134	-2.99037	7	NA	NA	NA	NA
aim_ID104_v01_AGTTGGTTCTCAACTT-1	-9.08887	0.946496	2	NA	NA	NA	NA
aim_ID104_v01_AGTTGGTTCTTGTTTG-1	2.68821	3.61457	1	NA	NA	NA	NA
aim_ID104_v01_ATAACGCAGGACAGAA-1	3.84802	-4.13385	5	NA	NA	NA	NA
aim_ID104_v01_ATAACGCGTTGAGGTG-1	2.27877	-2.24944	9	NA	NA	NA	NA
aim_ID104_v01_ATAACGCTCAACGGCC-1	2.95178	-2.68003	9	NA	NA	NA	NA
aim_ID104_v01_ATAACGCTCAAGATCC-1	5.27713	-3.37475	5	NA	NA	NA	NA
aim_ID104_v01_ATAACGCTCAGCTGGC-1	-2.11622	2.55937	6	NA	NA	NA	NA
aim_ID104_v01_ATAACGCTCAGTCCCT-1	4.28514	-3.79481	5	NA	NA	NA	NA
aim_ID104_v01_ATAAGAGAGCTGCGAA-1	1.44377	-4.04086	4	NA	NA	NA	NA
aim_ID104_v01_ATAAGAGCACATCTTT-1	4.74473	-5.61922	5	NA	NA	NA	NA
aim_ID104_v01_ATAAGAGGTGGTCCGT-1	0.870747	-4.86855	4	NA	NA	NA	NA
aim_ID104_v01_ATAAGAGGTGTGACCC-1	-2.5903	-2.88792	7	NA	NA	NA	NA
aim_ID104_v01_ATAGACCAGATCTGAA-1	2.85193	-2.88337	9	NA	NA	NA	NA
aim_ID104_v01_ATAGACCGTGGGTCAA-1	0.447188	5.26249	6	NA	NA	NA	NA
aim_ID104_v01_ATAGACCTCATGCTCC-1	-5.76675	0.511143	8	NA	NA	NA	NA
aim_ID104_v01_ATAGACCTCTGTTTGT-1	3.69309	-2.88889	4	NA	NA	NA	NA
aim_ID104_v01_ATCACGAAGATGTGGC-1	6.00247	-3.28842	5	NA	NA	NA	NA
aim_ID104_v01_ATCACGACAACACGCC-1	6.47878	1.42134	1	NA	NA	NA	NA
aim_ID104_v01_ATCACGATCCAAACAC-1	2.43893	-4.85768	4	NA	NA	NA	NA
aim_ID104_v01_ATCATGGTCACCCTCA-1	2.99248	-4.1973	4	NA	NA	NA	NA
aim_ID104_v01_ATCCACCGTCATCGGC-1	1.71136	0.57122	9	NA	NA	NA	NA
aim_ID104_v01_ATCCGAAGTTATGTGC-1	4.53142	-4.82084	5	NA	NA	NA	NA
aim_ID104_v01_ATCCGAATCAGAAATG-1	5.90646	-0.285271	3	NA	NA	NA	NA
aim_ID104_v01_ATCCGAATCTGAGGGA-1	2.3067	-4.38842	4	NA	NA	NA	NA
aim_ID104_v01_ATCGAGTGTCCTAGCG-1	0.620612	1.3911	11	NA	NA	NA	NA
aim_ID104_v01_ATCTACTCAGCTCGCA-1	4.49254	-3.82956	5	NA	NA	NA	NA
aim_ID104_v01_ATCTGCCGTCCAGTGC-1	6.37526	1.38831	1	NA	NA	NA	NA
aim_ID104_v01_ATCTGCCTCCTGTACC-1	3.73794	-3.19972	4	NA	NA	NA	NA
aim_ID104_v01_ATGAGGGCATAAAGGT-1	-3.72286	2.54223	8	NA	NA	NA	NA
aim_ID104_v01_ATGAGGGCATAGTAAG-1	-2.57613	2.66579	6	NA	NA	NA	NA
aim_ID104_v01_ATGCGATGTATATGAG-1	4.559	1.75006	1	NA	NA	NA	NA
aim_ID104_v01_ATGCGATGTCAAAGAT-1	2.62875	-3.9152	4	NA	NA	NA	NA
aim_ID104_v01_ATGCGATGTGCAGTAG-1	2.88637	-3.65143	4	NA	NA	NA	NA
aim_ID104_v01_ATGCGATTCAGCAACT-1	2.57289	-3.35668	4	NA	NA	NA	NA
aim_ID104_v01_ATGGGAGAGATACACA-1	5.79046	-3.60696	5	NA	NA	NA	NA
aim_ID104_v01_ATGGGAGAGCCAGTTT-1	1.8197	-0.035923	9	NA	NA	NA	NA
aim_ID104_v01_ATGGGAGCACCAACCG-1	-4.41896	1.76511	8	NA	NA	NA	NA
aim_ID104_v01_ATGGGAGCATCCAACA-1	-4.33286	0.437053	8	NA	NA	NA	NA
aim_ID104_v01_ATGGGAGTCATTGCGA-1	-4.31688	1.36956	8	NA	NA	NA	NA
aim_ID104_v01_ATGTGTGAGAGTACAT-1	-2.14049	-3.17568	7	NA	NA	NA	NA
aim_ID104_v01_ATGTGTGGTCTAAAGA-1	4.80911	1.04597	3	NA	NA	NA	NA
aim_ID104_v01_ATGTGTGTCGAGAGCA-1	0.699186	-4.19933	4	NA	NA	NA	NA
aim_ID104_v01_ATTACTCAGACTAGGC-1	2.74876	-0.711233	9	NA	NA	NA	NA
aim_ID104_v01_ATTACTCTCTGGGCCA-1	4.24941	-2.88178	3	NA	NA	NA	NA
aim_ID104_v01_ATTATCCTCACTGGGC-1	-3.60567	2.70349	8	NA	NA	NA	NA
aim_ID104_v01_ATTCTACAGAGTAAGG-1	5.7729	-4.16219	5	NA	NA	NA	NA
aim_ID104_v01_ATTCTACAGGCTCAGA-1	5.6255	-3.84475	5	NA	NA	NA	NA
aim_ID104_v01_ATTCTACAGTGCAAGC-1	4.98107	0.737151	3	NA	NA	NA	NA
aim_ID104_v01_ATTCTACGTTCCACAA-1	5.75322	-4.14623	5	NA	NA	NA	NA
aim_ID104_v01_ATTGGACAGCTGCAAG-1	1.85037	-4.84978	4	NA	NA	NA	NA
aim_ID104_v01_ATTGGACCAAGCCCAC-1	2.35476	-2.58303	9	NA	NA	NA	NA
aim_ID104_v01_ATTGGACGTTCCAACA-1	-1.40664	3.50543	6	NA	NA	NA	NA
aim_ID104_v01_ATTGGTGAGTCATCCA-1	-2.73491	2.51652	6	NA	NA	NA	NA
aim_ID104_v01_ATTGGTGCAATCGGTT-1	-1.15244	2.72496	6	NA	NA	NA	NA
aim_ID104_v01_ATTGGTGCAGCCTGTG-1	4.62385	1.31737	3	NA	NA	NA	NA
aim_ID104_v01_ATTGGTGCAGCGTTCG-1	-2.71158	-0.0769212	7	NA	NA	NA	NA
aim_ID104_v01_ATTGGTGGTTTGTTTC-1	6.47021	-2.92116	5	NA	NA	NA	NA
aim_ID104_v01_ATTGGTGTCACCCGAG-1	-3.93688	0.333942	8	NA	NA	NA	NA
aim_ID104_v01_ATTGGTGTCGTACCGG-1	4.62188	0.431745	3	NA	NA	NA	NA
aim_ID104_v01_ATTTCTGGTAGAGCTG-1	1.23857	-4.86555	4	NA	NA	NA	NA
aim_ID104_v01_ATTTCTGTCAACGGCC-1	4.48031	1.21994	1	NA	NA	NA	NA
aim_ID104_v01_CAACCAAGTCAGTGGA-1	1.16919	6.38563	10	NA	NA	NA	NA
aim_ID104_v01_CAACCTCAGATAGTCA-1	3.69288	-5.64731	5	NA	NA	NA	NA
aim_ID104_v01_CAACCTCAGCTGCCCA-1	-10.0892	-0.293921	2	NA	NA	NA	NA
aim_ID104_v01_CAACCTCCAGCTTCGG-1	4.75763	-1.82437	3	NA	NA	NA	NA
aim_ID104_v01_CAACTAGAGATAGGAG-1	3.90886	-4.89349	5	NA	NA	NA	NA
aim_ID104_v01_CAACTAGGTGATAAAC-1	-4.18662	0.421421	8	NA	NA	NA	NA
aim_ID104_v01_CAAGAAAAGCGATTCT-1	3.57457	-3.70648	4	NA	NA	NA	NA
aim_ID104_v01_CAAGAAAAGTGACTCT-1	2.0247	-3.96726	4	NA	NA	NA	NA
aim_ID104_v01_CAAGAAACAGGCTCAC-1	2.82227	-5.0777	4	NA	NA	NA	NA
aim_ID104_v01_CAAGAAAGTCTAAAGA-1	1.42492	5.72157	10	NA	NA	NA	NA
aim_ID104_v01_CAAGAAAGTGATAAAC-1	4.05653	-4.21618	5	NA	NA	NA	NA
aim_ID104_v01_CAAGAAATCGGTCCGA-1	2.75628	-4.22774	4	NA	NA	NA	NA
aim_ID104_v01_CAAGATCAGTACGCGA-1	1.50814	0.485719	9	NA	NA	NA	NA
aim_ID104_v01_CAAGATCTCATGTAGC-1	4.74346	-4.77895	5	NA	NA	NA	NA
aim_ID104_v01_CAAGGCCCACAACGCC-1	-1.46278	2.65377	6	NA	NA	NA	NA
aim_ID104_v01_CAAGGCCCACTATCTT-1	3.96922	-3.32481	5	NA	NA	NA	NA
aim_ID104_v01_CAAGGCCGTATATGAG-1	-2.15747	-3.39885	7	NA	NA	NA	NA
aim_ID104_v01_CAAGGCCTCTTGTATC-1	-1.72493	5.15473	6	NA	NA	NA	NA
aim_ID104_v01_CAAGTTGCAAGTTAAG-1	3.55113	-5.3744	5	NA	NA	NA	NA
aim_ID104_v01_CACAAACAGCGATGAC-1	5.43782	-4.49835	5	NA	NA	NA	NA
aim_ID104_v01_CACAAACAGGAATTAC-1	4.42248	-4.78168	5	NA	NA	NA	NA
aim_ID104_v01_CACAAACGTTCCTCCA-1	-4.14505	1.98783	8	NA	NA	NA	NA
aim_ID104_v01_CACAAACTCTCGTATT-1	5.33943	-2.36653	5	NA	NA	NA	NA
aim_ID104_v01_CACACAAAGCCAGTTT-1	2.90914	-3.36713	4	NA	NA	NA	NA
aim_ID104_v01_CACACAAAGTGCGATG-1	-1.74958	-1.2577	7	NA	NA	NA	NA
aim_ID104_v01_CACACAACAATTCCTT-1	2.26276	-5.13036	4	NA	NA	NA	NA
aim_ID104_v01_CACACAATCAGCGACC-1	-2.73247	-0.0596916	7	NA	NA	NA	NA
aim_ID104_v01_CACACAATCCCAACGG-1	-1.57021	1.50792	6	NA	NA	NA	NA
aim_ID104_v01_CACACCTAGACCTTTG-1	-2.3719	2.95828	6	NA	NA	NA	NA
aim_ID104_v01_CACACCTAGGGTCGAT-1	5.31863	-3.02101	5	NA	NA	NA	NA
aim_ID104_v01_CACACCTCAGGATTGG-1	1.46845	-1.49235	9	NA	NA	NA	NA
aim_ID104_v01_CACACCTCATTCACTT-1	0.106744	5.02567	6	NA	NA	NA	NA
aim_ID104_v01_CACACCTGTAGTAGTA-1	-7.95239	1.87214	2	NA	NA	NA	NA
aim_ID104_v01_CACACCTGTATTCTCT-1	3.00342	-4.74648	4	NA	NA	NA	NA
aim_ID104_v01_CACACTCGTACTCGCG-1	4.54272	-3.25196	5	NA	NA	NA	NA
aim_ID104_v01_CACACTCGTCAGTGGA-1	2.67198	-0.391901	9	NA	NA	NA	NA
aim_ID104_v01_CACACTCTCAATCTCT-1	6.48761	-3.05108	5	NA	NA	NA	NA
aim_ID104_v01_CACACTCTCAGGCGAA-1	4.80381	-4.08031	5	NA	NA	NA	NA
aim_ID104_v01_CACAGGCAGGCGTACA-1	-0.960548	3.28041	6	NA	NA	NA	NA
aim_ID104_v01_CACAGGCAGTATGACA-1	-2.40515	0.689477	7	NA	NA	NA	NA
aim_ID104_v01_CACAGTATCGTACCGG-1	-9.39926	-0.355416	2	NA	NA	NA	NA
aim_ID104_v01_CACATAGCAATGGAGC-1	-0.668681	3.62651	6	NA	NA	NA	NA
aim_ID104_v01_CACATAGCACGCGAAA-1	-2.314	2.88933	6	NA	NA	NA	NA
aim_ID104_v01_CACATAGTCACGCATA-1	-1.58213	2.36847	6	NA	NA	NA	NA
aim_ID104_v01_CACATAGTCCTAGGGC-1	1.49675	-3.47548	4	NA	NA	NA	NA
aim_ID104_v01_CACATAGTCGAGAACG-1	5.17298	-2.96322	5	NA	NA	NA	NA
aim_ID104_v01_CACATTTCACTAGTAC-1	1.70233	0.164677	9	NA	NA	NA	NA
aim_ID104_v01_CACATTTTCGGAATCT-1	5.66098	-4.3901	5	NA	NA	NA	NA
aim_ID104_v01_CACCACTAGGCAGGTT-1	1.65706	-4.21025	4	NA	NA	NA	NA
aim_ID104_v01_CACCACTGTGACGGTA-1	-2.06673	2.76485	6	NA	NA	NA	NA
aim_ID104_v01_CACCACTTCTCAACTT-1	2.89529	0.885621	9	NA	NA	NA	NA
aim_ID104_v01_CACCAGGAGTACGATA-1	3.75031	0.129126	3	NA	NA	NA	NA
aim_ID104_v01_CACCAGGTCATCGGAT-1	2.89867	-4.72975	4	NA	NA	NA	NA
aim_ID104_v01_CACCTTGAGCTAGTCT-1	-2.38352	1.75094	6	NA	NA	NA	NA
aim_ID104_v01_CACCTTGGTCAGCTAT-1	4.56823	-2.39431	3	NA	NA	NA	NA
aim_ID104_v01_CACCTTGTCTTGAGGT-1	6.02198	-4.26193	5	NA	NA	NA	NA
aim_ID104_v01_CAGAATCAGACGCTTT-1	2.76507	-1.76587	9	NA	NA	NA	NA
aim_ID104_v01_CAGAATCAGCTACCTA-1	5.09529	-2.05473	5	NA	NA	NA	NA
aim_ID104_v01_CAGAATCAGTGTCCAT-1	-8.39542	2.10799	2	NA	NA	NA	NA
aim_ID104_v01_CAGAATCCACGGTAGA-1	-1.7393	-2.12848	7	NA	NA	NA	NA
aim_ID104_v01_CAGAATCTCTCTGCTG-1	2.07258	-1.9686	9	NA	NA	NA	NA
aim_ID104_v01_CAGAGAGCAGCTATTG-1	2.62639	-1.36037	9	NA	NA	NA	NA
aim_ID104_v01_CAGAGAGCAGGGAGAG-1	3.05377	3.47724	1	NA	NA	NA	NA
aim_ID104_v01_CAGAGAGTCCGTTGTC-1	4.95752	-2.06515	3	NA	NA	NA	NA
aim_ID104_v01_CAGATCACATAAAGGT-1	5.45972	-2.09168	5	NA	NA	NA	NA
aim_ID104_v01_CAGATCATCCTTTACA-1	1.60351	-4.72231	4	NA	NA	NA	NA
aim_ID104_v01_CAGCAGCAGATTACCC-1	-4.38945	2.33065	8	NA	NA	NA	NA
aim_ID104_v01_CAGCAGCCAAGAAGAG-1	3.74338	3.69593	1	NA	NA	NA	NA
aim_ID104_v01_CAGCAGCGTTCCCGAG-1	2.1904	-2.58353	9	NA	NA	NA	NA
aim_ID104_v01_CAGCATAGTTCTGGTA-1	5.51118	-4.5295	5	NA	NA	NA	NA
aim_ID104_v01_CAGCATATCAGAGGTG-1	5.17094	-2.93464	5	NA	NA	NA	NA
aim_ID104_v01_CAGCCGAAGAGCTGGT-1	1.91365	-0.00430797	9	NA	NA	NA	NA
aim_ID104_v01_CAGCCGAGTCACCCAG-1	4.75112	-1.2199	3	NA	NA	NA	NA
aim_ID104_v01_CAGCCGAGTTCCGGCA-1	-2.81571	0.39112	7	NA	NA	NA	NA
aim_ID104_v01_CAGCGACAGAGTGACC-1	3.90222	1.51126	1	NA	NA	NA	NA
aim_ID104_v01_CAGCGACAGGAATGGA-1	-2.10666	4.63512	6	NA	NA	NA	NA
aim_ID104_v01_CAGCGACTCAGTTCGA-1	1.53275	2.84553	1	NA	NA	NA	NA
aim_ID104_v01_CAGCTAAAGACTGGGT-1	5.57539	-2.09763	5	NA	NA	NA	NA
aim_ID104_v01_CAGCTAACAAGCTGAG-1	5.58707	1.05944	3	NA	NA	NA	NA
aim_ID104_v01_CAGCTAACAGATCGGA-1	1.78043	-1.80614	9	NA	NA	NA	NA
aim_ID104_v01_CAGCTGGAGACAGACC-1	5.42155	0.725545	3	NA	NA	NA	NA
aim_ID104_v01_CAGCTGGGTTATGCGT-1	2.76367	-3.74259	4	NA	NA	NA	NA
aim_ID104_v01_CAGCTGGTCTTGCAAG-1	3.86271	-4.69511	5	NA	NA	NA	NA
aim_ID104_v01_CAGGTGCCATTGGTAC-1	5.62038	-3.2171	5	NA	NA	NA	NA
aim_ID104_v01_CAGTAACAGGGTTTCT-1	5.75737	-4.00833	5	NA	NA	NA	NA
aim_ID104_v01_CAGTAACCAAGCTGGA-1	-2.05679	3.05993	6	NA	NA	NA	NA
aim_ID104_v01_CAGTAACGTGAGTGAC-1	2.17558	-5.13109	4	NA	NA	NA	NA
aim_ID104_v01_CAGTAACTCCAAACTG-1	5.33094	-4.45486	5	NA	NA	NA	NA
aim_ID104_v01_CAGTCCTAGGCATTGG-1	-4.34279	3.80514	8	NA	NA	NA	NA
aim_ID104_v01_CAGTCCTAGTTCGATC-1	4.01033	-4.45503	5	NA	NA	NA	NA
aim_ID104_v01_CAGTCCTTCAACGCTA-1	2.11434	-3.28549	4	NA	NA	NA	NA
aim_ID104_v01_CAGTCCTTCGGCGGTT-1	-0.678422	3.95616	6	NA	NA	NA	NA
aim_ID104_v01_CATATGGAGTATGACA-1	3.20562	-2.76939	4	NA	NA	NA	NA
aim_ID104_v01_CATATGGCAATCGAAA-1	-1.36745	3.51478	6	NA	NA	NA	NA
aim_ID104_v01_CATATGGTCCTACAGA-1	5.87555	-2.37466	5	NA	NA	NA	NA
aim_ID104_v01_CATATTCAGGGTCGAT-1	2.49088	-2.35419	9	NA	NA	NA	NA
aim_ID104_v01_CATATTCCAGTGACAG-1	-2.25925	3.50601	6	NA	NA	NA	NA
aim_ID104_v01_CATATTCGTTACGGAG-1	-0.920051	2.60045	6	NA	NA	NA	NA
aim_ID104_v01_CATATTCTCCACGCAG-1	4.99131	-4.42501	5	NA	NA	NA	NA
aim_ID104_v01_CATCAAGAGCTAGTGG-1	2.95646	-4.62991	4	NA	NA	NA	NA
aim_ID104_v01_CATCAAGCACAGAGGT-1	-0.0107522	3.22835	1	NA	NA	NA	NA
aim_ID104_v01_CATCAGACACAGTCGC-1	4.79571	-3.12184	9	NA	NA	NA	NA
aim_ID104_v01_CATCAGACATCGTCGG-1	5.28463	-4.67277	5	NA	NA	NA	NA
aim_ID104_v01_CATCAGAGTCTAAAGA-1	1.88369	-4.52995	4	NA	NA	NA	NA
aim_ID104_v01_CATCAGAGTGCCTGTG-1	1.61894	-2.83414	4	NA	NA	NA	NA
aim_ID104_v01_CATCAGATCCTCTAGC-1	-2.34864	-0.93429	7	NA	NA	NA	NA
aim_ID104_v01_CATCCACAGGTAGCTG-1	3.97064	-0.918932	3	NA	NA	NA	NA
aim_ID104_v01_CATCCACCATCTCCCA-1	4.95934	-5.20981	5	NA	NA	NA	NA
aim_ID104_v01_CATCGAAAGGTTACCT-1	6.0565	-4.1204	5	NA	NA	NA	NA
aim_ID104_v01_CATCGAAGTTACCGAT-1	-2.16186	3.51615	6	NA	NA	NA	NA
aim_ID104_v01_CATCGAATCTACTTAC-1	-5.47998	2.4124	8	NA	NA	NA	NA
aim_ID104_v01_CATCGAATCTTCGAGA-1	-1.39949	3.50079	6	NA	NA	NA	NA
aim_ID104_v01_CATCGGGAGATGAGAG-1	1.72358	6.66299	10	NA	NA	NA	NA
aim_ID104_v01_CATCGGGAGTAAGTAC-1	3.79234	-0.344026	3	NA	NA	NA	NA
aim_ID104_v01_CATCGGGAGTTGTAGA-1	5.27285	-3.82002	5	NA	NA	NA	NA
aim_ID104_v01_CATCGGGGTTTAAGCC-1	5.53576	-3.22769	5	NA	NA	NA	NA
aim_ID104_v01_CATGACATCCGAGCCA-1	-1.7766	3.61051	6	NA	NA	NA	NA
aim_ID104_v01_CATGACATCTTGTATC-1	5.76826	-2.70792	5	NA	NA	NA	NA
aim_ID104_v01_CATGCCTAGCCCTAAT-1	4.14288	-1.75109	3	NA	NA	NA	NA
aim_ID104_v01_CATGCCTCAGACACTT-1	-1.82321	4.51571	6	NA	NA	NA	NA
aim_ID104_v01_CATGCCTGTAGATTAG-1	4.97884	-0.287319	3	NA	NA	NA	NA
aim_ID104_v01_CATGCCTTCACCGGGT-1	-1.74416	-2.41971	7	NA	NA	NA	NA
aim_ID104_v01_CATGGCGAGGGCACTA-1	4.10549	-5.29354	5	NA	NA	NA	NA
aim_ID104_v01_CATGGCGGTCGCGAAA-1	2.36546	1.59799	1	NA	NA	NA	NA
aim_ID104_v01_CATGGCGGTTCGCGAC-1	5.89523	0.983441	3	NA	NA	NA	NA
aim_ID104_v01_CATGGCGTCTTGTATC-1	-0.160682	2.92443	6	NA	NA	NA	NA
aim_ID104_v01_CATTCGCAGTTAACGA-1	5.25611	-3.25691	5	NA	NA	NA	NA
aim_ID104_v01_CATTCGCCACGAAGCA-1	-0.694915	4.19521	6	NA	NA	NA	NA
aim_ID104_v01_CATTCGCTCGAACGGA-1	2.82196	-1.34735	9	NA	NA	NA	NA
aim_ID104_v01_CCAATCCAGAAACGAG-1	2.25134	-3.17008	4	NA	NA	NA	NA
aim_ID104_v01_CCAATCCCACAAGCCC-1	-1.91471	-1.79764	7	NA	NA	NA	NA
aim_ID104_v01_CCAATCCCACCACCAG-1	-8.80902	0.123065	2	NA	NA	NA	NA
aim_ID104_v01_CCAATCCCATCACAAC-1	2.8062	2.72248	1	NA	NA	NA	NA
aim_ID104_v01_CCAATCCCATCGGACC-1	-2.83027	-3.52877	7	NA	NA	NA	NA
aim_ID104_v01_CCAATCCTCACTGGGC-1	2.55557	0.600767	9	NA	NA	NA	NA
aim_ID104_v01_CCAATCCTCAGTCCCT-1	4.34407	-4.89518	5	NA	NA	NA	NA
aim_ID104_v01_CCAATCCTCATTGCCC-1	3.97818	-4.1901	4	NA	NA	NA	NA
aim_ID104_v01_CCACCTAAGGGATGGG-1	5.45794	-4.55719	5	NA	NA	NA	NA
aim_ID104_v01_CCACCTACAAGCTGGA-1	4.31682	-1.25539	3	NA	NA	NA	NA
aim_ID104_v01_CCACCTACACATAACC-1	5.75155	-3.44119	5	NA	NA	NA	NA
aim_ID104_v01_CCACCTAGTACAGCAG-1	-2.95944	-0.263172	7	NA	NA	NA	NA
aim_ID104_v01_CCACCTATCAGTTCGA-1	-0.873764	2.43158	6	NA	NA	NA	NA
aim_ID104_v01_CCACGGAAGATCACGG-1	-8.94598	-2.09295	2	NA	NA	NA	NA
aim_ID104_v01_CCACGGAAGGCCATAG-1	5.1815	-1.26784	3	NA	NA	NA	NA
aim_ID104_v01_CCACGGATCGAATGCT-1	3.81254	-2.21686	3	NA	NA	NA	NA
aim_ID104_v01_CCACGGATCTCTAGGA-1	1.92769	-3.14099	4	NA	NA	NA	NA
aim_ID104_v01_CCACTACAGCTAACTC-1	-2.09904	0.560266	7	NA	NA	NA	NA
aim_ID104_v01_CCACTACAGCTGTCTA-1	5.91013	-2.95917	5	NA	NA	NA	NA
aim_ID104_v01_CCACTACCATTACCTT-1	-2.29873	-3.57084	7	NA	NA	NA	NA
aim_ID104_v01_CCACTACTCTGCAAGT-1	6.22266	-1.92102	5	NA	NA	NA	NA
aim_ID104_v01_CCAGCGACAGCGAACA-1	2.58739	-1.08799	9	NA	NA	NA	NA
aim_ID104_v01_CCAGCGACAGGACCCT-1	4.0626	-1.25417	3	NA	NA	NA	NA
aim_ID104_v01_CCAGCGATCAACACTG-1	5.6005	-1.04012	3	NA	NA	NA	NA
aim_ID104_v01_CCAGCGATCGTCACGG-1	3.57653	0.509647	3	NA	NA	NA	NA
aim_ID104_v01_CCAGCGATCTTGTCAT-1	-8.07162	1.96835	2	NA	NA	NA	NA
aim_ID104_v01_CCATGTCAGGTAGCCA-1	6.36918	-0.0364027	3	NA	NA	NA	NA
aim_ID104_v01_CCATGTCCACATTCGA-1	-2.46119	2.19986	7	NA	NA	NA	NA
aim_ID104_v01_CCATGTCTCAGGCCCA-1	3.31741	-2.64257	4	NA	NA	NA	NA
aim_ID104_v01_CCATGTCTCGAATGGG-1	2.28708	1.79905	5	NA	NA	NA	NA
aim_ID104_v01_CCATGTCTCTAGCACA-1	-6.73202	0.961107	2	NA	NA	NA	NA
aim_ID104_v01_CCATTCGGTCTTTCAT-1	-2.4092	-2.29523	7	NA	NA	NA	NA
aim_ID104_v01_CCCAATCAGCCATCGC-1	0.497588	-3.55412	4	NA	NA	NA	NA
aim_ID104_v01_CCCAATCCAACACCTA-1	4.80696	-3.72931	5	NA	NA	NA	NA
aim_ID104_v01_CCCAATCCATCCTAGA-1	2.26	-4.23672	4	NA	NA	NA	NA
aim_ID104_v01_CCCAATCGTCGGCACT-1	-2.38127	-1.89459	7	NA	NA	NA	NA
aim_ID104_v01_CCCAATCGTGTGCGTC-1	0.953198	-4.13378	4	NA	NA	NA	NA
aim_ID104_v01_CCCAATCTCCACGCAG-1	3.59881	-4.65902	4	NA	NA	NA	NA
aim_ID104_v01_CCCAGTTAGCGGCTTC-1	2.48803	-1.79237	9	NA	NA	NA	NA
aim_ID104_v01_CCCAGTTCAATGAAAC-1	6.30001	-2.06473	5	NA	NA	NA	NA
aim_ID104_v01_CCCAGTTCACCTGGTG-1	5.78394	-3.59605	5	NA	NA	NA	NA
aim_ID104_v01_CCCATACTCTGCAGTA-1	4.88582	-1.26164	3	NA	NA	NA	NA
aim_ID104_v01_CCCTCCTCAATGGACG-1	4.80981	1.86831	1	NA	NA	NA	NA
aim_ID104_v01_CCCTCCTCAGTTCATG-1	3.62612	1.79447	1	NA	NA	NA	NA
aim_ID104_v01_CCGGGATAGCTAAACA-1	1.72437	-5.08765	4	NA	NA	NA	NA
aim_ID104_v01_CCGGGATGTCTGCCAG-1	3.13162	-4.65166	4	NA	NA	NA	NA
aim_ID104_v01_CCGGGATTCGGATGTT-1	-1.08607	3.15963	6	NA	NA	NA	NA
aim_ID104_v01_CCGGTAGCAAACCTAC-1	4.17923	-5.52094	5	NA	NA	NA	NA
aim_ID104_v01_CCGGTAGCAGATCTGT-1	3.99194	-3.13982	4	NA	NA	NA	NA
aim_ID104_v01_CCGGTAGGTAAACGCG-1	1.92555	0.268258	9	NA	NA	NA	NA
aim_ID104_v01_CCGGTAGGTATCAGTC-1	3.2121	-2.76814	3	NA	NA	NA	NA
aim_ID104_v01_CCGGTAGGTCTCACCT-1	5.36342	-2.16458	5	NA	NA	NA	NA
aim_ID104_v01_CCGGTAGGTGTATGGG-1	4.43204	-1.84259	3	NA	NA	NA	NA
aim_ID104_v01_CCGTACTCATAGACTC-1	-2.25407	3.01625	6	NA	NA	NA	NA
aim_ID104_v01_CCGTGGAAGATAGCAT-1	-3.40222	-0.23344	7	NA	NA	NA	NA
aim_ID104_v01_CCGTGGACATGTCGAT-1	5.57149	-4.80842	5	NA	NA	NA	NA
aim_ID104_v01_CCGTTCACATCCGCGA-1	5.9912	2.01514	1	NA	NA	NA	NA
aim_ID104_v01_CCTAAAGAGATGTTAG-1	5.03749	-4.59607	5	NA	NA	NA	NA
aim_ID104_v01_CCTAAAGTCATGTAGC-1	2.90646	-2.08483	9	NA	NA	NA	NA
aim_ID104_v01_CCTACACAGATGTAAC-1	-8.94762	-0.199293	2	NA	NA	NA	NA
aim_ID104_v01_CCTACACAGGACACCA-1	3.40569	2.32407	1	NA	NA	NA	NA
aim_ID104_v01_CCTACACAGTCAAGCG-1	1.53947	-1.06792	9	NA	NA	NA	NA
aim_ID104_v01_CCTACACGTTCGTTGA-1	4.57362	-4.15367	5	NA	NA	NA	NA
aim_ID104_v01_CCTACACTCAACGGGA-1	3.30067	-3.7988	4	NA	NA	NA	NA
aim_ID104_v01_CCTACACTCAGTCCCT-1	-1.27745	3.24024	6	NA	NA	NA	NA
aim_ID104_v01_CCTACCACAGCTGCTG-1	5.49942	-2.86239	5	NA	NA	NA	NA
aim_ID104_v01_CCTAGCTGTCAGATAA-1	1.76299	1.71759	1	NA	NA	NA	NA
aim_ID104_v01_CCTAGCTGTTGTGGAG-1	1.39069	-3.30511	4	NA	NA	NA	NA
aim_ID104_v01_CCTATTAAGGCCATAG-1	-4.92291	3.49868	8	NA	NA	NA	NA
aim_ID104_v01_CCTATTAGTCTAGCGC-1	5.41876	-4.46299	5	NA	NA	NA	NA
aim_ID104_v01_CCTATTATCGGGAGTA-1	5.51427	-2.63321	5	NA	NA	NA	NA
aim_ID104_v01_CCTCAGTAGAAACGAG-1	1.37326	-0.527583	9	NA	NA	NA	NA
aim_ID104_v01_CCTCAGTAGAAGGTGA-1	-0.515246	2.83718	6	NA	NA	NA	NA
aim_ID104_v01_CCTCAGTAGTGTACCT-1	5.68899	-4.90956	5	NA	NA	NA	NA
aim_ID104_v01_CCTCAGTCATTTCAGG-1	4.33138	-4.97579	5	NA	NA	NA	NA
aim_ID104_v01_CCTCAGTGTCTCTTAT-1	2.21221	0.324365	9	NA	NA	NA	NA
aim_ID104_v01_CCTCAGTTCCTGTAGA-1	5.89049	-3.34101	5	NA	NA	NA	NA
aim_ID104_v01_CCTCTGAAGGGAACGG-1	-1.78598	4.43313	6	NA	NA	NA	NA
aim_ID104_v01_CCTCTGAGTAGATTAG-1	6.4404	-1.35131	5	NA	NA	NA	NA
aim_ID104_v01_CCTTACGAGTGAAGTT-1	2.07794	-3.15664	4	NA	NA	NA	NA
aim_ID104_v01_CCTTACGGTAAGGGAA-1	-5.49844	3.22531	8	NA	NA	NA	NA
aim_ID104_v01_CCTTCCCAGTGCAAGC-1	1.96629	-2.89985	4	NA	NA	NA	NA
aim_ID104_v01_CCTTCCCCACAGGCCT-1	3.86707	2.4809	1	NA	NA	NA	NA
aim_ID104_v01_CCTTCCCGTGATAAGT-1	1.64951	0.712661	9	NA	NA	NA	NA
aim_ID104_v01_CCTTCCCTCCGTTGCT-1	-2.29778	5.41732	6	NA	NA	NA	NA
aim_ID104_v01_CCTTCGAAGGCAATTA-1	4.44793	-3.52868	5	NA	NA	NA	NA
aim_ID104_v01_CCTTCGAGTACCATCA-1	2.64146	-3.13325	9	NA	NA	NA	NA
aim_ID104_v01_CCTTCGAGTCGATTGT-1	6.44878	0.240207	3	NA	NA	NA	NA
aim_ID104_v01_CCTTCGAGTTCTGGTA-1	5.73838	-4.64976	5	NA	NA	NA	NA
aim_ID104_v01_CCTTCGAGTTGATTGC-1	4.755	-3.73569	5	NA	NA	NA	NA
aim_ID104_v01_CCTTCGATCTGCTGTC-1	4.11128	-2.62242	9	NA	NA	NA	NA
aim_ID104_v01_CCTTTCTAGATCTGCT-1	2.20597	-5.25903	4	NA	NA	NA	NA
aim_ID104_v01_CCTTTCTAGCCAGTTT-1	2.71098	-2.01948	9	NA	NA	NA	NA
aim_ID104_v01_CCTTTCTTCCTTTACA-1	1.08249	3.30519	1	NA	NA	NA	NA
aim_ID104_v01_CGAACATAGTCAAGCG-1	6.17948	-2.63151	5	NA	NA	NA	NA
aim_ID104_v01_CGAACATCAAACCTAC-1	-2.26874	-2.21431	7	NA	NA	NA	NA
aim_ID104_v01_CGAACATGTGCACTTA-1	4.71165	1.66745	1	NA	NA	NA	NA
aim_ID104_v01_CGAATGTAGAACAACT-1	6.19786	-0.82152	3	NA	NA	NA	NA
aim_ID104_v01_CGAATGTCAAGTTAAG-1	4.0995	-2.87082	3	NA	NA	NA	NA
aim_ID104_v01_CGAATGTGTCCGAACC-1	5.31863	3.11202	1	NA	NA	NA	NA
aim_ID104_v01_CGACCTTAGACACGAC-1	2.69964	-4.54096	4	NA	NA	NA	NA
aim_ID104_v01_CGACCTTAGGTGGGTT-1	3.53909	-0.052537	5	NA	NA	NA	NA
aim_ID104_v01_CGACCTTCAGGATTGG-1	3.51097	-2.32102	9	NA	NA	NA	NA
aim_ID104_v01_CGACCTTCATCACAAC-1	0.980204	6.08371	10	NA	NA	NA	NA
aim_ID104_v01_CGACCTTGTTAAGAAC-1	5.05713	-2.10002	5	NA	NA	NA	NA
aim_ID104_v01_CGACCTTGTTCTGAAC-1	-2.07655	3.32181	1	NA	NA	NA	NA
aim_ID104_v01_CGACTTCAGAGCTGGT-1	4.15741	0.976407	1	NA	NA	NA	NA
aim_ID104_v01_CGACTTCCACACGCTG-1	-3.06544	-3.20632	7	NA	NA	NA	NA
aim_ID104_v01_CGACTTCGTGGCAAAC-1	4.95942	-1.16237	3	NA	NA	NA	NA
aim_ID104_v01_CGAGAAGCAATACGCT-1	-2.90316	3.10015	6	NA	NA	NA	NA
aim_ID104_v01_CGAGAAGCAGCTCGCA-1	-2.60649	-0.706131	7	NA	NA	NA	NA
aim_ID104_v01_CGAGAAGCAGCTGTAT-1	-4.10937	-0.0829234	8	NA	NA	NA	NA
aim_ID104_v01_CGAGCACAGCAGGCTA-1	5.58488	0.557339	3	NA	NA	NA	NA
aim_ID104_v01_CGAGCACAGCTACCGC-1	4.01389	-5.55698	5	NA	NA	NA	NA
aim_ID104_v01_CGAGCACGTTAAGAAC-1	5.85591	-3.74292	5	NA	NA	NA	NA
aim_ID104_v01_CGAGCCATCACGATGT-1	1.27215	-3.14674	9	NA	NA	NA	NA
aim_ID104_v01_CGATCGGAGATAGTCA-1	6.32841	-2.32451	5	NA	NA	NA	NA
aim_ID104_v01_CGATCGGAGTTATCGC-1	4.91716	-1.20472	3	NA	NA	NA	NA
aim_ID104_v01_CGATCGGCAAAGAATC-1	1.45242	5.63997	10	NA	NA	NA	NA
aim_ID104_v01_CGATCGGCAGTCGTGC-1	3.21947	2.88885	1	NA	NA	NA	NA
aim_ID104_v01_CGATGGCAGGATGGAA-1	4.48081	-2.21378	3	NA	NA	NA	NA
aim_ID104_v01_CGATGTAAGTGTCCCG-1	-5.2935	2.55837	8	NA	NA	NA	NA
aim_ID104_v01_CGATGTACACAGGCCT-1	4.07362	-0.254422	3	NA	NA	NA	NA
aim_ID104_v01_CGATTGAAGCACCGTC-1	0.542233	6.1056	10	NA	NA	NA	NA
aim_ID104_v01_CGATTGAAGTCTCGGC-1	-4.65258	3.60439	8	NA	NA	NA	NA
aim_ID104_v01_CGATTGAGTTATCACG-1	4.6145	-3.61722	5	NA	NA	NA	NA
aim_ID104_v01_CGATTGATCAGGATCT-1	0.475392	5.06497	6	NA	NA	NA	NA
aim_ID104_v01_CGATTGATCGACCAGC-1	4.68073	-4.56133	5	NA	NA	NA	NA
aim_ID104_v01_CGATTGATCTCGAGTA-1	5.32529	1.38928	1	NA	NA	NA	NA
aim_ID104_v01_CGCCAAGAGAATCTCC-1	3.99456	-1.81454	3	NA	NA	NA	NA
aim_ID104_v01_CGCCAAGCACACGCTG-1	2.53256	-0.472286	9	NA	NA	NA	NA
aim_ID104_v01_CGCCAAGCACGAGAGT-1	2.2119	-0.380391	9	NA	NA	NA	NA
aim_ID104_v01_CGCCAAGGTTCAACCA-1	-0.312445	0.0853657	11	NA	NA	NA	NA
aim_ID104_v01_CGCGGTAAGCGATCCC-1	4.17718	-2.08562	3	NA	NA	NA	NA
aim_ID104_v01_CGCGGTATCAAACCAC-1	2.45091	-4.68941	4	NA	NA	NA	NA
aim_ID104_v01_CGCGGTATCGAATGCT-1	2.82549	-4.71277	4	NA	NA	NA	NA
aim_ID104_v01_CGCGTTTAGCACCGCT-1	1.78417	-2.02873	9	NA	NA	NA	NA
aim_ID104_v01_CGCGTTTAGCCACGCT-1	0.307936	-3.71709	4	NA	NA	NA	NA
aim_ID104_v01_CGCGTTTTCACAACGT-1	1.71311	-1.18876	9	NA	NA	NA	NA
aim_ID104_v01_CGCTATCGTAGCGTCC-1	1.36112	-1.27691	9	NA	NA	NA	NA
aim_ID104_v01_CGCTATCTCACCTCGT-1	-1.13435	3.75379	6	NA	NA	NA	NA
aim_ID104_v01_CGCTGGAAGGCGACAT-1	3.6746	-2.32825	3	NA	NA	NA	NA
aim_ID104_v01_CGCTGGACACTAGTAC-1	4.96626	-1.33409	3	NA	NA	NA	NA
aim_ID104_v01_CGCTGGACAGATGAGC-1	4.51566	2.52871	1	NA	NA	NA	NA
aim_ID104_v01_CGCTTCAAGTTGAGAT-1	2.5315	-0.123772	9	NA	NA	NA	NA
aim_ID104_v01_CGCTTCACACGTAAGG-1	1.52933	-1.32981	9	NA	NA	NA	NA
aim_ID104_v01_CGCTTCAGTCCGACGT-1	4.0231	2.4196	1	NA	NA	NA	NA
aim_ID104_v01_CGCTTCATCCACGACG-1	4.85206	3.35796	1	NA	NA	NA	NA
aim_ID104_v01_CGGACACAGACACGAC-1	-7.0241	2.07172	2	NA	NA	NA	NA
aim_ID104_v01_CGGACACGTCCGCTGA-1	6.26188	-2.59539	5	NA	NA	NA	NA
aim_ID104_v01_CGGACGTCAGCTTCGG-1	3.69219	-2.43981	3	NA	NA	NA	NA
aim_ID104_v01_CGGACGTTCAGTCAGT-1	5.52326	-3.80162	5	NA	NA	NA	NA
aim_ID104_v01_CGGACTGGTAGGCATG-1	5.51012	-4.24573	5	NA	NA	NA	NA
aim_ID104_v01_CGGACTGGTTGTCTTT-1	5.02286	-5.39039	5	NA	NA	NA	NA
aim_ID104_v01_CGGACTGTCTCGCATC-1	4.13805	-5.38551	5	NA	NA	NA	NA
aim_ID104_v01_CGGAGCTAGGAGTCTG-1	-3.01103	-3.70938	7	NA	NA	NA	NA
aim_ID104_v01_CGGAGCTAGGCTAGGT-1	-4.36588	0.528571	8	NA	NA	NA	NA
aim_ID104_v01_CGGAGCTAGGGTTTCT-1	1.57239	6.79546	10	NA	NA	NA	NA
aim_ID104_v01_CGGAGCTCACGGATAG-1	-1.68144	-2.69609	7	NA	NA	NA	NA
aim_ID104_v01_CGGAGCTTCACAACGT-1	1.48441	0.512363	9	NA	NA	NA	NA
aim_ID104_v01_CGGAGCTTCTACCAGA-1	-4.7406	2.45962	8	NA	NA	NA	NA
aim_ID104_v01_CGGAGTCAGAGACTAT-1	5.0192	0.464075	3	NA	NA	NA	NA
aim_ID104_v01_CGGAGTCAGCCTATGT-1	-2.86002	0.0793106	7	NA	NA	NA	NA
aim_ID104_v01_CGGAGTCGTCACAAGG-1	-2.04673	-1.58721	7	NA	NA	NA	NA
aim_ID104_v01_CGGAGTCTCAACGAAA-1	4.84649	-1.24762	3	NA	NA	NA	NA
aim_ID104_v01_CGGCTAGCACCAGATT-1	3.49374	-4.07201	4	NA	NA	NA	NA
aim_ID104_v01_CGGCTAGTCCTGCCAT-1	5.11691	-4.25376	5	NA	NA	NA	NA
aim_ID104_v01_CGGTTAATCAGGCAAG-1	-1.69887	2.56714	6	NA	NA	NA	NA
aim_ID104_v01_CGTAGCGAGCGCCTTG-1	-2.47802	-3.64576	7	NA	NA	NA	NA
aim_ID104_v01_CGTAGCGCATCACAAC-1	4.55564	-5.35825	5	NA	NA	NA	NA
aim_ID104_v01_CGTAGCGCATCCAACA-1	2.64767	-2.23454	9	NA	NA	NA	NA
aim_ID104_v01_CGTAGCGTCCATGAGT-1	2.11456	1.85378	1	NA	NA	NA	NA
aim_ID104_v01_CGTAGGCTCAACGCTA-1	-2.16314	-2.38712	7	NA	NA	NA	NA
aim_ID104_v01_CGTCACTAGCTAAGAT-1	5.64936	-5.04226	5	NA	NA	NA	NA
aim_ID104_v01_CGTCACTCAATCTGCA-1	1.26871	-1.45494	9	NA	NA	NA	NA
aim_ID104_v01_CGTCACTGTTACGGAG-1	2.31492	-0.981619	9	NA	NA	NA	NA
aim_ID104_v01_CGTCACTTCGGTCTAA-1	-4.70343	2.20424	8	NA	NA	NA	NA
aim_ID104_v01_CGTCAGGAGGCCATAG-1	4.8639	1.99469	1	NA	NA	NA	NA
aim_ID104_v01_CGTCAGGCAGGCTGAA-1	3.34276	-4.21583	4	NA	NA	NA	NA
aim_ID104_v01_CGTCAGGTCTGCTTGC-1	-7.092	-1.22532	2	NA	NA	NA	NA
aim_ID104_v01_CGTCCATAGCTAGTTC-1	1.34579	-4.24577	4	NA	NA	NA	NA
aim_ID104_v01_CGTCCATCACCTATCC-1	3.67584	-5.17996	4	NA	NA	NA	NA
aim_ID104_v01_CGTCCATGTAATTGGA-1	1.61082	-2.91388	9	NA	NA	NA	NA
aim_ID104_v01_CGTCCATTCAGCTCTC-1	6.0544	-3.89679	5	NA	NA	NA	NA
aim_ID104_v01_CGTCCATTCATTGCCC-1	4.3161	-2.76761	3	NA	NA	NA	NA
aim_ID104_v01_CGTCCATTCTGCCCTA-1	4.00937	-5.5043	5	NA	NA	NA	NA
aim_ID104_v01_CGTCTACGTGATGTCT-1	-8.26942	0.561726	2	NA	NA	NA	NA
aim_ID104_v01_CGTCTACTCGAATGCT-1	-4.59891	1.42655	8	NA	NA	NA	NA
aim_ID104_v01_CGTGAGCAGCGCTCCA-1	-0.451318	3.50232	6	NA	NA	NA	NA
aim_ID104_v01_CGTGAGCGTACAGACG-1	2.32329	-0.299933	9	NA	NA	NA	NA
aim_ID104_v01_CGTGAGCGTTCCACGG-1	6.29803	-0.0732204	3	NA	NA	NA	NA
aim_ID104_v01_CGTGTAACACAGCGTC-1	-2.51682	-2.36508	7	NA	NA	NA	NA
aim_ID104_v01_CGTGTAAGTTAAGTAG-1	2.27188	-2.68443	9	NA	NA	NA	NA
aim_ID104_v01_CGTGTAAGTTTGTGTG-1	5.45291	-3.98893	5	NA	NA	NA	NA
aim_ID104_v01_CGTGTAATCCTCCTAG-1	-2.23466	-2.25531	7	NA	NA	NA	NA
aim_ID104_v01_CGTGTCTAGAAACCAT-1	1.46786	-3.80775	4	NA	NA	NA	NA
aim_ID104_v01_CGTGTCTAGGCGCTCT-1	2.57906	-0.963054	9	NA	NA	NA	NA
aim_ID104_v01_CGTGTCTCAAAGCGGT-1	2.79669	-0.819654	3	NA	NA	NA	NA
aim_ID104_v01_CGTGTCTCAAGACGTG-1	-4.64695	2.21004	8	NA	NA	NA	NA
aim_ID104_v01_CGTGTCTCAGTCAGAG-1	5.19438	3.15256	1	NA	NA	NA	NA
aim_ID104_v01_CGTGTCTGTACAGTGG-1	2.48497	-4.50836	4	NA	NA	NA	NA
aim_ID104_v01_CGTGTCTGTACCGGCT-1	-4.48085	0.666965	8	NA	NA	NA	NA
aim_ID104_v01_CGTGTCTGTTGCCTCT-1	6.37125	-2.60276	5	NA	NA	NA	NA
aim_ID104_v01_CGTGTCTTCCTGTAGA-1	-2.15027	4.65745	6	NA	NA	NA	NA
aim_ID104_v01_CGTTCTGAGAGACTTA-1	5.83299	-1.56638	5	NA	NA	NA	NA
aim_ID104_v01_CGTTCTGGTGTTTGGT-1	3.89776	-4.81602	5	NA	NA	NA	NA
aim_ID104_v01_CGTTGGGAGCTGAACG-1	-2.4285	-3.48657	7	NA	NA	NA	NA
aim_ID104_v01_CGTTGGGCAGTCTTCC-1	1.52762	-1.53043	9	NA	NA	NA	NA
aim_ID104_v01_CGTTGGGCATCAGTAC-1	-7.81106	0.0243763	2	NA	NA	NA	NA
aim_ID104_v01_CGTTGGGTCGCTGATA-1	3.93125	0.919151	3	NA	NA	NA	NA
aim_ID104_v01_CGTTGGGTCTATCCCG-1	1.76476	6.08205	9	NA	NA	NA	NA
aim_ID104_v01_CTAAGACTCGCGTAGC-1	3.93139	1.98769	1	NA	NA	NA	NA
aim_ID104_v01_CTAATGGCATTTCACT-1	6.39242	0.617549	3	NA	NA	NA	NA
aim_ID104_v01_CTAATGGGTCGGCTCA-1	5.37584	-1.46277	3	NA	NA	NA	NA
aim_ID104_v01_CTAATGGGTGATGATA-1	4.51959	1.52858	1	NA	NA	NA	NA
aim_ID104_v01_CTACACCAGAATTGTG-1	0.550367	0.35706	11	NA	NA	NA	NA
aim_ID104_v01_CTACACCCAAAGTCAA-1	2.01888	-4.97781	4	NA	NA	NA	NA
aim_ID104_v01_CTACACCCATAGACTC-1	4.41892	-2.11813	3	NA	NA	NA	NA
aim_ID104_v01_CTACACCCATGAGCGA-1	6.21733	2.15622	1	NA	NA	NA	NA
aim_ID104_v01_CTACACCCATGTTGAC-1	2.44022	-2.17205	9	NA	NA	NA	NA
aim_ID104_v01_CTACACCGTACATGTC-1	2.77951	-2.20355	9	NA	NA	NA	NA
aim_ID104_v01_CTACATTAGTGTACCT-1	4.04503	-2.7087	9	NA	NA	NA	NA
aim_ID104_v01_CTACCCAAGATTACCC-1	5.40592	-2.53482	5	NA	NA	NA	NA
aim_ID104_v01_CTACCCAGTCACTTCC-1	3.19602	2.69287	1	NA	NA	NA	NA
aim_ID104_v01_CTACCCATCTGAGGGA-1	0.654361	-4.07819	4	NA	NA	NA	NA
aim_ID104_v01_CTACGTCAGTGCCATT-1	3.95698	2.86016	1	NA	NA	NA	NA
aim_ID104_v01_CTACGTCGTTCCATGA-1	-2.99426	3.01749	8	NA	NA	NA	NA
aim_ID104_v01_CTAGAGTAGCATCATC-1	3.60895	1.96587	1	NA	NA	NA	NA
aim_ID104_v01_CTAGAGTTCAACGGGA-1	3.93033	-3.35757	4	NA	NA	NA	NA
aim_ID104_v01_CTAGAGTTCTCCAACC-1	0.970988	1.6715	1	NA	NA	NA	NA
aim_ID104_v01_CTAGCCTAGCTGTTCA-1	1.28171	-1.71497	9	NA	NA	NA	NA
aim_ID104_v01_CTAGCCTGTAAAGGAG-1	2.1493	-4.15591	4	NA	NA	NA	NA
aim_ID104_v01_CTAGCCTGTCTCACCT-1	2.94206	2.781	1	NA	NA	NA	NA
aim_ID104_v01_CTAGCCTGTTGTTTGG-1	-4.87707	3.4419	8	NA	NA	NA	NA
aim_ID104_v01_CTAGCCTTCCAAACTG-1	4.07039	-1.94309	3	NA	NA	NA	NA
aim_ID104_v01_CTAGTGAAGCGTTTAC-1	3.13588	-2.95017	4	NA	NA	NA	NA
aim_ID104_v01_CTAGTGAAGTACGACG-1	-1.03241	4.14311	6	NA	NA	NA	NA
aim_ID104_v01_CTAGTGACACTAGTAC-1	1.97629	6.91963	10	NA	NA	NA	NA
aim_ID104_v01_CTAGTGACAGCCTTTC-1	2.96373	-3.21445	4	NA	NA	NA	NA
aim_ID104_v01_CTAGTGACATAGACTC-1	4.16687	-3.1145	5	NA	NA	NA	NA
aim_ID104_v01_CTAGTGACATCAGTCA-1	5.45307	0.729232	3	NA	NA	NA	NA
aim_ID104_v01_CTAGTGAGTAAGGGCT-1	2.42338	-1.90251	9	NA	NA	NA	NA
aim_ID104_v01_CTAGTGATCTGCTGCT-1	5.21231	-2.74094	5	NA	NA	NA	NA
aim_ID104_v01_CTCACACAGGCTAGCA-1	1.69364	-3.0914	4	NA	NA	NA	NA
aim_ID104_v01_CTCACACCAACGATCT-1	4.6003	-3.97855	5	NA	NA	NA	NA
aim_ID104_v01_CTCACACCAATCAGAA-1	6.14407	-0.830336	3	NA	NA	NA	NA
aim_ID104_v01_CTCAGAAAGCAGACTG-1	2.54696	-1.02835	9	NA	NA	NA	NA
aim_ID104_v01_CTCAGAATCACCTCGT-1	5.85044	-2.08361	5	NA	NA	NA	NA
aim_ID104_v01_CTCAGAATCTACTCAT-1	-1.37621	3.97136	6	NA	NA	NA	NA
aim_ID104_v01_CTCATTACAGCCACCA-1	4.76966	-0.938493	3	NA	NA	NA	NA
aim_ID104_v01_CTCATTAGTGTTGGGA-1	3.16842	-4.42567	4	NA	NA	NA	NA
aim_ID104_v01_CTCCTAGCACGGACAA-1	-7.89274	1.16388	2	NA	NA	NA	NA
aim_ID104_v01_CTCGAAAAGTCTCAAC-1	4.5362	1.07748	3	NA	NA	NA	NA
aim_ID104_v01_CTCGAAACACGAGAGT-1	4.46863	1.89439	1	NA	NA	NA	NA
aim_ID104_v01_CTCGAAATCAATACCG-1	-3.31454	1.89256	8	NA	NA	NA	NA
aim_ID104_v01_CTCGAGGCAAGGGTCA-1	0.960942	-3.88204	4	NA	NA	NA	NA
aim_ID104_v01_CTCGAGGTCTTTACGT-1	5.63855	-0.339425	3	NA	NA	NA	NA
aim_ID104_v01_CTCGGAGAGAACTCGG-1	1.85097	6.6705	10	NA	NA	NA	NA
aim_ID104_v01_CTCGGGACATGGGACA-1	-4.46294	3.36401	8	NA	NA	NA	NA
aim_ID104_v01_CTCGTACAGCGCTTAT-1	-2.9996	-3.08463	7	NA	NA	NA	NA
aim_ID104_v01_CTCGTACGTAGCAAAT-1	4.11284	-3.63208	9	NA	NA	NA	NA
aim_ID104_v01_CTCGTACGTTTGCATG-1	5.91678	-3.96241	5	NA	NA	NA	NA
aim_ID104_v01_CTCGTACTCACGATGT-1	1.43635	-1.96317	9	NA	NA	NA	NA
aim_ID104_v01_CTCGTACTCCCTCTTT-1	3.23332	-4.91224	4	NA	NA	NA	NA
aim_ID104_v01_CTCGTACTCGTCCAGG-1	6.03265	-0.490014	3	NA	NA	NA	NA
aim_ID104_v01_CTCGTCAAGTGGAGAA-1	1.84892	-4.76198	4	NA	NA	NA	NA
aim_ID104_v01_CTCGTCACACGACGAA-1	-2.11725	-1.56407	7	NA	NA	NA	NA
aim_ID104_v01_CTCTACGGTCGCATCG-1	4.17676	3.29454	1	NA	NA	NA	NA
aim_ID104_v01_CTCTACGGTTTGACTG-1	5.33915	-2.38483	5	NA	NA	NA	NA
aim_ID104_v01_CTCTGGTCAGACAAGC-1	1.82516	-5.23064	4	NA	NA	NA	NA
aim_ID104_v01_CTCTGGTGTAAGTTCC-1	4.96337	-1.59786	3	NA	NA	NA	NA
aim_ID104_v01_CTCTGGTGTACTCAAC-1	4.6446	-0.440091	3	NA	NA	NA	NA
aim_ID104_v01_CTCTGGTTCTCGAGTA-1	-0.759698	2.8475	6	NA	NA	NA	NA
aim_ID104_v01_CTGAAACAGCTGAACG-1	-9.1853	-0.33672	2	NA	NA	NA	NA
aim_ID104_v01_CTGAAACGTGACAAAT-1	0.425618	6.06072	10	NA	NA	NA	NA
aim_ID104_v01_CTGAAACTCGGACAAG-1	3.23888	2.27491	1	NA	NA	NA	NA
aim_ID104_v01_CTGAAGTGTCTCTTTA-1	2.9689	-1.74325	9	NA	NA	NA	NA
aim_ID104_v01_CTGATAGAGACTGGGT-1	-1.70538	5.48875	6	NA	NA	NA	NA
aim_ID104_v01_CTGATAGCAGCTGCAC-1	3.5433	-1.58947	3	NA	NA	NA	NA
aim_ID104_v01_CTGATCCCACAACGTT-1	2.28169	-2.13883	9	NA	NA	NA	NA
aim_ID104_v01_CTGATCCCACAACTGT-1	1.69579	-2.31114	9	NA	NA	NA	NA
aim_ID104_v01_CTGATCCCACGACTCG-1	-2.91035	1.20594	7	NA	NA	NA	NA
aim_ID104_v01_CTGATCCCAGCATACT-1	4.25817	1.91062	1	NA	NA	NA	NA
aim_ID104_v01_CTGATCCGTCCTCTTG-1	1.39802	-2.98504	9	NA	NA	NA	NA
aim_ID104_v01_CTGATCCTCGTAGATC-1	2.39054	-5.20309	4	NA	NA	NA	NA
aim_ID104_v01_CTGCCTAAGAGCTATA-1	-2.32394	-1.71309	7	NA	NA	NA	NA
aim_ID104_v01_CTGCCTAGTGCACTTA-1	2.12683	-5.08557	4	NA	NA	NA	NA
aim_ID104_v01_CTGCGGAAGCGTAATA-1	3.58618	-4.08089	4	NA	NA	NA	NA
aim_ID104_v01_CTGCGGACAAGTACCT-1	5.68154	-4.71861	5	NA	NA	NA	NA
aim_ID104_v01_CTGCGGACAATAGCAA-1	3.67852	-4.20088	4	NA	NA	NA	NA
aim_ID104_v01_CTGCGGACAGGAATGC-1	1.7909	-4.60323	4	NA	NA	NA	NA
aim_ID104_v01_CTGCGGAGTCAAAGCG-1	3.48167	-4.8875	4	NA	NA	NA	NA
aim_ID104_v01_CTGCGGATCCCTAATT-1	1.62688	-0.394509	9	NA	NA	NA	NA
aim_ID104_v01_CTGGTCTAGTCGAGTG-1	-2.02974	5.33422	6	NA	NA	NA	NA
aim_ID104_v01_CTGGTCTCACGAGAGT-1	-2.23985	5.58299	6	NA	NA	NA	NA
aim_ID104_v01_CTGTGCTAGCATGGCA-1	2.26862	-0.490172	9	NA	NA	NA	NA
aim_ID104_v01_CTGTGCTTCCGTCAAA-1	-2.94618	-0.0825909	7	NA	NA	NA	NA
aim_ID104_v01_CTGTTTACACCCATTC-1	4.3083	3.76059	1	NA	NA	NA	NA
aim_ID104_v01_CTTAACTAGAGTAAGG-1	0.471142	-3.70704	4	NA	NA	NA	NA
aim_ID104_v01_CTTAACTCAGACACTT-1	2.56794	-2.21618	9	NA	NA	NA	NA
aim_ID104_v01_CTTAACTGTAAACACA-1	4.86579	-2.79612	5	NA	NA	NA	NA
aim_ID104_v01_CTTAACTGTTGGTTTG-1	3.37223	-1.44264	3	NA	NA	NA	NA
aim_ID104_v01_CTTAACTTCAGAAATG-1	-9.0269	1.24897	2	NA	NA	NA	NA
aim_ID104_v01_CTTAACTTCCGAATGT-1	3.69028	-0.175338	3	NA	NA	NA	NA
aim_ID104_v01_CTTAACTTCTCAACTT-1	4.7794	1.98719	1	NA	NA	NA	NA
aim_ID104_v01_CTTACCGAGAGTGACC-1	-1.50461	3.9202	6	NA	NA	NA	NA
aim_ID104_v01_CTTACCGGTCACTGGC-1	1.93664	-0.50827	9	NA	NA	NA	NA
aim_ID104_v01_CTTACCGTCATCATTC-1	-1.29158	1.6536	6	NA	NA	NA	NA
aim_ID104_v01_CTTAGGAAGATATACG-1	5.58344	-4.08856	5	NA	NA	NA	NA
aim_ID104_v01_CTTAGGAGTACAGACG-1	1.67798	-1.66053	9	NA	NA	NA	NA
aim_ID104_v01_CTTCTCTCAGTGACAG-1	3.40723	-3.88589	4	NA	NA	NA	NA
aim_ID104_v01_CTTCTCTGTCGAGTTT-1	2.89117	3.25291	1	NA	NA	NA	NA
aim_ID104_v01_CTTCTCTGTTGACGTT-1	-4.38505	1.67853	8	NA	NA	NA	NA
aim_ID104_v01_CTTCTCTTCACATGCA-1	5.01878	-4.92334	5	NA	NA	NA	NA
aim_ID104_v01_CTTGGCTAGGGTGTGT-1	3.64544	-5.52526	5	NA	NA	NA	NA
aim_ID104_v01_CTTGGCTCACGGTAGA-1	-1.37324	5.05848	6	NA	NA	NA	NA
aim_ID104_v01_CTTGGCTTCAGTTTGG-1	-1.76764	-2.0567	7	NA	NA	NA	NA
aim_ID104_v01_CTTTGCGAGTACCGGA-1	-1.51248	3.88951	6	NA	NA	NA	NA
aim_ID104_v01_CTTTGCGCAAGTTGTC-1	1.67028	-3.85163	4	NA	NA	NA	NA
aim_ID104_v01_CTTTGCGCACAGTCGC-1	-2.11715	3.12718	11	NA	NA	NA	NA
aim_ID104_v01_CTTTGCGCACATCTTT-1	5.67111	-5.17758	5	NA	NA	NA	NA
aim_ID104_v01_CTTTGCGCACCGAATT-1	4.98732	-2.79863	5	NA	NA	NA	NA
aim_ID104_v01_CTTTGCGCACGGCTAC-1	5.80304	-2.4515	5	NA	NA	NA	NA
aim_ID104_v01_CTTTGCGGTTTGCATG-1	1.20319	-3.44317	4	NA	NA	NA	NA
aim_ID104_v01_CTTTGCGTCGGGAGTA-1	-7.66441	2.37789	2	NA	NA	NA	NA
aim_ID104_v01_CTTTGCGTCTCGTATT-1	-5.37753	3.17057	8	NA	NA	NA	NA
aim_ID104_v01_GAAACTCGTCTGCAAT-1	1.60084	-0.333333	9	NA	NA	NA	NA
aim_ID104_v01_GAAACTCTCAGTGTTG-1	-3.97891	2.94191	8	NA	NA	NA	NA
aim_ID104_v01_GAAATGAGTGGCTCCA-1	-2.33542	3.19983	6	NA	NA	NA	NA
aim_ID104_v01_GAACATCAGTGTACGG-1	-1.96234	-1.92763	7	NA	NA	NA	NA
aim_ID104_v01_GAACATCTCACCCTCA-1	5.02321	1.88887	1	NA	NA	NA	NA
aim_ID104_v01_GAACATCTCGCACTCT-1	-2.89556	-0.501086	7	NA	NA	NA	NA
aim_ID104_v01_GAACCTATCGTTGACA-1	5.08585	-3.33667	5	NA	NA	NA	NA
aim_ID104_v01_GAACGGACAAGAGTCG-1	2.04296	-2.91428	4	NA	NA	NA	NA
aim_ID104_v01_GAACGGACAATAGCAA-1	6.05118	-2.88298	5	NA	NA	NA	NA
aim_ID104_v01_GAACGGAGTATGAATG-1	1.52321	-2.21281	9	NA	NA	NA	NA
aim_ID104_v01_GAACGGATCCCATTTA-1	5.39064	-0.00534662	3	NA	NA	NA	NA
aim_ID104_v01_GAACGGATCTCGCTTG-1	4.64725	-0.532886	3	NA	NA	NA	NA
aim_ID104_v01_GAAGCAGAGTACGATA-1	-9.6499	1.64977	2	NA	NA	NA	NA
aim_ID104_v01_GAAGCAGCAACACCTA-1	5.31456	-5.05591	5	NA	NA	NA	NA
aim_ID104_v01_GAAGCAGTCAGCTCGG-1	-3.85248	2.7421	8	NA	NA	NA	NA
aim_ID104_v01_GAAGCAGTCTGGAGCC-1	4.82215	2.12426	1	NA	NA	NA	NA
aim_ID104_v01_GAATAAGGTTGGTGGA-1	5.25831	-1.08892	3	NA	NA	NA	NA
aim_ID104_v01_GAATGAAGTACCGTAT-1	4.89483	-3.33424	5	NA	NA	NA	NA
aim_ID104_v01_GAATGAAGTTCCACAA-1	-2.2593	-1.50873	7	NA	NA	NA	NA
aim_ID104_v01_GAATGAATCAGAGCTT-1	1.44314	-3.83181	4	NA	NA	NA	NA
aim_ID104_v01_GAATGAATCTCCTATA-1	1.74749	0.472879	9	NA	NA	NA	NA
aim_ID104_v01_GACACGCAGTACTTGC-1	3.71255	-3.53965	4	NA	NA	NA	NA
aim_ID104_v01_GACACGCCAAAGTCAA-1	-3.29232	-0.270897	7	NA	NA	NA	NA
aim_ID104_v01_GACCAATCAAGGACAC-1	5.79554	0.485787	3	NA	NA	NA	NA
aim_ID104_v01_GACCAATCACAGCGTC-1	2.50842	-3.98026	4	NA	NA	NA	NA
aim_ID104_v01_GACCAATCACAGTCGC-1	-1.79253	3.62715	6	NA	NA	NA	NA
aim_ID104_v01_GACCAATGTACAAGTA-1	4.29177	-5.27595	5	NA	NA	NA	NA
aim_ID104_v01_GACCAATGTGCAGACA-1	3.86952	0.472502	3	NA	NA	NA	NA
aim_ID104_v01_GACCAATTCCTAGAAC-1	-2.36687	-2.59369	7	NA	NA	NA	NA
aim_ID104_v01_GACCTGGAGGATGGTC-1	6.11145	-3.04058	5	NA	NA	NA	NA
aim_ID104_v01_GACCTGGCATCGATGT-1	-4.10188	0.678502	8	NA	NA	NA	NA
aim_ID104_v01_GACGCGTGTTGGTTTG-1	5.75334	-0.122212	3	NA	NA	NA	NA
aim_ID104_v01_GACGGCTAGTCCCACG-1	2.17877	-2.66131	9	NA	NA	NA	NA
aim_ID104_v01_GACGGCTAGTGCTGCC-1	1.54398	-4.01078	4	NA	NA	NA	NA
aim_ID104_v01_GACGGCTCAAGCCGTC-1	-1.30164	3.78767	6	NA	NA	NA	NA
aim_ID104_v01_GACGTGCCAGCCTGTG-1	4.04742	-4.57572	5	NA	NA	NA	NA
aim_ID104_v01_GACGTGCCAGCTGGCT-1	5.95933	0.793635	3	NA	NA	NA	NA
aim_ID104_v01_GACGTGCCATCACAAC-1	-0.168538	4.04021	1	NA	NA	NA	NA
aim_ID104_v01_GACGTTAAGACCGGAT-1	-6.6243	0.382786	2	NA	NA	NA	NA
aim_ID104_v01_GACGTTAAGGAATCGC-1	5.98707	1.96477	1	NA	NA	NA	NA
aim_ID104_v01_GACGTTATCACATGCA-1	5.36883	0.694157	3	NA	NA	NA	NA
aim_ID104_v01_GACGTTATCTTGGGTA-1	-0.0483443	-0.0921474	11	NA	NA	NA	NA
aim_ID104_v01_GACTAACCAGGTCCAC-1	2.17797	-4.9859	4	NA	NA	NA	NA
aim_ID104_v01_GACTAACCATGTCGAT-1	4.56627	1.6387	1	NA	NA	NA	NA
aim_ID104_v01_GACTAACGTACAGTTC-1	3.52708	-3.44259	4	NA	NA	NA	NA
aim_ID104_v01_GACTAACGTATGAATG-1	2.76743	1.39097	5	NA	NA	NA	NA
aim_ID104_v01_GACTACAAGGGTATCG-1	-3.13614	-0.111138	7	NA	NA	NA	NA
aim_ID104_v01_GACTACACAATAACGA-1	3.24461	-1.43031	3	NA	NA	NA	NA
aim_ID104_v01_GACTGCGAGAATAGGG-1	1.91908	-3.15613	4	NA	NA	NA	NA
aim_ID104_v01_GACTGCGCATGGATGG-1	-2.16982	-1.88804	7	NA	NA	NA	NA
aim_ID104_v01_GACTGCGGTCGAGATG-1	4.63472	-5.2148	5	NA	NA	NA	NA
aim_ID104_v01_GACTGCGGTCTCCCTA-1	-2.96735	1.16984	7	NA	NA	NA	NA
aim_ID104_v01_GAGTCCGAGACCTTTG-1	-2.69336	-2.72325	7	NA	NA	NA	NA
aim_ID104_v01_GAGTCCGCAAACAACA-1	2.96443	-3.40894	4	NA	NA	NA	NA
aim_ID104_v01_GAGTCCGCATTAGGCT-1	1.86158	-3.37445	4	NA	NA	NA	NA
aim_ID104_v01_GAGTCCGCATTCACTT-1	1.5224	1.90504	1	NA	NA	NA	NA
aim_ID104_v01_GATCAGTAGACTCGGA-1	3.65613	-0.968015	3	NA	NA	NA	NA
aim_ID104_v01_GATCAGTAGAGAGCTC-1	5.36384	-2.57658	5	NA	NA	NA	NA
aim_ID104_v01_GATCAGTAGCGTGTCC-1	-1.57015	5.77492	6	NA	NA	NA	NA
aim_ID104_v01_GATCGATCAATGAATG-1	-2.87517	-2.96237	7	NA	NA	NA	NA
aim_ID104_v01_GATCGATCATCGATTG-1	4.8405	-5.16419	5	NA	NA	NA	NA
aim_ID104_v01_GATCGATTCTACTTAC-1	-8.32444	1.28739	2	NA	NA	NA	NA
aim_ID104_v01_GATCGCGGTATCACCA-1	4.76638	-2.53397	3	NA	NA	NA	NA
aim_ID104_v01_GATCGCGGTCAATGTC-1	2.91006	-3.3123	4	NA	NA	NA	NA
aim_ID104_v01_GATCGCGTCGACCAGC-1	5.6829	2.12696	1	NA	NA	NA	NA
aim_ID104_v01_GATCGTAAGCTAACAA-1	4.15327	-3.80247	5	NA	NA	NA	NA
aim_ID104_v01_GATCGTAAGGAGTAGA-1	4.64932	2.55712	1	NA	NA	NA	NA
aim_ID104_v01_GATCGTAAGTCAAGGC-1	1.23293	-3.01919	4	NA	NA	NA	NA
aim_ID104_v01_GATCGTATCAGAGGTG-1	2.20871	-4.92678	4	NA	NA	NA	NA
aim_ID104_v01_GATCTAGAGGACATTA-1	-3.44073	0.781333	8	NA	NA	NA	NA
aim_ID104_v01_GATCTAGCAGGGTTAG-1	-1.65198	2.27115	6	NA	NA	NA	NA
aim_ID104_v01_GATCTAGGTCTTTCAT-1	-1.70526	4.25846	6	NA	NA	NA	NA
aim_ID104_v01_GATCTAGTCGTTGCCT-1	-0.63575	4.32122	6	NA	NA	NA	NA
aim_ID104_v01_GATGAGGCAGTAACGG-1	1.16939	-4.2338	4	NA	NA	NA	NA
aim_ID104_v01_GATGAGGGTCCGACGT-1	-0.300134	4.55272	6	NA	NA	NA	NA
aim_ID104_v01_GATGAGGGTCGAAAGC-1	3.26298	-4.87434	4	NA	NA	NA	NA
aim_ID104_v01_GATGCTAGTGCTTCTC-1	-3.34776	-0.144976	7	NA	NA	NA	NA
aim_ID104_v01_GATTCAGAGAAGAAGC-1	-1.44972	2.05051	6	NA	NA	NA	NA
aim_ID104_v01_GATTCAGAGTGCCATT-1	3.04991	-3.19835	4	NA	NA	NA	NA
aim_ID104_v01_GATTCAGCAATAAGCA-1	-1.68508	2.18559	6	NA	NA	NA	NA
aim_ID104_v01_GATTCAGTCGTACCGG-1	-1.9643	3.17289	6	NA	NA	NA	NA
aim_ID104_v01_GCAAACTAGAGTAAGG-1	4.50498	-3.12914	9	NA	NA	NA	NA
aim_ID104_v01_GCAAACTAGGTGGGTT-1	3.06966	-3.13388	4	NA	NA	NA	NA
aim_ID104_v01_GCAAACTTCTTTAGGG-1	1.60488	-0.272633	9	NA	NA	NA	NA
aim_ID104_v01_GCAATCACAATTGCTG-1	5.75448	-1.88934	5	NA	NA	NA	NA
aim_ID104_v01_GCAATCAGTGCGATAG-1	-1.1871	1.30495	9	NA	NA	NA	NA
aim_ID104_v01_GCAATCATCGGATGGA-1	3.39264	-2.3145	9	NA	NA	NA	NA
aim_ID104_v01_GCACTCTAGTTAGGTA-1	-4.16788	0.894542	8	NA	NA	NA	NA
aim_ID104_v01_GCAGCCACAGTGACAG-1	4.97361	-5.0933	5	NA	NA	NA	NA
aim_ID104_v01_GCAGCCAGTATCTGCA-1	2.85485	-4.4658	4	NA	NA	NA	NA
aim_ID104_v01_GCAGCCAGTTTGCATG-1	6.52855	-2.36081	5	NA	NA	NA	NA
aim_ID104_v01_GCAGTTAAGCTGATAA-1	0.248315	-1.33772	11	NA	NA	NA	NA
aim_ID104_v01_GCAGTTAAGTGTTGAA-1	2.62009	-1.86218	9	NA	NA	NA	NA
aim_ID104_v01_GCAGTTACACATAACC-1	5.24976	1.5896	3	NA	NA	NA	NA
aim_ID104_v01_GCAGTTACACGCCAGT-1	5.85591	1.72292	1	NA	NA	NA	NA
aim_ID104_v01_GCATACAAGGTGATAT-1	0.79737	5.71916	10	NA	NA	NA	NA
aim_ID104_v01_GCATACATCTCTTATG-1	3.70895	0.879147	3	NA	NA	NA	NA
aim_ID104_v01_GCATGATAGATGTAAC-1	-3.76635	-0.0604988	8	NA	NA	NA	NA
aim_ID104_v01_GCATGATAGTGCGATG-1	4.78954	-4.72122	5	NA	NA	NA	NA
aim_ID104_v01_GCATGATCACAAGACG-1	3.91916	-2.43074	3	NA	NA	NA	NA
aim_ID104_v01_GCATGATCAGAGTGTG-1	-3.05537	-3.27667	7	NA	NA	NA	NA
aim_ID104_v01_GCATGATCAGCGAACA-1	-3.60701	-0.662946	7	NA	NA	NA	NA
aim_ID104_v01_GCATGATCATTCCTCG-1	6.1047	-2.41748	5	NA	NA	NA	NA
aim_ID104_v01_GCATGATGTAATAGCA-1	0.0712251	0.631331	11	NA	NA	NA	NA
aim_ID104_v01_GCATGATTCCTAGAAC-1	5.46102	0.126679	3	NA	NA	NA	NA
aim_ID104_v01_GCATGATTCGCAAGCC-1	-2.26721	3.35641	6	NA	NA	NA	NA
aim_ID104_v01_GCATGTAAGAGATGAG-1	-5.12924	2.1721	8	NA	NA	NA	NA
aim_ID104_v01_GCCAAATAGCGTAGTG-1	-2.833	0.734111	7	NA	NA	NA	NA
aim_ID104_v01_GCCAAATGTATATCCG-1	-2.83679	2.05645	1	NA	NA	NA	NA
aim_ID104_v01_GCCAAATGTTATGTGC-1	-2.72499	3.33874	6	NA	NA	NA	NA
aim_ID104_v01_GCCTCTAAGGAACTGC-1	-2.92353	-0.475427	7	NA	NA	NA	NA
aim_ID104_v01_GCCTCTATCCGCGCAA-1	4.74747	-3.29948	5	NA	NA	NA	NA
aim_ID104_v01_GCGACCAGTGGTACAG-1	-1.30884	3.50694	6	NA	NA	NA	NA
aim_ID104_v01_GCGACCATCTATCGCC-1	1.86564	-0.912966	9	NA	NA	NA	NA
aim_ID104_v01_GCGAGAATCGCAAACT-1	-0.644897	3.43918	6	NA	NA	NA	NA
aim_ID104_v01_GCGCAGTGTACTTAGC-1	5.3987	-1.22635	5	NA	NA	NA	NA
aim_ID104_v01_GCGCCAACACATTAGC-1	1.30368	-1.35727	9	NA	NA	NA	NA
aim_ID104_v01_GCGCGATAGTGTTGAA-1	-1.53899	1.65824	6	NA	NA	NA	NA
aim_ID104_v01_GCGCGATGTAAGGGCT-1	3.72675	-4.31086	4	NA	NA	NA	NA
aim_ID104_v01_GCGCGATGTCTTGTCC-1	6.42905	-2.49319	5	NA	NA	NA	NA
aim_ID104_v01_GCGCGATTCACATACG-1	1.5209	-2.19264	9	NA	NA	NA	NA
aim_ID104_v01_GCGCGATTCGAATGGG-1	-1.98209	1.26929	6	NA	NA	NA	NA
aim_ID104_v01_GCGGGTTAGGATGTAT-1	-6.77417	1.19643	2	NA	NA	NA	NA
aim_ID104_v01_GCGGGTTAGGGCTTCC-1	5.50833	-5.31059	5	NA	NA	NA	NA
aim_ID104_v01_GCGGGTTGTACATCCA-1	-4.68387	2.85057	8	NA	NA	NA	NA
aim_ID104_v01_GCGGGTTTCCAATGGT-1	5.79439	-4.31383	5	NA	NA	NA	NA
aim_ID104_v01_GCTCCTAGTCACCTAA-1	4.21832	-3.67489	5	NA	NA	NA	NA
aim_ID104_v01_GCTCCTAGTCTTCTCG-1	5.57862	-2.65019	5	NA	NA	NA	NA
aim_ID104_v01_GCTCCTATCACCTCGT-1	5.17857	1.85005	1	NA	NA	NA	NA
aim_ID104_v01_GCTCTGTAGGTGTTAA-1	3.11917	-5.11892	4	NA	NA	NA	NA
aim_ID104_v01_GCTCTGTCACAGACTT-1	-1.63026	5.74333	6	NA	NA	NA	NA
aim_ID104_v01_GCTCTGTCAGCCAATT-1	-0.99548	2.32989	6	NA	NA	NA	NA
aim_ID104_v01_GCTCTGTCAGGATCGA-1	5.65501	-2.4614	5	NA	NA	NA	NA
aim_ID104_v01_GCTCTGTTCCCTTGCA-1	5.78173	-4.43061	5	NA	NA	NA	NA
aim_ID104_v01_GCTGCAGAGCGACGTA-1	2.01329	-1.67631	9	NA	NA	NA	NA
aim_ID104_v01_GCTGCAGAGTGTCTCA-1	2.15151	-0.512448	9	NA	NA	NA	NA
aim_ID104_v01_GCTGCAGCACCGATAT-1	-5.7971	0.801755	8	NA	NA	NA	NA
aim_ID104_v01_GCTGCAGGTTTGTTTC-1	-3.17969	0.540201	7	NA	NA	NA	NA
aim_ID104_v01_GCTGCGAAGCGTGAGT-1	2.66717	-5.08553	4	NA	NA	NA	NA
aim_ID104_v01_GCTGCGAAGTCTCAAC-1	4.05564	2.16254	1	NA	NA	NA	NA
aim_ID104_v01_GCTGCGACACCAGCAC-1	0.27253	-4.19205	4	NA	NA	NA	NA
aim_ID104_v01_GCTGCGATCCTACAGA-1	2.14395	6.61383	10	NA	NA	NA	NA
aim_ID104_v01_GCTGCTTGTGCAACGA-1	6.64496	-0.593972	5	NA	NA	NA	NA
aim_ID104_v01_GCTGGGTTCAGCATGT-1	1.39053	-2.71609	4	NA	NA	NA	NA
aim_ID104_v01_GCTTCCACAAGACGTG-1	4.76282	-2.07744	3	NA	NA	NA	NA
aim_ID104_v01_GCTTCCATCGGATGTT-1	2.05395	0.0929954	9	NA	NA	NA	NA
aim_ID104_v01_GCTTGAAAGCTCTCGG-1	-4.25523	1.24319	8	NA	NA	NA	NA
aim_ID104_v01_GCTTGAACATTCCTCG-1	2.33269	-3.79205	4	NA	NA	NA	NA
aim_ID104_v01_GCTTGAAGTATTCTCT-1	4.80201	1.44187	1	NA	NA	NA	NA
aim_ID104_v01_GCTTGAAGTTAGAACA-1	5.83244	-2.34753	5	NA	NA	NA	NA
aim_ID104_v01_GGAAAGCCATCTACGA-1	3.65563	1.72651	1	NA	NA	NA	NA
aim_ID104_v01_GGAAAGCTCTTGTCAT-1	1.49216	-1.66515	9	NA	NA	NA	NA
aim_ID104_v01_GGAACTTAGGCTCATT-1	-2.66329	-0.9584	7	NA	NA	NA	NA
aim_ID104_v01_GGAACTTAGTTGAGAT-1	-4.97398	1.12616	8	NA	NA	NA	NA
aim_ID104_v01_GGAACTTCATAAGACA-1	2.69008	-4.08992	4	NA	NA	NA	NA
aim_ID104_v01_GGAATAATCCAAACAC-1	4.99258	-2.94808	5	NA	NA	NA	NA
aim_ID104_v01_GGAATAATCCTCTAGC-1	6.02017	-1.3938	5	NA	NA	NA	NA
aim_ID104_v01_GGACAGAGTCTCCCTA-1	-0.318121	3.67963	6	NA	NA	NA	NA
aim_ID104_v01_GGACATTAGATGCCTT-1	-2.40154	-1.24259	7	NA	NA	NA	NA
aim_ID104_v01_GGACATTCATGTAGTC-1	-3.74367	3.3279	8	NA	NA	NA	NA
aim_ID104_v01_GGACATTTCGTAGATC-1	1.23627	-3.74038	4	NA	NA	NA	NA
aim_ID104_v01_GGACGTCTCACGCGGT-1	-1.75611	4.15591	6	NA	NA	NA	NA
aim_ID104_v01_GGAGCAAAGAAGGTGA-1	4.51351	3.03227	1	NA	NA	NA	NA
aim_ID104_v01_GGAGCAAGTTCCACTC-1	-1.51053	4.24619	6	NA	NA	NA	NA
aim_ID104_v01_GGATGTTAGAATTCCC-1	2.51131	-4.26472	4	NA	NA	NA	NA
aim_ID104_v01_GGATGTTGTAAGAGGA-1	-3.46879	0.0432652	7	NA	NA	NA	NA
aim_ID104_v01_GGATGTTGTTCAGCGC-1	-3.31151	1.59833	8	NA	NA	NA	NA
aim_ID104_v01_GGATGTTTCGTTTGCC-1	5.84322	-0.351367	3	NA	NA	NA	NA
aim_ID104_v01_GGATTACAGTGAAGAG-1	2.51425	-1.24717	9	NA	NA	NA	NA
aim_ID104_v01_GGATTACGTTGGTTTG-1	-1.34081	2.35482	6	NA	NA	NA	NA
aim_ID104_v01_GGATTACTCGTGTAGT-1	2.31752	-4.27278	4	NA	NA	NA	NA
aim_ID104_v01_GGCAATTAGTACGATA-1	4.55705	1.11392	1	NA	NA	NA	NA
aim_ID104_v01_GGCAATTCACAACTGT-1	2.16661	-1.0503	9	NA	NA	NA	NA
aim_ID104_v01_GGCAATTGTTCAGGCC-1	5.40092	-2.2438	5	NA	NA	NA	NA
aim_ID104_v01_GGCAATTGTTGTGGCC-1	2.3526	-2.49792	9	NA	NA	NA	NA
aim_ID104_v01_GGCCGATAGAAGGACA-1	-10.0045	0.401908	2	NA	NA	NA	NA
aim_ID104_v01_GGCCGATCAAAGGAAG-1	-1.59443	4.47739	6	NA	NA	NA	NA
aim_ID104_v01_GGCCGATGTAACGTTC-1	-3.69978	2.09694	8	NA	NA	NA	NA
aim_ID104_v01_GGCCGATTCCCAGGTG-1	2.14439	-4.90144	4	NA	NA	NA	NA
aim_ID104_v01_GGCGACTAGTTACCCA-1	-1.78625	3.99902	6	NA	NA	NA	NA
aim_ID104_v01_GGCGACTTCTGGGCCA-1	6.49042	-1.83998	5	NA	NA	NA	NA
aim_ID104_v01_GGCGTGTCAATAGAGT-1	5.74034	1.69269	1	NA	NA	NA	NA
aim_ID104_v01_GGCGTGTCAGCCTTGG-1	2.43333	-1.62416	3	NA	NA	NA	NA
aim_ID104_v01_GGCTCGACACTAAGTC-1	2.16398	-3.74683	4	NA	NA	NA	NA
aim_ID104_v01_GGCTCGACATTACGAC-1	-3.26898	-0.260272	7	NA	NA	NA	NA
aim_ID104_v01_GGCTCGAGTTTAGCTG-1	4.39721	0.95106	3	NA	NA	NA	NA
aim_ID104_v01_GGCTCGATCGAGCCCA-1	3.16339	-5.0439	4	NA	NA	NA	NA
aim_ID104_v01_GGCTGGTCAATGGTCT-1	4.07126	-4.27969	5	NA	NA	NA	NA
aim_ID104_v01_GGCTGGTCATCACGAT-1	4.59775	-4.91416	5	NA	NA	NA	NA
aim_ID104_v01_GGCTGGTGTCTAGTCA-1	4.97368	-4.067	5	NA	NA	NA	NA
aim_ID104_v01_GGGAATGAGTACGACG-1	-4.07753	1.88641	8	NA	NA	NA	NA
aim_ID104_v01_GGGAATGCACTGTGTA-1	-6.24276	1.97903	2	NA	NA	NA	NA
aim_ID104_v01_GGGAATGTCGTCTGCT-1	3.27713	-4.4586	4	NA	NA	NA	NA
aim_ID104_v01_GGGACCTGTAACGACG-1	-1.86831	2.88365	6	NA	NA	NA	NA
aim_ID104_v01_GGGACCTGTCCGCTGA-1	1.56613	-0.539254	9	NA	NA	NA	NA
aim_ID104_v01_GGGACCTTCAAACGGG-1	0.942441	6.07769	10	NA	NA	NA	NA
aim_ID104_v01_GGGACCTTCAATCACG-1	6.2887	-2.89195	5	NA	NA	NA	NA
aim_ID104_v01_GGGAGATCAAGCTGTT-1	4.55901	-2.02545	3	NA	NA	NA	NA
aim_ID104_v01_GGGAGATTCAGTCCCT-1	6.41061	-2.85476	5	NA	NA	NA	NA
aim_ID104_v01_GGGCACTAGGCAGTCA-1	5.45162	-4.18486	5	NA	NA	NA	NA
aim_ID104_v01_GGGCACTCAAGAAAGG-1	-3.78795	2.81165	8	NA	NA	NA	NA
aim_ID104_v01_GGGCACTGTACAGTTC-1	5.66055	-2.28357	5	NA	NA	NA	NA
aim_ID104_v01_GGGCACTGTGAGCGAT-1	1.53163	-1.62021	9	NA	NA	NA	NA
aim_ID104_v01_GGGCATCAGACAATAC-1	1.03453	-4.10988	4	NA	NA	NA	NA
aim_ID104_v01_GGGTCTGGTAGTGAAT-1	4.07799	-0.508852	3	NA	NA	NA	NA
aim_ID104_v01_GGGTTGCCAGACGCCT-1	5.07731	-1.3157	3	NA	NA	NA	NA
aim_ID104_v01_GGGTTGCGTGCACCAC-1	2.34112	-0.471542	9	NA	NA	NA	NA
aim_ID104_v01_GGTATTGAGGAGTCTG-1	5.41727	1.06241	3	NA	NA	NA	NA
aim_ID104_v01_GGTATTGTCCTCTAGC-1	2.29676	-4.0723	4	NA	NA	NA	NA
aim_ID104_v01_GGTGAAGAGTCGCCGT-1	4.35574	-2.04812	3	NA	NA	NA	NA
aim_ID104_v01_GGTGCGTGTGAGGGAG-1	-3.70905	3.5157	6	NA	NA	NA	NA
aim_ID104_v01_GGTGTTACATGTTCCC-1	-2.42228	2.27892	6	NA	NA	NA	NA
aim_ID104_v01_GGTGTTAGTCAGATAA-1	2.54464	-1.54711	9	NA	NA	NA	NA
aim_ID104_v01_GTAACGTTCACATAGC-1	-3.88605	0.803453	8	NA	NA	NA	NA
aim_ID104_v01_GTAACTGCAAACTGTC-1	5.25734	-2.84932	5	NA	NA	NA	NA
aim_ID104_v01_GTAACTGCAAGGTTTC-1	-0.0243584	-0.60209	11	NA	NA	NA	NA
aim_ID104_v01_GTAACTGCACCCATTC-1	2.64042	2.62899	1	NA	NA	NA	NA
aim_ID104_v01_GTAACTGCATTCACTT-1	1.51187	1.6222	1	NA	NA	NA	NA
aim_ID104_v01_GTAACTGGTGCGAAAC-1	1.88969	2.40449	1	NA	NA	NA	NA
aim_ID104_v01_GTACGTACAATGCCAT-1	5.85736	-4.38792	5	NA	NA	NA	NA
aim_ID104_v01_GTACGTACATACGCCG-1	1.39371	-0.0146561	9	NA	NA	NA	NA
aim_ID104_v01_GTACTCCGTAACGTTC-1	5.93129	-2.68066	5	NA	NA	NA	NA
aim_ID104_v01_GTACTCCTCACCGTAA-1	-1.28753	2.88402	6	NA	NA	NA	NA
aim_ID104_v01_GTACTCCTCTCATTCA-1	1.87417	-4.65219	4	NA	NA	NA	NA
aim_ID104_v01_GTACTTTAGCTAGTCT-1	1.82313	-1.79229	9	NA	NA	NA	NA
aim_ID104_v01_GTACTTTAGGGATGGG-1	4.66104	-0.207554	3	NA	NA	NA	NA
aim_ID104_v01_GTACTTTCACATAACC-1	0.536542	5.70952	10	NA	NA	NA	NA
aim_ID104_v01_GTACTTTTCAGCAACT-1	5.11123	-3.08665	5	NA	NA	NA	NA
aim_ID104_v01_GTACTTTTCGCAGGCT-1	3.54373	-3.95507	4	NA	NA	NA	NA
aim_ID104_v01_GTAGGCCGTATTCTCT-1	1.8405	0.447039	9	NA	NA	NA	NA
aim_ID104_v01_GTAGGCCTCCTTGGTC-1	3.07293	-3.17564	4	NA	NA	NA	NA
aim_ID104_v01_GTAGTCAAGACCCACC-1	-1.71759	5.76097	6	NA	NA	NA	NA
aim_ID104_v01_GTAGTCAGTACGAAAT-1	-9.75926	-0.398988	2	NA	NA	NA	NA
aim_ID104_v01_GTATTCTAGTCGTACT-1	1.66895	-0.780339	9	NA	NA	NA	NA
aim_ID104_v01_GTATTCTAGTGGAGTC-1	4.7877	-0.384987	3	NA	NA	NA	NA
aim_ID104_v01_GTATTCTGTAACGTTC-1	-1.52723	4.28763	6	NA	NA	NA	NA
aim_ID104_v01_GTATTCTGTAGCCTCG-1	4.21329	-3.18767	5	NA	NA	NA	NA
aim_ID104_v01_GTATTCTTCGTATCAG-1	3.69316	-2.97184	4	NA	NA	NA	NA
aim_ID104_v01_GTCAAGTAGCACCGTC-1	2.35203	-1.88517	9	NA	NA	NA	NA
aim_ID104_v01_GTCAAGTGTAAATGAC-1	-2.77351	0.101402	7	NA	NA	NA	NA
aim_ID104_v01_GTCAAGTGTCTGGTCG-1	1.43123	5.66487	10	NA	NA	NA	NA
aim_ID104_v01_GTCAAGTGTTACCAGT-1	2.10257	-1.41794	9	NA	NA	NA	NA
aim_ID104_v01_GTCACAAAGCCAACAG-1	-0.832394	2.14637	6	NA	NA	NA	NA
aim_ID104_v01_GTCACAAGTCGCATAT-1	5.75962	-3.04687	5	NA	NA	NA	NA
aim_ID104_v01_GTCACGGAGTCACGCC-1	3.54622	-4.17155	4	NA	NA	NA	NA
aim_ID104_v01_GTCACGGCACATGGGA-1	5.35542	-3.06834	5	NA	NA	NA	NA
aim_ID104_v01_GTCACGGCATATGAGA-1	4.01816	-5.24361	5	NA	NA	NA	NA
aim_ID104_v01_GTCACGGCATCTATGG-1	2.02634	0.637614	1	NA	NA	NA	NA
aim_ID104_v01_GTCACGGGTGACAAAT-1	-6.58149	2.16551	2	NA	NA	NA	NA
aim_ID104_v01_GTCACGGTCTTTACGT-1	4.85853	-4.83529	5	NA	NA	NA	NA
aim_ID104_v01_GTCATTTAGCCACCTG-1	-1.62336	1.12458	6	NA	NA	NA	NA
aim_ID104_v01_GTCATTTAGCGTAATA-1	3.97729	0.432244	3	NA	NA	NA	NA
aim_ID104_v01_GTCATTTCACTTCTGC-1	1.87229	-2.10192	9	NA	NA	NA	NA
aim_ID104_v01_GTCATTTGTACTCAAC-1	0.984251	-3.76593	4	NA	NA	NA	NA
aim_ID104_v01_GTCATTTTCCGGGTGT-1	2.84969	2.57651	1	NA	NA	NA	NA
aim_ID104_v01_GTCCTCACAAGCCCAC-1	0.272471	-0.238048	11	NA	NA	NA	NA
aim_ID104_v01_GTCCTCACACGCATCG-1	-2.79221	3.08679	6	NA	NA	NA	NA
aim_ID104_v01_GTCCTCATCCCTCTTT-1	-1.64632	3.76524	6	NA	NA	NA	NA
aim_ID104_v01_GTCGGGTCATAAAGGT-1	-6.22246	1.54324	8	NA	NA	NA	NA
aim_ID104_v01_GTCGGGTCATATACGC-1	1.35793	-4.37808	4	NA	NA	NA	NA
aim_ID104_v01_GTCGGGTTCACGCGGT-1	1.17874	5.11361	10	NA	NA	NA	NA
aim_ID104_v01_GTCGGGTTCCCAAGTA-1	-1.8693	3.45567	6	NA	NA	NA	NA
aim_ID104_v01_GTCGGGTTCTCAAGTG-1	2.35099	-5.21671	4	NA	NA	NA	NA
aim_ID104_v01_GTCGTAAAGACTAGAT-1	-1.2214	3.79638	6	NA	NA	NA	NA
aim_ID104_v01_GTCGTAACATTTCAGG-1	3.27355	-2.1341	9	NA	NA	NA	NA
aim_ID104_v01_GTCGTAAGTAAACACA-1	-6.87488	2.85677	2	NA	NA	NA	NA
aim_ID104_v01_GTCGTAAGTACAAGTA-1	4.97013	-4.63221	5	NA	NA	NA	NA
aim_ID104_v01_GTCGTAATCTAGAGTC-1	5.07055	-4.98518	5	NA	NA	NA	NA
aim_ID104_v01_GTCGTAATCTGCTGCT-1	-4.44873	2.62157	8	NA	NA	NA	NA
aim_ID104_v01_GTCTCGTAGACAGGCT-1	1.57297	-4.44646	4	NA	NA	NA	NA
aim_ID104_v01_GTCTCGTCACGGCGTT-1	4.00223	-2.07348	3	NA	NA	NA	NA
aim_ID104_v01_GTCTCGTTCCTGTACC-1	-9.1455	-0.195183	2	NA	NA	NA	NA
aim_ID104_v01_GTCTTCGCAAGAGTCG-1	-3.98485	1.23135	8	NA	NA	NA	NA
aim_ID104_v01_GTGAAGGAGCGTCAAG-1	4.44339	-5.62484	5	NA	NA	NA	NA
aim_ID104_v01_GTGAAGGCATGGTCAT-1	5.8983	-4.16277	5	NA	NA	NA	NA
aim_ID104_v01_GTGAAGGCATGTCCTC-1	4.63469	3.51014	1	NA	NA	NA	NA
aim_ID104_v01_GTGAAGGGTCAGCTAT-1	-2.16584	2.252	6	NA	NA	NA	NA
aim_ID104_v01_GTGCAGCTCACTTATC-1	2.23084	-0.989641	9	NA	NA	NA	NA
aim_ID104_v01_GTGCATATCTATGTGG-1	1.42173	-3.53837	4	NA	NA	NA	NA
aim_ID104_v01_GTGCGGTAGCTTCGCG-1	-4.70798	1.97257	8	NA	NA	NA	NA
aim_ID104_v01_GTGCGGTAGTCGTACT-1	4.70534	-2.0595	5	NA	NA	NA	NA
aim_ID104_v01_GTGCGGTGTTGAGGTG-1	1.19369	-4.56987	4	NA	NA	NA	NA
aim_ID104_v01_GTGCTTCAGGACCACA-1	2.48812	-1.74447	9	NA	NA	NA	NA
aim_ID104_v01_GTGCTTCTCCGGCACA-1	4.29213	-4.0177	5	NA	NA	NA	NA
aim_ID104_v01_GTGGGTCAGGCACATG-1	-2.14922	4.94323	6	NA	NA	NA	NA
aim_ID104_v01_GTTAAGCAGAGGGATA-1	1.38969	-0.503861	9	NA	NA	NA	NA
aim_ID104_v01_GTTAAGCCACCGAAAG-1	4.85353	-2.53191	5	NA	NA	NA	NA
aim_ID104_v01_GTTAAGCCACCGAATT-1	-3.09005	-0.848554	7	NA	NA	NA	NA
aim_ID104_v01_GTTAAGCCACGCCAGT-1	-2.96716	0.337238	7	NA	NA	NA	NA
aim_ID104_v01_GTTACAGAGGACACCA-1	2.75626	-4.21919	4	NA	NA	NA	NA
aim_ID104_v01_GTTACAGCAGGACCCT-1	2.33551	-3.88861	4	NA	NA	NA	NA
aim_ID104_v01_GTTACAGTCCGAAGAG-1	-1.94777	4.69561	6	NA	NA	NA	NA
aim_ID104_v01_GTTACAGTCCTGTACC-1	-2.3511	2.75137	6	NA	NA	NA	NA
aim_ID104_v01_GTTACAGTCTTAACCT-1	5.22323	-2.43569	5	NA	NA	NA	NA
aim_ID104_v01_GTTCATTAGTACGTTC-1	6.3548	-1.37174	3	NA	NA	NA	NA
aim_ID104_v01_GTTCATTCAAGGCTCC-1	1.13208	-0.720299	9	NA	NA	NA	NA
aim_ID104_v01_GTTCATTCAATCTGCA-1	1.75773	-0.396455	9	NA	NA	NA	NA
aim_ID104_v01_GTTCGGGAGGTGATAT-1	-2.64599	-3.37111	7	NA	NA	NA	NA
aim_ID104_v01_GTTCGGGAGTCATCCA-1	-2.87368	-3.61167	7	NA	NA	NA	NA
aim_ID104_v01_GTTCGGGCAACACCCG-1	4.26163	-3.02627	4	NA	NA	NA	NA
aim_ID104_v01_GTTCGGGTCCTATTCA-1	1.49969	-2.41534	9	NA	NA	NA	NA
aim_ID104_v01_GTTCTCGAGCACGCCT-1	6.382	-2.90898	5	NA	NA	NA	NA
aim_ID104_v01_GTTCTCGCACTATCTT-1	-3.01254	1.98434	7	NA	NA	NA	NA
aim_ID104_v01_GTTCTCGCAGTGACAG-1	5.62736	-5.17739	5	NA	NA	NA	NA
aim_ID104_v01_GTTCTCGGTGACAAAT-1	3.99462	-1.34364	3	NA	NA	NA	NA
aim_ID104_v01_GTTCTCGTCATAGCAC-1	2.0738	-2.04719	9	NA	NA	NA	NA
aim_ID104_v01_GTTCTCGTCGTGGACC-1	-6.69854	1.07934	2	NA	NA	NA	NA
aim_ID104_v01_GTTTCTAGTCTAAACC-1	-1.68366	-2.78144	7	NA	NA	NA	NA
aim_ID104_v01_GTTTCTAGTTTGTTGG-1	-8.086	2.01035	2	NA	NA	NA	NA
aim_ID104_v01_GTTTCTATCTCAAACG-1	2.68747	-5.20736	4	NA	NA	NA	NA
aim_ID104_v01_TAAACCGGTCAACATC-1	5.04369	-1.80896	5	NA	NA	NA	NA
aim_ID104_v01_TAAACCGGTCTCTCGT-1	3.92728	-4.65902	5	NA	NA	NA	NA
aim_ID104_v01_TAAACCGTCGTGGACC-1	-9.80229	-0.802636	2	NA	NA	NA	NA
aim_ID104_v01_TAAGAGAAGTATCTCG-1	5.51172	2.21902	1	NA	NA	NA	NA
aim_ID104_v01_TAAGAGACAAACTGCT-1	6.32705	-0.519904	3	NA	NA	NA	NA
aim_ID104_v01_TAAGAGACAGATGGCA-1	-4.51959	1.30315	8	NA	NA	NA	NA
aim_ID104_v01_TAAGAGAGTCGCATAT-1	1.78593	-0.0627164	9	NA	NA	NA	NA
aim_ID104_v01_TAAGAGATCCTGTACC-1	-3.42556	0.43924	7	NA	NA	NA	NA
aim_ID104_v01_TAAGCGTCACACTGCG-1	3.09031	4.38187	1	NA	NA	NA	NA
aim_ID104_v01_TAAGCGTCAGCTGTAT-1	2.27755	-0.265448	9	NA	NA	NA	NA
aim_ID104_v01_TAAGCGTCAGGAATGC-1	-9.81931	0.549362	2	NA	NA	NA	NA
aim_ID104_v01_TAAGCGTGTACATGTC-1	5.24266	-1.1153	3	NA	NA	NA	NA
aim_ID104_v01_TAAGCGTGTCTGGTCG-1	4.57951	-1.53839	3	NA	NA	NA	NA
aim_ID104_v01_TAAGCGTGTGAGTGAC-1	2.27264	-1.02314	9	NA	NA	NA	NA
aim_ID104_v01_TAAGCGTTCGGCTTGG-1	-3.87253	0.0993354	7	NA	NA	NA	NA
aim_ID104_v01_TAAGCGTTCGGGAGTA-1	4.18666	2.94887	1	NA	NA	NA	NA
aim_ID104_v01_TAAGTGCCACCCATGG-1	1.45092	-0.203335	9	NA	NA	NA	NA
aim_ID104_v01_TAAGTGCGTCAAACTC-1	5.4518	-5.46292	5	NA	NA	NA	NA
aim_ID104_v01_TACACGAAGACAATAC-1	3.65096	-4.54953	4	NA	NA	NA	NA
aim_ID104_v01_TACACGAGTCTCTCGT-1	-4.47642	0.953687	8	NA	NA	NA	NA
aim_ID104_v01_TACACGATCGCGCCAA-1	5.52317	-2.18738	5	NA	NA	NA	NA
aim_ID104_v01_TACAGTGAGCAACGGT-1	-0.402461	2.90668	6	NA	NA	NA	NA
aim_ID104_v01_TACCTATAGATGGCGT-1	-2.79298	1.5894	7	NA	NA	NA	NA
aim_ID104_v01_TACCTATCACTATCTT-1	-7.49651	-0.320288	2	NA	NA	NA	NA
aim_ID104_v01_TACCTTACACGGCTAC-1	1.80378	0.45348	9	NA	NA	NA	NA
aim_ID104_v01_TACCTTATCGTCACGG-1	5.25314	-3.68511	5	NA	NA	NA	NA
aim_ID104_v01_TACGGATAGGTAGCTG-1	1.31967	-4.12021	4	NA	NA	NA	NA
aim_ID104_v01_TACGGATCAATCGGTT-1	4.27848	-4.35685	5	NA	NA	NA	NA
aim_ID104_v01_TACGGATTCTTTAGGG-1	-0.879634	2.22021	6	NA	NA	NA	NA
aim_ID104_v01_TACGGGCCACGACTCG-1	3.71052	-3.69791	4	NA	NA	NA	NA
aim_ID104_v01_TACGGGCGTAGCACGA-1	1.76011	-4.52656	4	NA	NA	NA	NA
aim_ID104_v01_TACGGGCTCGCATGGC-1	2.01263	-0.255916	9	NA	NA	NA	NA
aim_ID104_v01_TACGGTAAGGGAACGG-1	5.64183	-2.84146	5	NA	NA	NA	NA
aim_ID104_v01_TACGGTACATCACAAC-1	-2.93331	-3.55786	7	NA	NA	NA	NA
aim_ID104_v01_TACGGTAGTCTAGAGG-1	3.01895	0.593407	9	NA	NA	NA	NA
aim_ID104_v01_TACGGTAGTCTCGTTC-1	-2.67779	-1.26149	7	NA	NA	NA	NA
aim_ID104_v01_TACGGTATCGCCGTGA-1	1.29046	1.48514	1	NA	NA	NA	NA
aim_ID104_v01_TACTCATGTCCGTCAG-1	5.96787	-1.59582	3	NA	NA	NA	NA
aim_ID104_v01_TACTCATGTGCCTGCA-1	5.03035	-0.492285	3	NA	NA	NA	NA
aim_ID104_v01_TACTCATGTTTAGCTG-1	4.05145	-3.65778	4	NA	NA	NA	NA
aim_ID104_v01_TACTTACAGATCTGAA-1	5.25421	2.46326	1	NA	NA	NA	NA
aim_ID104_v01_TACTTACCAAACTGTC-1	-1.86021	4.75283	6	NA	NA	NA	NA
aim_ID104_v01_TACTTACCACGGTGTC-1	6.41625	-2.43543	5	NA	NA	NA	NA
aim_ID104_v01_TACTTACTCCAGAGGA-1	5.474	-5.20836	5	NA	NA	NA	NA
aim_ID104_v01_TACTTACTCTGATACG-1	5.15263	-2.07497	5	NA	NA	NA	NA
aim_ID104_v01_TACTTGTAGTGTCTCA-1	1.41711	-3.3503	4	NA	NA	NA	NA
aim_ID104_v01_TACTTGTCAGTCGATT-1	2.39209	0.637056	9	NA	NA	NA	NA
aim_ID104_v01_TACTTGTCATCTATGG-1	5.13275	1.92725	1	NA	NA	NA	NA
aim_ID104_v01_TACTTGTTCATGCATG-1	-2.79819	-2.73226	7	NA	NA	NA	NA
aim_ID104_v01_TAGACCATCTTCAACT-1	3.65856	-0.980682	3	NA	NA	NA	NA
aim_ID104_v01_TAGAGCTAGTTCGCGC-1	3.05974	-3.99772	4	NA	NA	NA	NA
aim_ID104_v01_TAGAGCTCAATGAATG-1	1.53434	-4.24028	4	NA	NA	NA	NA
aim_ID104_v01_TAGAGCTGTTTGCATG-1	3.87349	-3.46241	4	NA	NA	NA	NA
aim_ID104_v01_TAGCCGGAGGACGAAA-1	-2.53036	1.51961	6	NA	NA	NA	NA
aim_ID104_v01_TAGCCGGGTAGGCTGA-1	2.85762	-4.29222	4	NA	NA	NA	NA
aim_ID104_v01_TAGCCGGGTGGTACAG-1	1.49795	-4.25408	4	NA	NA	NA	NA
aim_ID104_v01_TAGCCGGGTTATCGGT-1	4.78067	-5.44589	5	NA	NA	NA	NA
aim_ID104_v01_TAGCCGGTCGTCCGTT-1	4.04674	-3.58827	4	NA	NA	NA	NA
aim_ID104_v01_TAGGCATCAGGTCCAC-1	0.236585	5.13208	6	NA	NA	NA	NA
aim_ID104_v01_TAGGCATGTGGCTCCA-1	-1.82077	-2.13658	7	NA	NA	NA	NA
aim_ID104_v01_TAGTGGTAGCGCCTTG-1	-9.52002	0.445956	2	NA	NA	NA	NA
aim_ID104_v01_TAGTGGTCAGACGTAG-1	5.09765	0.986464	3	NA	NA	NA	NA
aim_ID104_v01_TAGTGGTGTCGCATAT-1	1.33006	-4.25668	4	NA	NA	NA	NA
aim_ID104_v01_TAGTGGTGTCTTTCAT-1	1.7202	1.60763	1	NA	NA	NA	NA
aim_ID104_v01_TAGTGGTTCCGTCATC-1	-1.529	2.69357	6	NA	NA	NA	NA
aim_ID104_v01_TAGTGGTTCTTTACAC-1	-8.29043	1.79545	2	NA	NA	NA	NA
aim_ID104_v01_TAGTTGGAGCACGCCT-1	3.40616	3.22823	1	NA	NA	NA	NA
aim_ID104_v01_TAGTTGGGTAATTGGA-1	1.74325	-2.64092	9	NA	NA	NA	NA
aim_ID104_v01_TAGTTGGTCGCATGGC-1	2.42872	-2.1407	9	NA	NA	NA	NA
aim_ID104_v01_TATCAGGAGTTATCGC-1	3.30006	-4.00883	4	NA	NA	NA	NA
aim_ID104_v01_TATCAGGCAGTGAGTG-1	6.3641	-0.811486	3	NA	NA	NA	NA
aim_ID104_v01_TATCAGGCATAAGACA-1	-7.76267	0.760361	2	NA	NA	NA	NA
aim_ID104_v01_TATCAGGTCCTAGAAC-1	-2.95308	0.952681	7	NA	NA	NA	NA
aim_ID104_v01_TATCAGGTCGGAAATA-1	5.00141	2.87707	1	NA	NA	NA	NA
aim_ID104_v01_TATCAGGTCTTTCCTC-1	6.32253	-2.97457	5	NA	NA	NA	NA
aim_ID104_v01_TATCTCACAAAGCAAT-1	-1.56284	4.03734	6	NA	NA	NA	NA
aim_ID104_v01_TATCTCACAAGCTGAG-1	2.8089	1.59178	1	NA	NA	NA	NA
aim_ID104_v01_TATCTCACACCGATAT-1	4.96864	-4.07749	5	NA	NA	NA	NA
aim_ID104_v01_TATCTCAGTTATGCGT-1	1.13548	-4.02484	4	NA	NA	NA	NA
aim_ID104_v01_TATGCCCCAGCCTTGG-1	2.45998	-4.99187	4	NA	NA	NA	NA
aim_ID104_v01_TATGCCCTCGGCGCAT-1	5.40697	3.01845	1	NA	NA	NA	NA
aim_ID104_v01_TATTACCAGGCGCTCT-1	4.39872	2.09991	1	NA	NA	NA	NA
aim_ID104_v01_TATTACCTCCACGACG-1	-3.0815	1.19329	6	NA	NA	NA	NA
aim_ID104_v01_TCAACGAAGTATTGGA-1	1.65974	-3.0556	4	NA	NA	NA	NA
aim_ID104_v01_TCAATCTCAAGACACG-1	5.89262	-4.16391	5	NA	NA	NA	NA
aim_ID104_v01_TCAATCTCACCCATGG-1	3.94883	-3.29445	4	NA	NA	NA	NA
aim_ID104_v01_TCACAAGAGAGCTATA-1	-4.5771	1.83718	8	NA	NA	NA	NA
aim_ID104_v01_TCACAAGCAAGTAATG-1	1.26927	-4.94561	4	NA	NA	NA	NA
aim_ID104_v01_TCACGAAGTACAGTTC-1	2.31129	-3.14054	9	NA	NA	NA	NA
aim_ID104_v01_TCACGAATCTAGCACA-1	4.4866	-4.6235	5	NA	NA	NA	NA
aim_ID104_v01_TCACGAATCTGGCGAC-1	2.79942	-2.75934	9	NA	NA	NA	NA
aim_ID104_v01_TCAGATGAGGACATTA-1	5.7147	-2.84938	5	NA	NA	NA	NA
aim_ID104_v01_TCAGATGAGGGCATGT-1	2.35293	-4.41166	4	NA	NA	NA	NA
aim_ID104_v01_TCAGATGTCTTGCATT-1	-9.99471	0.356564	2	NA	NA	NA	NA
aim_ID104_v01_TCAGCAAAGAGTGACC-1	5.79619	2.45203	1	NA	NA	NA	NA
aim_ID104_v01_TCAGCAACACAGATTC-1	-7.69726	1.09911	2	NA	NA	NA	NA
aim_ID104_v01_TCAGCAAGTGGCTCCA-1	-1.70772	-2.95681	7	NA	NA	NA	NA
aim_ID104_v01_TCAGCTCCAATGACCT-1	1.55122	1.82663	1	NA	NA	NA	NA
aim_ID104_v01_TCAGCTCGTGGTAACG-1	-3.7886	0.047314	8	NA	NA	NA	NA
aim_ID104_v01_TCAGCTCGTTCTGTTT-1	5.29092	-5.2684	5	NA	NA	NA	NA
aim_ID104_v01_TCAGCTCTCGGTGTTA-1	4.2507	-1.94527	3	NA	NA	NA	NA
aim_ID104_v01_TCAGGATCAGCTGTAT-1	1.12196	-0.50342	9	NA	NA	NA	NA
aim_ID104_v01_TCAGGATTCGTACCGG-1	1.38173	-3.83084	4	NA	NA	NA	NA
aim_ID104_v01_TCAGGTAAGACTTGAA-1	4.46667	-5.43	5	NA	NA	NA	NA
aim_ID104_v01_TCAGGTAAGCCCGAAA-1	1.10235	-4.734	4	NA	NA	NA	NA
aim_ID104_v01_TCAGGTACAAATACAG-1	3.33661	0.00419273	3	NA	NA	NA	NA
aim_ID104_v01_TCAGGTACATCCGGGT-1	-2.15546	4.28641	6	NA	NA	NA	NA
aim_ID104_v01_TCAGGTACATGCCTTC-1	-1.33803	3.08129	6	NA	NA	NA	NA
aim_ID104_v01_TCAGGTAGTCCAGTGC-1	2.2445	-1.74961	9	NA	NA	NA	NA
aim_ID104_v01_TCAGGTATCAAACAAG-1	1.73581	-3.57234	4	NA	NA	NA	NA
aim_ID104_v01_TCATTACAGTGTACCT-1	1.59375	-4.97861	4	NA	NA	NA	NA
aim_ID104_v01_TCATTACGTAATCACC-1	-1.91293	4.92697	6	NA	NA	NA	NA
aim_ID104_v01_TCATTACTCCGTTGCT-1	2.90986	-5.02489	4	NA	NA	NA	NA
aim_ID104_v01_TCATTACTCGGATGGA-1	4.26145	-5.26347	5	NA	NA	NA	NA
aim_ID104_v01_TCATTACTCTGTCTAT-1	-4.76805	1.10563	8	NA	NA	NA	NA
aim_ID104_v01_TCATTTGAGAAAGTGG-1	1.88958	-3.00999	9	NA	NA	NA	NA
aim_ID104_v01_TCATTTGAGTATGACA-1	3.78572	1.75622	1	NA	NA	NA	NA
aim_ID104_v01_TCATTTGTCACCAGGC-1	2.60353	-3.34126	4	NA	NA	NA	NA
aim_ID104_v01_TCATTTGTCTTTAGTC-1	6.57759	-1.76598	5	NA	NA	NA	NA
aim_ID104_v01_TCCACACAGCCGTCGT-1	5.82128	0.0102921	3	NA	NA	NA	NA
aim_ID104_v01_TCCACACAGGAGTAGA-1	-3.3566	-0.428832	7	NA	NA	NA	NA
aim_ID104_v01_TCCACACGTGTTCTTT-1	5.55718	-5.09936	5	NA	NA	NA	NA
aim_ID104_v01_TCCACACTCCTTGCCA-1	3.25131	-4.20625	4	NA	NA	NA	NA
aim_ID104_v01_TCCCGATAGCTAAGAT-1	6.04091	-2.69358	5	NA	NA	NA	NA
aim_ID104_v01_TCCCGATAGGGATGGG-1	4.37285	2.55052	1	NA	NA	NA	NA
aim_ID104_v01_TCCCGATTCCACGAAT-1	2.49076	-4.59033	4	NA	NA	NA	NA
aim_ID104_v01_TCCCGATTCGTATCAG-1	3.34613	-3.36729	4	NA	NA	NA	NA
aim_ID104_v01_TCGAGGCAGTTATCGC-1	4.93963	-5.15808	5	NA	NA	NA	NA
aim_ID104_v01_TCGCGAGAGGTGTGGT-1	6.13874	-3.20812	5	NA	NA	NA	NA
aim_ID104_v01_TCGCGAGGTATAATGG-1	3.8129	-4.6905	5	NA	NA	NA	NA
aim_ID104_v01_TCGCGAGGTGCCTGTG-1	-2.47114	-3.78754	7	NA	NA	NA	NA
aim_ID104_v01_TCGCGAGTCTCCTATA-1	1.60596	-5.21775	4	NA	NA	NA	NA
aim_ID104_v01_TCGCGTTAGACTAAGT-1	2.00379	-4.44217	4	NA	NA	NA	NA
aim_ID104_v01_TCGCGTTGTACCGAGA-1	-3.43654	2.66512	8	NA	NA	NA	NA
aim_ID104_v01_TCGCGTTGTTCCGTCT-1	2.6497	-4.88314	4	NA	NA	NA	NA
aim_ID104_v01_TCGCGTTGTTCGAATC-1	-2.45535	-2.06036	7	NA	NA	NA	NA
aim_ID104_v01_TCGCGTTTCACGACTA-1	1.95025	-1.94627	9	NA	NA	NA	NA
aim_ID104_v01_TCGCGTTTCTCGTTTA-1	1.37099	-2.29452	9	NA	NA	NA	NA
aim_ID104_v01_TCGGTAAAGCCGGTAA-1	5.25282	-0.416038	3	NA	NA	NA	NA
aim_ID104_v01_TCGGTAATCAGGATCT-1	2.29575	-1.68654	9	NA	NA	NA	NA
aim_ID104_v01_TCGGTAATCCCAAGTA-1	1.41459	0.387821	9	NA	NA	NA	NA
aim_ID104_v01_TCGGTAATCTGATACG-1	-4.22984	3.52844	8	NA	NA	NA	NA
aim_ID104_v01_TCGTACCAGCCAGTTT-1	0.482927	-3.96382	4	NA	NA	NA	NA
aim_ID104_v01_TCGTACCGTAAGGATT-1	-1.84924	5.88171	6	NA	NA	NA	NA
aim_ID104_v01_TCGTACCTCAGCACAT-1	-2.44695	-1.61928	7	NA	NA	NA	NA
aim_ID104_v01_TCGTAGAAGGGAACGG-1	-2.50565	-2.4486	7	NA	NA	NA	NA
aim_ID104_v01_TCGTAGAGTGGCAAAC-1	1.57588	-0.573911	9	NA	NA	NA	NA
aim_ID104_v01_TCGTAGATCTACCTGC-1	5.41266	-1.91613	5	NA	NA	NA	NA
aim_ID104_v01_TCTATTGAGACCTTTG-1	1.97057	1.53162	1	NA	NA	NA	NA
aim_ID104_v01_TCTATTGCATATGAGA-1	5.31711	-2.15301	5	NA	NA	NA	NA
aim_ID104_v01_TCTCATACAAGGTTCT-1	2.43676	-4.27553	4	NA	NA	NA	NA
aim_ID104_v01_TCTCATACATGCGCAC-1	1.32222	-0.471718	9	NA	NA	NA	NA
aim_ID104_v01_TCTCATATCAAGCCTA-1	-7.63824	0.92199	2	NA	NA	NA	NA
aim_ID104_v01_TCTCATATCCACTCCA-1	4.21283	-1.10616	3	NA	NA	NA	NA
aim_ID104_v01_TCTCTAAAGTGTCTCA-1	5.85981	-1.8477	5	NA	NA	NA	NA
aim_ID104_v01_TCTCTAACAGCCTTTC-1	-2.32443	-1.62911	7	NA	NA	NA	NA
aim_ID104_v01_TCTGAGAAGATATACG-1	2.84965	-2.06779	9	NA	NA	NA	NA
aim_ID104_v01_TCTGAGAAGGATGGAA-1	-0.77098	2.59549	6	NA	NA	NA	NA
aim_ID104_v01_TCTGAGAGTTGTCGCG-1	6.17311	-3.14716	5	NA	NA	NA	NA
aim_ID104_v01_TCTGAGATCAGTTTGG-1	4.90921	-2.86627	5	NA	NA	NA	NA
aim_ID104_v01_TCTGGAAAGATAGCAT-1	4.87342	-1.15615	3	NA	NA	NA	NA
aim_ID104_v01_TCTGGAAAGGTGCACA-1	2.99907	-4.2248	4	NA	NA	NA	NA
aim_ID104_v01_TCTGGAAAGTGTTAGA-1	3.10926	-1.78943	9	NA	NA	NA	NA
aim_ID104_v01_TCTGGAACACATCCGG-1	1.79189	0.589247	9	NA	NA	NA	NA
aim_ID104_v01_TCTGGAACAGTATGCT-1	-4.78357	3.45998	8	NA	NA	NA	NA
aim_ID104_v01_TCTTCGGCACGCCAGT-1	3.33969	-5.15427	4	NA	NA	NA	NA
aim_ID104_v01_TCTTCGGCATCGGTTA-1	0.989051	-4.18708	4	NA	NA	NA	NA
aim_ID104_v01_TCTTTCCAGACAATAC-1	5.96012	-3.20322	5	NA	NA	NA	NA
aim_ID104_v01_TCTTTCCAGCCGATTT-1	3.136	-4.08204	4	NA	NA	NA	NA
aim_ID104_v01_TCTTTCCAGCTACCTA-1	-9.5439	1.54021	2	NA	NA	NA	NA
aim_ID104_v01_TCTTTCCGTTGGTGGA-1	2.05447	-1.61844	9	NA	NA	NA	NA
aim_ID104_v01_TCTTTCCTCTTCCTTC-1	1.88755	-1.53869	9	NA	NA	NA	NA
aim_ID104_v01_TGAAAGAAGGACATTA-1	2.21953	-3.44442	4	NA	NA	NA	NA
aim_ID104_v01_TGAAAGACACATAACC-1	3.94615	0.211499	3	NA	NA	NA	NA
aim_ID104_v01_TGAAAGAGTCCTGCTT-1	2.15456	-5.07463	4	NA	NA	NA	NA
aim_ID104_v01_TGAAAGAGTGCGAAAC-1	2.24607	-1.65822	9	NA	NA	NA	NA
aim_ID104_v01_TGAAAGAGTGGTAACG-1	-2.48901	0.875893	7	NA	NA	NA	NA
aim_ID104_v01_TGAAAGAGTTGCGCAC-1	4.28199	-3.6104	5	NA	NA	NA	NA
aim_ID104_v01_TGACAACAGAGCTTCT-1	2.38573	-0.786042	9	NA	NA	NA	NA
aim_ID104_v01_TGACAACAGGATGGAA-1	-4.22205	3.58161	8	NA	NA	NA	NA
aim_ID104_v01_TGACAACGTGATGTCT-1	1.3268	-3.29618	9	NA	NA	NA	NA
aim_ID104_v01_TGACAACGTTTAGGAA-1	-0.896997	2.10464	6	NA	NA	NA	NA
aim_ID104_v01_TGACGGCGTCTAGAGG-1	0.403407	2.02381	11	NA	NA	NA	NA
aim_ID104_v01_TGACTAGAGAGGTACC-1	0.328423	-4.09927	4	NA	NA	NA	NA
aim_ID104_v01_TGACTAGCAAATCCGT-1	4.33125	-5.01918	5	NA	NA	NA	NA
aim_ID104_v01_TGACTAGGTAGCGTGA-1	3.35979	3.22587	1	NA	NA	NA	NA
aim_ID104_v01_TGACTTTAGGCCATAG-1	-8.32023	0.350246	2	NA	NA	NA	NA
aim_ID104_v01_TGACTTTCATGTCCTC-1	2.14341	1.41964	1	NA	NA	NA	NA
aim_ID104_v01_TGACTTTTCGTCTGAA-1	-6.21863	1.57713	8	NA	NA	NA	NA
aim_ID104_v01_TGAGAGGAGTGTGAAT-1	-2.04541	-1.62153	7	NA	NA	NA	NA
aim_ID104_v01_TGAGAGGCAACACCCG-1	1.59838	6.08518	10	NA	NA	NA	NA
aim_ID104_v01_TGAGAGGCATGCCCGA-1	-2.25354	0.774593	7	NA	NA	NA	NA
aim_ID104_v01_TGAGAGGGTCTCTTAT-1	4.93156	-4.68541	5	NA	NA	NA	NA
aim_ID104_v01_TGAGAGGGTGAGTATA-1	5.99162	2.53557	1	NA	NA	NA	NA
aim_ID104_v01_TGAGAGGTCACTGGGC-1	4.90759	-4.97651	5	NA	NA	NA	NA
aim_ID104_v01_TGAGAGGTCCGAAGAG-1	3.93616	2.41489	1	NA	NA	NA	NA
aim_ID104_v01_TGAGAGGTCGTATCAG-1	2.18272	-1.92944	9	NA	NA	NA	NA
aim_ID104_v01_TGAGCATAGTGCCATT-1	-1.92354	-2.52971	7	NA	NA	NA	NA
aim_ID104_v01_TGAGCCGAGGACTGGT-1	6.61507	-2.02912	5	NA	NA	NA	NA
aim_ID104_v01_TGAGCCGCACTATCTT-1	1.63696	6.91516	10	NA	NA	NA	NA
aim_ID104_v01_TGAGCCGGTTCAGCGC-1	-1.60304	-3.08559	7	NA	NA	NA	NA
aim_ID104_v01_TGAGCCGTCAGCTCGG-1	4.75936	1.23454	1	NA	NA	NA	NA
aim_ID104_v01_TGAGCCGTCATCGATG-1	4.24268	-4.44513	5	NA	NA	NA	NA
aim_ID104_v01_TGAGCCGTCCCAAGTA-1	2.50706	-1.70146	9	NA	NA	NA	NA
aim_ID104_v01_TGAGCCGTCGGTGTTA-1	1.7459	-2.38141	9	NA	NA	NA	NA
aim_ID104_v01_TGAGCCGTCTCCAGGG-1	-8.09984	-0.276792	2	NA	NA	NA	NA
aim_ID104_v01_TGAGCCGTCTTAGAGC-1	3.11532	3.83306	1	NA	NA	NA	NA
aim_ID104_v01_TGAGGGAAGTCGTTTG-1	3.13138	1.47152	1	NA	NA	NA	NA
aim_ID104_v01_TGATTTCAGCCGTCGT-1	6.50937	0.00607674	3	NA	NA	NA	NA
aim_ID104_v01_TGATTTCGTATCAGTC-1	5.66556	0.629787	3	NA	NA	NA	NA
aim_ID104_v01_TGATTTCTCTGTACGA-1	5.56297	-2.409	5	NA	NA	NA	NA
aim_ID104_v01_TGCACCTAGCTAGCCC-1	4.98552	-4.14374	5	NA	NA	NA	NA
aim_ID104_v01_TGCACCTAGTGTACGG-1	5.66706	-4.5677	5	NA	NA	NA	NA
aim_ID104_v01_TGCACCTCAAACTGTC-1	4.49476	-5.01144	5	NA	NA	NA	NA
aim_ID104_v01_TGCACCTCAACACGCC-1	-9.73263	0.39891	2	NA	NA	NA	NA
aim_ID104_v01_TGCACCTCACTTAACG-1	3.40296	-3.06837	4	NA	NA	NA	NA
aim_ID104_v01_TGCACCTGTGTGACCC-1	2.26841	-5.11411	4	NA	NA	NA	NA
aim_ID104_v01_TGCCAAAAGCAGATCG-1	5.37881	3.09756	1	NA	NA	NA	NA
aim_ID104_v01_TGCCAAAAGGTGACCA-1	1.72168	2.17873	1	NA	NA	NA	NA
aim_ID104_v01_TGCCAAAAGGTTCCTA-1	-5.72184	2.29325	8	NA	NA	NA	NA
aim_ID104_v01_TGCCCATTCACCGTAA-1	2.97309	-4.63924	4	NA	NA	NA	NA
aim_ID104_v01_TGCCCTAGTCCTCTTG-1	6.20348	0.890809	3	NA	NA	NA	NA
aim_ID104_v01_TGCCCTATCCAATGGT-1	5.44204	-4.28722	5	NA	NA	NA	NA
aim_ID104_v01_TGCGCAGAGACAGAGA-1	2.1634	-3.24648	4	NA	NA	NA	NA
aim_ID104_v01_TGCGCAGCATGGAATA-1	0.495177	-4.11544	4	NA	NA	NA	NA
aim_ID104_v01_TGCGCAGGTAAGCACG-1	-0.40203	2.27297	1	NA	NA	NA	NA
aim_ID104_v01_TGCGCAGGTTCATGGT-1	5.60917	1.59163	1	NA	NA	NA	NA
aim_ID104_v01_TGCGGGTAGATCCGAG-1	5.49037	-0.555706	3	NA	NA	NA	NA
aim_ID104_v01_TGCGGGTAGTCGTTTG-1	6.65415	0.572658	1	NA	NA	NA	NA
aim_ID104_v01_TGCGTGGAGTACGACG-1	-8.63153	-1.24472	2	NA	NA	NA	NA
aim_ID104_v01_TGCGTGGCACTGTTAG-1	-7.21673	2.11287	2	NA	NA	NA	NA
aim_ID104_v01_TGCGTGGCATTTGCTT-1	1.39223	-5.09762	4	NA	NA	NA	NA
aim_ID104_v01_TGCGTGGGTGAGTGAC-1	3.96446	-0.610129	3	NA	NA	NA	NA
aim_ID104_v01_TGCTACCCACTTCGAA-1	-2.31012	-2.13465	7	NA	NA	NA	NA
aim_ID104_v01_TGCTACCGTTGTGGAG-1	-2.30003	1.77282	7	NA	NA	NA	NA
aim_ID104_v01_TGCTACCTCCGTTGCT-1	3.59924	-5.31341	5	NA	NA	NA	NA
aim_ID104_v01_TGCTGCTGTATCACCA-1	-0.643878	3.09911	6	NA	NA	NA	NA
aim_ID104_v01_TGCTGCTGTTCTGAAC-1	-1.82571	-2.40924	7	NA	NA	NA	NA
aim_ID104_v01_TGGACGCAGGGTTTCT-1	4.37931	-1.40274	3	NA	NA	NA	NA
aim_ID104_v01_TGGACGCTCCGTTGCT-1	2.62568	2.21753	1	NA	NA	NA	NA
aim_ID104_v01_TGGCCAGAGAGTACAT-1	1.20359	-4.0795	4	NA	NA	NA	NA
aim_ID104_v01_TGGCCAGGTAGGAGTC-1	1.69605	-3.01206	4	NA	NA	NA	NA
aim_ID104_v01_TGGCCAGGTCTAGAGG-1	4.43337	-5.12629	5	NA	NA	NA	NA
aim_ID104_v01_TGGCCAGGTCTTTCAT-1	3.14115	-2.73342	9	NA	NA	NA	NA
aim_ID104_v01_TGGCCAGGTGTGGCTC-1	1.9333	-4.54361	4	NA	NA	NA	NA
aim_ID104_v01_TGGCCAGTCTACTATC-1	5.4867	-2.07886	5	NA	NA	NA	NA
aim_ID104_v01_TGGCGCACAATACGCT-1	3.53105	-2.36381	3	NA	NA	NA	NA
aim_ID104_v01_TGGCTGGAGAAAGTGG-1	-3.16489	-0.75467	7	NA	NA	NA	NA
aim_ID104_v01_TGGCTGGCACCTATCC-1	1.77288	-1.56241	9	NA	NA	NA	NA
aim_ID104_v01_TGGGAAGAGTGGAGTC-1	2.3969	-1.6466	9	NA	NA	NA	NA
aim_ID104_v01_TGGGAAGCAGATCTGT-1	4.16095	-4.10213	5	NA	NA	NA	NA
aim_ID104_v01_TGGGAAGCAGCCTTTC-1	5.25933	0.978671	3	NA	NA	NA	NA
aim_ID104_v01_TGGGAAGGTCATCGGC-1	-1.65265	5.20337	6	NA	NA	NA	NA
aim_ID104_v01_TGGGAAGTCCGCGCAA-1	5.87331	-3.68113	5	NA	NA	NA	NA
aim_ID104_v01_TGGGCGTAGTCGTTTG-1	5.6068	-4.48852	5	NA	NA	NA	NA
aim_ID104_v01_TGTATTCAGACCTAGG-1	3.50789	-3.94221	4	NA	NA	NA	NA
aim_ID104_v01_TGTATTCAGCGTTTAC-1	-1.66293	2.08125	6	NA	NA	NA	NA
aim_ID104_v01_TGTATTCGTGTGCGTC-1	1.58493	-0.508532	9	NA	NA	NA	NA
aim_ID104_v01_TGTCCCAAGTTCGCGC-1	4.27874	-2.19522	9	NA	NA	NA	NA
aim_ID104_v01_TGTCCCACAACACCTA-1	-3.74966	3.15456	8	NA	NA	NA	NA
aim_ID104_v01_TGTCCCAGTACTCGCG-1	1.79172	2.39472	1	NA	NA	NA	NA
aim_ID104_v01_TGTGGTAAGATGCCAG-1	-1.3549	4.37322	6	NA	NA	NA	NA
aim_ID104_v01_TGTGGTAAGCTCTCGG-1	5.98961	-0.26728	3	NA	NA	NA	NA
aim_ID104_v01_TGTGGTAGTTCCCTTG-1	1.66399	-2.06234	9	NA	NA	NA	NA
aim_ID104_v01_TGTGGTATCCAGGGCT-1	-8.78465	1.92818	2	NA	NA	NA	NA
aim_ID104_v01_TGTGTTTTCACGATGT-1	5.67015	-5.2448	5	NA	NA	NA	NA
aim_ID104_v01_TGTGTTTTCAGTGTTG-1	-4.14024	1.45203	8	NA	NA	NA	NA
aim_ID104_v01_TGTTCCGAGGAGCGAG-1	4.80294	-5.62007	5	NA	NA	NA	NA
aim_ID104_v01_TGTTCCGCAACAACCT-1	5.43757	-1.88697	5	NA	NA	NA	NA
aim_ID104_v01_TTAACTCAGTAGGTGC-1	-2.43683	-2.25186	7	NA	NA	NA	NA
aim_ID104_v01_TTAACTCCACATCTTT-1	0.899055	1.47451	11	NA	NA	NA	NA
aim_ID104_v01_TTAACTCGTCCAGTGC-1	3.87186	-3.12826	4	NA	NA	NA	NA
aim_ID104_v01_TTAACTCGTCTAGAGG-1	5.3087	2.24311	1	NA	NA	NA	NA
aim_ID104_v01_TTAGGACGTCAAGCGA-1	2.47316	-2.4877	4	NA	NA	NA	NA
aim_ID104_v01_TTAGGCAAGTCATGCT-1	5.47695	-3.28301	5	NA	NA	NA	NA
aim_ID104_v01_TTAGGCAAGTGGTCCC-1	1.69224	-5.014	4	NA	NA	NA	NA
aim_ID104_v01_TTAGGCACAATCCGAT-1	-0.728408	4.25095	6	NA	NA	NA	NA
aim_ID104_v01_TTAGGCAGTGTGACCC-1	-5.56108	2.90206	8	NA	NA	NA	NA
aim_ID104_v01_TTAGTTCAGAGTAATC-1	-2.68409	-0.988387	7	NA	NA	NA	NA
aim_ID104_v01_TTAGTTCGTTTGACTG-1	1.85224	-2.20779	9	NA	NA	NA	NA
aim_ID104_v01_TTAGTTCTCGCATGAT-1	-1.16413	-2.43927	7	NA	NA	NA	NA
aim_ID104_v01_TTAGTTCTCGCGCCAA-1	-1.77173	-1.63074	7	NA	NA	NA	NA
aim_ID104_v01_TTATGCTAGAATAGGG-1	3.85366	-1.05195	3	NA	NA	NA	NA
aim_ID104_v01_TTATGCTAGCCCAACC-1	5.29173	-5.02163	5	NA	NA	NA	NA
aim_ID104_v01_TTATGCTCAAGTTAAG-1	3.28989	-4.76602	4	NA	NA	NA	NA
aim_ID104_v01_TTATGCTCATGCCACG-1	5.0178	-4.93066	5	NA	NA	NA	NA
aim_ID104_v01_TTATGCTTCTTCAACT-1	5.59599	-5.35581	5	NA	NA	NA	NA
aim_ID104_v01_TTCCCAGAGCAGATCG-1	-2.65038	3.46371	8	NA	NA	NA	NA
aim_ID104_v01_TTCCCAGCACCTCGGA-1	3.89029	2.46222	1	NA	NA	NA	NA
aim_ID104_v01_TTCCCAGCAGACGCCT-1	2.57256	-3.97205	4	NA	NA	NA	NA
aim_ID104_v01_TTCCCAGGTACTCTCC-1	2.6293	-2.55729	9	NA	NA	NA	NA
aim_ID104_v01_TTCCCAGTCCAACCAA-1	-4.92062	0.907881	8	NA	NA	NA	NA
aim_ID104_v01_TTCGAAGCAAAGGCGT-1	5.38405	-0.282195	3	NA	NA	NA	NA
aim_ID104_v01_TTCGAAGGTGGTCCGT-1	-3.96515	2.72341	8	NA	NA	NA	NA
aim_ID104_v01_TTCGGTCAGAGATGAG-1	-2.64886	0.186275	7	NA	NA	NA	NA
aim_ID104_v01_TTCGGTCAGCAAATCA-1	1.71253	-2.46221	9	NA	NA	NA	NA
aim_ID104_v01_TTCGGTCCAGGGTTAG-1	4.98422	-3.23011	5	NA	NA	NA	NA
aim_ID104_v01_TTCTACACAGTGACAG-1	-0.569141	3.08378	6	NA	NA	NA	NA
aim_ID104_v01_TTCTACACAGTTCATG-1	3.87547	-4.37281	4	NA	NA	NA	NA
aim_ID104_v01_TTCTACAGTGTTTGTG-1	4.62707	-3.39599	5	NA	NA	NA	NA
aim_ID104_v01_TTCTCAAAGATCTGAA-1	4.72751	-3.16638	5	NA	NA	NA	NA
aim_ID104_v01_TTCTCAAGTGTATGGG-1	4.60929	-4.64137	5	NA	NA	NA	NA
aim_ID104_v01_TTCTCAATCATCGATG-1	4.33003	-2.34501	3	NA	NA	NA	NA
aim_ID104_v01_TTCTCAATCGTTACAG-1	4.74733	0.00594515	3	NA	NA	NA	NA
aim_ID104_v01_TTCTCCTAGTGTACCT-1	5.87237	-0.582679	3	NA	NA	NA	NA
aim_ID104_v01_TTCTCCTCAGTAGAGC-1	-6.0577	3.10709	8	NA	NA	NA	NA
aim_ID104_v01_TTCTCCTTCTGCCAGG-1	-3.10965	-3.54839	7	NA	NA	NA	NA
aim_ID104_v01_TTCTTAGCAGGTGCCT-1	-2.17609	-3.32606	7	NA	NA	NA	NA
aim_ID104_v01_TTCTTAGTCCCTCAGT-1	3.70379	2.03029	1	NA	NA	NA	NA
aim_ID104_v01_TTGAACGCATCCGTGG-1	-2.4784	3.10273	6	NA	NA	NA	NA
aim_ID104_v01_TTGAACGTCAACGGGA-1	-1.76843	1.80352	6	NA	NA	NA	NA
aim_ID104_v01_TTGAACGTCACCCTCA-1	1.92598	-4.38762	4	NA	NA	NA	NA
aim_ID104_v01_TTGACTTAGCTCCTTC-1	1.5477	-5.06793	4	NA	NA	NA	NA
aim_ID104_v01_TTGACTTCAAAGTCAA-1	3.7504	-1.90486	9	NA	NA	NA	NA
aim_ID104_v01_TTGCCGTAGGCGATAC-1	3.93581	-4.94239	5	NA	NA	NA	NA
aim_ID104_v01_TTGCCGTCAGACGCCT-1	4.29829	-3.78726	5	NA	NA	NA	NA
aim_ID104_v01_TTGCCGTTCTGTCAAG-1	1.61934	-0.0131056	9	NA	NA	NA	NA
aim_ID104_v01_TTGCGTCAGATGCCTT-1	3.69124	-4.20154	4	NA	NA	NA	NA
aim_ID104_v01_TTGCGTCAGCCAGTTT-1	4.98054	1.68584	1	NA	NA	NA	NA
aim_ID104_v01_TTGCGTCTCCTCAACC-1	3.94353	-5.39036	5	NA	NA	NA	NA
aim_ID104_v01_TTGGAACAGTTAAGTG-1	3.56251	-3.30652	4	NA	NA	NA	NA
aim_ID104_v01_TTGGAACCACACGCTG-1	6.4269	0.386854	3	NA	NA	NA	NA
aim_ID104_v01_TTGGCAACATCGGACC-1	-0.658974	3.10044	6	NA	NA	NA	NA
aim_ID104_v01_TTGGCAACATTAACCG-1	-3.11176	-2.82587	7	NA	NA	NA	NA
aim_ID104_v01_TTTACTGAGTGTTAGA-1	2.64608	-3.16414	4	NA	NA	NA	NA
aim_ID104_v01_TTTACTGCAAAGCGGT-1	-2.7014	-1.41283	7	NA	NA	NA	NA
aim_ID104_v01_TTTACTGGTGTAATGA-1	-1.76985	-2.09646	7	NA	NA	NA	NA
aim_ID104_v01_TTTATGCCACTTAACG-1	2.29144	0.765829	1	NA	NA	NA	NA
aim_ID104_v01_TTTATGCGTGACGCCT-1	2.78056	-4.5898	9	NA	NA	NA	NA
aim_ID104_v01_TTTATGCTCAGAGACG-1	5.94134	-4.17478	5	NA	NA	NA	NA
aim_ID104_v01_TTTATGCTCCGCGCAA-1	2.22365	-4.52426	4	NA	NA	NA	NA
aim_ID104_v01_TTTCCTCAGGCGTACA-1	1.26723	-2.74984	4	NA	NA	NA	NA
aim_ID104_v01_TTTCCTCAGTGGTCCC-1	-1.6134	3.42904	6	NA	NA	NA	NA
aim_ID104_v01_TTTCCTCTCCTTGACC-1	-1.85102	3.17979	6	NA	NA	NA	NA
aim_ID104_v01_TTTCCTCTCGTTACGA-1	-2.11896	3.39757	6	NA	NA	NA	NA
aim_ID104_v01_TTTGCGCAGCAGGCTA-1	-6.68798	1.04727	2	NA	NA	NA	NA
aim_ID104_v01_TTTGCGCAGTTAAGTG-1	4.96637	0.277858	3	NA	NA	NA	NA
aim_ID104_v01_TTTGCGCCAAGCGATG-1	1.49009	-4.13433	4	NA	NA	NA	NA
aim_ID104_v01_TTTGCGCCAGACGCAA-1	4.71926	-5.34207	5	NA	NA	NA	NA
aim_ID104_v01_TTTGGTTAGGCTAGAC-1	-1.76181	-2.56569	7	NA	NA	NA	NA
aim_ID104_v01_TTTGGTTGTCACCCAG-1	3.40542	-1.11859	9	NA	NA	NA	NA
aim_ID104_v01_TTTGGTTTCACTTACT-1	-3.00121	1.1035	7	NA	NA	NA	NA
aim_ID104_v01_TTTGTCAAGTCACGCC-1	6.40899	-2.88408	5	NA	NA	NA	NA
aim_ID104_v01_TTTGTCAAGTTGAGTA-1	-8.79875	-1.23956	2	NA	NA	NA	NA
aim_ID104_v01_TTTGTCACAAGTCATC-1	-4.2852	0.208455	8	NA	NA	NA	NA
aim_ID104_v01_TTTGTCAGTCTAGAGG-1	-6.76488	2.29785	2	NA	NA	NA	NA
aim_ID104_v01_TTTGTCAGTTAAAGAC-1	2.11296	-1.33087	9	NA	NA	NA	NA
aim_ID104_v01_TTTGTCAGTTCGTGAT-1	0.655935	1.46754	6	NA	NA	NA	NA
aim_ID104_v13_AAACCTGAGTAGTGCG-1	-6.74062	2.46605	2	NA	NA	NA	NA
aim_ID104_v13_AAACCTGCAACTGGCC-1	-3.02273	-3.26007	7	NA	NA	NA	NA
aim_ID104_v13_AAACCTGCAATCCAAC-1	-2.46972	-0.851952	7	NA	NA	NA	NA
aim_ID104_v13_AAACCTGGTAGCTGCC-1	3.82361	-5.45068	4	NA	NA	NA	NA
aim_ID104_v13_AAACCTGTCAAACCAC-1	-3.02421	0.286062	7	NA	NA	NA	NA
aim_ID104_v13_AAACGGGTCCGCAAGC-1	-1.97126	1.78259	6	NA	NA	NA	NA
aim_ID104_v13_AAACGGGTCTTTAGGG-1	-4.45449	0.805089	8	NA	NA	NA	NA
aim_ID104_v13_AAAGATGAGGTAGCTG-1	5.46118	-4.10113	5	NA	NA	NA	NA
aim_ID104_v13_AAAGATGAGTCCTCCT-1	-2.38116	-2.6177	7	NA	NA	NA	NA
aim_ID104_v13_AAAGATGGTTGGAGGT-1	-1.89721	-3.38946	7	NA	NA	NA	NA
aim_ID104_v13_AAAGCAAAGGCGTACA-1	-9.17239	-1.72329	2	NA	NA	NA	NA
aim_ID104_v13_AAAGCAATCAACGGGA-1	-2.20028	-1.60024	7	NA	NA	NA	NA
aim_ID104_v13_AAAGCAATCGCCTGTT-1	0.354286	-1.63368	11	NA	NA	NA	NA
aim_ID104_v13_AAAGCAATCTGCTTGC-1	-6.96781	1.29177	2	NA	NA	NA	NA
aim_ID104_v13_AAAGCAATCTTGGGTA-1	-2.92036	0.855564	7	NA	NA	NA	NA
aim_ID104_v13_AAAGTAGCAATCCAAC-1	-4.31576	0.872818	8	NA	NA	NA	NA
aim_ID104_v13_AAAGTAGCAATGAAAC-1	6.3954	-1.80843	5	NA	NA	NA	NA
aim_ID104_v13_AAATGCCAGATGGCGT-1	-2.11276	3.12112	6	NA	NA	NA	NA
aim_ID104_v13_AAATGCCAGTGGCACA-1	-0.327321	-1.3441	11	NA	NA	NA	NA
aim_ID104_v13_AAATGCCCAATAGAGT-1	-8.26983	1.54015	2	NA	NA	NA	NA
aim_ID104_v13_AAATGCCCAGATGGGT-1	-2.65071	-1.24213	7	NA	NA	NA	NA
aim_ID104_v13_AAATGCCGTCTCTTAT-1	-5.06197	2.36923	8	NA	NA	NA	NA
aim_ID104_v13_AAATGCCTCAACGGCC-1	4.38108	-1.17519	3	NA	NA	NA	NA
aim_ID104_v13_AACACGTAGTGGACGT-1	-3.25455	-1.81272	7	NA	NA	NA	NA
aim_ID104_v13_AACACGTCAGCTGGCT-1	-2.47088	-1.36139	7	NA	NA	NA	NA
aim_ID104_v13_AACACGTTCCGCAGTG-1	-4.25629	2.26605	8	NA	NA	NA	NA
aim_ID104_v13_AACCATGAGAAACCAT-1	-2.89806	0.925648	7	NA	NA	NA	NA
aim_ID104_v13_AACCATGAGATATGGT-1	-6.93692	2.20326	2	NA	NA	NA	NA
aim_ID104_v13_AACCATGAGCTTATCG-1	-7.00287	1.59177	2	NA	NA	NA	NA
aim_ID104_v13_AACCATGAGGAGTAGA-1	-2.31049	-1.24198	7	NA	NA	NA	NA
aim_ID104_v13_AACCATGAGTACGATA-1	-6.87621	0.881289	2	NA	NA	NA	NA
aim_ID104_v13_AACCGCGAGAGACTAT-1	-4.64381	1.71461	8	NA	NA	NA	NA
aim_ID104_v13_AACCGCGAGGACAGAA-1	-3.12033	3.43592	6	NA	NA	NA	NA
aim_ID104_v13_AACCGCGAGGCCATAG-1	-8.55305	1.09697	2	NA	NA	NA	NA
aim_ID104_v13_AACCGCGAGGGTGTGT-1	4.73039	1.38569	3	NA	NA	NA	NA
aim_ID104_v13_AACCGCGAGTGCGATG-1	1.05654	5.52207	10	NA	NA	NA	NA
aim_ID104_v13_AACCGCGCATCCAACA-1	-2.1849	-1.42227	7	NA	NA	NA	NA
aim_ID104_v13_AACCGCGGTCGACTAT-1	-9.71275	1.10975	2	NA	NA	NA	NA
aim_ID104_v13_AACCGCGTCATAAAGG-1	5.5347	-4.30949	5	NA	NA	NA	NA
aim_ID104_v13_AACCGCGTCCAGAAGG-1	-3.6839	0.69765	8	NA	NA	NA	NA
aim_ID104_v13_AACCGCGTCCGTAGGC-1	-4.79606	1.06656	8	NA	NA	NA	NA
aim_ID104_v13_AACGTTGAGATAGGAG-1	-4.05528	1.2763	8	NA	NA	NA	NA
aim_ID104_v13_AACTCAGAGCCACCTG-1	-0.740059	2.92595	6	NA	NA	NA	NA
aim_ID104_v13_AACTCAGAGCGGATCA-1	-1.61992	2.07715	6	NA	NA	NA	NA
aim_ID104_v13_AACTCAGAGGTTACCT-1	1.2573	5.71862	10	NA	NA	NA	NA
aim_ID104_v13_AACTCCCAGTAGGCCA-1	-1.68664	1.18819	6	NA	NA	NA	NA
aim_ID104_v13_AACTCCCTCCCAGGTG-1	-4.35995	0.440151	8	NA	NA	NA	NA
aim_ID104_v13_AACTCTTAGATGGCGT-1	4.00075	-5.10069	5	NA	NA	NA	NA
aim_ID104_v13_AACTCTTCATCCTTGC-1	-2.34984	-1.19402	7	NA	NA	NA	NA
aim_ID104_v13_AACTCTTGTGCCTGCA-1	-2.72826	-3.59529	7	NA	NA	NA	NA
aim_ID104_v13_AACTGGTAGACCGGAT-1	2.19399	-5.10932	4	NA	NA	NA	NA
aim_ID104_v13_AACTGGTCACATAACC-1	-3.04295	-2.15633	7	NA	NA	NA	NA
aim_ID104_v13_AACTGGTGTTCCAACA-1	-4.8189	1.23695	8	NA	NA	NA	NA
aim_ID104_v13_AACTGGTTCAGCTCGG-1	-2.4237	-1.10418	7	NA	NA	NA	NA
aim_ID104_v13_AACTTTCAGGGATGGG-1	-3.37854	3.58066	8	NA	NA	NA	NA
aim_ID104_v13_AACTTTCCAAGCGTAG-1	-5.36014	0.612793	8	NA	NA	NA	NA
aim_ID104_v13_AACTTTCCAGCCACCA-1	-2.51934	-1.615	7	NA	NA	NA	NA
aim_ID104_v13_AACTTTCGTGCGGTAA-1	-4.50185	0.820968	8	NA	NA	NA	NA
aim_ID104_v13_AACTTTCGTGTTCTTT-1	-1.99157	0.898687	6	NA	NA	NA	NA
aim_ID104_v13_AACTTTCTCATCTGTT-1	-4.66519	0.461576	7	NA	NA	NA	NA
aim_ID104_v13_AACTTTCTCGGTTCGG-1	-3.61547	2.03009	8	NA	NA	NA	NA
aim_ID104_v13_AACTTTCTCTTCGAGA-1	-4.56178	1.70474	8	NA	NA	NA	NA
aim_ID104_v13_AACTTTCTCTTTCCTC-1	-2.93838	-0.876575	7	NA	NA	NA	NA
aim_ID104_v13_AAGACCTAGGGCTTCC-1	1.78911	-4.29872	4	NA	NA	NA	NA
aim_ID104_v13_AAGACCTCAAGCCGTC-1	-4.1845	1.67592	8	NA	NA	NA	NA
aim_ID104_v13_AAGACCTGTCACTGGC-1	-4.01646	1.19943	8	NA	NA	NA	NA
aim_ID104_v13_AAGACCTGTTCGTGAT-1	-2.85947	2.11236	7	NA	NA	NA	NA
aim_ID104_v13_AAGACCTTCTTGCAAG-1	-4.1227	0.103438	8	NA	NA	NA	NA
aim_ID104_v13_AAGCCGCAGTCACGCC-1	-0.973934	3.75793	6	NA	NA	NA	NA
aim_ID104_v13_AAGCCGCGTATAGGTA-1	0.878666	-1.12527	9	NA	NA	NA	NA
aim_ID104_v13_AAGCCGCGTGTGGTTT-1	1.24748	5.85179	10	NA	NA	NA	NA
aim_ID104_v13_AAGCCGCGTTTCGCTC-1	-3.70642	3.2119	8	NA	NA	NA	NA
aim_ID104_v13_AAGCCGCTCGTTGACA-1	1.9706	-4.48481	4	NA	NA	NA	NA
aim_ID104_v13_AAGGAGCAGGCAGTCA-1	-2.90101	0.446741	7	NA	NA	NA	NA
aim_ID104_v13_AAGGAGCAGTCCGTAT-1	-3.07419	-0.492017	7	NA	NA	NA	NA
aim_ID104_v13_AAGGAGCCACCGAAAG-1	0.825117	1.52841	11	NA	NA	NA	NA
aim_ID104_v13_AAGGAGCCAGCTGCTG-1	-2.96901	1.13644	7	NA	NA	NA	NA
aim_ID104_v13_AAGGAGCCATATGGTC-1	-3.78382	2.4598	8	NA	NA	NA	NA
aim_ID104_v13_AAGGAGCTCTACTTAC-1	-3.04451	-1.94035	7	NA	NA	NA	NA
aim_ID104_v13_AAGGCAGCATTTCAGG-1	-4.67378	1.70457	8	NA	NA	NA	NA
aim_ID104_v13_AAGGCAGGTCGCATAT-1	4.29902	1.22678	1	NA	NA	NA	NA
aim_ID104_v13_AAGGCAGGTGTGTGCC-1	3.11248	-5.47139	4	NA	NA	NA	NA
aim_ID104_v13_AAGGCAGGTTCTCATT-1	4.96888	-1.3321	3	NA	NA	NA	NA
aim_ID104_v13_AAGGTTCAGTGCTGCC-1	4.75205	-4.86041	5	NA	NA	NA	NA
aim_ID104_v13_AAGGTTCGTTCGTCTC-1	-2.2679	3.40621	6	NA	NA	NA	NA
aim_ID104_v13_AAGGTTCTCGGTCCGA-1	5.91174	-2.58515	5	NA	NA	NA	NA
aim_ID104_v13_AAGGTTCTCTTTAGGG-1	-3.99765	2.18789	8	NA	NA	NA	NA
aim_ID104_v13_AAGTCTGGTGCCTGTG-1	-2.17017	-1.33358	7	NA	NA	NA	NA
aim_ID104_v13_AAGTCTGGTGTGACGA-1	-5.85913	1.52554	8	NA	NA	NA	NA
aim_ID104_v13_AAGTCTGGTTGTGGCC-1	-3.28043	-0.419135	7	NA	NA	NA	NA
aim_ID104_v13_AAGTCTGTCGGTCTAA-1	-4.85011	1.47247	8	NA	NA	NA	NA
aim_ID104_v13_AATCCAGAGGCTAGGT-1	-4.05151	0.0844339	8	NA	NA	NA	NA
aim_ID104_v13_AATCCAGGTAGAAGGA-1	6.69388	-0.634446	3	NA	NA	NA	NA
aim_ID104_v13_AATCCAGGTCTCTCTG-1	-2.95467	2.7469	8	NA	NA	NA	NA
aim_ID104_v13_AATCCAGTCGTGGTCG-1	-2.34197	5.20467	6	NA	NA	NA	NA
aim_ID104_v13_AATCGGTAGAATGTGT-1	3.83089	-5.3146	5	NA	NA	NA	NA
aim_ID104_v13_AATCGGTAGCGATCCC-1	-3.29714	-0.0721524	7	NA	NA	NA	NA
aim_ID104_v13_AATCGGTAGGACCACA-1	-0.513399	2.6653	6	NA	NA	NA	NA
aim_ID104_v13_AATCGGTAGGGTCTCC-1	-7.66606	2.33295	2	NA	NA	NA	NA
aim_ID104_v13_AATCGGTGTCCAGTAT-1	-6.69644	1.79865	2	NA	NA	NA	NA
aim_ID104_v13_AATCGGTGTTCCGGCA-1	-0.894863	2.99883	6	NA	NA	NA	NA
aim_ID104_v13_ACACCAACAACTTGAC-1	-9.72591	-1.48902	2	NA	NA	NA	NA
aim_ID104_v13_ACACCAAGTCAGCTAT-1	-3.24178	-0.572281	7	NA	NA	NA	NA
aim_ID104_v13_ACACCCTAGGGCACTA-1	4.98285	-4.26832	5	NA	NA	NA	NA
aim_ID104_v13_ACACCCTAGTACCGGA-1	-7.61091	-2.01075	2	NA	NA	NA	NA
aim_ID104_v13_ACACCCTCACACTGCG-1	-6.74051	1.47213	2	NA	NA	NA	NA
aim_ID104_v13_ACACCCTGTGCTGTAT-1	-1.62032	1.85646	6	NA	NA	NA	NA
aim_ID104_v13_ACACCCTTCTCGCATC-1	-4.308	0.647057	8	NA	NA	NA	NA
aim_ID104_v13_ACACCGGAGCTGTTCA-1	-1.52637	3.02609	1	NA	NA	NA	NA
aim_ID104_v13_ACACCGGCAATGGATA-1	3.33752	2.30967	1	NA	NA	NA	NA
aim_ID104_v13_ACACCGGCATGAACCT-1	-5.82477	0.391112	7	NA	NA	NA	NA
aim_ID104_v13_ACACCGGGTGGGTCAA-1	5.85356	0.290218	3	NA	NA	NA	NA
aim_ID104_v13_ACACCGGGTGTGCCTG-1	-0.266101	3.21824	6	NA	NA	NA	NA
aim_ID104_v13_ACACTGAGTCCATCCT-1	-3.21284	2.96258	8	NA	NA	NA	NA
aim_ID104_v13_ACACTGATCCTAGTGA-1	-4.22249	2.72213	8	NA	NA	NA	NA
aim_ID104_v13_ACAGCCGAGGACACCA-1	-3.01117	-3.377	7	NA	NA	NA	NA
aim_ID104_v13_ACAGCCGAGTGAATTG-1	-2.75932	0.78288	7	NA	NA	NA	NA
aim_ID104_v13_ACAGCCGCATCTATGG-1	-1.10197	3.53849	8	NA	NA	NA	NA
aim_ID104_v13_ACAGCCGGTCATATCG-1	-4.23981	0.327946	8	NA	NA	NA	NA
aim_ID104_v13_ACAGCTATCACAAACC-1	-1.99507	1.33934	6	NA	NA	NA	NA
aim_ID104_v13_ACAGCTATCACCTTAT-1	-6.98214	2.77047	2	NA	NA	NA	NA
aim_ID104_v13_ACAGCTATCCCTCTTT-1	2.71399	-4.78093	4	NA	NA	NA	NA
aim_ID104_v13_ACATACGTCAGCTGGC-1	5.28441	-3.71826	5	NA	NA	NA	NA
aim_ID104_v13_ACATACGTCCCAACGG-1	-2.6562	1.31443	7	NA	NA	NA	NA
aim_ID104_v13_ACATCAGAGAGGTACC-1	3.42265	-4.97806	4	NA	NA	NA	NA
aim_ID104_v13_ACATCAGCAAGAAAGG-1	5.10308	-4.37617	5	NA	NA	NA	NA
aim_ID104_v13_ACATCAGCAGCTATTG-1	-3.06612	0.22876	7	NA	NA	NA	NA
aim_ID104_v13_ACATCAGGTCATCCCT-1	-5.60071	0.304616	8	NA	NA	NA	NA
aim_ID104_v13_ACATCAGTCAGCTCTC-1	-7.17568	2.17996	2	NA	NA	NA	NA
aim_ID104_v13_ACATCAGTCGCATGGC-1	-2.14601	5.40929	6	NA	NA	NA	NA
aim_ID104_v13_ACATGGTAGTGATCGG-1	-2.2796	-0.890391	7	NA	NA	NA	NA
aim_ID104_v13_ACATGGTCACTTAACG-1	-2.25769	-2.09873	7	NA	NA	NA	NA
aim_ID104_v13_ACATGGTCAGACACTT-1	-2.27913	-2.45941	7	NA	NA	NA	NA
aim_ID104_v13_ACATGGTGTCTGATTG-1	-2.94836	0.875596	7	NA	NA	NA	NA
aim_ID104_v13_ACATGGTTCGAACGGA-1	-5.96147	0.801969	2	NA	NA	NA	NA
aim_ID104_v13_ACCAGTAGTTCGAATC-1	6.39062	-0.673591	3	NA	NA	NA	NA
aim_ID104_v13_ACCAGTATCTCCAACC-1	-2.87577	-2.79067	7	NA	NA	NA	NA
aim_ID104_v13_ACCCACTAGTACGCGA-1	-2.80272	0.845693	7	NA	NA	NA	NA
aim_ID104_v13_ACCCACTCACGTAAGG-1	2.70578	-4.92569	4	NA	NA	NA	NA
aim_ID104_v13_ACCGTAAAGACGCAAC-1	5.67841	-4.68547	5	NA	NA	NA	NA
aim_ID104_v13_ACCGTAAAGTAGATGT-1	0.184585	2.80515	1	NA	NA	NA	NA
aim_ID104_v13_ACCGTAACAAGCTGAG-1	-7.11357	1.15788	2	NA	NA	NA	NA
aim_ID104_v13_ACCGTAAGTTCGCGAC-1	-2.81397	0.459344	7	NA	NA	NA	NA
aim_ID104_v13_ACCGTAATCTTGCAAG-1	6.23922	-0.870129	3	NA	NA	NA	NA
aim_ID104_v13_ACCTTTAAGGCTCTTA-1	-9.94147	-0.471016	2	NA	NA	NA	NA
aim_ID104_v13_ACCTTTACAATTCCTT-1	-0.844105	2.76203	6	NA	NA	NA	NA
aim_ID104_v13_ACCTTTACACATGGGA-1	-2.68949	-0.940106	7	NA	NA	NA	NA
aim_ID104_v13_ACCTTTATCCCTTGCA-1	5.54443	0.241733	3	NA	NA	NA	NA
aim_ID104_v13_ACCTTTATCCTTTCTC-1	6.51581	-0.202896	3	NA	NA	NA	NA
aim_ID104_v13_ACGAGCCAGGCCCTTG-1	-1.70944	2.87965	6	NA	NA	NA	NA
aim_ID104_v13_ACGAGCCGTCGGCTCA-1	2.40178	-5.17081	4	NA	NA	NA	NA
aim_ID104_v13_ACGAGCCGTCTCTTTA-1	2.85631	-4.62001	4	NA	NA	NA	NA
aim_ID104_v13_ACGAGCCTCATCGGAT-1	-6.87297	0.587058	2	NA	NA	NA	NA
aim_ID104_v13_ACGAGCCTCCTTGACC-1	-2.71287	0.795479	7	NA	NA	NA	NA
aim_ID104_v13_ACGAGGACATTGAGCT-1	-8.31352	2.17462	2	NA	NA	NA	NA
aim_ID104_v13_ACGAGGAGTGCCTTGG-1	-1.706	4.94648	6	NA	NA	NA	NA
aim_ID104_v13_ACGATACCAGACGCCT-1	-2.6247	-0.736061	7	NA	NA	NA	NA
aim_ID104_v13_ACGATACCAGGCGATA-1	-2.19554	1.0897	6	NA	NA	NA	NA
aim_ID104_v13_ACGATACCATGCCCGA-1	-2.99342	3.15769	6	NA	NA	NA	NA
aim_ID104_v13_ACGATACGTAAACCTC-1	-5.74492	0.985815	8	NA	NA	NA	NA
aim_ID104_v13_ACGATACTCGCACTCT-1	-0.404702	3.66827	6	NA	NA	NA	NA
aim_ID104_v13_ACGATGTAGATACACA-1	-1.13645	0.117473	11	NA	NA	NA	NA
aim_ID104_v13_ACGATGTAGTGTTAGA-1	-1.45028	1.79013	6	NA	NA	NA	NA
aim_ID104_v13_ACGATGTCACACCGCA-1	-6.04503	1.90213	8	NA	NA	NA	NA
aim_ID104_v13_ACGATGTCATAAAGGT-1	-3.3603	1.3942	6	NA	NA	NA	NA
aim_ID104_v13_ACGATGTCATTTGCTT-1	-1.26029	4.3418	6	NA	NA	NA	NA
aim_ID104_v13_ACGCAGCAGCAAATCA-1	-1.11584	2.34113	6	NA	NA	NA	NA
aim_ID104_v13_ACGCAGCGTCTTTCAT-1	-9.19423	1.11864	2	NA	NA	NA	NA
aim_ID104_v13_ACGCAGCTCTTTAGTC-1	-2.29607	-3.43765	7	NA	NA	NA	NA
aim_ID104_v13_ACGCCAGAGCTGAAAT-1	-3.91352	1.99831	8	NA	NA	NA	NA
aim_ID104_v13_ACGCCAGGTTATTCTC-1	-3.96584	2.7629	8	NA	NA	NA	NA
aim_ID104_v13_ACGCCAGTCAGCATGT-1	-3.03169	-0.0818888	7	NA	NA	NA	NA
aim_ID104_v13_ACGCCAGTCGATGAGG-1	-3.53575	2.70885	8	NA	NA	NA	NA
aim_ID104_v13_ACGCCAGTCTCGCTTG-1	-3.72743	-0.0580647	8	NA	NA	NA	NA
aim_ID104_v13_ACGCCGAAGAGCTGGT-1	-0.534668	3.72699	6	NA	NA	NA	NA
aim_ID104_v13_ACGCCGAAGTAATCCC-1	-2.53874	-0.700035	7	NA	NA	NA	NA
aim_ID104_v13_ACGCCGACAGGGAGAG-1	-1.80265	3.64526	6	NA	NA	NA	NA
aim_ID104_v13_ACGCCGAGTAGGCATG-1	-7.70578	2.32758	2	NA	NA	NA	NA
aim_ID104_v13_ACGCCGAGTGCCTGTG-1	-2.36406	-1.75386	7	NA	NA	NA	NA
aim_ID104_v13_ACGCCGAGTTCGCTAA-1	-3.82986	0.0240315	8	NA	NA	NA	NA
aim_ID104_v13_ACGCCGATCAAGATCC-1	2.99022	-4.24432	4	NA	NA	NA	NA
aim_ID104_v13_ACGGAGAAGGCAATTA-1	-2.02271	-1.51086	7	NA	NA	NA	NA
aim_ID104_v13_ACGGAGACAAGGGTCA-1	-1.46748	4.80729	6	NA	NA	NA	NA
aim_ID104_v13_ACGGAGAGTAAGTGTA-1	-4.14444	0.369992	8	NA	NA	NA	NA
aim_ID104_v13_ACGGAGAGTCGGCTCA-1	-1.08278	2.54353	11	NA	NA	NA	NA
aim_ID104_v13_ACGGCCAAGTCAAGCG-1	-0.17402	3.40501	6	NA	NA	NA	NA
aim_ID104_v13_ACGGCCACAAATTGCC-1	-4.74465	1.32889	8	NA	NA	NA	NA
aim_ID104_v13_ACGGCCAGTCGGATCC-1	-7.86691	2.48223	2	NA	NA	NA	NA
aim_ID104_v13_ACGGCCATCACAACGT-1	-3.4666	0.381266	7	NA	NA	NA	NA
aim_ID104_v13_ACGGCCATCACCAGGC-1	-1.99321	2.75549	6	NA	NA	NA	NA
aim_ID104_v13_ACGGCCATCTGCGACG-1	-4.59467	1.16992	8	NA	NA	NA	NA
aim_ID104_v13_ACGGGCTAGTGACTCT-1	-2.90265	1.9827	7	NA	NA	NA	NA
aim_ID104_v13_ACGGGCTCACTGTCGG-1	-4.55411	0.932441	8	NA	NA	NA	NA
aim_ID104_v13_ACGGGCTCAGACAAGC-1	-2.42047	-0.960699	7	NA	NA	NA	NA
aim_ID104_v13_ACGGGCTCAGACGCCT-1	-5.1102	3.51454	8	NA	NA	NA	NA
aim_ID104_v13_ACGGGCTGTATAGGGC-1	-2.58842	-1.3833	7	NA	NA	NA	NA
aim_ID104_v13_ACGGGCTGTCAATGTC-1	-4.50156	1.32791	8	NA	NA	NA	NA
aim_ID104_v13_ACGGGTCCAGTAGAGC-1	-3.90346	0.964641	8	NA	NA	NA	NA
aim_ID104_v13_ACGGGTCCATAAGACA-1	4.73463	0.945577	3	NA	NA	NA	NA
aim_ID104_v13_ACGGGTCCATCTGGTA-1	-8.91808	1.76823	2	NA	NA	NA	NA
aim_ID104_v13_ACGGGTCTCGCGCCAA-1	-9.09072	-1.08515	2	NA	NA	NA	NA
aim_ID104_v13_ACGTCAAGTAACGACG-1	-8.23187	1.49832	2	NA	NA	NA	NA
aim_ID104_v13_ACGTCAAGTGGTCTCG-1	-8.30521	1.09587	2	NA	NA	NA	NA
aim_ID104_v13_ACGTCAATCCAGTATG-1	-5.94036	2.30347	2	NA	NA	NA	NA
aim_ID104_v13_ACGTCAATCTGCGTAA-1	-1.31272	1.87873	6	NA	NA	NA	NA
aim_ID104_v13_ACTATCTAGACAATAC-1	-6.05683	1.97239	8	NA	NA	NA	NA
aim_ID104_v13_ACTATCTAGCGATTCT-1	-0.877594	2.52553	6	NA	NA	NA	NA
aim_ID104_v13_ACTATCTAGGAGCGTT-1	-1.876	2.34315	6	NA	NA	NA	NA
aim_ID104_v13_ACTGAACCACCACGTG-1	2.34573	-4.37813	4	NA	NA	NA	NA
aim_ID104_v13_ACTGAACCATTCTCAT-1	-2.48056	-3.52202	7	NA	NA	NA	NA
aim_ID104_v13_ACTGAACGTGTTCGAT-1	2.0795	-0.464611	9	NA	NA	NA	NA
aim_ID104_v13_ACTGAACTCCCTAATT-1	-3.01984	-0.378472	7	NA	NA	NA	NA
aim_ID104_v13_ACTGAGTAGCACAGGT-1	-2.61143	-0.684657	7	NA	NA	NA	NA
aim_ID104_v13_ACTGAGTGTGTGACCC-1	0.456495	2.28518	11	NA	NA	NA	NA
aim_ID104_v13_ACTGATGAGACAATAC-1	-3.73487	1.78531	8	NA	NA	NA	NA
aim_ID104_v13_ACTGATGAGCACAGGT-1	4.41265	0.501448	3	NA	NA	NA	NA
aim_ID104_v13_ACTGATGAGGTAAACT-1	-2.04936	-2.67203	7	NA	NA	NA	NA
aim_ID104_v13_ACTGATGTCCGCGTTT-1	-3.94684	0.0928082	8	NA	NA	NA	NA
aim_ID104_v13_ACTGATGTCTTAGAGC-1	1.46246	6.62757	10	NA	NA	NA	NA
aim_ID104_v13_ACTGCTCAGCCACGTC-1	-1.816	4.16909	6	NA	NA	NA	NA
aim_ID104_v13_ACTGCTCAGCGGCTTC-1	5.50253	-5.39159	5	NA	NA	NA	NA
aim_ID104_v13_ACTGCTCCAATCACAC-1	-4.91107	0.68537	8	NA	NA	NA	NA
aim_ID104_v13_ACTGCTCCAGTAGAGC-1	1.03038	5.40865	10	NA	NA	NA	NA
aim_ID104_v13_ACTGCTCGTCCTAGCG-1	-2.69508	-0.440269	7	NA	NA	NA	NA
aim_ID104_v13_ACTGCTCTCAACACCA-1	-6.08666	1.51135	8	NA	NA	NA	NA
aim_ID104_v13_ACTGCTCTCCGTCAAA-1	-7.34495	0.99755	2	NA	NA	NA	NA
aim_ID104_v13_ACTGTCCAGCGTTTAC-1	-3.81088	2.74832	8	NA	NA	NA	NA
aim_ID104_v13_ACTGTCCCACCTATCC-1	-3.72363	2.09952	8	NA	NA	NA	NA
aim_ID104_v13_ACTGTCCCATTAGGCT-1	-5.73169	1.32945	8	NA	NA	NA	NA
aim_ID104_v13_ACTGTCCGTCCGAGTC-1	-1.72128	1.2753	6	NA	NA	NA	NA
aim_ID104_v13_ACTGTCCGTTTGACAC-1	-4.32456	1.63706	8	NA	NA	NA	NA
aim_ID104_v13_ACTGTCCTCTGCCCTA-1	-2.13431	-3.32432	7	NA	NA	NA	NA
aim_ID104_v13_ACTTACTGTCTCCATC-1	-1.79414	1.3842	6	NA	NA	NA	NA
aim_ID104_v13_ACTTACTGTGTGCCTG-1	5.77844	-1.9336	3	NA	NA	NA	NA
aim_ID104_v13_ACTTACTTCGTAGGTT-1	-4.61446	1.99776	8	NA	NA	NA	NA
aim_ID104_v13_ACTTGTTAGAAGGCCT-1	-2.32668	0.340923	7	NA	NA	NA	NA
aim_ID104_v13_ACTTGTTAGCGTAGTG-1	-2.11166	-3.81186	7	NA	NA	NA	NA
aim_ID104_v13_ACTTGTTAGGGCTCTC-1	-2.85301	-3.63742	7	NA	NA	NA	NA
aim_ID104_v13_ACTTTCACAAACTGTC-1	-7.76517	2.54764	2	NA	NA	NA	NA
aim_ID104_v13_ACTTTCACAGTCGATT-1	-4.20939	0.797377	8	NA	NA	NA	NA
aim_ID104_v13_ACTTTCATCATAGCAC-1	5.86538	-1.04926	3	NA	NA	NA	NA
aim_ID104_v13_AGAATAGAGACAGGCT-1	2.80953	-4.95537	4	NA	NA	NA	NA
aim_ID104_v13_AGAATAGAGCGGCTTC-1	-8.39047	2.12811	2	NA	NA	NA	NA
aim_ID104_v13_AGAATAGTCATCATTC-1	-2.54156	-0.730734	7	NA	NA	NA	NA
aim_ID104_v13_AGACGTTAGCTGCCCA-1	-1.98392	3.47361	8	NA	NA	NA	NA
aim_ID104_v13_AGACGTTTCTAAGCCA-1	-8.76641	0.913482	2	NA	NA	NA	NA
aim_ID104_v13_AGAGCGAAGTTAACGA-1	-2.66135	-3.75235	7	NA	NA	NA	NA
aim_ID104_v13_AGAGCGACAAGCGATG-1	-2.37298	3.46746	6	NA	NA	NA	NA
aim_ID104_v13_AGAGCGACACCTGGTG-1	-3.32791	0.486468	7	NA	NA	NA	NA
aim_ID104_v13_AGAGCGACATTATCTC-1	1.48926	0.930206	9	NA	NA	NA	NA
aim_ID104_v13_AGAGCGAGTAAGAGGA-1	-3.95654	2.89484	8	NA	NA	NA	NA
aim_ID104_v13_AGAGCGAGTTATCCGA-1	-3.51116	0.675067	8	NA	NA	NA	NA
aim_ID104_v13_AGAGCTTCAAGAAGAG-1	-2.8878	3.03684	8	NA	NA	NA	NA
aim_ID104_v13_AGAGCTTCATGAGCGA-1	-4.04615	1.24038	8	NA	NA	NA	NA
aim_ID104_v13_AGAGCTTTCATGTGGT-1	-9.184	0.568187	2	NA	NA	NA	NA
aim_ID104_v13_AGAGCTTTCGTTTATC-1	-4.88048	2.40934	8	NA	NA	NA	NA
aim_ID104_v13_AGAGTGGAGCTGAAAT-1	0.205831	1.79298	11	NA	NA	NA	NA
aim_ID104_v13_AGAGTGGAGTGCCATT-1	5.14214	-3.48174	5	NA	NA	NA	NA
aim_ID104_v13_AGAGTGGAGTTATCGC-1	1.32862	-3.50211	4	NA	NA	NA	NA
aim_ID104_v13_AGAGTGGCAATGGAGC-1	-2.04497	-2.17979	7	NA	NA	NA	NA
aim_ID104_v13_AGAGTGGGTACTCAAC-1	1.38118	6.65458	10	NA	NA	NA	NA
aim_ID104_v13_AGAGTGGGTGTGTGCC-1	-2.91503	-1.03928	7	NA	NA	NA	NA
aim_ID104_v13_AGAGTGGGTTACCGAT-1	2.46848	-2.35409	9	NA	NA	NA	NA
aim_ID104_v13_AGAGTGGGTTCCGGCA-1	-1.99943	1.47844	6	NA	NA	NA	NA
aim_ID104_v13_AGAGTGGTCCGAGCCA-1	-9.60362	-1.3487	2	NA	NA	NA	NA
aim_ID104_v13_AGAGTGGTCCTCATTA-1	-9.21737	-0.549221	2	NA	NA	NA	NA
aim_ID104_v13_AGATCTGAGGCGTACA-1	2.06934	-2.3973	9	NA	NA	NA	NA
aim_ID104_v13_AGATCTGCACACGCTG-1	3.89196	-5.14779	5	NA	NA	NA	NA
aim_ID104_v13_AGATCTGCACCGAAAG-1	-2.14847	3.32027	6	NA	NA	NA	NA
aim_ID104_v13_AGATCTGCATTCGACA-1	-3.00772	0.366368	7	NA	NA	NA	NA
aim_ID104_v13_AGATCTGGTCGAATCT-1	-1.3594	2.51432	6	NA	NA	NA	NA
aim_ID104_v13_AGATCTGGTTACGGAG-1	-1.83954	-2.08343	7	NA	NA	NA	NA
aim_ID104_v13_AGATCTGTCACCTCGT-1	6.06939	-4.24279	5	NA	NA	NA	NA
aim_ID104_v13_AGATCTGTCCACGCAG-1	5.63944	-1.89825	5	NA	NA	NA	NA
aim_ID104_v13_AGATCTGTCGATCCCT-1	-1.36406	3.29776	6	NA	NA	NA	NA
aim_ID104_v13_AGATTGCGTTAGATGA-1	-4.64132	0.797773	8	NA	NA	NA	NA
aim_ID104_v13_AGATTGCTCGTCCGTT-1	-3.90008	1.72157	8	NA	NA	NA	NA
aim_ID104_v13_AGATTGCTCTGCAAGT-1	-4.17735	0.993735	8	NA	NA	NA	NA
aim_ID104_v13_AGATTGCTCTTGACGA-1	-1.05801	2.95201	6	NA	NA	NA	NA
aim_ID104_v13_AGATTGCTCTTTAGTC-1	6.01293	-1.66034	3	NA	NA	NA	NA
aim_ID104_v13_AGCAGCCAGCTAAGAT-1	4.977	-1.99826	3	NA	NA	NA	NA
aim_ID104_v13_AGCAGCCAGGGATCTG-1	0.913373	1.7933	11	NA	NA	NA	NA
aim_ID104_v13_AGCAGCCAGTTGTAGA-1	-3.26011	0.678367	7	NA	NA	NA	NA
aim_ID104_v13_AGCAGCCCAATGGTCT-1	-1.62818	-1.78218	7	NA	NA	NA	NA
aim_ID104_v13_AGCAGCCCACAGATTC-1	-4.51709	2.37272	8	NA	NA	NA	NA
aim_ID104_v13_AGCAGCCGTGTAATGA-1	-1.29422	1.61565	6	NA	NA	NA	NA
aim_ID104_v13_AGCAGCCTCGGTTAAC-1	-10.0893	0.365695	2	NA	NA	NA	NA
aim_ID104_v13_AGCAGCCTCTATCGCC-1	-6.19807	0.827427	8	NA	NA	NA	NA
aim_ID104_v13_AGCATACCAAGAGTCG-1	4.51056	-4.88713	5	NA	NA	NA	NA
aim_ID104_v13_AGCATACCAATAGAGT-1	-1.91168	0.823636	6	NA	NA	NA	NA
aim_ID104_v13_AGCATACCACCTCGGA-1	3.89988	-5.36318	5	NA	NA	NA	NA
aim_ID104_v13_AGCATACTCACCTCGT-1	-8.60296	1.65194	2	NA	NA	NA	NA
aim_ID104_v13_AGCATACTCACTCTTA-1	5.89397	-3.0782	5	NA	NA	NA	NA
aim_ID104_v13_AGCCTAAAGATGTCGG-1	-3.34585	0.107586	7	NA	NA	NA	NA
aim_ID104_v13_AGCCTAAAGTCCCACG-1	-1.05109	2.6753	6	NA	NA	NA	NA
aim_ID104_v13_AGCCTAACAGTATAAG-1	-4.5131	1.0232	8	NA	NA	NA	NA
aim_ID104_v13_AGCCTAATCCTAGTGA-1	-4.395	1.16706	8	NA	NA	NA	NA
aim_ID104_v13_AGCGGTCAGCGATCCC-1	-3.79881	1.73782	8	NA	NA	NA	NA
aim_ID104_v13_AGCGGTCCACGTAAGG-1	-3.77846	-0.124251	8	NA	NA	NA	NA
aim_ID104_v13_AGCGGTCCAGCCAATT-1	-4.00252	0.163502	8	NA	NA	NA	NA
aim_ID104_v13_AGCGGTCGTGTGCCTG-1	2.7183	-3.54237	4	NA	NA	NA	NA
aim_ID104_v13_AGCGGTCTCACTCCTG-1	4.97689	-1.00483	3	NA	NA	NA	NA
aim_ID104_v13_AGCGGTCTCGCCCTTA-1	-7.4334	0.28253	2	NA	NA	NA	NA
aim_ID104_v13_AGCGTATAGAGAGCTC-1	-2.43949	3.03057	8	NA	NA	NA	NA
aim_ID104_v13_AGCGTATAGATGGGTC-1	0.891495	5.2469	10	NA	NA	NA	NA
aim_ID104_v13_AGCGTATAGGTGTTAA-1	5.17143	-5.39588	5	NA	NA	NA	NA
aim_ID104_v13_AGCGTATCAAAGTCAA-1	5.64531	-3.95849	5	NA	NA	NA	NA
aim_ID104_v13_AGCGTATCATCGACGC-1	-2.02866	3.13684	6	NA	NA	NA	NA
aim_ID104_v13_AGCGTCGAGAGAACAG-1	2.579	-4.3865	4	NA	NA	NA	NA
aim_ID104_v13_AGCGTCGCAACCGCCA-1	4.69147	-4.988	5	NA	NA	NA	NA
aim_ID104_v13_AGCGTCGCATACGCCG-1	-5.63711	0.844408	8	NA	NA	NA	NA
aim_ID104_v13_AGCGTCGGTACCCAAT-1	4.15829	-4.6365	5	NA	NA	NA	NA
aim_ID104_v13_AGCTCCTCATGTCCTC-1	-7.96061	1.87517	2	NA	NA	NA	NA
aim_ID104_v13_AGCTCCTGTCGTCTTC-1	-7.99818	1.72107	2	NA	NA	NA	NA
aim_ID104_v13_AGCTCCTTCTAAGCCA-1	-3.96615	2.40917	8	NA	NA	NA	NA
aim_ID104_v13_AGCTCTCCACTTACGA-1	6.29575	-2.1937	5	NA	NA	NA	NA
aim_ID104_v13_AGCTCTCGTGGTACAG-1	5.27558	-4.89565	5	NA	NA	NA	NA
aim_ID104_v13_AGCTTGACAAACAACA-1	-8.80693	-1.8688	2	NA	NA	NA	NA
aim_ID104_v13_AGCTTGACAGATCTGT-1	-1.21962	4.42469	6	NA	NA	NA	NA
aim_ID104_v13_AGCTTGACATCGATTG-1	2.62132	0.762588	9	NA	NA	NA	NA
aim_ID104_v13_AGGCCACAGGATTCGG-1	5.71615	-3.63927	5	NA	NA	NA	NA
aim_ID104_v13_AGGCCACAGTGTCCAT-1	-3.93963	1.32741	8	NA	NA	NA	NA
aim_ID104_v13_AGGCCACCAAAGTGCG-1	6.1022	-3.89673	5	NA	NA	NA	NA
aim_ID104_v13_AGGCCACGTTGGGACA-1	2.0906	-4.60247	4	NA	NA	NA	NA
aim_ID104_v13_AGGCCACTCGGTGTCG-1	-2.61485	-0.417116	7	NA	NA	NA	NA
aim_ID104_v13_AGGCCGTCATGGGACA-1	-2.35665	-1.41659	7	NA	NA	NA	NA
aim_ID104_v13_AGGCCGTGTCGCATCG-1	-2.86925	-0.465712	7	NA	NA	NA	NA
aim_ID104_v13_AGGCCGTTCAAAGACA-1	-3.59978	2.80502	8	NA	NA	NA	NA
aim_ID104_v13_AGGCCGTTCATATCGG-1	-5.16548	2.92855	8	NA	NA	NA	NA
aim_ID104_v13_AGGGAGTGTAGTGAAT-1	-5.74518	0.61197	8	NA	NA	NA	NA
aim_ID104_v13_AGGGAGTGTGTTCTTT-1	-3.60878	2.2832	8	NA	NA	NA	NA
aim_ID104_v13_AGGGAGTGTTTAGGAA-1	-2.60053	-1.92125	7	NA	NA	NA	NA
aim_ID104_v13_AGGGATGAGAAGGACA-1	-3.56034	1.17394	8	NA	NA	NA	NA
aim_ID104_v13_AGGGATGGTAAGAGGA-1	-4.04924	1.19592	8	NA	NA	NA	NA
aim_ID104_v13_AGGGATGGTCGTGGCT-1	-8.12408	2.33345	2	NA	NA	NA	NA
aim_ID104_v13_AGGGATGGTTACGCGC-1	-9.64712	0.165644	2	NA	NA	NA	NA
aim_ID104_v13_AGGGTGAAGAGCCTAG-1	-2.47018	2.44939	6	NA	NA	NA	NA
aim_ID104_v13_AGGGTGAAGGATATAC-1	1.86293	-0.437605	9	NA	NA	NA	NA
aim_ID104_v13_AGGGTGAAGTTGTAGA-1	-8.38235	1.40097	2	NA	NA	NA	NA
aim_ID104_v13_AGGGTGACACGCATCG-1	-3.68859	2.01222	6	NA	NA	NA	NA
aim_ID104_v13_AGGGTGACAGCCTATA-1	-2.4938	-2.0379	7	NA	NA	NA	NA
aim_ID104_v13_AGGGTGAGTCGCTTTC-1	-0.413086	3.44747	6	NA	NA	NA	NA
aim_ID104_v13_AGGGTGAGTGTGGCTC-1	-2.37015	1.16764	6	NA	NA	NA	NA
aim_ID104_v13_AGGGTGATCTTTACAC-1	-2.05403	-1.45104	7	NA	NA	NA	NA
aim_ID104_v13_AGGTCATCAAGTAGTA-1	-3.93267	0.538675	8	NA	NA	NA	NA
aim_ID104_v13_AGGTCCGAGCAGGCTA-1	-2.92391	0.815415	7	NA	NA	NA	NA
aim_ID104_v13_AGGTCCGAGTCAAGGC-1	-2.56762	0.212954	7	NA	NA	NA	NA
aim_ID104_v13_AGGTCCGCACCACGTG-1	1.1139	5.23794	10	NA	NA	NA	NA
aim_ID104_v13_AGTAGTCAGAGATGAG-1	3.14877	-3.69151	4	NA	NA	NA	NA
aim_ID104_v13_AGTAGTCCATGACATC-1	-8.08248	0.287837	2	NA	NA	NA	NA
aim_ID104_v13_AGTAGTCGTAAGAGGA-1	1.41396	-3.83786	4	NA	NA	NA	NA
aim_ID104_v13_AGTAGTCGTCGTTGTA-1	-1.02205	3.14836	8	NA	NA	NA	NA
aim_ID104_v13_AGTAGTCTCAGTTGAC-1	-2.7622	-3.08117	7	NA	NA	NA	NA
aim_ID104_v13_AGTAGTCTCCTTAATC-1	-1.58912	-2.88598	7	NA	NA	NA	NA
aim_ID104_v13_AGTCTTTCACATCTTT-1	-4.29379	2.40104	8	NA	NA	NA	NA
aim_ID104_v13_AGTCTTTGTATATGGA-1	-4.86363	1.0792	8	NA	NA	NA	NA
aim_ID104_v13_AGTCTTTTCGGAAATA-1	-1.61082	4.63829	6	NA	NA	NA	NA
aim_ID104_v13_AGTGAGGAGACACGAC-1	-2.62619	-1.94099	7	NA	NA	NA	NA
aim_ID104_v13_AGTGAGGAGATCCCGC-1	-5.5853	0.615835	8	NA	NA	NA	NA
aim_ID104_v13_AGTGAGGAGCACCGTC-1	-0.928812	3.21239	6	NA	NA	NA	NA
aim_ID104_v13_AGTGAGGCAACACGCC-1	-1.1134	3.34969	6	NA	NA	NA	NA
aim_ID104_v13_AGTGAGGGTTCAACCA-1	-8.23392	2.2662	2	NA	NA	NA	NA
aim_ID104_v13_AGTGAGGGTTCGGCAC-1	4.32202	-5.04534	5	NA	NA	NA	NA
aim_ID104_v13_AGTGGGAAGGTGCTTT-1	-4.39352	1.49883	8	NA	NA	NA	NA
aim_ID104_v13_AGTGGGAGTACCGTTA-1	-4.67365	3.00995	8	NA	NA	NA	NA
aim_ID104_v13_AGTGGGAGTTCGCGAC-1	-3.19289	0.0335532	7	NA	NA	NA	NA
aim_ID104_v13_AGTGTCACAAAGAATC-1	1.11311	5.36874	10	NA	NA	NA	NA
aim_ID104_v13_AGTGTCACATATGAGA-1	-3.30085	0.602937	7	NA	NA	NA	NA
aim_ID104_v13_AGTGTCAGTAATCGTC-1	-1.60403	1.34387	6	NA	NA	NA	NA
aim_ID104_v13_AGTGTCATCACCATAG-1	5.1059	-1.82546	3	NA	NA	NA	NA
aim_ID104_v13_AGTGTCATCTTCGGTC-1	-7.59593	0.906296	2	NA	NA	NA	NA
aim_ID104_v13_AGTTGGTCACAGCCCA-1	-8.61179	0.65787	2	NA	NA	NA	NA
aim_ID104_v13_AGTTGGTCAGCTCCGA-1	-1.92484	4.21032	6	NA	NA	NA	NA
aim_ID104_v13_AGTTGGTCATGCCACG-1	-1.84035	3.26581	6	NA	NA	NA	NA
aim_ID104_v13_ATAACGCAGCCCAATT-1	-2.84734	1.2421	7	NA	NA	NA	NA
aim_ID104_v13_ATAACGCAGCTAAGAT-1	-3.6652	-0.68538	7	NA	NA	NA	NA
aim_ID104_v13_ATAACGCAGTCTCCTC-1	-5.19495	1.14456	8	NA	NA	NA	NA
aim_ID104_v13_ATAACGCCAGGCTGAA-1	-1.96928	-3.59973	7	NA	NA	NA	NA
aim_ID104_v13_ATAACGCGTAGCCTAT-1	-2.11338	-1.48053	7	NA	NA	NA	NA
aim_ID104_v13_ATAACGCGTTGTGGAG-1	-3.8999	1.11529	8	NA	NA	NA	NA
aim_ID104_v13_ATAAGAGAGCGCCTTG-1	-1.67844	3.72733	6	NA	NA	NA	NA
aim_ID104_v13_ATAAGAGCAAGTTAAG-1	-2.55494	3.56876	6	NA	NA	NA	NA
aim_ID104_v13_ATAAGAGCAGACGCTC-1	-4.5097	1.72717	8	NA	NA	NA	NA
aim_ID104_v13_ATAAGAGCATGCCCGA-1	-4.56283	0.52451	8	NA	NA	NA	NA
aim_ID104_v13_ATAAGAGGTAATAGCA-1	-3.81715	2.19779	8	NA	NA	NA	NA
aim_ID104_v13_ATAAGAGGTAGATTAG-1	-1.82488	-2.2185	7	NA	NA	NA	NA
aim_ID104_v13_ATAAGAGTCGAATCCA-1	-1.21281	2.21038	6	NA	NA	NA	NA
aim_ID104_v13_ATAAGAGTCTGAGGGA-1	0.63601	-3.84086	4	NA	NA	NA	NA
aim_ID104_v13_ATAAGAGTCTTGTACT-1	-1.55104	-3.40899	7	NA	NA	NA	NA
aim_ID104_v13_ATAGACCAGACCACGA-1	-0.431425	3.22216	6	NA	NA	NA	NA
aim_ID104_v13_ATAGACCAGGACAGAA-1	2.7757	-3.29362	4	NA	NA	NA	NA
aim_ID104_v13_ATAGACCCACCGTTGG-1	-4.8431	3.64072	8	NA	NA	NA	NA
aim_ID104_v13_ATAGACCTCTGAGGGA-1	-0.932499	1.36068	11	NA	NA	NA	NA
aim_ID104_v13_ATCACGAAGGCAAAGA-1	-1.40084	2.44612	6	NA	NA	NA	NA
aim_ID104_v13_ATCACGAGTTCCCTTG-1	5.0936	-4.72038	5	NA	NA	NA	NA
aim_ID104_v13_ATCACGATCTGTACGA-1	-4.43305	1.36019	8	NA	NA	NA	NA
aim_ID104_v13_ATCATCTCAAGCTGTT-1	-8.28663	1.84527	2	NA	NA	NA	NA
aim_ID104_v13_ATCATCTCACCAGATT-1	-7.20741	0.83592	2	NA	NA	NA	NA
aim_ID104_v13_ATCATCTCACCTATCC-1	5.65826	-1.92137	5	NA	NA	NA	NA
aim_ID104_v13_ATCATCTCAGCGTTCG-1	-2.75069	2.00512	6	NA	NA	NA	NA
aim_ID104_v13_ATCATCTGTTGAACTC-1	-2.013	3.53707	6	NA	NA	NA	NA
aim_ID104_v13_ATCATCTTCTGTTTGT-1	-9.55758	0.677912	2	NA	NA	NA	NA
aim_ID104_v13_ATCATCTTCTTAGCCC-1	4.90336	-5.16529	5	NA	NA	NA	NA
aim_ID104_v13_ATCATGGAGGCTCAGA-1	0.121385	4.3786	6	NA	NA	NA	NA
aim_ID104_v13_ATCATGGGTCGCATAT-1	-4.17452	1.15108	8	NA	NA	NA	NA
aim_ID104_v13_ATCATGGGTGGTACAG-1	-4.03991	1.65415	8	NA	NA	NA	NA
aim_ID104_v13_ATCATGGTCACCCTCA-1	-1.90802	-2.07093	7	NA	NA	NA	NA
aim_ID104_v13_ATCATGGTCAGGCGAA-1	-3.734	0.0659823	8	NA	NA	NA	NA
aim_ID104_v13_ATCATGGTCAGTTGAC-1	-2.71385	-3.62238	7	NA	NA	NA	NA
aim_ID104_v13_ATCCACCCACGGTTTA-1	-5.33999	0.476085	8	NA	NA	NA	NA
aim_ID104_v13_ATCCACCGTGGTACAG-1	-2.30024	3.34229	8	NA	NA	NA	NA
aim_ID104_v13_ATCCACCTCAGTCCCT-1	-4.48851	0.781108	8	NA	NA	NA	NA
aim_ID104_v13_ATCCACCTCGTATCAG-1	-2.48441	-1.58692	7	NA	NA	NA	NA
aim_ID104_v13_ATCCGAAGTACTCAAC-1	-3.16996	-2.8749	7	NA	NA	NA	NA
aim_ID104_v13_ATCCGAAGTGAACCTT-1	-8.15038	0.778322	2	NA	NA	NA	NA
aim_ID104_v13_ATCCGAATCAACGCTA-1	-0.8668	3.86079	6	NA	NA	NA	NA
aim_ID104_v13_ATCCGAATCTGTACGA-1	3.13594	-1.66409	9	NA	NA	NA	NA
aim_ID104_v13_ATCCGAATCTTGAGAC-1	4.09071	-3.65225	5	NA	NA	NA	NA
aim_ID104_v13_ATCGAGTAGTGACATA-1	-2.15948	-1.74385	7	NA	NA	NA	NA
aim_ID104_v13_ATCGAGTGTACTTCTT-1	-2.39071	2.37636	6	NA	NA	NA	NA
aim_ID104_v13_ATCTACTGTAACGTTC-1	-2.57024	0.44773	7	NA	NA	NA	NA
aim_ID104_v13_ATCTGCCAGGGTATCG-1	-2.76716	0.505304	7	NA	NA	NA	NA
aim_ID104_v13_ATCTGCCAGTTTGCGT-1	-2.33452	2.17644	6	NA	NA	NA	NA
aim_ID104_v13_ATCTGCCCAAGCGAGT-1	-2.89407	0.901875	7	NA	NA	NA	NA
aim_ID104_v13_ATCTGCCGTTCCGTCT-1	-9.59996	-0.852764	2	NA	NA	NA	NA
aim_ID104_v13_ATGAGGGAGTTGAGAT-1	2.88998	-3.40647	4	NA	NA	NA	NA
aim_ID104_v13_ATGAGGGCATTGAGCT-1	-0.745335	2.92318	6	NA	NA	NA	NA
aim_ID104_v13_ATGAGGGGTAGAAGGA-1	-2.97819	-0.20585	7	NA	NA	NA	NA
aim_ID104_v13_ATGAGGGTCGTTACAG-1	3.9861	-2.96818	4	NA	NA	NA	NA
aim_ID104_v13_ATGCGATCACCACGTG-1	-3.71365	3.30306	8	NA	NA	NA	NA
aim_ID104_v13_ATGCGATGTACGCTGC-1	-9.39374	-1.25581	2	NA	NA	NA	NA
aim_ID104_v13_ATGCGATGTGCCTGTG-1	-1.99824	5.54539	6	NA	NA	NA	NA
aim_ID104_v13_ATGCGATTCCCACTTG-1	-4.66139	1.57216	8	NA	NA	NA	NA
aim_ID104_v13_ATGGGAGCATAAGACA-1	-3.01368	1.11952	7	NA	NA	NA	NA
aim_ID104_v13_ATGGGAGGTAGGACAC-1	-3.82164	2.42048	6	NA	NA	NA	NA
aim_ID104_v13_ATGGGAGGTCCATGAT-1	-2.78539	2.85147	8	NA	NA	NA	NA
aim_ID104_v13_ATGGGAGGTCGCGAAA-1	4.5548	-4.18447	9	NA	NA	NA	NA
aim_ID104_v13_ATGGGAGGTCGCGGTT-1	-8.85476	0.395089	2	NA	NA	NA	NA
aim_ID104_v13_ATGGGAGGTGAGTATA-1	1.78739	-2.3787	9	NA	NA	NA	NA
aim_ID104_v13_ATGGGAGTCCTGTAGA-1	4.06488	-4.37176	5	NA	NA	NA	NA
aim_ID104_v13_ATGTGTGAGCCCAGCT-1	-2.59172	2.85646	6	NA	NA	NA	NA
aim_ID104_v13_ATGTGTGAGGTAGCTG-1	1.94364	-4.31142	4	NA	NA	NA	NA
aim_ID104_v13_ATGTGTGCAATCGGTT-1	-6.43678	0.620638	2	NA	NA	NA	NA
aim_ID104_v13_ATGTGTGGTAAGTAGT-1	-2.60521	-3.16011	7	NA	NA	NA	NA
aim_ID104_v13_ATGTGTGGTCCTGCTT-1	-2.5042	-3.2462	7	NA	NA	NA	NA
aim_ID104_v13_ATGTGTGGTGAAATCA-1	-1.876	5.71721	6	NA	NA	NA	NA
aim_ID104_v13_ATTACTCAGCATGGCA-1	-0.234392	4.06011	6	NA	NA	NA	NA
aim_ID104_v13_ATTACTCAGGTTCCTA-1	-5.89015	3.27821	8	NA	NA	NA	NA
aim_ID104_v13_ATTACTCCATTGGCGC-1	-1.4075	2.07108	6	NA	NA	NA	NA
aim_ID104_v13_ATTACTCGTCTAGAGG-1	0.658146	1.27984	11	NA	NA	NA	NA
aim_ID104_v13_ATTACTCTCATATCGG-1	-0.585537	2.81198	6	NA	NA	NA	NA
aim_ID104_v13_ATTATCCAGCTAGTCT-1	-1.87565	-2.31176	7	NA	NA	NA	NA
aim_ID104_v13_ATTATCCAGGGTCTCC-1	6.14833	1.13958	3	NA	NA	NA	NA
aim_ID104_v13_ATTATCCGTAGGACAC-1	-4.8204	0.589061	8	NA	NA	NA	NA
aim_ID104_v13_ATTCTACAGAAACCGC-1	-2.74441	1.56771	7	NA	NA	NA	NA
aim_ID104_v13_ATTCTACCAAGTACCT-1	-0.858894	3.36401	6	NA	NA	NA	NA
aim_ID104_v13_ATTCTACCAATGTAAG-1	-2.01835	5.17395	6	NA	NA	NA	NA
aim_ID104_v13_ATTCTACCAATTCCTT-1	-4.96175	3.06412	8	NA	NA	NA	NA
aim_ID104_v13_ATTCTACCACCTGGTG-1	-1.47548	-2.58227	7	NA	NA	NA	NA
aim_ID104_v13_ATTCTACCATAGTAAG-1	5.14971	-4.01157	5	NA	NA	NA	NA
aim_ID104_v13_ATTCTACGTAGTGAAT-1	-1.21208	4.47074	6	NA	NA	NA	NA
aim_ID104_v13_ATTCTACGTTGCGCAC-1	-8.41778	0.509211	2	NA	NA	NA	NA
aim_ID104_v13_ATTCTACGTTTAAGCC-1	-7.29521	-1.69512	2	NA	NA	NA	NA
aim_ID104_v13_ATTCTACTCCAGGGCT-1	-4.11139	1.48535	8	NA	NA	NA	NA
aim_ID104_v13_ATTCTACTCTCGTATT-1	-3.94729	0.879919	8	NA	NA	NA	NA
aim_ID104_v13_ATTGGACAGAAAGTGG-1	1.11424	5.68339	10	NA	NA	NA	NA
aim_ID104_v13_ATTGGACAGATGCGAC-1	-9.69559	0.936053	2	NA	NA	NA	NA
aim_ID104_v13_ATTGGACGTGACCAAG-1	-1.40548	2.87766	11	NA	NA	NA	NA
aim_ID104_v13_ATTGGACGTTGCGCAC-1	2.8178	-4.96449	4	NA	NA	NA	NA
aim_ID104_v13_ATTGGACTCACTTACT-1	-2.97664	-3.4414	7	NA	NA	NA	NA
aim_ID104_v13_ATTGGACTCTGTCCGT-1	-2.99544	3.19926	8	NA	NA	NA	NA
aim_ID104_v13_ATTGGTGAGAGCCTAG-1	2.97201	-5.26655	4	NA	NA	NA	NA
aim_ID104_v13_ATTGGTGCATCCCACT-1	-4.26658	3.00366	8	NA	NA	NA	NA
aim_ID104_v13_ATTGGTGCATGCTAGT-1	1.32946	6.48673	10	NA	NA	NA	NA
aim_ID104_v13_ATTGGTGGTCGGCATC-1	-1.4491	1.95029	6	NA	NA	NA	NA
aim_ID104_v13_ATTGGTGGTGGACGAT-1	-4.9633	2.38319	8	NA	NA	NA	NA
aim_ID104_v13_ATTGGTGTCATTGCGA-1	-2.07968	5.56531	6	NA	NA	NA	NA
aim_ID104_v13_ATTTCTGCAAGAAGAG-1	-6.03434	0.260853	7	NA	NA	NA	NA
aim_ID104_v13_ATTTCTGCACCACCAG-1	1.04346	5.656	10	NA	NA	NA	NA
aim_ID104_v13_ATTTCTGTCCATGAGT-1	-5.45556	1.038	8	NA	NA	NA	NA
aim_ID104_v13_ATTTCTGTCTAACCGA-1	-2.74318	2.63298	6	NA	NA	NA	NA
aim_ID104_v13_CAACCAACAGGTCCAC-1	-4.31222	1.85279	8	NA	NA	NA	NA
aim_ID104_v13_CAACCAATCACGATGT-1	-9.93306	-0.943895	2	NA	NA	NA	NA
aim_ID104_v13_CAACCAATCGTAGGTT-1	-1.76242	2.8482	6	NA	NA	NA	NA
aim_ID104_v13_CAACCTCCATATACGC-1	-1.54897	5.64211	6	NA	NA	NA	NA
aim_ID104_v13_CAACCTCCATCTCGCT-1	5.86439	-4.77038	5	NA	NA	NA	NA
aim_ID104_v13_CAACCTCCATGTTGAC-1	4.17194	-4.2316	4	NA	NA	NA	NA
aim_ID104_v13_CAACCTCGTTAAGGGC-1	-2.39833	-1.04184	7	NA	NA	NA	NA
aim_ID104_v13_CAACCTCTCCAAACAC-1	-9.77983	-1.08495	2	NA	NA	NA	NA
aim_ID104_v13_CAACCTCTCTGAAAGA-1	5.66874	-1.7056	5	NA	NA	NA	NA
aim_ID104_v13_CAACTAGGTACCGTTA-1	-4.57235	0.804132	8	NA	NA	NA	NA
aim_ID104_v13_CAACTAGGTCAGAATA-1	-0.913926	2.74141	6	NA	NA	NA	NA
aim_ID104_v13_CAACTAGGTGACCAAG-1	-0.772351	2.65446	6	NA	NA	NA	NA
aim_ID104_v13_CAACTAGTCCGATATG-1	-1.67946	-2.29758	7	NA	NA	NA	NA
aim_ID104_v13_CAAGAAAAGGTAGCCA-1	-1.98629	5.32053	6	NA	NA	NA	NA
aim_ID104_v13_CAAGAAACAAGTTGTC-1	-3.43441	1.47974	6	NA	NA	NA	NA
aim_ID104_v13_CAAGAAACAATGGTCT-1	-1.90691	-1.60013	7	NA	NA	NA	NA
aim_ID104_v13_CAAGAAACACCAGATT-1	-3.85954	-0.086435	8	NA	NA	NA	NA
aim_ID104_v13_CAAGAAACATGGTAGG-1	1.64659	-1.13515	9	NA	NA	NA	NA
aim_ID104_v13_CAAGAAACATTGGTAC-1	-3.40611	-0.516406	7	NA	NA	NA	NA
aim_ID104_v13_CAAGAAAGTTCACGGC-1	-2.73404	-0.833521	7	NA	NA	NA	NA
aim_ID104_v13_CAAGAAATCCTAGAAC-1	-4.06356	3.62378	6	NA	NA	NA	NA
aim_ID104_v13_CAAGATCAGCTAACAA-1	-0.45933	-0.617801	11	NA	NA	NA	NA
aim_ID104_v13_CAAGATCAGCTTCGCG-1	-1.56046	4.74048	6	NA	NA	NA	NA
aim_ID104_v13_CAAGATCCATCCTAGA-1	4.50054	-5.01928	5	NA	NA	NA	NA
aim_ID104_v13_CAAGATCGTGTTCGAT-1	-3.43338	2.41155	6	NA	NA	NA	NA
aim_ID104_v13_CAAGATCTCCAAACTG-1	-2.60024	-2.94406	7	NA	NA	NA	NA
aim_ID104_v13_CAAGATCTCTAGAGTC-1	-3.89796	-0.00930345	8	NA	NA	NA	NA
aim_ID104_v13_CAAGATCTCTATCCTA-1	3.17945	-4.92069	4	NA	NA	NA	NA
aim_ID104_v13_CAAGGCCAGAGACTTA-1	-5.60068	0.707731	8	NA	NA	NA	NA
aim_ID104_v13_CAAGGCCCAACGCACC-1	-3.86034	3.64173	8	NA	NA	NA	NA
aim_ID104_v13_CAAGGCCCATTGGGCC-1	-4.18471	1.19654	8	NA	NA	NA	NA
aim_ID104_v13_CAAGGCCTCGTGGACC-1	-9.77879	0.00094618	2	NA	NA	NA	NA
aim_ID104_v13_CAAGGCCTCTTCAACT-1	-2.18947	-1.3619	7	NA	NA	NA	NA
aim_ID104_v13_CAAGTTGAGACATAAC-1	-3.48582	0.838595	7	NA	NA	NA	NA
aim_ID104_v13_CAAGTTGAGGCTATCT-1	-4.45509	0.379946	8	NA	NA	NA	NA
aim_ID104_v13_CAAGTTGCAGTTCCCT-1	-5.16448	0.702624	8	NA	NA	NA	NA
aim_ID104_v13_CAAGTTGTCACCTTAT-1	-4.94034	0.809929	8	NA	NA	NA	NA
aim_ID104_v13_CAAGTTGTCGACCAGC-1	6.61426	-2.13074	5	NA	NA	NA	NA
aim_ID104_v13_CAAGTTGTCTCTGTCG-1	-2.19699	-2.89729	7	NA	NA	NA	NA
aim_ID104_v13_CACAAACAGAGGTTGC-1	4.55665	-4.03991	5	NA	NA	NA	NA
aim_ID104_v13_CACAAACGTCCAAGTT-1	-2.42924	2.76641	6	NA	NA	NA	NA
aim_ID104_v13_CACAAACTCTGCCCTA-1	-3.99774	2.62016	8	NA	NA	NA	NA
aim_ID104_v13_CACACAAAGAACTGTA-1	-1.2594	4.65182	6	NA	NA	NA	NA
aim_ID104_v13_CACACAAAGCGTCAAG-1	-3.51676	3.52295	8	NA	NA	NA	NA
aim_ID104_v13_CACACAACAGCTGGCT-1	-4.00696	0.176985	8	NA	NA	NA	NA
aim_ID104_v13_CACACAATCAGCTCTC-1	-1.93087	-2.98829	7	NA	NA	NA	NA
aim_ID104_v13_CACACCTAGACAAAGG-1	-3.81359	0.127361	8	NA	NA	NA	NA
aim_ID104_v13_CACACCTCAGAAGCAC-1	-2.37032	-3.76638	7	NA	NA	NA	NA
aim_ID104_v13_CACACTCAGAGTAATC-1	-1.3694	3.65055	6	NA	NA	NA	NA
aim_ID104_v13_CACAGGCAGTGTACTC-1	-5.30085	3.00091	8	NA	NA	NA	NA
aim_ID104_v13_CACAGGCGTTGTTTGG-1	-7.29987	2.48587	2	NA	NA	NA	NA
aim_ID104_v13_CACAGGCTCCTTCAAT-1	-2.39166	-1.17575	7	NA	NA	NA	NA
aim_ID104_v13_CACAGGCTCGCAAACT-1	6.27816	-0.285846	3	NA	NA	NA	NA
aim_ID104_v13_CACAGTACAGGAACGT-1	-4.573	2.50708	8	NA	NA	NA	NA
aim_ID104_v13_CACAGTACATAGAAAC-1	-1.92355	0.620206	6	NA	NA	NA	NA
aim_ID104_v13_CACAGTATCCAAACAC-1	6.0332	-2.52124	5	NA	NA	NA	NA
aim_ID104_v13_CACATAGCAAAGGAAG-1	-2.8817	0.600152	7	NA	NA	NA	NA
aim_ID104_v13_CACATAGGTCTCCACT-1	-2.24452	-3.52755	7	NA	NA	NA	NA
aim_ID104_v13_CACATAGTCATCATTC-1	-1.96831	5.68775	6	NA	NA	NA	NA
[truncated: 38,943 more rows]

## Sheet: Figure 5E
status	cluster	n	tot.cells	freq	label.position	lab
PICs	1	1225	4538	0.269943	0.134971	1*
PICs	2	492	4538	0.108418	0.324152	2
PICs	3	625	4538	0.137726	0.447223	3
PICs	4	497	4538	0.10952	0.570846	4
PICs	5	486	4538	0.107096	0.679154	5
PICs	6	294	4538	0.0647862	0.765095	6
PICs	7	301	4538	0.0663288	0.830652	7
PICs	8	90	4538	0.0198325	0.873733
PICs	9	380	4538	0.0837373	0.925518	9
PICs	10	121	4538	0.0266637	0.980718
PICs	11	27	4538	0.00594976	0.997025
NCs	1	31	2710	0.0114391	0.00571956
NCs	2	389	2710	0.143542	0.0832103	2
NCs	3	102	2710	0.0376384	0.173801
NCs	4	211	2710	0.0778598	0.23155	4
NCs	5	238	2710	0.0878229	0.314391	5
NCs	6	502	2710	0.18524	0.450923	6
NCs	7	519	2710	0.191513	0.639299	7
NCs	8	577	2710	0.212915	0.841513	8
NCs	9	39	2710	0.0143911	0.955166
NCs	10	55	2710	0.0202952	0.972509
NCs	11	47	2710	0.0173432	0.991328

## Sheet: Figure 5F
gene	cluster	expression	w_cluster	rank	group
SLC29A1	g1	0.104607	1	1	vs Cluster 3
SLC29A1	g3	-1.04819	3	2	vs Cluster 3
SLC29A1	g10	0.943584	10	3	vs Cluster 3
POLR3G	g1	0.127022	1	4	vs Cluster 3
POLR3G	g3	-1.05744	3	5	vs Cluster 3
POLR3G	g10	0.93042	10	6	vs Cluster 3
TMEM97	g1	-0.00200313	1	7	vs Cluster 3
TMEM97	g3	-0.998997	3	8	vs Cluster 3
TMEM97	g10	1.001	10	9	vs Cluster 3
SLCO4A1	g1	-0.0840566	1	10	vs Cluster 3
SLCO4A1	g3	-0.955319	3	11	vs Cluster 3
SLCO4A1	g10	1.03938	10	12	vs Cluster 3
MCM7	g1	-0.266791	1	13	vs Cluster 3
MCM7	g3	-0.839547	3	14	vs Cluster 3
MCM7	g10	1.10634	10	15	vs Cluster 3
NT5DC2	g1	-0.258931	1	16	vs Cluster 3
NT5DC2	g3	-0.845068	3	17	vs Cluster 3
NT5DC2	g10	1.104	10	18	vs Cluster 3
GINS2	g1	-0.381989	1	19	vs Cluster 3
GINS2	g3	-0.752702	3	20	vs Cluster 3
GINS2	g10	1.13469	10	21	vs Cluster 3
MCM4	g1	-0.352191	1	22	vs Cluster 3
MCM4	g3	-0.776255	3	23	vs Cluster 3
MCM4	g10	1.12845	10	24	vs Cluster 3
CHEK1	g1	-0.361548	1	25	vs Cluster 3
CHEK1	g3	-0.768943	3	26	vs Cluster 3
CHEK1	g10	1.13049	10	27	vs Cluster 3
CENPU	g1	-0.466267	1	28	vs Cluster 3
CENPU	g3	-0.681714	3	29	vs Cluster 3
CENPU	g10	1.14798	10	30	vs Cluster 3
TYMS	g1	-0.42028	1	31	vs Cluster 3
TYMS	g3	-0.72127	3	32	vs Cluster 3
TYMS	g10	1.14155	10	33	vs Cluster 3
CDT1	g1	-0.4263	1	34	vs Cluster 3
CDT1	g3	-0.716205	3	35	vs Cluster 3
CDT1	g10	1.14251	10	36	vs Cluster 3
MYC	g1	0.859968	1	37	vs Cluster 3
MYC	g3	-1.09732	3	38	vs Cluster 3
MYC	g10	0.237355	10	39	vs Cluster 3
PHLDA2	g1	0.694229	1	40	vs Cluster 3
PHLDA2	g3	-1.1462	3	41	vs Cluster 3
PHLDA2	g10	0.451969	10	42	vs Cluster 3
FOSL1	g1	0.7493	1	43	vs Cluster 3
FOSL1	g3	-1.13551	3	44	vs Cluster 3
FOSL1	g10	0.386212	10	45	vs Cluster 3
CCDC86	g1	0.442058	1	46	vs Cluster 3
CCDC86	g3	-1.14485	3	47	vs Cluster 3
CCDC86	g10	0.702788	10	48	vs Cluster 3
PYCR1	g1	0.512148	1	49	vs Cluster 3
PYCR1	g3	-1.15233	3	50	vs Cluster 3
PYCR1	g10	0.640184	10	51	vs Cluster 3
NME1	g1	0.484002	1	52	vs Cluster 3
NME1	g3	-1.14991	3	53	vs Cluster 3
NME1	g10	0.665912	10	54	vs Cluster 3
BOP1	g1	0.497024	1	55	vs Cluster 3
BOP1	g3	-1.15113	3	56	vs Cluster 3
BOP1	g10	0.654109	10	57	vs Cluster 3
CD3EAP	g1	0.354673	1	58	vs Cluster 3
CD3EAP	g3	-1.129	3	59	vs Cluster 3
CD3EAP	g10	0.774323	10	60	vs Cluster 3
TFAP4	g1	0.314818	1	61	vs Cluster 3
TFAP4	g3	-1.11953	3	62	vs Cluster 3
TFAP4	g10	0.804707	10	63	vs Cluster 3
HSPD1	g1	0.206521	1	64	vs Cluster 3
HSPD1	g3	-1.08714	3	65	vs Cluster 3
HSPD1	g10	0.880616	10	66	vs Cluster 3
F5	g1	0.265773	1	67	vs Cluster 3
F5	g3	-1.10604	3	68	vs Cluster 3
F5	g10	0.840265	10	69	vs Cluster 3
CD320	g1	0.232404	1	70	vs Cluster 3
CD320	g3	-1.09574	3	71	vs Cluster 3
CD320	g10	0.863335	10	72	vs Cluster 3
UCK2	g1	0.246294	1	73	vs Cluster 3
UCK2	g3	-1.10013	3	74	vs Cluster 3
UCK2	g10	0.853841	10	75	vs Cluster 3
NR4A3	g1	0.683938	1	76	vs Cluster 10
NR4A3	g3	0.463743	3	77	vs Cluster 10
NR4A3	g10	-1.14768	10	78	vs Cluster 10
XCL2	g1	0.768066	1	79	vs Cluster 10
XCL2	g3	0.362663	3	80	vs Cluster 10
XCL2	g10	-1.13073	10	81	vs Cluster 10
CD72	g1	0.728052	1	82	vs Cluster 10
CD72	g3	0.412154	3	83	vs Cluster 10
CD72	g10	-1.14021	10	84	vs Cluster 10
TMEM150A	g1	0.818651	1	85	vs Cluster 10
TMEM150A	g3	0.29591	3	86	vs Cluster 10
TMEM150A	g10	-1.11456	10	87	vs Cluster 10
CCL3	g1	0.842563	1	88	vs Cluster 10
CCL3	g3	0.262506	3	89	vs Cluster 10
CCL3	g10	-1.10507	10	90	vs Cluster 10
XCL1	g1	0.950593	1	91	vs Cluster 10
XCL1	g3	0.0923995	3	92	vs Cluster 10
XCL1	g10	-1.04299	10	93	vs Cluster 10
IGFBP4	g1	0.898408	1	94	vs Cluster 10
IGFBP4	g3	0.179005	3	95	vs Cluster 10
IGFBP4	g10	-1.07741	10	96	vs Cluster 10
CCL4	g1	0.5738	1	97	vs Cluster 10
CCL4	g3	0.580894	3	98	vs Cluster 10
CCL4	g10	-1.15469	10	99	vs Cluster 10
SLC35D2	g1	0.553326	1	100	vs Cluster 10
SLC35D2	g3	0.601046	3	101	vs Cluster 10
SLC35D2	g10	-1.15437	10	102	vs Cluster 10
TNFSF9	g1	0.506548	1	103	vs Cluster 10
TNFSF9	g3	0.645368	3	104	vs Cluster 10
TNFSF9	g10	-1.15192	10	105	vs Cluster 10
STX17-AS1	g1	0.530691	1	106	vs Cluster 10
STX17-AS1	g3	0.622785	3	107	vs Cluster 10
STX17-AS1	g10	-1.15348	10	108	vs Cluster 10
NR4A1	g1	0.341161	1	109	vs Cluster 10
NR4A1	g3	0.784776	3	110	vs Cluster 10
NR4A1	g10	-1.12594	10	111	vs Cluster 10
CD160	g1	0.302536	1	112	vs Cluster 10
CD160	g3	0.813799	3	113	vs Cluster 10
CD160	g10	-1.11633	10	114	vs Cluster 10
CRTAM	g1	0.390456	1	115	vs Cluster 10
CRTAM	g3	0.745866	3	116	vs Cluster 10
CRTAM	g10	-1.13632	10	117	vs Cluster 10
TGIF1	g1	0.38372	1	118	vs Cluster 10
TGIF1	g3	0.75131	3	119	vs Cluster 10
TGIF1	g10	-1.13503	10	120	vs Cluster 10
CCL4L2	g1	0.446807	1	121	vs Cluster 10
CCL4L2	g3	0.698699	3	122	vs Cluster 10
CCL4L2	g10	-1.14551	10	123	vs Cluster 10
CCL3L1	g1	0.468575	1	124	vs Cluster 10
CCL3L1	g3	0.679676	3	125	vs Cluster 10
CCL3L1	g10	-1.14825	10	126	vs Cluster 10
TRIM22	g1	0.0386133	1	127	vs Cluster 10
TRIM22	g3	0.980134	3	128	vs Cluster 10
TRIM22	g10	-1.01875	10	129	vs Cluster 10
AC136475.3	g1	-0.0579616	1	130	vs Cluster 10
AC136475.3	g3	1.02772	3	131	vs Cluster 10
AC136475.3	g10	-0.969759	10	132	vs Cluster 10
BCL2A1	g1	0.141768	1	133	vs Cluster 10
BCL2A1	g3	0.92155	3	134	vs Cluster 10
BCL2A1	g10	-1.06332	10	135	vs Cluster 10
GPR137B	g1	0.252915	1	136	vs Cluster 10
GPR137B	g3	0.849261	3	137	vs Cluster 10
GPR137B	g10	-1.10218	10	138	vs Cluster 10
CD84	g1	0.242609	1	139	vs Cluster 10
CD84	g3	0.856374	3	140	vs Cluster 10
CD84	g10	-1.09898	10	141	vs Cluster 10
REL	g1	0.188203	1	142	vs Cluster 10
REL	g3	0.892527	3	143	vs Cluster 10
REL	g10	-1.08073	10	144	vs Cluster 10
NR4A2	g1	0.207198	1	145	vs Cluster 10
NR4A2	g3	0.88017	3	146	vs Cluster 10
NR4A2	g10	-1.08737	10	147	vs Cluster 10
GPR18	g1	0.211466	1	148	vs Cluster 10
GPR18	g3	0.877355	3	149	vs Cluster 10
GPR18	g10	-1.08882	10	150	vs Cluster 10

## Sheet: Figure 5G
ID	Description	p.adjust	Count	FoldEnrichment	upregulated
GO:0046631	alpha-beta T cell activation	7.77449e-13	30	6.0451	vs Cluster 10
GO:0001906	cell killing	4.87652e-12	29	5.8436	vs Cluster 10
GO:0002460	TCR-based immune response*	4.87652e-12	41	4.08334	vs Cluster 10
GO:0002697	regulation of immune effector process	4.87652e-12	41	4.08334	vs Cluster 10
GO:1903131	mononuclear cell differentiation	3.12013e-14	51	3.99907	vs Cluster 10
GO:0002443	leukocyte mediated immunity	2.06144e-13	48	3.93289	vs Cluster 10
GO:0051249	regulation of lymphocyte activation	3.12013e-14	52	3.91793	vs Cluster 10
GO:0006364	rRNA processing	2.16752e-54	95	7.08954	vs Cluster 3
GO:0016072	rRNA metabolic process	2.1477e-52	100	6.39658	vs Cluster 3
GO:0022613	ribonucleoprotein complex biogenesis	2.94543e-71	154	5.492	vs Cluster 3
GO:0032543	mitochondrial translation	2.07104e-17	42	5.28917	vs Cluster 3
GO:0140053	mitochondrial gene expression	2.48636e-20	51	5.07462	vs Cluster 3

## Sheet: Figure 5H
donor	CT	visit	n	total	frequency	rank	control	week	week_label
ID104	ct_1	v01	11	1070	0.0102804	8	NCs	-57	pre-ART
ID104	ct_1	v13	1	1798	0.000556174	8	NCs	0	pre-ATI
ID104	ct_1	v24	12	1601	0.00749532	8	NCs	5	Week 5
ID104	ct_2	v01	5	1070	0.0046729	6	NCs	-57	pre-ART
ID104	ct_2	v24	30	1601	0.0187383	6	NCs	5	Week 5
ID104	ct_3	v01	38	1070	0.035514	2	NCs	-57	pre-ART
ID104	ct_3	v13	5	1798	0.00278087	2	NCs	0	pre-ATI
ID104	ct_3	v24	18	1601	0.011243	2	NCs	5	Week 5
ID104	ct_4	v01	27	1070	0.0252336	4	NCs	-57	pre-ART
ID104	ct_4	v24	12	1601	0.00749532	4	NCs	5	Week 5
ID104	ct_5	v01	13	1070	0.0121495	7	NCs	-57	pre-ART
ID104	ct_5	v13	2	1798	0.00111235	7	NCs	0	pre-ATI
ID104	ct_5	v24	20	1601	0.0124922	7	NCs	5	Week 5
ID104	ct_6	v01	51	1070	0.0476636	1	NCs	-57	pre-ART
ID104	ct_6	v13	3	1798	0.00166852	1	NCs	0	pre-ATI
ID104	ct_6	v24	24	1601	0.0149906	1	NCs	5	Week 5
ID104	ct_7	v01	9	1070	0.00841121	9	NCs	-57	pre-ART
ID104	ct_7	v13	4	1798	0.00222469	9	NCs	0	pre-ATI
ID104	ct_7	v24	9	1601	0.00562149	9	NCs	5	Week 5
ID104	ct_8	v01	11	1070	0.0102804	10	NCs	-57	pre-ART
ID104	ct_8	v13	3	1798	0.00166852	10	NCs	0	pre-ATI
ID104	ct_8	v24	8	1601	0.00499688	10	NCs	5	Week 5
ID104	ct_9	v01	30	1070	0.0280374	3	NCs	-57	pre-ART
ID104	ct_9	v13	3	1798	0.00166852	3	NCs	0	pre-ATI
ID104	ct_9	v24	12	1601	0.00749532	3	NCs	5	Week 5
ID104	ct_10	v01	16	1070	0.0149533	5	NCs	-57	pre-ART
ID104	ct_10	v13	9	1798	0.00500556	5	NCs	0	pre-ATI
ID104	ct_10	v24	14	1601	0.00874453	5	NCs	5	Week 5
ID107	ct_11	v01	174	5396	0.0322461	7	PICs	-57	pre-ART
ID107	ct_11	v13	4	1672	0.00239234	7	PICs	0	pre-ATI
ID107	ct_11	v24	5	4265	0.00117233	7	PICs	14	Week 14
ID107	ct_11	v28	3	421	0.00712589	7	PICs	29	Week 29
ID107	ct_11	v34	7	3308	0.00211608	7	PICs	95	Week 95
ID107	ct_11	v37	4	1785	0.0022409	7	PICs	181	Week 181
ID107	ct_11	v40	4	3205	0.00124805	7	PICs	281	Week 281
ID107	ct_12	v01	123	5396	0.0227947	1	PICs	-57	pre-ART
ID107	ct_12	v13	279	1672	0.166866	1	PICs	0	pre-ATI
ID107	ct_12	v24	475	4265	0.111372	1	PICs	14	Week 14
ID107	ct_12	v28	30	421	0.0712589	1	PICs	29	Week 29
ID107	ct_12	v34	347	3308	0.104897	1	PICs	95	Week 95
ID107	ct_12	v37	190	1785	0.106443	1	PICs	181	Week 181
ID107	ct_12	v40	62	3205	0.0193448	1	PICs	281	Week 281
ID107	ct_13	v01	733	5396	0.135841	2	PICs	-57	pre-ART
ID107	ct_13	v13	24	1672	0.0143541	2	PICs	0	pre-ATI
ID107	ct_13	v24	53	4265	0.0124267	2	PICs	14	Week 14
ID107	ct_13	v28	19	421	0.0451306	2	PICs	29	Week 29
ID107	ct_13	v34	64	3308	0.019347	2	PICs	95	Week 95
ID107	ct_13	v37	32	1785	0.0179272	2	PICs	181	Week 181
ID107	ct_13	v40	12	3205	0.00374415	2	PICs	281	Week 281
ID107	ct_14	v01	20	5396	0.00370645	9	PICs	-57	pre-ART
ID107	ct_14	v13	36	1672	0.0215311	9	PICs	0	pre-ATI
ID107	ct_14	v24	53	4265	0.0124267	9	PICs	14	Week 14
ID107	ct_14	v28	3	421	0.00712589	9	PICs	29	Week 29
ID107	ct_14	v34	51	3308	0.0154172	9	PICs	95	Week 95
ID107	ct_14	v37	25	1785	0.0140056	9	PICs	181	Week 181
ID107	ct_14	v40	2	3205	0.000624025	9	PICs	281	Week 281
ID107	ct_15	v01	11	5396	0.00203855	3	PICs	-57	pre-ART
ID107	ct_15	v13	34	1672	0.0203349	3	PICs	0	pre-ATI
ID107	ct_15	v24	189	4265	0.0443142	3	PICs	14	Week 14
ID107	ct_15	v28	26	421	0.0617577	3	PICs	29	Week 29
ID107	ct_15	v34	129	3308	0.0389964	3	PICs	95	Week 95
ID107	ct_15	v37	42	1785	0.0235294	3	PICs	181	Week 181
ID107	ct_15	v40	13	3205	0.00405616	3	PICs	281	Week 281
ID107	ct_16	v01	26	5396	0.00481838	5	PICs	-57	pre-ART
ID107	ct_16	v13	72	1672	0.0430622	5	PICs	0	pre-ATI
ID107	ct_16	v24	106	4265	0.0248535	5	PICs	14	Week 14
ID107	ct_16	v28	5	421	0.0118765	5	PICs	29	Week 29
ID107	ct_16	v34	58	3308	0.0175333	5	PICs	95	Week 95
ID107	ct_16	v37	20	1785	0.0112045	5	PICs	181	Week 181
ID107	ct_16	v40	3	3205	0.000936037	5	PICs	281	Week 281
ID107	ct_17	v01	104	5396	0.0192735	4	PICs	-57	pre-ART
ID107	ct_17	v13	44	1672	0.0263158	4	PICs	0	pre-ATI
ID107	ct_17	v24	74	4265	0.0173505	4	PICs	14	Week 14
ID107	ct_17	v28	13	421	0.0308789	4	PICs	29	Week 29
ID107	ct_17	v34	40	3308	0.0120919	4	PICs	95	Week 95
ID107	ct_17	v37	18	1785	0.010084	4	PICs	181	Week 181
ID107	ct_17	v40	6	3205	0.00187207	4	PICs	281	Week 281
ID107	ct_18	v01	73	5396	0.0135285	10	PICs	-57	pre-ART
ID107	ct_18	v13	30	1672	0.0179426	10	PICs	0	pre-ATI
ID107	ct_18	v24	36	4265	0.0084408	10	PICs	14	Week 14
ID107	ct_18	v28	6	421	0.0142518	10	PICs	29	Week 29
ID107	ct_18	v34	2	3308	0.000604595	10	PICs	95	Week 95
ID107	ct_18	v37	4	1785	0.0022409	10	PICs	181	Week 181
ID107	ct_19	v01	82	5396	0.0151964	6	PICs	-57	pre-ART
ID107	ct_19	v13	26	1672	0.0155502	6	PICs	0	pre-ATI
ID107	ct_19	v24	38	4265	0.00890973	6	PICs	14	Week 14
ID107	ct_19	v28	8	421	0.0190024	6	PICs	29	Week 29
ID107	ct_19	v34	32	3308	0.00967352	6	PICs	95	Week 95
ID107	ct_19	v37	23	1785	0.0128852	6	PICs	181	Week 181
ID107	ct_19	v40	14	3205	0.00436817	6	PICs	281	Week 281
ID107	ct_20	v01	4	5396	0.00074129	8	PICs	-57	pre-ART
ID107	ct_20	v13	1	1672	0.000598086	8	PICs	0	pre-ATI
ID107	ct_20	v24	2	4265	0.000468933	8	PICs	14	Week 14
ID107	ct_20	v34	160	3308	0.0483676	8	PICs	95	Week 95
ID107	ct_20	v37	27	1785	0.0151261	8	PICs	181	Week 181
ID107	ct_20	v40	7	3205	0.00218409	8	PICs	281	Week 281
ID112	ct_21	v01	107	1464	0.0730874	1	NCs	-57	pre-ART
ID112	ct_21	v13	1	517	0.00193424	1	NCs	0	pre-ATI
ID112	ct_21	v24	77	1326	0.0580694	1	NCs	3	Week 3
ID112	ct_22	v01	11	1464	0.00751366	6	NCs	-57	pre-ART
ID112	ct_22	v24	5	1326	0.00377074	6	NCs	3	Week 3
ID112	ct_23	v01	15	1464	0.0102459	2	NCs	-57	pre-ART
ID112	ct_23	v13	11	517	0.0212766	2	NCs	0	pre-ATI
ID112	ct_23	v24	18	1326	0.0135747	2	NCs	3	Week 3
ID112	ct_24	v01	15	1464	0.0102459	5	NCs	-57	pre-ART
ID112	ct_24	v13	2	517	0.00386847	5	NCs	0	pre-ATI
ID112	ct_24	v24	5	1326	0.00377074	5	NCs	3	Week 3
ID112	ct_25	v01	10	1464	0.0068306	9	NCs	-57	pre-ART
ID112	ct_25	v24	2	1326	0.0015083	9	NCs	3	Week 3
ID112	ct_26	v01	15	1464	0.0102459	4	NCs	-57	pre-ART
ID112	ct_26	v24	12	1326	0.00904977	4	NCs	3	Week 3
ID112	ct_27	v01	26	1464	0.0177596	3	NCs	-57	pre-ART
ID112	ct_27	v13	8	517	0.0154739	3	NCs	0	pre-ATI
ID112	ct_27	v24	8	1326	0.00603318	3	NCs	3	Week 3
ID112	ct_28	v01	4	1464	0.00273224	7	NCs	-57	pre-ART
ID112	ct_28	v13	6	517	0.0116054	7	NCs	0	pre-ATI
ID112	ct_28	v24	5	1326	0.00377074	7	NCs	3	Week 3
ID112	ct_29	v01	14	1464	0.00956284	8	NCs	-57	pre-ART
ID112	ct_29	v24	1	1326	0.000754148	8	NCs	3	Week 3
ID112	ct_30	v01	10	1464	0.0068306	10	NCs	-57	pre-ART
ID112	ct_30	v13	1	517	0.00193424	10	NCs	0	pre-ATI
ID112	ct_30	v24	1	1326	0.000754148	10	NCs	3	Week 3
ID142	ct_31	v02	10	1670	0.00598802	7	PICs	-2	pre-ATI
ID142	ct_31	v11b	1	497	0.00201207	7	PICs	51	Week 51
ID142	ct_31	v11c	10	2656	0.00376506	7	PICs	78	Week 78
ID142	ct_32	v02	6	1670	0.00359281	6	PICs	-2	pre-ATI
ID142	ct_32	v11b	9	497	0.0181087	6	PICs	51	Week 51
ID142	ct_32	v11c	10	2656	0.00376506	6	PICs	78	Week 78
ID142	ct_33	v02	5	1670	0.00299401	9	PICs	-2	pre-ATI
ID142	ct_33	v11b	3	497	0.00603622	9	PICs	51	Week 51
ID142	ct_33	v11c	8	2656	0.00301205	9	PICs	78	Week 78
ID142	ct_34	v02	99	1670	0.0592814	3	PICs	-2	pre-ATI
ID142	ct_34	v11b	33	497	0.0663984	3	PICs	51	Week 51
ID142	ct_34	v11c	98	2656	0.0368976	3	PICs	78	Week 78
ID142	ct_35	v02	5	1670	0.00299401	10	PICs	-2	pre-ATI
ID142	ct_35	v11c	10	2656	0.00376506	10	PICs	78	Week 78
ID142	ct_36	v02	11	1670	0.00658683	8	PICs	-2	pre-ATI
ID142	ct_36	v11b	2	497	0.00402414	8	PICs	51	Week 51
ID142	ct_36	v11c	8	2656	0.00301205	8	PICs	78	Week 78
ID142	ct_37	v02	24	1670	0.0143713	4	PICs	-2	pre-ATI
ID142	ct_37	v11b	14	497	0.028169	4	PICs	51	Week 51
ID142	ct_37	v11c	37	2656	0.0139307	4	PICs	78	Week 78
ID142	ct_38	v02	179	1670	0.107186	2	PICs	-2	pre-ATI
ID142	ct_38	v11b	42	497	0.084507	2	PICs	51	Week 51
ID142	ct_38	v11c	108	2656	0.0406627	2	PICs	78	Week 78
ID142	ct_39	v02	415	1670	0.248503	1	PICs	-2	pre-ATI
ID142	ct_39	v11b	140	497	0.28169	1	PICs	51	Week 51
ID142	ct_39	v11c	687	2656	0.25866	1	PICs	78	Week 78
ID142	ct_40	v02	4	1670	0.00239521	5	PICs	-2	pre-ATI
ID142	ct_40	v11b	1	497	0.00201207	5	PICs	51	Week 51
ID142	ct_40	v11c	33	2656	0.0124247	5	PICs	78	Week 78
