# Supplementary material for: Autologous neutralizing antibodies and polyfunctional T cells contribute to long-term HIV-1 post-intervention control
Source: Nat Immunol. 2026 Mar 3;27(4):812–26. doi: 10.1038/s41590-026-02448-z (PMC13043296; doi:10.1038/s41590-026-02448-z)
Supplement: Supplementary file 11 — Statistical source data for Fig. 6. One sheet is labeled for each relevant figure panel. [file 41590_2026_2448_MOESM11_ESM.xlsx]

## Sheet: Figure 6B
Weeks post mCD4 T-cell engraftment	Viral load (HIV RNA copies/mL plasma)												CD8 T-cell count (cells/µL blood)
	Replicate 1	Replicate 2	Replicate 3	Replicate 4	Replicate 5	Replicate 6	Replicate 7	Replicate 8	Replicate 9	Replicate 10	Replicate 11	Replicate 12	Replicate 1	Replicate 2	Replicate 3	Replicate 4	Replicate 5	Replicate 6	Replicate 7	Replicate 8	Replicate 9	Replicate 10	Replicate 11	Replicate 12
0
1
2
3	200	200	200	200	200	3420000	200	200	200	200	200	3050000	8	1	0.1	0.1	1	1	0.1	1	1	0.1	1	1
4	200	200	200	200	200		200	1350	200	200	200
5	26600	1210	200	200	3480	776000	392	200	366	200	843	1250000	7	1	2	1	7	28	2	1	2	1	4	202
6	2250000	9630000	1760000	1850000	4320000	4150000	4450000	4910000	6270000	1890000	200	3090000	2	1	1	8	69	143	0.1	0.1	2	1	4	1284
7	93500000	7370000	221000	1080000	4870000	23700000	4560000	407000	371000	403000	42700	15400000	2699	1024	0.1	112	0.1	234	10	1	18	0.1	15	696
8		4750000	78400	1310000	4430000	4970000	2010000	1690000	752000	1650000	1370000	7840000		366	0.1	22	0.1	18	130	0.1	19	29	9	125
9		4370000	92100	1090000	5910000	3240000	4420000	4470000	1100000	768000	1080000	2800000		245	1	8	0.1	16	2	2	21	1142	7	15
10		7670000	196000	860000	5400000	11400000	2310000	3180000	6140000	396000	678000	2120000		237	62	6	0.1	16	3	0.1	47	398	180	1
11		2820000	232000	278000	4220000	10200000	676000	1560000	1100000	779000	289000	1470000		221	179	7	1	29	2	5	4	235	534	11

## Sheet: Figure 6C
Weeks post mCD4 T-cell engraftment	Viral load (HIV RNA copies/mL plasma)							CD8 T-cell count (cells/µL blood)
	Replicate 1	Replicate 2	Replicate 3	Replicate 4	Replicate 5	Replicate 6	Replicate 7	Replicate 1	Replicate 2	Replicate 3	Replicate 4	Replicate 5	Replicate 6	Replicate 7
0
1
2
3	200	200	200	200	200	200	200	1	2	1	1	0.1	0.1	0.1
4	200	1550	200	10200	200	1560	200
5	200	200	275000	2570000	200	17800	200	1	2	1	1	1	1	0.1
6	3100000	5760000	10600000	8460000	3170000	4600000	427000	0.1	0.1	0.1	1	0.1	0.1	0.1
7	1550000	332000	1660000	1000000	402000	2150000	17800	23	8	59	86	29	35	9
8	5380	57800	5720	200	2916	6350	7010	14586	18809	3680	17838	4873	482	67
9	6970	7650	1540	4620	200	200	2350	4420	7675	1617	20586	3692	550	22
10	217000	40900	15500	15500	128000	39500	8250	2157	2094	4221	789	1366	730	22
11	44800	34300	7340	56300	49900	27700	4860	2320	265	657	2819	1052	1808	34
