# Supplementary material for: Autologous neutralizing antibodies and polyfunctional T cells contribute to long-term HIV-1 post-intervention control
Source: Nat Immunol. 2026 Mar 3;27(4):812–26. doi: 10.1038/s41590-026-02448-z (PMC13043296; doi:10.1038/s41590-026-02448-z)
Supplement: Supplementary file 12 — Statistical source data for Fig. 7. One sheet is labeled for each relevant figure panel. [file 41590_2026_2448_MOESM12_ESM.xlsx]

## Sheet: Figure 7A
ATI week	Viral load (HIV RNA copies/mL plasma)
-287	215805
-250	<20
-2	<20
-1	<20
0	<20
1	<20
2	<20
3	<20
4	<20
5	<20
6	<20
7	<20
8
9	<20
11	<20
13	<20
15	<20
17	<20
19	<20
21	<20
23	<20
25	<20
29	<20
31	<20
33	<20
34
35	<20
38	<20
40	<20
43	<20
47	<20
51	<20
51
52	<20
55	<20
60	23
62	<20
65	<20
67	26
69	59
70	<20
71	<20
73	<20
77	<20
78
80	<20
84	<20
89	<20
93	<20
98	<20
105	<20
111	30
112
115	<20
118	<20
123	<20
126	<20
134	467
135	332
136	158
137	119
138	375
139	878
140	2950
141	4420
142	57600
145	23
147	<20

## Sheet: Figure 7C
			IC50 (technical replicates) by ATI week
Participant ID	Pseudovirus	IgG log concentration	ATI week -2			ATI week 34			ATI week 78			ATI week 112			ATI week 135			ATI week 140
142	ID142.Rebound.1	2	63.5545	70.9269		38.3978	34.3963		57.8396	63.985		58.1987	53.7622		2.35994	2.25712		2.11133	1.61271
142	ID142.Rebound.1	1.90309	69.1015	72.9561		45.6783	50.9342		68.0403	72.7118		62.9156	63.6968		4.00084	3.16465		3.12554	3.76324
142	ID142.Rebound.1	1.77815	74.5688	79.1234		62.2638	56.0234		77.4728	74.2125		64.8284	74.6929		6.52829	6.31531		6.13199	5.21162
142	ID142.Rebound.1	1.60206	83.3944	84.2007		72.6486	71.8626		83.1001	76.0972		72.4596	85.669		16.4125	16.9791		16.9977	12.7238
142	ID142.Rebound.1	1.30103	79.7259	86.735		86.106	85.7884		93.3008	78.5178		77.7574	98.658		31.3632	31.7304		31.3572	26.6197
142	ID142.Rebound.1	1	88.5692	96.2784		96.9036	91.2666		96.3378	85.1456		83.7862	98.668		51.8325	52.0529		60.6189	49.5722
142	ID142.Rebound.1	0.69897	85.2375	99.557		100	98.5709		96.5164	89.2812		97.1859	100		78.0723	75.1032		82.1128	65.7408
142	ID142.Rebound.1	0.39794	89.7212	100		97.9357	98.2533		100	95.8911		78.829	98.0171		95.2682	95.0164		100	68.4544
142	ID142.Rebound.1	0.09691	88.1616	92.6453		93.0133	91.1078		95.6232	92.9435		83.3456	95.1028		97.2721	99.8531		99.6608	78.5173
142	ID142.Rebound.1	-0.20412	83.2792	93.7087		88.8848	81.8187		91.425	88.8257		85.8492	98.5579		97.4295	89.4978		91.8931	79.1844
142	ID142.Rebound.1	-0.50515	72.6725	83.5627		84.0417	75.737		89.6385	90.4424		82.9149	92.2186		91.6276	100		89.4396	80.1794
142	ID142.Rebound.1	-1.80618	77.1208	78.5651		66.0986	68.528		80.3757	70.7914		86.4201	76.5556		78.3976	73.5924		79.3201	85.7423
142	ID142.Rebound.2	2	78.0048	83.135		30.256	24.9713		68.2279	56.3182		61.117	50.7043		23.1975	24.9882		18.687	27.56
142	ID142.Rebound.2	1.90309	75.5084	82.7812		40.9123	35.4885		74.5319	69.4693		54.8052	74.1961		29.0943	34.2132		33.7147	30.1228
142	ID142.Rebound.2	1.77815	75.705	95.9705		49.1522	45.5886		87.3338	84.8704		65.8424	93.4351		36.8179	38.7534		40.1219	29.7734
142	ID142.Rebound.2	1.60206	85.9852	78.162		63.6504	57.4965		73.2517	77.7712		62.5852	79.5122		66.5007	57.9088		50.7423	43.2673
142	ID142.Rebound.2	1.30103	78.9286	100		79.7826	68.6395		103.045	78.3919		66.2643	94.5152		72.1984	66.971		64.5469	49.8104
142	ID142.Rebound.2	1	92.0393	88.5012		80.5301	69.8564		84.4243	74.7065		58.7881	100		87.9713	64.4929		75.2061	54.4119
142	ID142.Rebound.2	0.69897	79.6952	95.0663		92.4902	75.6105		89.6615	73.4263		47.751	86.9884		87.3021	86.47		81.5357	62.6247
142	ID142.Rebound.2	0.39794	99.43	89.5822		96.7145	73.055		94.4719	70.2258		69.1164	89.908		90.4494	100		87.9234	64.2751
142	ID142.Rebound.2	0.09691	95.3415	79.8524		84.4762	96.9404		94.7047	68.6352		64.5598	81.0142		86.8318	76.2683		96.7382	57.4796
142	ID142.Rebound.2	-0.20412	93.1793	102.713		100	69.0568		84.4243	79.4199		67.1418	75.8163		89.7802	69.8108		100	71.3036
142	ID142.Rebound.2	-0.50515	98.7813	92.9041		89.6566	83.694		100	86.8877		65.5892	71.1415		92.8552	85.9093		84.0985	72.0025
142	ID142.Rebound.2	-1.80618	78.0441	69.3757		63.8416	69.9433		82.698	80.9329		60.6951	58.9062		59.2111	61.0742		61.1297	59.7706
142	ID142.Rebound.3	2	74.4051	87.1977		39.4234	37.3859		93.2414	99.6443		59.2581	79.0854		22.4039	21.8892		17.744	16.8308
142	ID142.Rebound.3	1.90309	70.374	100		46.1701	44.1903		105.158	87.0609		62.7758	82.4113		25.1105	24.5837		26.6368	24.2972
142	ID142.Rebound.3	1.77815	74.5896	89.8494		64.0173	57.4628		99.3775	100		69.8753	84.8417		28.0775	24.4868		32.1993	25.3059
142	ID142.Rebound.3	1.60206	77.5328	87.5765		60.567	66.0163		97.2432	76.8075		73.9047	95.5868		44.4384	51.7651		48.7496	40.4118
142	ID142.Rebound.3	1.30103	83.0209	92.5789		67.1024	80.5959		101.779	82.7123		56.188	92.6447		62.7006	66.818		69.8597	51.8174
142	ID142.Rebound.3	1	90.7819	89.694		82.0759	90.7352		90.3068	80.4446		61.0553	96.2904		66.818	80.0182		73.3811	63.4139
142	ID142.Rebound.3	0.69897	89.0238	89.4512		94.3296	100		90.04	74.3797		63.5433	100		84.7411	96.0036		88.0633	69.442
142	ID142.Rebound.3	0.39794	69.6746	85.8086		85.4205	98.4623		94.0418	81.4051		75.6316	99.4244		100	95.4587		99.3435	79.1107
142	ID142.Rebound.3	0.09691	80.4954	70.8111		76.0404	98.3662		88.4393	78.6038		66.8052	86.5046		97.2752	98.244		92.4202	78.0961
142	ID142.Rebound.3	-0.20412	80.7091	84.5265		78.7987	83.8924		79.1285	78.1236		65.9098	97.9533		96.7908	92.1284		100	83.1692
142	ID142.Rebound.3	-0.50515	83.0986	75.2793		72.3979	93.6761		87.2121	77.9458		68.9159	93.2843		87.8292	85.1045		83.6467	75.7684
142	ID142.Rebound.3	-1.80618	71.8796	80.8645		68.3325	70.6872		61.7875	73.2325		60.2111	93.3483		75.7796	77.0512		74.157	67.5321

## Sheet: Figure 7D
ATI week	Viral load (HIV RNA copies/mL plasma)	IIP ID142.QVOA.1	IIP ID.142.QVOA2	IIP ID.142.QVOA3	IIP ID142.Rebound.1	IIP ID.142.Rebound.2	IIP ID.142.Rebound.3
-2	<20	6.21	7.19	5.41	0	0	0
-1	<20
0	<20
1	<20
2	<20
3	<20
4	<20
5	<20
6	<20
7	<20
8	<20
9	<20
11	<20
13	<20
15	<20
17	<20
19	<20
21	<20
23	<20
25	<20
27
29	<20
31	<20
33	<20
34.1429		7.7	7.04	6.32	3.6	1.56	2.58
35	<20
38	<20
40	<20
43	<20
47	<20
51	<20
52	<20
55	<20
60	23
62	<20
65	<20
67	26
69	59
70	<20
71	<20
73	<20
77	<20
78.1429		6.3	6.52	6.38	0	0	0
80	<20
84	<20
89	<20
93	<20
98	<20
105	<20
111.143	30
111.857		4.17	6.4	8.77	0	0	0
115	<20
118	<20
123.286	<20
126	<20
133.857	467
134.857	332	6.82	7.4	6.93	5.07	2.33	3.23
135.857	158
136.857	119
137.857	375
138.857	878
139.857	2950	7.14	8.24	7.84	4.06	1.43	2.43
140.857	4420
142	57600
144.857	23
147.286	<20
145	23
147	<20

## Sheet: Figure 7E
Condition	PID	ATI week	Stimulation	Naive_memory	Polyfunctionality_individual	n	Total_cells	Percentage	Percentage_backgroundSubtracted
PIC	142	6	Env	CD4 Memory	IFN+	187	110016	0.169975	0.0782803
PIC	142	6	Env	CD4 Memory	TNFa+	117	110016	0.106348	0
PIC	142	6	Env	CD4 Memory	IL2+	9	110016	0.00818063	0
PIC	142	6	Env	CD4 Memory	CD107a+	18	110016	0.0163613	0.00122714
PIC	142	6	Env	CD4 Memory	IFN+TNFa+	30	110016	0.0272688	0.00679319
PIC	142	6	Env	CD4 Memory	IFN+IL2+	0	110016	0	0
PIC	142	6	Env	CD4 Memory	IFN+CD107a+	0	110016	0	0
PIC	142	6	Env	CD4 Memory	TNFa+IL2+	12	110016	0.0109075	0.00556605
PIC	142	6	Env	CD4 Memory	TNFa+CD107a+	1	110016	0.000908959	0.000908959
PIC	142	6	Env	CD4 Memory	IL2+CD107a+	0	110016	0	0
PIC	142	6	Env	CD4 Memory	IFN+TNFa+IL2+	13	110016	0.0118165	0.0020238
PIC	142	6	Env	CD4 Memory	IFN+TNFa+CD107a+	1	110016	0.000908959	1.87166e-05
PIC	142	6	Env	CD4 Memory	IFN+IL2+CD107a+	0	110016	0	0
PIC	142	6	Env	CD4 Memory	TNFa+IL2+CD107a+	0	110016	0	0
PIC	142	6	Env	CD4 Memory	IFN+TNFa+IL2+CD107a+	0	110016	0	0
PIC	142	6	Env	CD8 Memory	IFN+	79	123403	0.0640179	0.00839435
PIC	142	6	Env	CD8 Memory	TNFa+	70	123403	0.0567247	0.0174174
PIC	142	6	Env	CD8 Memory	IL2+	4	123403	0.00324141	0
PIC	142	6	Env	CD8 Memory	CD107a+	258	123403	0.209071	0.022176
PIC	142	6	Env	CD8 Memory	IFN+TNFa+	25	123403	0.0202588	0.0158089
PIC	142	6	Env	CD8 Memory	IFN+IL2+	1	123403	0.000810353	0
PIC	142	6	Env	CD8 Memory	IFN+CD107a+	4	123403	0.00324141	0
PIC	142	6	Env	CD8 Memory	TNFa+IL2+	5	123403	0.00405177	0.00256847
PIC	142	6	Env	CD8 Memory	TNFa+CD107a+	30	123403	0.0243106	0.00651106
PIC	142	6	Env	CD8 Memory	IL2+CD107a+	0	123403	0	0
PIC	142	6	Env	CD8 Memory	IFN+TNFa+IL2+	8	123403	0.00648282	0
PIC	142	6	Env	CD8 Memory	IFN+TNFa+CD107a+	7	123403	0.00567247	0
PIC	142	6	Env	CD8 Memory	IFN+IL2+CD107a+	1	123403	0.000810353	6.87059e-05
PIC	142	6	Env	CD8 Memory	TNFa+IL2+CD107a+	0	123403	0	0
PIC	142	6	Env	CD8 Memory	IFN+TNFa+IL2+CD107a+	1	123403	0.000810353	6.87059e-05
PIC	142	6	Gag	CD4 Memory	IFN+	147	108213	0.135843	0.0441483
PIC	142	6	Gag	CD4 Memory	TNFa+	187	108213	0.172807	0.0526247
PIC	142	6	Gag	CD4 Memory	IL2+	12	108213	0.0110892	0.00218682
PIC	142	6	Gag	CD4 Memory	CD107a+	19	108213	0.017558	0.00242385
PIC	142	6	Gag	CD4 Memory	IFN+TNFa+	93	108213	0.0859416	0.065466
PIC	142	6	Gag	CD4 Memory	IFN+IL2+	0	108213	0	0
PIC	142	6	Gag	CD4 Memory	IFN+CD107a+	0	108213	0	0
PIC	142	6	Gag	CD4 Memory	TNFa+IL2+	37	108213	0.0341918	0.0288504
PIC	142	6	Gag	CD4 Memory	TNFa+CD107a+	1	108213	0.000924103	0.000924103
PIC	142	6	Gag	CD4 Memory	IL2+CD107a+	0	108213	0	0
PIC	142	6	Gag	CD4 Memory	IFN+TNFa+IL2+	70	108213	0.0646872	0.0548946
PIC	142	6	Gag	CD4 Memory	IFN+TNFa+CD107a+	8	108213	0.00739283	0.00650259
PIC	142	6	Gag	CD4 Memory	IFN+IL2+CD107a+	0	108213	0	0
PIC	142	6	Gag	CD4 Memory	TNFa+IL2+CD107a+	0	108213	0	0
PIC	142	6	Gag	CD4 Memory	IFN+TNFa+IL2+CD107a+	1	108213	0.000924103	0.000924103
PIC	142	6	Gag	CD8 Memory	IFN+	125	125407	0.0996755	0.0440519
PIC	142	6	Gag	CD8 Memory	TNFa+	51	125407	0.0406676	0.00136028
PIC	142	6	Gag	CD8 Memory	IL2+	3	125407	0.00239221	0
PIC	142	6	Gag	CD8 Memory	CD107a+	266	125407	0.212109	0.0252143
PIC	142	6	Gag	CD8 Memory	IFN+TNFa+	18	125407	0.0143533	0.00990338
PIC	142	6	Gag	CD8 Memory	IFN+IL2+	0	125407	0	0
PIC	142	6	Gag	CD8 Memory	IFN+CD107a+	76	125407	0.0606027	0.0561528
PIC	142	6	Gag	CD8 Memory	TNFa+IL2+	6	125407	0.00478442	0.00330113
PIC	142	6	Gag	CD8 Memory	TNFa+CD107a+	28	125407	0.0223273	0.00452777
PIC	142	6	Gag	CD8 Memory	IL2+CD107a+	0	125407	0	0
PIC	142	6	Gag	CD8 Memory	IFN+TNFa+IL2+	6	125407	0.00478442	0
PIC	142	6	Gag	CD8 Memory	IFN+TNFa+CD107a+	67	125407	0.053426	0.0474929
PIC	142	6	Gag	CD8 Memory	IFN+IL2+CD107a+	0	125407	0	0
PIC	142	6	Gag	CD8 Memory	TNFa+IL2+CD107a+	0	125407	0	0
PIC	142	6	Gag	CD8 Memory	IFN+TNFa+IL2+CD107a+	2	125407	0.00159481	0.00085316
PIC	142	6	Nef	CD4 Memory	IFN+	273	109835	0.248555	0.15686
PIC	142	6	Nef	CD4 Memory	TNFa+	119	109835	0.108344	0
PIC	142	6	Nef	CD4 Memory	IL2+	11	109835	0.010015	0.0011126
PIC	142	6	Nef	CD4 Memory	CD107a+	23	109835	0.0209405	0.00580639
PIC	142	6	Nef	CD4 Memory	IFN+TNFa+	67	109835	0.0610006	0.040525
PIC	142	6	Nef	CD4 Memory	IFN+IL2+	0	109835	0	0
PIC	142	6	Nef	CD4 Memory	IFN+CD107a+	0	109835	0	0
PIC	142	6	Nef	CD4 Memory	TNFa+IL2+	7	109835	0.0063732	0.00103174
PIC	142	6	Nef	CD4 Memory	TNFa+CD107a+	1	109835	0.000910457	0.000910457
PIC	142	6	Nef	CD4 Memory	IL2+CD107a+	0	109835	0	0
PIC	142	6	Nef	CD4 Memory	IFN+TNFa+IL2+	28	109835	0.0254928	0.0157001
PIC	142	6	Nef	CD4 Memory	IFN+TNFa+CD107a+	3	109835	0.00273137	0.00184113
PIC	142	6	Nef	CD4 Memory	IFN+IL2+CD107a+	0	109835	0	0
PIC	142	6	Nef	CD4 Memory	TNFa+IL2+CD107a+	0	109835	0	0
PIC	142	6	Nef	CD4 Memory	IFN+TNFa+IL2+CD107a+	2	109835	0.00182091	0.00182091
PIC	142	6	Nef	CD8 Memory	IFN+	238	131319	0.181238	0.125615
PIC	142	6	Nef	CD8 Memory	TNFa+	72	131319	0.0548283	0.015521
PIC	142	6	Nef	CD8 Memory	IL2+	15	131319	0.0114226	0.00697268
PIC	142	6	Nef	CD8 Memory	CD107a+	1195	131319	0.909998	0.723103
PIC	142	6	Nef	CD8 Memory	IFN+TNFa+	58	131319	0.0441673	0.0397174
PIC	142	6	Nef	CD8 Memory	IFN+IL2+	1	131319	0.000761504	0
PIC	142	6	Nef	CD8 Memory	IFN+CD107a+	168	131319	0.127933	0.123483
PIC	142	6	Nef	CD8 Memory	TNFa+IL2+	8	131319	0.00609204	0.00460874
PIC	142	6	Nef	CD8 Memory	TNFa+CD107a+	100	131319	0.0761504	0.0583509
PIC	142	6	Nef	CD8 Memory	IL2+CD107a+	0	131319	0	0
PIC	142	6	Nef	CD8 Memory	IFN+TNFa+IL2+	9	131319	0.00685354	0
PIC	142	6	Nef	CD8 Memory	IFN+TNFa+CD107a+	146	131319	0.11118	0.105246
PIC	142	6	Nef	CD8 Memory	IFN+IL2+CD107a+	0	131319	0	0
PIC	142	6	Nef	CD8 Memory	TNFa+IL2+CD107a+	0	131319	0	0
PIC	142	6	Nef	CD8 Memory	IFN+TNFa+IL2+CD107a+	1	131319	0.000761504	1.98572e-05
PIC	142	6	Neg	CD4 Memory	IFN+	103	112329	0.0916949	0
PIC	142	6	Neg	CD4 Memory	TNFa+	135	112329	0.120183	0
PIC	142	6	Neg	CD4 Memory	IL2+	10	112329	0.00890242	0
PIC	142	6	Neg	CD4 Memory	CD107a+	17	112329	0.0151341	0
PIC	142	6	Neg	CD4 Memory	IFN+TNFa+	23	112329	0.0204756	0
PIC	142	6	Neg	CD4 Memory	IFN+IL2+	1	112329	0.000890242	0
PIC	142	6	Neg	CD4 Memory	IFN+CD107a+	0	112329	0	0
PIC	142	6	Neg	CD4 Memory	TNFa+IL2+	6	112329	0.00534145	0
PIC	142	6	Neg	CD4 Memory	TNFa+CD107a+	0	112329	0	0
PIC	142	6	Neg	CD4 Memory	IL2+CD107a+	0	112329	0	0
PIC	142	6	Neg	CD4 Memory	IFN+TNFa+IL2+	11	112329	0.00979266	0
PIC	142	6	Neg	CD4 Memory	IFN+TNFa+CD107a+	1	112329	0.000890242	0
PIC	142	6	Neg	CD4 Memory	IFN+IL2+CD107a+	0	112329	0	0
PIC	142	6	Neg	CD4 Memory	TNFa+IL2+CD107a+	0	112329	0	0
PIC	142	6	Neg	CD4 Memory	IFN+TNFa+IL2+CD107a+	0	112329	0	0
PIC	142	6	Neg	CD8 Memory	IFN+	75	134835	0.0556235	0
PIC	142	6	Neg	CD8 Memory	TNFa+	53	134835	0.0393073	0
PIC	142	6	Neg	CD8 Memory	IL2+	6	134835	0.00444988	0
PIC	142	6	Neg	CD8 Memory	CD107a+	252	134835	0.186895	0
PIC	142	6	Neg	CD8 Memory	IFN+TNFa+	6	134835	0.00444988	0
PIC	142	6	Neg	CD8 Memory	IFN+IL2+	4	134835	0.00296659	0
PIC	142	6	Neg	CD8 Memory	IFN+CD107a+	6	134835	0.00444988	0
PIC	142	6	Neg	CD8 Memory	TNFa+IL2+	2	134835	0.00148329	0
PIC	142	6	Neg	CD8 Memory	TNFa+CD107a+	24	134835	0.0177995	0
PIC	142	6	Neg	CD8 Memory	IL2+CD107a+	1	134835	0.000741647	0
PIC	142	6	Neg	CD8 Memory	IFN+TNFa+IL2+	12	134835	0.00889977	0
PIC	142	6	Neg	CD8 Memory	IFN+TNFa+CD107a+	8	134835	0.00593318	0
PIC	142	6	Neg	CD8 Memory	IFN+IL2+CD107a+	1	134835	0.000741647	0
PIC	142	6	Neg	CD8 Memory	TNFa+IL2+CD107a+	0	134835	0	0
PIC	142	6	Neg	CD8 Memory	IFN+TNFa+IL2+CD107a+	1	134835	0.000741647	0
PIC	142	6	Pol	CD4 Memory	IFN+	123	95266	0.129112	0.0374172
PIC	142	6	Pol	CD4 Memory	TNFa+	125	95266	0.131212	0.0110289
PIC	142	6	Pol	CD4 Memory	IL2+	10	95266	0.0104969	0.0015945
PIC	142	6	Pol	CD4 Memory	CD107a+	25	95266	0.0262423	0.0111082
PIC	142	6	Pol	CD4 Memory	IFN+TNFa+	38	95266	0.0398883	0.0194127
PIC	142	6	Pol	CD4 Memory	IFN+IL2+	0	95266	0	0
PIC	142	6	Pol	CD4 Memory	IFN+CD107a+	0	95266	0	0
PIC	142	6	Pol	CD4 Memory	TNFa+IL2+	34	95266	0.0356895	0.0303481
PIC	142	6	Pol	CD4 Memory	TNFa+CD107a+	2	95266	0.00209938	0.00209938
PIC	142	6	Pol	CD4 Memory	IL2+CD107a+	0	95266	0	0
PIC	142	6	Pol	CD4 Memory	IFN+TNFa+IL2+	34	95266	0.0356895	0.0258969
PIC	142	6	Pol	CD4 Memory	IFN+TNFa+CD107a+	2	95266	0.00209938	0.00120914
PIC	142	6	Pol	CD4 Memory	IFN+IL2+CD107a+	0	95266	0	0
PIC	142	6	Pol	CD4 Memory	TNFa+IL2+CD107a+	1	95266	0.00104969	0.00104969
PIC	142	6	Pol	CD4 Memory	IFN+TNFa+IL2+CD107a+	1	95266	0.00104969	0.00104969
PIC	142	6	Pol	CD8 Memory	IFN+	99	110780	0.0893663	0.0337428
PIC	142	6	Pol	CD8 Memory	TNFa+	36	110780	0.0324968	0
PIC	142	6	Pol	CD8 Memory	IL2+	3	110780	0.00270807	0
PIC	142	6	Pol	CD8 Memory	CD107a+	351	110780	0.316844	0.129949
PIC	142	6	Pol	CD8 Memory	IFN+TNFa+	10	110780	0.0090269	0.00457702
PIC	142	6	Pol	CD8 Memory	IFN+IL2+	1	110780	0.00090269	0
PIC	142	6	Pol	CD8 Memory	IFN+CD107a+	529	110780	0.477523	0.473073
PIC	142	6	Pol	CD8 Memory	TNFa+IL2+	4	110780	0.00361076	0.00212747
PIC	142	6	Pol	CD8 Memory	TNFa+CD107a+	32	110780	0.0288861	0.0110865
PIC	142	6	Pol	CD8 Memory	IL2+CD107a+	0	110780	0	0
PIC	142	6	Pol	CD8 Memory	IFN+TNFa+IL2+	12	110780	0.0108323	0.00193251
PIC	142	6	Pol	CD8 Memory	IFN+TNFa+CD107a+	377	110780	0.340314	0.334381
PIC	142	6	Pol	CD8 Memory	IFN+IL2+CD107a+	0	110780	0	0
PIC	142	6	Pol	CD8 Memory	TNFa+IL2+CD107a+	0	110780	0	0
PIC	142	6	Pol	CD8 Memory	IFN+TNFa+IL2+CD107a+	0	110780	0	0
PIC	142	13	Env	CD4 Memory	IFN+	120	91447	0.131224	0.0158711
PIC	142	13	Env	CD4 Memory	TNFa+	92	91447	0.100605	0.00324301
PIC	142	13	Env	CD4 Memory	IL2+	8	91447	0.00874824	0
PIC	142	13	Env	CD4 Memory	CD107a+	39	91447	0.0426477	0.0214821
PIC	142	13	Env	CD4 Memory	IFN+TNFa+	22	91447	0.0240577	0.00924174
PIC	142	13	Env	CD4 Memory	IFN+IL2+	1	91447	0.00109353	0.00109353
PIC	142	13	Env	CD4 Memory	IFN+CD107a+	1	91447	0.00109353	0.00109353
PIC	142	13	Env	CD4 Memory	TNFa+IL2+	8	91447	0.00874824	0.00239856
PIC	142	13	Env	CD4 Memory	TNFa+CD107a+	0	91447	0	0
PIC	142	13	Env	CD4 Memory	IL2+CD107a+	0	91447	0	0
PIC	142	13	Env	CD4 Memory	IFN+TNFa+IL2+	17	91447	0.01859	0.0154152
PIC	142	13	Env	CD4 Memory	IFN+TNFa+CD107a+	0	91447	0	0
PIC	142	13	Env	CD4 Memory	IFN+IL2+CD107a+	0	91447	0	0
PIC	142	13	Env	CD4 Memory	TNFa+IL2+CD107a+	0	91447	0	0
PIC	142	13	Env	CD4 Memory	IFN+TNFa+IL2+CD107a+	1	91447	0.00109353	0.00109353
PIC	142	13	Env	CD8 Memory	IFN+	69	105072	0.0656693	0.00211069
PIC	142	13	Env	CD8 Memory	TNFa+	51	105072	0.0485381	0.00914974
PIC	142	13	Env	CD8 Memory	IL2+	6	105072	0.00571037	0
PIC	142	13	Env	CD8 Memory	CD107a+	248	105072	0.236029	0.0229732
PIC	142	13	Env	CD8 Memory	IFN+TNFa+	16	105072	0.0152277	0.00717093
PIC	142	13	Env	CD8 Memory	IFN+IL2+	2	105072	0.00190346	0.000113075
PIC	142	13	Env	CD8 Memory	IFN+CD107a+	2	105072	0.00190346	0
PIC	142	13	Env	CD8 Memory	TNFa+IL2+	5	105072	0.00475864	0.00386345
PIC	142	13	Env	CD8 Memory	TNFa+CD107a+	24	105072	0.0228415	0
PIC	142	13	Env	CD8 Memory	IL2+CD107a+	0	105072	0	0
PIC	142	13	Env	CD8 Memory	IFN+TNFa+IL2+	8	105072	0.00761383	0.00492825
PIC	142	13	Env	CD8 Memory	IFN+TNFa+CD107a+	7	105072	0.0066621	0
PIC	142	13	Env	CD8 Memory	IFN+IL2+CD107a+	0	105072	0	0
PIC	142	13	Env	CD8 Memory	TNFa+IL2+CD107a+	1	105072	0.000951728	0.000951728
PIC	142	13	Env	CD8 Memory	IFN+TNFa+IL2+CD107a+	0	105072	0	0
PIC	142	13	Gag	CD4 Memory	IFN+	135	94478	0.14289	0.0275379
PIC	142	13	Gag	CD4 Memory	TNFa+	137	94478	0.145007	0.0476456
PIC	142	13	Gag	CD4 Memory	IL2+	11	94478	0.0116429	1.84822e-06
PIC	142	13	Gag	CD4 Memory	CD107a+	29	94478	0.030695	0.00952939
PIC	142	13	Gag	CD4 Memory	IFN+TNFa+	50	94478	0.0529224	0.0381065
PIC	142	13	Gag	CD4 Memory	IFN+IL2+	0	94478	0	0
PIC	142	13	Gag	CD4 Memory	IFN+CD107a+	1	94478	0.00105845	0.00105845
PIC	142	13	Gag	CD4 Memory	TNFa+IL2+	28	94478	0.0296365	0.0232869
PIC	142	13	Gag	CD4 Memory	TNFa+CD107a+	0	94478	0	0
PIC	142	13	Gag	CD4 Memory	IL2+CD107a+	0	94478	0	0
PIC	142	13	Gag	CD4 Memory	IFN+TNFa+IL2+	43	94478	0.0455132	0.0423384
PIC	142	13	Gag	CD4 Memory	IFN+TNFa+CD107a+	6	94478	0.00635068	0.00635068
PIC	142	13	Gag	CD4 Memory	IFN+IL2+CD107a+	0	94478	0	0
PIC	142	13	Gag	CD4 Memory	TNFa+IL2+CD107a+	0	94478	0	0
PIC	142	13	Gag	CD4 Memory	IFN+TNFa+IL2+CD107a+	0	94478	0	0
PIC	142	13	Gag	CD8 Memory	IFN+	98	112258	0.0872989	0.0237403
PIC	142	13	Gag	CD8 Memory	TNFa+	38	112258	0.0338506	0
PIC	142	13	Gag	CD8 Memory	IL2+	7	112258	0.00623564	0
PIC	142	13	Gag	CD8 Memory	CD107a+	298	112258	0.26546	0.0524045
PIC	142	13	Gag	CD8 Memory	IFN+TNFa+	13	112258	0.0115805	0.00352375
PIC	142	13	Gag	CD8 Memory	IFN+IL2+	1	112258	0.000890805	0
PIC	142	13	Gag	CD8 Memory	IFN+CD107a+	57	112258	0.0507759	0.0480903
PIC	142	13	Gag	CD8 Memory	TNFa+IL2+	2	112258	0.00178161	0.000886419
PIC	142	13	Gag	CD8 Memory	TNFa+CD107a+	32	112258	0.0285058	0.0052308
PIC	142	13	Gag	CD8 Memory	IL2+CD107a+	0	112258	0	0
PIC	142	13	Gag	CD8 Memory	IFN+TNFa+IL2+	8	112258	0.00712644	0.00444087
PIC	142	13	Gag	CD8 Memory	IFN+TNFa+CD107a+	77	112258	0.068592	0.0605353
PIC	142	13	Gag	CD8 Memory	IFN+IL2+CD107a+	0	112258	0	0
PIC	142	13	Gag	CD8 Memory	TNFa+IL2+CD107a+	0	112258	0	0
PIC	142	13	Gag	CD8 Memory	IFN+TNFa+IL2+CD107a+	2	112258	0.00178161	0
PIC	142	13	Nef	CD4 Memory	IFN+	116	97452	0.119033	0.0036805
PIC	142	13	Nef	CD4 Memory	TNFa+	100	97452	0.102615	0.00525291
PIC	142	13	Nef	CD4 Memory	IL2+	14	97452	0.014366	0.00272497
PIC	142	13	Nef	CD4 Memory	CD107a+	53	97452	0.0543857	0.0332202
PIC	142	13	Nef	CD4 Memory	IFN+TNFa+	58	97452	0.0595165	0.0447006
PIC	142	13	Nef	CD4 Memory	IFN+IL2+	1	97452	0.00102615	0.00102615
PIC	142	13	Nef	CD4 Memory	IFN+CD107a+	0	97452	0	0
PIC	142	13	Nef	CD4 Memory	TNFa+IL2+	13	97452	0.0133399	0.00699022
PIC	142	13	Nef	CD4 Memory	TNFa+CD107a+	0	97452	0	0
PIC	142	13	Nef	CD4 Memory	IL2+CD107a+	0	97452	0	0
PIC	142	13	Nef	CD4 Memory	IFN+TNFa+IL2+	24	97452	0.0246275	0.0214527
PIC	142	13	Nef	CD4 Memory	IFN+TNFa+CD107a+	2	97452	0.00205229	0.00205229
PIC	142	13	Nef	CD4 Memory	IFN+IL2+CD107a+	0	97452	0	0
PIC	142	13	Nef	CD4 Memory	TNFa+IL2+CD107a+	0	97452	0	0
PIC	142	13	Nef	CD4 Memory	IFN+TNFa+IL2+CD107a+	0	97452	0	0
PIC	142	13	Nef	CD8 Memory	IFN+	166	113304	0.146509	0.0829499
PIC	142	13	Nef	CD8 Memory	TNFa+	71	113304	0.0626633	0.0232749
PIC	142	13	Nef	CD8 Memory	IL2+	17	113304	0.0150039	0.00873755
PIC	142	13	Nef	CD8 Memory	CD107a+	1125	113304	0.992904	0.779849
PIC	142	13	Nef	CD8 Memory	IFN+TNFa+	38	113304	0.0335381	0.0254814
PIC	142	13	Nef	CD8 Memory	IFN+IL2+	3	113304	0.00264774	0.000857362
PIC	142	13	Nef	CD8 Memory	IFN+CD107a+	176	113304	0.155334	0.152649
PIC	142	13	Nef	CD8 Memory	TNFa+IL2+	4	113304	0.00353033	0.00263513
PIC	142	13	Nef	CD8 Memory	TNFa+CD107a+	108	113304	0.0953188	0.0720438
PIC	142	13	Nef	CD8 Memory	IL2+CD107a+	0	113304	0	0
PIC	142	13	Nef	CD8 Memory	IFN+TNFa+IL2+	9	113304	0.00794323	0.00525766
PIC	142	13	Nef	CD8 Memory	IFN+TNFa+CD107a+	144	113304	0.127092	0.119035
PIC	142	13	Nef	CD8 Memory	IFN+IL2+CD107a+	2	113304	0.00176516	0.00176516
PIC	142	13	Nef	CD8 Memory	TNFa+IL2+CD107a+	0	113304	0	0
PIC	142	13	Nef	CD8 Memory	IFN+TNFa+IL2+CD107a+	0	113304	0	0
PIC	142	13	Neg	CD4 Memory	IFN+	109	94493	0.115352	0
PIC	142	13	Neg	CD4 Memory	TNFa+	92	94493	0.0973617	0
PIC	142	13	Neg	CD4 Memory	IL2+	11	94493	0.0116411	0
PIC	142	13	Neg	CD4 Memory	CD107a+	20	94493	0.0211656	0
PIC	142	13	Neg	CD4 Memory	IFN+TNFa+	14	94493	0.0148159	0
PIC	142	13	Neg	CD4 Memory	IFN+IL2+	0	94493	0	0
PIC	142	13	Neg	CD4 Memory	IFN+CD107a+	0	94493	0	0
PIC	142	13	Neg	CD4 Memory	TNFa+IL2+	6	94493	0.00634968	0
PIC	142	13	Neg	CD4 Memory	TNFa+CD107a+	0	94493	0	0
PIC	142	13	Neg	CD4 Memory	IL2+CD107a+	0	94493	0	0
PIC	142	13	Neg	CD4 Memory	IFN+TNFa+IL2+	3	94493	0.00317484	0
PIC	142	13	Neg	CD4 Memory	IFN+TNFa+CD107a+	0	94493	0	0
PIC	142	13	Neg	CD4 Memory	IFN+IL2+CD107a+	0	94493	0	0
PIC	142	13	Neg	CD4 Memory	TNFa+IL2+CD107a+	0	94493	0	0
PIC	142	13	Neg	CD4 Memory	IFN+TNFa+IL2+CD107a+	0	94493	0	0
PIC	142	13	Neg	CD8 Memory	IFN+	71	111708	0.0635586	0
PIC	142	13	Neg	CD8 Memory	TNFa+	44	111708	0.0393884	0
PIC	142	13	Neg	CD8 Memory	IL2+	7	111708	0.00626634	0
PIC	142	13	Neg	CD8 Memory	CD107a+	238	111708	0.213055	0
PIC	142	13	Neg	CD8 Memory	IFN+TNFa+	9	111708	0.00805672	0
PIC	142	13	Neg	CD8 Memory	IFN+IL2+	2	111708	0.00179038	0
PIC	142	13	Neg	CD8 Memory	IFN+CD107a+	3	111708	0.00268557	0
PIC	142	13	Neg	CD8 Memory	TNFa+IL2+	1	111708	0.000895191	0
PIC	142	13	Neg	CD8 Memory	TNFa+CD107a+	26	111708	0.023275	0
PIC	142	13	Neg	CD8 Memory	IL2+CD107a+	0	111708	0	0
PIC	142	13	Neg	CD8 Memory	IFN+TNFa+IL2+	3	111708	0.00268557	0
PIC	142	13	Neg	CD8 Memory	IFN+TNFa+CD107a+	9	111708	0.00805672	0
PIC	142	13	Neg	CD8 Memory	IFN+IL2+CD107a+	0	111708	0	0
PIC	142	13	Neg	CD8 Memory	TNFa+IL2+CD107a+	0	111708	0	0
PIC	142	13	Neg	CD8 Memory	IFN+TNFa+IL2+CD107a+	2	111708	0.00179038	0
PIC	142	13	Pol	CD4 Memory	IFN+	75	70239	0.106778	0
PIC	142	13	Pol	CD4 Memory	TNFa+	90	70239	0.128134	0.0307722
PIC	142	13	Pol	CD4 Memory	IL2+	8	70239	0.0113897	0
PIC	142	13	Pol	CD4 Memory	CD107a+	17	70239	0.0242031	0.00303749
PIC	142	13	Pol	CD4 Memory	IFN+TNFa+	23	70239	0.0327453	0.0179294
PIC	142	13	Pol	CD4 Memory	IFN+IL2+	1	70239	0.00142371	0.00142371
PIC	142	13	Pol	CD4 Memory	IFN+CD107a+	0	70239	0	0
PIC	142	13	Pol	CD4 Memory	TNFa+IL2+	24	70239	0.0341691	0.0278194
PIC	142	13	Pol	CD4 Memory	TNFa+CD107a+	5	70239	0.00711855	0.00711855
PIC	142	13	Pol	CD4 Memory	IL2+CD107a+	0	70239	0	0
PIC	142	13	Pol	CD4 Memory	IFN+TNFa+IL2+	25	70239	0.0355928	0.0324179
PIC	142	13	Pol	CD4 Memory	IFN+TNFa+CD107a+	1	70239	0.00142371	0.00142371
PIC	142	13	Pol	CD4 Memory	IFN+IL2+CD107a+	0	70239	0	0
PIC	142	13	Pol	CD4 Memory	TNFa+IL2+CD107a+	0	70239	0	0
PIC	142	13	Pol	CD4 Memory	IFN+TNFa+IL2+CD107a+	1	70239	0.00142371	0.00142371
PIC	142	13	Pol	CD8 Memory	IFN+	64	82672	0.0774144	0.0138558
PIC	142	13	Pol	CD8 Memory	TNFa+	32	82672	0.0387072	0
PIC	142	13	Pol	CD8 Memory	IL2+	14	82672	0.0169344	0.0106681
PIC	142	13	Pol	CD8 Memory	CD107a+	299	82672	0.36167	0.148615
PIC	142	13	Pol	CD8 Memory	IFN+TNFa+	15	82672	0.018144	0.0100873
PIC	142	13	Pol	CD8 Memory	IFN+IL2+	2	82672	0.0024192	0.000628817
PIC	142	13	Pol	CD8 Memory	IFN+CD107a+	304	82672	0.367718	0.365033
PIC	142	13	Pol	CD8 Memory	TNFa+IL2+	2	82672	0.0024192	0.00152401
PIC	142	13	Pol	CD8 Memory	TNFa+CD107a+	23	82672	0.0278208	0.00454582
PIC	142	13	Pol	CD8 Memory	IL2+CD107a+	0	82672	0	0
PIC	142	13	Pol	CD8 Memory	IFN+TNFa+IL2+	3	82672	0.0036288	0.000943225
PIC	142	13	Pol	CD8 Memory	IFN+TNFa+CD107a+	245	82672	0.296352	0.288295
PIC	142	13	Pol	CD8 Memory	IFN+IL2+CD107a+	0	82672	0	0
PIC	142	13	Pol	CD8 Memory	TNFa+IL2+CD107a+	0	82672	0	0
PIC	142	13	Pol	CD8 Memory	IFN+TNFa+IL2+CD107a+	0	82672	0	0
PIC	142	25	Env	CD4 Memory	IFN+	116	91623	0.126606	0.0451749
PIC	142	25	Env	CD4 Memory	TNFa+	100	91623	0.109143	0.000241432
PIC	142	25	Env	CD4 Memory	IL2+	5	91623	0.00545715	0
PIC	142	25	Env	CD4 Memory	CD107a+	18	91623	0.0196457	0
PIC	142	25	Env	CD4 Memory	IFN+TNFa+	17	91623	0.0185543	0.00678116
PIC	142	25	Env	CD4 Memory	IFN+IL2+	0	91623	0	0
PIC	142	25	Env	CD4 Memory	IFN+CD107a+	1	91623	0.00109143	0.00109143
PIC	142	25	Env	CD4 Memory	TNFa+IL2+	10	91623	0.0109143	0.00600882
PIC	142	25	Env	CD4 Memory	TNFa+CD107a+	1	91623	0.00109143	0.00109143
PIC	142	25	Env	CD4 Memory	IL2+CD107a+	0	91623	0	0
PIC	142	25	Env	CD4 Memory	IFN+TNFa+IL2+	15	91623	0.0163714	0.0104849
PIC	142	25	Env	CD4 Memory	IFN+TNFa+CD107a+	0	91623	0	0
PIC	142	25	Env	CD4 Memory	IFN+IL2+CD107a+	0	91623	0	0
PIC	142	25	Env	CD4 Memory	TNFa+IL2+CD107a+	0	91623	0	0
PIC	142	25	Env	CD4 Memory	IFN+TNFa+IL2+CD107a+	0	91623	0	0
PIC	142	25	Env	CD8 Memory	IFN+	81	114187	0.0709363	0.0151506
PIC	142	25	Env	CD8 Memory	TNFa+	52	114187	0.0455393	0.0149718
PIC	142	25	Env	CD8 Memory	IL2+	5	114187	0.00437878	0.00132203
PIC	142	25	Env	CD8 Memory	CD107a+	215	114187	0.188288	0.00870366
PIC	142	25	Env	CD8 Memory	IFN+TNFa+	7	114187	0.0061303	0
PIC	142	25	Env	CD8 Memory	IFN+IL2+	4	114187	0.00350303	0.00197465
PIC	142	25	Env	CD8 Memory	IFN+CD107a+	3	114187	0.00262727	0.000334708
PIC	142	25	Env	CD8 Memory	TNFa+IL2+	1	114187	0.000875756	0.000111569
PIC	142	25	Env	CD8 Memory	TNFa+CD107a+	29	114187	0.0253969	0.00552807
PIC	142	25	Env	CD8 Memory	IL2+CD107a+	0	114187	0	0
PIC	142	25	Env	CD8 Memory	IFN+TNFa+IL2+	8	114187	0.00700605	0.0039493
PIC	142	25	Env	CD8 Memory	IFN+TNFa+CD107a+	4	114187	0.00350303	0
PIC	142	25	Env	CD8 Memory	IFN+IL2+CD107a+	0	114187	0	0
PIC	142	25	Env	CD8 Memory	TNFa+IL2+CD107a+	0	114187	0	0
PIC	142	25	Env	CD8 Memory	IFN+TNFa+IL2+CD107a+	3	114187	0.00262727	0.00186308
PIC	142	25	Gag	CD4 Memory	IFN+	125	85905	0.14551	0.0640787
PIC	142	25	Gag	CD4 Memory	TNFa+	141	85905	0.164135	0.0552333
PIC	142	25	Gag	CD4 Memory	IL2+	17	85905	0.0197893	0.00997836
PIC	142	25	Gag	CD4 Memory	CD107a+	17	85905	0.0197893	0
PIC	142	25	Gag	CD4 Memory	IFN+TNFa+	44	85905	0.0512194	0.0394462
PIC	142	25	Gag	CD4 Memory	IFN+IL2+	2	85905	0.00232815	0.00232815
PIC	142	25	Gag	CD4 Memory	IFN+CD107a+	3	85905	0.00349223	0.00349223
PIC	142	25	Gag	CD4 Memory	TNFa+IL2+	27	85905	0.0314301	0.0265246
PIC	142	25	Gag	CD4 Memory	TNFa+CD107a+	1	85905	0.00116408	0.00116408
PIC	142	25	Gag	CD4 Memory	IL2+CD107a+	0	85905	0	0
PIC	142	25	Gag	CD4 Memory	IFN+TNFa+IL2+	65	85905	0.075665	0.0697784
PIC	142	25	Gag	CD4 Memory	IFN+TNFa+CD107a+	4	85905	0.00465631	0.00465631
PIC	142	25	Gag	CD4 Memory	IFN+IL2+CD107a+	0	85905	0	0
PIC	142	25	Gag	CD4 Memory	TNFa+IL2+CD107a+	1	85905	0.00116408	0.00116408
PIC	142	25	Gag	CD4 Memory	IFN+TNFa+IL2+CD107a+	1	85905	0.00116408	0.00116408
PIC	142	25	Gag	CD8 Memory	IFN+	111	108252	0.102539	0.0467529
PIC	142	25	Gag	CD8 Memory	TNFa+	42	108252	0.0387984	0.00823087
PIC	142	25	Gag	CD8 Memory	IL2+	15	108252	0.0138566	0.0107998
PIC	142	25	Gag	CD8 Memory	CD107a+	223	108252	0.206001	0.0264168
PIC	142	25	Gag	CD8 Memory	IFN+TNFa+	13	108252	0.012009	0.00360296
PIC	142	25	Gag	CD8 Memory	IFN+IL2+	1	108252	0.00092377	0
PIC	142	25	Gag	CD8 Memory	IFN+CD107a+	70	108252	0.0646639	0.0623714
PIC	142	25	Gag	CD8 Memory	TNFa+IL2+	6	108252	0.00554262	0.00477844
PIC	142	25	Gag	CD8 Memory	TNFa+CD107a+	21	108252	0.0193992	0
PIC	142	25	Gag	CD8 Memory	IL2+CD107a+	0	108252	0	0
PIC	142	25	Gag	CD8 Memory	IFN+TNFa+IL2+	14	108252	0.0129328	0.00987604
PIC	142	25	Gag	CD8 Memory	IFN+TNFa+CD107a+	91	108252	0.0840631	0.0764212
PIC	142	25	Gag	CD8 Memory	IFN+IL2+CD107a+	1	108252	0.00092377	0.00092377
PIC	142	25	Gag	CD8 Memory	TNFa+IL2+CD107a+	0	108252	0	0
PIC	142	25	Gag	CD8 Memory	IFN+TNFa+IL2+CD107a+	1	108252	0.00092377	0.000159583
PIC	142	25	Nef	CD4 Memory	IFN+	150	104975	0.142891	0.0614603
PIC	142	25	Nef	CD4 Memory	TNFa+	125	104975	0.119076	0.0101745
PIC	142	25	Nef	CD4 Memory	IL2+	33	104975	0.0314361	0.0216251
PIC	142	25	Nef	CD4 Memory	CD107a+	47	104975	0.0447726	0.0153397
PIC	142	25	Nef	CD4 Memory	IFN+TNFa+	50	104975	0.0476304	0.0358573
PIC	142	25	Nef	CD4 Memory	IFN+IL2+	1	104975	0.000952608	0.000952608
PIC	142	25	Nef	CD4 Memory	IFN+CD107a+	0	104975	0	0
PIC	142	25	Nef	CD4 Memory	TNFa+IL2+	11	104975	0.0104787	0.00557321
PIC	142	25	Nef	CD4 Memory	TNFa+CD107a+	1	104975	0.000952608	0.000952608
PIC	142	25	Nef	CD4 Memory	IL2+CD107a+	0	104975	0	0
PIC	142	25	Nef	CD4 Memory	IFN+TNFa+IL2+	23	104975	0.02191	0.0160234
PIC	142	25	Nef	CD4 Memory	IFN+TNFa+CD107a+	4	104975	0.00381043	0.00381043
PIC	142	25	Nef	CD4 Memory	IFN+IL2+CD107a+	0	104975	0	0
PIC	142	25	Nef	CD4 Memory	TNFa+IL2+CD107a+	0	104975	0	0
PIC	142	25	Nef	CD4 Memory	IFN+TNFa+IL2+CD107a+	1	104975	0.000952608	0.000952608
PIC	142	25	Nef	CD8 Memory	IFN+	202	130736	0.15451	0.0987242
PIC	142	25	Nef	CD8 Memory	TNFa+	83	130736	0.0634867	0.0329192
PIC	142	25	Nef	CD8 Memory	IL2+	21	130736	0.0160629	0.0130062
PIC	142	25	Nef	CD8 Memory	CD107a+	1342	130736	1.0265	0.846912
PIC	142	25	Nef	CD8 Memory	IFN+TNFa+	50	130736	0.038245	0.029839
PIC	142	25	Nef	CD8 Memory	IFN+IL2+	10	130736	0.007649	0.00612063
PIC	142	25	Nef	CD8 Memory	IFN+CD107a+	165	130736	0.126209	0.123916
PIC	142	25	Nef	CD8 Memory	TNFa+IL2+	2	130736	0.0015298	0.000765613
PIC	142	25	Nef	CD8 Memory	TNFa+CD107a+	146	130736	0.111675	0.0918066
PIC	142	25	Nef	CD8 Memory	IL2+CD107a+	0	130736	0	0
PIC	142	25	Nef	CD8 Memory	IFN+TNFa+IL2+	10	130736	0.007649	0.00459225
PIC	142	25	Nef	CD8 Memory	IFN+TNFa+CD107a+	194	130736	0.148391	0.140749
PIC	142	25	Nef	CD8 Memory	IFN+IL2+CD107a+	2	130736	0.0015298	0.0015298
PIC	142	25	Nef	CD8 Memory	TNFa+IL2+CD107a+	0	130736	0	0
PIC	142	25	Nef	CD8 Memory	IFN+TNFa+IL2+CD107a+	0	130736	0	0
PIC	142	25	Neg	CD4 Memory	IFN+	83	101927	0.0814308	0
PIC	142	25	Neg	CD4 Memory	TNFa+	111	101927	0.108901	0
PIC	142	25	Neg	CD4 Memory	IL2+	10	101927	0.00981094	0
PIC	142	25	Neg	CD4 Memory	CD107a+	30	101927	0.0294328	0
PIC	142	25	Neg	CD4 Memory	IFN+TNFa+	12	101927	0.0117731	0
PIC	142	25	Neg	CD4 Memory	IFN+IL2+	0	101927	0	0
PIC	142	25	Neg	CD4 Memory	IFN+CD107a+	0	101927	0	0
PIC	142	25	Neg	CD4 Memory	TNFa+IL2+	5	101927	0.00490547	0
PIC	142	25	Neg	CD4 Memory	TNFa+CD107a+	0	101927	0	0
PIC	142	25	Neg	CD4 Memory	IL2+CD107a+	0	101927	0	0
PIC	142	25	Neg	CD4 Memory	IFN+TNFa+IL2+	6	101927	0.00588657	0
PIC	142	25	Neg	CD4 Memory	IFN+TNFa+CD107a+	0	101927	0	0
PIC	142	25	Neg	CD4 Memory	IFN+IL2+CD107a+	0	101927	0	0
PIC	142	25	Neg	CD4 Memory	TNFa+IL2+CD107a+	0	101927	0	0
PIC	142	25	Neg	CD4 Memory	IFN+TNFa+IL2+CD107a+	0	101927	0	0
PIC	142	25	Neg	CD8 Memory	IFN+	73	130858	0.0557857	0
PIC	142	25	Neg	CD8 Memory	TNFa+	40	130858	0.0305675	0
PIC	142	25	Neg	CD8 Memory	IL2+	4	130858	0.00305675	0
PIC	142	25	Neg	CD8 Memory	CD107a+	235	130858	0.179584	0
PIC	142	25	Neg	CD8 Memory	IFN+TNFa+	11	130858	0.00840606	0
PIC	142	25	Neg	CD8 Memory	IFN+IL2+	2	130858	0.00152837	0
PIC	142	25	Neg	CD8 Memory	IFN+CD107a+	3	130858	0.00229256	0
PIC	142	25	Neg	CD8 Memory	TNFa+IL2+	1	130858	0.000764187	0
PIC	142	25	Neg	CD8 Memory	TNFa+CD107a+	26	130858	0.0198689	0
PIC	142	25	Neg	CD8 Memory	IL2+CD107a+	0	130858	0	0
PIC	142	25	Neg	CD8 Memory	IFN+TNFa+IL2+	4	130858	0.00305675	0
PIC	142	25	Neg	CD8 Memory	IFN+TNFa+CD107a+	10	130858	0.00764187	0
PIC	142	25	Neg	CD8 Memory	IFN+IL2+CD107a+	0	130858	0	0
PIC	142	25	Neg	CD8 Memory	TNFa+IL2+CD107a+	0	130858	0	0
PIC	142	25	Neg	CD8 Memory	IFN+TNFa+IL2+CD107a+	1	130858	0.000764187	0
PIC	142	25	Pol	CD4 Memory	IFN+	129	94121	0.137058	0.0556268
PIC	142	25	Pol	CD4 Memory	TNFa+	132	94121	0.140245	0.0313435
PIC	142	25	Pol	CD4 Memory	IL2+	12	94121	0.0127495	0.0029386
PIC	142	25	Pol	CD4 Memory	CD107a+	18	94121	0.0191243	0
PIC	142	25	Pol	CD4 Memory	IFN+TNFa+	24	94121	0.0254991	0.013726
PIC	142	25	Pol	CD4 Memory	IFN+IL2+	1	94121	0.00106246	0.00106246
PIC	142	25	Pol	CD4 Memory	IFN+CD107a+	0	94121	0	0
PIC	142	25	Pol	CD4 Memory	TNFa+IL2+	32	94121	0.0339988	0.0290933
PIC	142	25	Pol	CD4 Memory	TNFa+CD107a+	0	94121	0	0
PIC	142	25	Pol	CD4 Memory	IL2+CD107a+	0	94121	0	0
PIC	142	25	Pol	CD4 Memory	IFN+TNFa+IL2+	31	94121	0.0329363	0.0270498
PIC	142	25	Pol	CD4 Memory	IFN+TNFa+CD107a+	2	94121	0.00212492	0.00212492
PIC	142	25	Pol	CD4 Memory	IFN+IL2+CD107a+	0	94121	0	0
PIC	142	25	Pol	CD4 Memory	TNFa+IL2+CD107a+	0	94121	0	0
PIC	142	25	Pol	CD4 Memory	IFN+TNFa+IL2+CD107a+	2	94121	0.00212492	0.00212492
PIC	142	25	Pol	CD8 Memory	IFN+	132	117312	0.11252	0.0567348
PIC	142	25	Pol	CD8 Memory	TNFa+	39	117312	0.0332447	0.0026772
PIC	142	25	Pol	CD8 Memory	IL2+	15	117312	0.0127864	0.00972967
PIC	142	25	Pol	CD8 Memory	CD107a+	415	117312	0.353758	0.174174
PIC	142	25	Pol	CD8 Memory	IFN+TNFa+	16	117312	0.0136388	0.00523278
PIC	142	25	Pol	CD8 Memory	IFN+IL2+	2	117312	0.00170486	0.000176481
PIC	142	25	Pol	CD8 Memory	IFN+CD107a+	483	117312	0.411723	0.40943
PIC	142	25	Pol	CD8 Memory	TNFa+IL2+	3	117312	0.00255728	0.0017931
PIC	142	25	Pol	CD8 Memory	TNFa+CD107a+	31	117312	0.0264253	0.00655639
PIC	142	25	Pol	CD8 Memory	IL2+CD107a+	0	117312	0	0
PIC	142	25	Pol	CD8 Memory	IFN+TNFa+IL2+	8	117312	0.00681942	0.00376267
PIC	142	25	Pol	CD8 Memory	IFN+TNFa+CD107a+	385	117312	0.328185	0.320543
PIC	142	25	Pol	CD8 Memory	IFN+IL2+CD107a+	1	117312	0.000852428	0.000852428
PIC	142	25	Pol	CD8 Memory	TNFa+IL2+CD107a+	0	117312	0	0
PIC	142	25	Pol	CD8 Memory	IFN+TNFa+IL2+CD107a+	2	117312	0.00170486	0.000940668
PIC	142	33	Env	CD4 Memory	IFN+	117	170671	0.0685529	0.00262838
PIC	142	33	Env	CD4 Memory	TNFa+	213	170671	0.124802	0
PIC	142	33	Env	CD4 Memory	IL2+	4	170671	0.00234369	0.00126296
PIC	142	33	Env	CD4 Memory	CD107a+	37	170671	0.0216791	0.0119526
PIC	142	33	Env	CD4 Memory	IFN+TNFa+	33	170671	0.0193354	0
PIC	142	33	Env	CD4 Memory	IFN+IL2+	1	170671	0.000585923	0
PIC	142	33	Env	CD4 Memory	IFN+CD107a+	1	170671	0.000585923	0.000585923
PIC	142	33	Env	CD4 Memory	TNFa+IL2+	24	170671	0.0140621	0.00757776
PIC	142	33	Env	CD4 Memory	TNFa+CD107a+	7	170671	0.00410146	0.00302073
PIC	142	33	Env	CD4 Memory	IL2+CD107a+	0	170671	0	0
PIC	142	33	Env	CD4 Memory	IFN+TNFa+IL2+	40	170671	0.0234369	0.0223562
PIC	142	33	Env	CD4 Memory	IFN+TNFa+CD107a+	2	170671	0.00117185	0.00117185
PIC	142	33	Env	CD4 Memory	IFN+IL2+CD107a+	0	170671	0	0
PIC	142	33	Env	CD4 Memory	TNFa+IL2+CD107a+	0	170671	0	0
PIC	142	33	Env	CD4 Memory	IFN+TNFa+IL2+CD107a+	0	170671	0	0
PIC	142	33	Env	CD8 Memory	IFN+	206	241620	0.0852578	0.0234218
PIC	142	33	Env	CD8 Memory	TNFa+	117	241620	0.0484231	0.0119175
PIC	142	33	Env	CD8 Memory	IL2+	10	241620	0.00413873	0.00264871
PIC	142	33	Env	CD8 Memory	CD107a+	523	241620	0.216456	0.0667082
PIC	142	33	Env	CD8 Memory	IFN+TNFa+	9	241620	0.00372486	0.00297985
PIC	142	33	Env	CD8 Memory	IFN+IL2+	1	241620	0.000413873	0
PIC	142	33	Env	CD8 Memory	IFN+CD107a+	6	241620	0.00248324	0.00173823
PIC	142	33	Env	CD8 Memory	TNFa+IL2+	1	241620	0.000413873	0
PIC	142	33	Env	CD8 Memory	TNFa+CD107a+	63	241620	0.026074	0.00372364
PIC	142	33	Env	CD8 Memory	IL2+CD107a+	0	241620	0	0
PIC	142	33	Env	CD8 Memory	IFN+TNFa+IL2+	1	241620	0.000413873	0
PIC	142	33	Env	CD8 Memory	IFN+TNFa+CD107a+	19	241620	0.00786359	0
PIC	142	33	Env	CD8 Memory	IFN+IL2+CD107a+	0	241620	0	0
PIC	142	33	Env	CD8 Memory	TNFa+IL2+CD107a+	0	241620	0	0
PIC	142	33	Env	CD8 Memory	IFN+TNFa+IL2+CD107a+	0	241620	0	0
PIC	142	33	Gag	CD4 Memory	IFN+	74	98883	0.0748359	0.00891135
PIC	142	33	Gag	CD4 Memory	TNFa+	180	98883	0.182033	0.0199237
PIC	142	33	Gag	CD4 Memory	IL2+	2	98883	0.00202259	0.000941862
PIC	142	33	Gag	CD4 Memory	CD107a+	23	98883	0.0232598	0.0135332
PIC	142	33	Gag	CD4 Memory	IFN+TNFa+	61	98883	0.0616891	0.0346708
PIC	142	33	Gag	CD4 Memory	IFN+IL2+	0	98883	0	0
PIC	142	33	Gag	CD4 Memory	IFN+CD107a+	0	98883	0	0
PIC	142	33	Gag	CD4 Memory	TNFa+IL2+	49	98883	0.0495535	0.0430691
PIC	142	33	Gag	CD4 Memory	TNFa+CD107a+	6	98883	0.00606778	0.00498705
PIC	142	33	Gag	CD4 Memory	IL2+CD107a+	0	98883	0	0
PIC	142	33	Gag	CD4 Memory	IFN+TNFa+IL2+	73	98883	0.0738246	0.0727439
PIC	142	33	Gag	CD4 Memory	IFN+TNFa+CD107a+	3	98883	0.00303389	0.00303389
PIC	142	33	Gag	CD4 Memory	IFN+IL2+CD107a+	0	98883	0	0
PIC	142	33	Gag	CD4 Memory	TNFa+IL2+CD107a+	1	98883	0.0010113	0.0010113
PIC	142	33	Gag	CD4 Memory	IFN+TNFa+IL2+CD107a+	2	98883	0.00202259	0.00202259
PIC	142	33	Gag	CD8 Memory	IFN+	98	138026	0.0710011	0.00916511
PIC	142	33	Gag	CD8 Memory	TNFa+	54	138026	0.0391231	0.00261747
PIC	142	33	Gag	CD8 Memory	IL2+	4	138026	0.002898	0.00140798
PIC	142	33	Gag	CD8 Memory	CD107a+	363	138026	0.262994	0.113246
PIC	142	33	Gag	CD8 Memory	IFN+TNFa+	13	138026	0.00941852	0.0086735
PIC	142	33	Gag	CD8 Memory	IFN+IL2+	2	138026	0.001449	0.00070399
PIC	142	33	Gag	CD8 Memory	IFN+CD107a+	71	138026	0.0514396	0.0506946
PIC	142	33	Gag	CD8 Memory	TNFa+IL2+	1	138026	0.000724501	0
PIC	142	33	Gag	CD8 Memory	TNFa+CD107a+	38	138026	0.027531	0.00518068
PIC	142	33	Gag	CD8 Memory	IL2+CD107a+	0	138026	0	0
PIC	142	33	Gag	CD8 Memory	IFN+TNFa+IL2+	1	138026	0.000724501	0
PIC	142	33	Gag	CD8 Memory	IFN+TNFa+CD107a+	111	138026	0.0804196	0.0699895
PIC	142	33	Gag	CD8 Memory	IFN+IL2+CD107a+	0	138026	0	0
PIC	142	33	Gag	CD8 Memory	TNFa+IL2+CD107a+	0	138026	0	0
PIC	142	33	Gag	CD8 Memory	IFN+TNFa+IL2+CD107a+	1	138026	0.000724501	0.000724501
PIC	142	33	Nef	CD4 Memory	IFN+	109	144220	0.075579	0.00965441
PIC	142	33	Nef	CD4 Memory	TNFa+	183	144220	0.126889	0
PIC	142	33	Nef	CD4 Memory	IL2+	4	144220	0.00277354	0.00169281
PIC	142	33	Nef	CD4 Memory	CD107a+	46	144220	0.0318957	0.0221691
PIC	142	33	Nef	CD4 Memory	IFN+TNFa+	83	144220	0.057551	0.0305327
PIC	142	33	Nef	CD4 Memory	IFN+IL2+	2	144220	0.00138677	0.00030604
PIC	142	33	Nef	CD4 Memory	IFN+CD107a+	2	144220	0.00138677	0.00138677
PIC	142	33	Nef	CD4 Memory	TNFa+IL2+	15	144220	0.0104008	0.00391639
PIC	142	33	Nef	CD4 Memory	TNFa+CD107a+	3	144220	0.00208016	0.000999425
PIC	142	33	Nef	CD4 Memory	IL2+CD107a+	0	144220	0	0
PIC	142	33	Nef	CD4 Memory	IFN+TNFa+IL2+	37	144220	0.0256552	0.0245745
PIC	142	33	Nef	CD4 Memory	IFN+TNFa+CD107a+	6	144220	0.00416031	0.00416031
PIC	142	33	Nef	CD4 Memory	IFN+IL2+CD107a+	0	144220	0	0
PIC	142	33	Nef	CD4 Memory	TNFa+IL2+CD107a+	0	144220	0	0
PIC	142	33	Nef	CD4 Memory	IFN+TNFa+IL2+CD107a+	2	144220	0.00138677	0.00138677
PIC	142	33	Nef	CD8 Memory	IFN+	278	202693	0.137153	0.0753172
PIC	142	33	Nef	CD8 Memory	TNFa+	157	202693	0.077457	0.0409514
PIC	142	33	Nef	CD8 Memory	IL2+	8	202693	0.00394686	0.00245683
PIC	142	33	Nef	CD8 Memory	CD107a+	1892	202693	0.933431	0.783684
PIC	142	33	Nef	CD8 Memory	IFN+TNFa+	94	202693	0.0463756	0.0456305
PIC	142	33	Nef	CD8 Memory	IFN+IL2+	0	202693	0	0
PIC	142	33	Nef	CD8 Memory	IFN+CD107a+	128	202693	0.0631497	0.0624047
PIC	142	33	Nef	CD8 Memory	TNFa+IL2+	1	202693	0.000493357	0
PIC	142	33	Nef	CD8 Memory	TNFa+CD107a+	235	202693	0.115939	0.0935885
PIC	142	33	Nef	CD8 Memory	IL2+CD107a+	0	202693	0	0
PIC	142	33	Nef	CD8 Memory	IFN+TNFa+IL2+	5	202693	0.00246678	0.00172177
PIC	142	33	Nef	CD8 Memory	IFN+TNFa+CD107a+	221	202693	0.109032	0.0986017
PIC	142	33	Nef	CD8 Memory	IFN+IL2+CD107a+	0	202693	0	0
PIC	142	33	Nef	CD8 Memory	TNFa+IL2+CD107a+	0	202693	0	0
PIC	142	33	Nef	CD8 Memory	IFN+TNFa+IL2+CD107a+	1	202693	0.000493357	0.000493357
PIC	142	33	Neg	CD4 Memory	IFN+	61	92530	0.0659246	0
PIC	142	33	Neg	CD4 Memory	TNFa+	150	92530	0.16211	0
PIC	142	33	Neg	CD4 Memory	IL2+	1	92530	0.00108073	0
PIC	142	33	Neg	CD4 Memory	CD107a+	9	92530	0.00972658	0
PIC	142	33	Neg	CD4 Memory	IFN+TNFa+	25	92530	0.0270183	0
PIC	142	33	Neg	CD4 Memory	IFN+IL2+	1	92530	0.00108073	0
PIC	142	33	Neg	CD4 Memory	IFN+CD107a+	0	92530	0	0
PIC	142	33	Neg	CD4 Memory	TNFa+IL2+	6	92530	0.00648438	0
PIC	142	33	Neg	CD4 Memory	TNFa+CD107a+	1	92530	0.00108073	0
PIC	142	33	Neg	CD4 Memory	IL2+CD107a+	0	92530	0	0
PIC	142	33	Neg	CD4 Memory	IFN+TNFa+IL2+	1	92530	0.00108073	0
PIC	142	33	Neg	CD4 Memory	IFN+TNFa+CD107a+	0	92530	0	0
PIC	142	33	Neg	CD4 Memory	IFN+IL2+CD107a+	0	92530	0	0
PIC	142	33	Neg	CD4 Memory	TNFa+IL2+CD107a+	0	92530	0	0
PIC	142	33	Neg	CD4 Memory	IFN+TNFa+IL2+CD107a+	0	92530	0	0
PIC	142	33	Neg	CD8 Memory	IFN+	83	134226	0.061836	0
PIC	142	33	Neg	CD8 Memory	TNFa+	49	134226	0.0365056	0
PIC	142	33	Neg	CD8 Memory	IL2+	2	134226	0.00149002	0
PIC	142	33	Neg	CD8 Memory	CD107a+	201	134226	0.149747	0
PIC	142	33	Neg	CD8 Memory	IFN+TNFa+	1	134226	0.000745012	0
PIC	142	33	Neg	CD8 Memory	IFN+IL2+	1	134226	0.000745012	0
PIC	142	33	Neg	CD8 Memory	IFN+CD107a+	1	134226	0.000745012	0
PIC	142	33	Neg	CD8 Memory	TNFa+IL2+	1	134226	0.000745012	0
PIC	142	33	Neg	CD8 Memory	TNFa+CD107a+	30	134226	0.0223504	0
PIC	142	33	Neg	CD8 Memory	IL2+CD107a+	1	134226	0.000745012	0
PIC	142	33	Neg	CD8 Memory	IFN+TNFa+IL2+	1	134226	0.000745012	0
PIC	142	33	Neg	CD8 Memory	IFN+TNFa+CD107a+	14	134226	0.0104302	0
PIC	142	33	Neg	CD8 Memory	IFN+IL2+CD107a+	0	134226	0	0
PIC	142	33	Neg	CD8 Memory	TNFa+IL2+CD107a+	0	134226	0	0
PIC	142	33	Neg	CD8 Memory	IFN+TNFa+IL2+CD107a+	0	134226	0	0
PIC	142	33	Pol	CD4 Memory	IFN+	102	153776	0.0663302	0.000405682
PIC	142	33	Pol	CD4 Memory	TNFa+	232	153776	0.150869	0
PIC	142	33	Pol	CD4 Memory	IL2+	5	153776	0.00325148	0.00217075
PIC	142	33	Pol	CD4 Memory	CD107a+	35	153776	0.0227604	0.0130338
PIC	142	33	Pol	CD4 Memory	IFN+TNFa+	46	153776	0.0299136	0.00289538
PIC	142	33	Pol	CD4 Memory	IFN+IL2+	1	153776	0.000650297	0
PIC	142	33	Pol	CD4 Memory	IFN+CD107a+	0	153776	0	0
PIC	142	33	Pol	CD4 Memory	TNFa+IL2+	71	153776	0.0461711	0.0396867
PIC	142	33	Pol	CD4 Memory	TNFa+CD107a+	6	153776	0.00390178	0.00282105
PIC	142	33	Pol	CD4 Memory	IL2+CD107a+	0	153776	0	0
PIC	142	33	Pol	CD4 Memory	IFN+TNFa+IL2+	56	153776	0.0364166	0.0353359
PIC	142	33	Pol	CD4 Memory	IFN+TNFa+CD107a+	4	153776	0.00260119	0.00260119
PIC	142	33	Pol	CD4 Memory	IFN+IL2+CD107a+	0	153776	0	0
PIC	142	33	Pol	CD4 Memory	TNFa+IL2+CD107a+	1	153776	0.000650297	0.000650297
PIC	142	33	Pol	CD4 Memory	IFN+TNFa+IL2+CD107a+	1	153776	0.000650297	0.000650297
PIC	142	33	Pol	CD8 Memory	IFN+	240	217223	0.110486	0.0486495
PIC	142	33	Pol	CD8 Memory	TNFa+	61	217223	0.0280817	0
PIC	142	33	Pol	CD8 Memory	IL2+	10	217223	0.00460356	0.00311354
PIC	142	33	Pol	CD8 Memory	CD107a+	740	217223	0.340664	0.190916
PIC	142	33	Pol	CD8 Memory	IFN+TNFa+	38	217223	0.0174935	0.0167485
PIC	142	33	Pol	CD8 Memory	IFN+IL2+	3	217223	0.00138107	0.000636057
PIC	142	33	Pol	CD8 Memory	IFN+CD107a+	937	217223	0.431354	0.430609
PIC	142	33	Pol	CD8 Memory	TNFa+IL2+	3	217223	0.00138107	0.000636057
PIC	142	33	Pol	CD8 Memory	TNFa+CD107a+	82	217223	0.0377492	0.0153989
PIC	142	33	Pol	CD8 Memory	IL2+CD107a+	1	217223	0.000460356	0
PIC	142	33	Pol	CD8 Memory	IFN+TNFa+IL2+	6	217223	0.00276214	0.00201713
PIC	142	33	Pol	CD8 Memory	IFN+TNFa+CD107a+	874	217223	0.402352	0.391921
PIC	142	33	Pol	CD8 Memory	IFN+IL2+CD107a+	1	217223	0.000460356	0.000460356
PIC	142	33	Pol	CD8 Memory	TNFa+IL2+CD107a+	0	217223	0	0
PIC	142	33	Pol	CD8 Memory	IFN+TNFa+IL2+CD107a+	2	217223	0.000920713	0.000920713
PIC	142	78	Env	CD4 Memory	IFN+	65	62677	0.103706	0
PIC	142	78	Env	CD4 Memory	TNFa+	514	62677	0.820078	0.125965
PIC	142	78	Env	CD4 Memory	IL2+	6	62677	0.00957289	0.00289873
PIC	142	78	Env	CD4 Memory	CD107a+	25	62677	0.039887	0.00206682
PIC	142	78	Env	CD4 Memory	IFN+TNFa+	13	62677	0.0207413	0.00516823
PIC	142	78	Env	CD4 Memory	IFN+IL2+	0	62677	0	0
PIC	142	78	Env	CD4 Memory	IFN+CD107a+	0	62677	0	0
PIC	142	78	Env	CD4 Memory	TNFa+IL2+	30	62677	0.0478644	0.00337007
PIC	142	78	Env	CD4 Memory	TNFa+CD107a+	1	62677	0.00159548	0
PIC	142	78	Env	CD4 Memory	IL2+CD107a+	0	62677	0	0
PIC	142	78	Env	CD4 Memory	IFN+TNFa+IL2+	10	62677	0.0159548	0.00928066
PIC	142	78	Env	CD4 Memory	IFN+TNFa+CD107a+	2	62677	0.00319096	0.00319096
PIC	142	78	Env	CD4 Memory	IFN+IL2+CD107a+	0	62677	0	0
PIC	142	78	Env	CD4 Memory	TNFa+IL2+CD107a+	0	62677	0	0
PIC	142	78	Env	CD4 Memory	IFN+TNFa+IL2+CD107a+	2	62677	0.00319096	0.00319096
PIC	142	78	Env	CD8 Memory	IFN+	31	41242	0.0751661	0.00819491
PIC	142	78	Env	CD8 Memory	TNFa+	51	41242	0.12366	0.0515375
PIC	142	78	Env	CD8 Memory	IL2+	0	41242	0	0
PIC	142	78	Env	CD8 Memory	CD107a+	78	41242	0.189128	0.0242754
PIC	142	78	Env	CD8 Memory	IFN+TNFa+	7	41242	0.016973	0.00323531
PIC	142	78	Env	CD8 Memory	IFN+IL2+	2	41242	0.00484943	0
PIC	142	78	Env	CD8 Memory	IFN+CD107a+	1	41242	0.00242471	0.000707503
PIC	142	78	Env	CD8 Memory	TNFa+IL2+	3	41242	0.00727414	0.000405299
PIC	142	78	Env	CD8 Memory	TNFa+CD107a+	16	41242	0.0387954	0.0199061
PIC	142	78	Env	CD8 Memory	IL2+CD107a+	1	41242	0.00242471	0.00242471
PIC	142	78	Env	CD8 Memory	IFN+TNFa+IL2+	8	41242	0.0193977	0.00909444
PIC	142	78	Env	CD8 Memory	IFN+TNFa+CD107a+	5	41242	0.0121236	0.00697193
PIC	142	78	Env	CD8 Memory	IFN+IL2+CD107a+	0	41242	0	0
PIC	142	78	Env	CD8 Memory	TNFa+IL2+CD107a+	0	41242	0	0
PIC	142	78	Env	CD8 Memory	IFN+TNFa+IL2+CD107a+	0	41242	0	0
PIC	142	78	Gag	CD4 Memory	IFN+	122	79099	0.154237	0.0463382
PIC	142	78	Gag	CD4 Memory	TNFa+	513	79099	0.648554	0
PIC	142	78	Gag	CD4 Memory	IL2+	12	79099	0.0151709	0.00849671
PIC	142	78	Gag	CD4 Memory	CD107a+	27	79099	0.0341344	0
PIC	142	78	Gag	CD4 Memory	IFN+TNFa+	46	79099	0.058155	0.0425819
PIC	142	78	Gag	CD4 Memory	IFN+IL2+	0	79099	0	0
PIC	142	78	Gag	CD4 Memory	IFN+CD107a+	0	79099	0	0
PIC	142	78	Gag	CD4 Memory	TNFa+IL2+	53	79099	0.0670046	0.0225103
PIC	142	78	Gag	CD4 Memory	TNFa+CD107a+	4	79099	0.00505695	0.00171988
PIC	142	78	Gag	CD4 Memory	IL2+CD107a+	0	79099	0	0
PIC	142	78	Gag	CD4 Memory	IFN+TNFa+IL2+	51	79099	0.0644762	0.057802
PIC	142	78	Gag	CD4 Memory	IFN+TNFa+CD107a+	2	79099	0.00252848	0.00252848
PIC	142	78	Gag	CD4 Memory	IFN+IL2+CD107a+	0	79099	0	0
PIC	142	78	Gag	CD4 Memory	TNFa+IL2+CD107a+	2	79099	0.00252848	0.00141612
PIC	142	78	Gag	CD4 Memory	IFN+TNFa+IL2+CD107a+	2	79099	0.00252848	0.00252848
PIC	142	78	Gag	CD8 Memory	IFN+	45	51231	0.0878374	0.0208663
PIC	142	78	Gag	CD8 Memory	TNFa+	53	51231	0.103453	0.0313302
PIC	142	78	Gag	CD8 Memory	IL2+	5	51231	0.00975972	0.0063253
PIC	142	78	Gag	CD8 Memory	CD107a+	107	51231	0.208858	0.0440058
PIC	142	78	Gag	CD8 Memory	IFN+TNFa+	11	51231	0.0214714	0.0077337
PIC	142	78	Gag	CD8 Memory	IFN+IL2+	2	51231	0.00390389	0
PIC	142	78	Gag	CD8 Memory	IFN+CD107a+	19	51231	0.0370869	0.0353697
PIC	142	78	Gag	CD8 Memory	TNFa+IL2+	1	51231	0.00195194	0
PIC	142	78	Gag	CD8 Memory	TNFa+CD107a+	6	51231	0.0117117	0
PIC	142	78	Gag	CD8 Memory	IL2+CD107a+	0	51231	0	0
PIC	142	78	Gag	CD8 Memory	IFN+TNFa+IL2+	6	51231	0.0117117	0.0014084
PIC	142	78	Gag	CD8 Memory	IFN+TNFa+CD107a+	29	51231	0.0566064	0.0514547
PIC	142	78	Gag	CD8 Memory	IFN+IL2+CD107a+	0	51231	0	0
PIC	142	78	Gag	CD8 Memory	TNFa+IL2+CD107a+	0	51231	0	0
PIC	142	78	Gag	CD8 Memory	IFN+TNFa+IL2+CD107a+	0	51231	0	0
PIC	142	78	Nef	CD4 Memory	IFN+	104	69093	0.150522	0.0426229
PIC	142	78	Nef	CD4 Memory	TNFa+	528	69093	0.764187	0.0700751
PIC	142	78	Nef	CD4 Memory	IL2+	19	69093	0.0274992	0.020825
PIC	142	78	Nef	CD4 Memory	CD107a+	48	69093	0.0694716	0.0316514
PIC	142	78	Nef	CD4 Memory	IFN+TNFa+	24	69093	0.0347358	0.0191628
PIC	142	78	Nef	CD4 Memory	IFN+IL2+	0	69093	0	0
PIC	142	78	Nef	CD4 Memory	IFN+CD107a+	0	69093	0	0
PIC	142	78	Nef	CD4 Memory	TNFa+IL2+	25	69093	0.0361831	0
PIC	142	78	Nef	CD4 Memory	TNFa+CD107a+	6	69093	0.00868395	0.00534687
PIC	142	78	Nef	CD4 Memory	IL2+CD107a+	0	69093	0	0
PIC	142	78	Nef	CD4 Memory	IFN+TNFa+IL2+	23	69093	0.0332885	0.0266143
PIC	142	78	Nef	CD4 Memory	IFN+TNFa+CD107a+	2	69093	0.00289465	0.00289465
PIC	142	78	Nef	CD4 Memory	IFN+IL2+CD107a+	0	69093	0	0
PIC	142	78	Nef	CD4 Memory	TNFa+IL2+CD107a+	2	69093	0.00289465	0.00178229
PIC	142	78	Nef	CD4 Memory	IFN+TNFa+IL2+CD107a+	1	69093	0.00144732	0.00144732
PIC	142	78	Nef	CD8 Memory	IFN+	49	44341	0.110507	0.043536
PIC	142	78	Nef	CD8 Memory	TNFa+	42	44341	0.0947205	0.0225976
PIC	142	78	Nef	CD8 Memory	IL2+	13	44341	0.0293182	0.0258838
PIC	142	78	Nef	CD8 Memory	CD107a+	396	44341	0.893079	0.728226
PIC	142	78	Nef	CD8 Memory	IFN+TNFa+	12	44341	0.027063	0.0133253
PIC	142	78	Nef	CD8 Memory	IFN+IL2+	4	44341	0.009021	0.00386937
PIC	142	78	Nef	CD8 Memory	IFN+CD107a+	20	44341	0.045105	0.0433878
PIC	142	78	Nef	CD8 Memory	TNFa+IL2+	1	44341	0.00225525	0
PIC	142	78	Nef	CD8 Memory	TNFa+CD107a+	33	44341	0.0744232	0.0555339
PIC	142	78	Nef	CD8 Memory	IL2+CD107a+	0	44341	0	0
PIC	142	78	Nef	CD8 Memory	IFN+TNFa+IL2+	5	44341	0.0112762	0.000972986
PIC	142	78	Nef	CD8 Memory	IFN+TNFa+CD107a+	34	44341	0.0766785	0.0715268
PIC	142	78	Nef	CD8 Memory	IFN+IL2+CD107a+	0	44341	0	0
PIC	142	78	Nef	CD8 Memory	TNFa+IL2+CD107a+	0	44341	0	0
PIC	142	78	Nef	CD8 Memory	IFN+TNFa+IL2+CD107a+	0	44341	0	0
PIC	142	78	Neg	CD4 Memory	IFN+	97	89899	0.107899	0
PIC	142	78	Neg	CD4 Memory	TNFa+	624	89899	0.694112	0
PIC	142	78	Neg	CD4 Memory	IL2+	6	89899	0.00667416	0
PIC	142	78	Neg	CD4 Memory	CD107a+	34	89899	0.0378202	0
PIC	142	78	Neg	CD4 Memory	IFN+TNFa+	14	89899	0.015573	0
PIC	142	78	Neg	CD4 Memory	IFN+IL2+	0	89899	0	0
PIC	142	78	Neg	CD4 Memory	IFN+CD107a+	0	89899	0	0
PIC	142	78	Neg	CD4 Memory	TNFa+IL2+	40	89899	0.0444944	0
PIC	142	78	Neg	CD4 Memory	TNFa+CD107a+	3	89899	0.00333708	0
PIC	142	78	Neg	CD4 Memory	IL2+CD107a+	0	89899	0	0
PIC	142	78	Neg	CD4 Memory	IFN+TNFa+IL2+	6	89899	0.00667416	0
PIC	142	78	Neg	CD4 Memory	IFN+TNFa+CD107a+	0	89899	0	0
PIC	142	78	Neg	CD4 Memory	IFN+IL2+CD107a+	0	89899	0	0
PIC	142	78	Neg	CD4 Memory	TNFa+IL2+CD107a+	1	89899	0.00111236	0
PIC	142	78	Neg	CD4 Memory	IFN+TNFa+IL2+CD107a+	0	89899	0	0
PIC	142	78	Neg	CD8 Memory	IFN+	39	58234	0.0669712	0
PIC	142	78	Neg	CD8 Memory	TNFa+	42	58234	0.0721228	0
PIC	142	78	Neg	CD8 Memory	IL2+	2	58234	0.00343442	0
PIC	142	78	Neg	CD8 Memory	CD107a+	96	58234	0.164852	0
PIC	142	78	Neg	CD8 Memory	IFN+TNFa+	8	58234	0.0137377	0
PIC	142	78	Neg	CD8 Memory	IFN+IL2+	3	58234	0.00515163	0
PIC	142	78	Neg	CD8 Memory	IFN+CD107a+	1	58234	0.00171721	0
PIC	142	78	Neg	CD8 Memory	TNFa+IL2+	4	58234	0.00686884	0
PIC	142	78	Neg	CD8 Memory	TNFa+CD107a+	11	58234	0.0188893	0
PIC	142	78	Neg	CD8 Memory	IL2+CD107a+	0	58234	0	0
PIC	142	78	Neg	CD8 Memory	IFN+TNFa+IL2+	6	58234	0.0103033	0
PIC	142	78	Neg	CD8 Memory	IFN+TNFa+CD107a+	3	58234	0.00515163	0
PIC	142	78	Neg	CD8 Memory	IFN+IL2+CD107a+	0	58234	0	0
PIC	142	78	Neg	CD8 Memory	TNFa+IL2+CD107a+	0	58234	0	0
PIC	142	78	Neg	CD8 Memory	IFN+TNFa+IL2+CD107a+	1	58234	0.00171721	0
PIC	142	78	Pol	CD4 Memory	IFN+	130	84917	0.153091	0.0451918
PIC	142	78	Pol	CD4 Memory	TNFa+	552	84917	0.650047	0
PIC	142	78	Pol	CD4 Memory	IL2+	18	84917	0.0211972	0.014523
PIC	142	78	Pol	CD4 Memory	CD107a+	51	84917	0.0600586	0.0222384
PIC	142	78	Pol	CD4 Memory	IFN+TNFa+	17	84917	0.0200195	0.00444652
PIC	142	78	Pol	CD4 Memory	IFN+IL2+	2	84917	0.00235524	0.00235524
PIC	142	78	Pol	CD4 Memory	IFN+CD107a+	0	84917	0	0
PIC	142	78	Pol	CD4 Memory	TNFa+IL2+	75	84917	0.0883215	0.0438272
PIC	142	78	Pol	CD4 Memory	TNFa+CD107a+	5	84917	0.0058881	0.00255102
PIC	142	78	Pol	CD4 Memory	IL2+CD107a+	0	84917	0	0
PIC	142	78	Pol	CD4 Memory	IFN+TNFa+IL2+	40	84917	0.0471048	0.0404307
PIC	142	78	Pol	CD4 Memory	IFN+TNFa+CD107a+	0	84917	0	0
PIC	142	78	Pol	CD4 Memory	IFN+IL2+CD107a+	0	84917	0	0
PIC	142	78	Pol	CD4 Memory	TNFa+IL2+CD107a+	1	84917	0.00117762	6.52611e-05
PIC	142	78	Pol	CD4 Memory	IFN+TNFa+IL2+CD107a+	3	84917	0.00353286	0.00353286
PIC	142	78	Pol	CD8 Memory	IFN+	51	54438	0.0936846	0.0267134
PIC	142	78	Pol	CD8 Memory	TNFa+	57	54438	0.104706	0.0325835
PIC	142	78	Pol	CD8 Memory	IL2+	6	54438	0.0110217	0.00758729
PIC	142	78	Pol	CD8 Memory	CD107a+	168	54438	0.308608	0.143756
PIC	142	78	Pol	CD8 Memory	IFN+TNFa+	14	54438	0.0257173	0.0119797
PIC	142	78	Pol	CD8 Memory	IFN+IL2+	5	54438	0.00918476	0.00403313
PIC	142	78	Pol	CD8 Memory	IFN+CD107a+	128	54438	0.23513	0.233413
PIC	142	78	Pol	CD8 Memory	TNFa+IL2+	4	54438	0.00734781	0.000478969
PIC	142	78	Pol	CD8 Memory	TNFa+CD107a+	22	54438	0.0404129	0.0215236
PIC	142	78	Pol	CD8 Memory	IL2+CD107a+	0	54438	0	0
PIC	142	78	Pol	CD8 Memory	IFN+TNFa+IL2+	7	54438	0.0128587	0.00255541
PIC	142	78	Pol	CD8 Memory	IFN+TNFa+CD107a+	124	54438	0.227782	0.22263
PIC	142	78	Pol	CD8 Memory	IFN+IL2+CD107a+	1	54438	0.00183695	0.00183695
PIC	142	78	Pol	CD8 Memory	TNFa+IL2+CD107a+	0	54438	0	0
PIC	142	78	Pol	CD8 Memory	IFN+TNFa+IL2+CD107a+	1	54438	0.00183695	0.000119742
PIC	142	112	Env	CD4 Memory	IFN+	107	137203	0.0779866	0.0294106
PIC	142	112	Env	CD4 Memory	TNFa+	2254	137203	1.64282	0
PIC	142	112	Env	CD4 Memory	IL2+	8	137203	0.00583078	0.000755665
PIC	142	112	Env	CD4 Memory	CD107a+	38	137203	0.0276962	0.0117458
PIC	142	112	Env	CD4 Memory	IFN+TNFa+	47	137203	0.0342558	0
PIC	142	112	Env	CD4 Memory	IFN+IL2+	0	137203	0	0
PIC	142	112	Env	CD4 Memory	IFN+CD107a+	0	137203	0	0
PIC	142	112	Env	CD4 Memory	TNFa+IL2+	90	137203	0.0655962	0
PIC	142	112	Env	CD4 Memory	TNFa+CD107a+	13	137203	0.00947501	0.00584993
PIC	142	112	Env	CD4 Memory	IL2+CD107a+	1	137203	0.000728847	0.000728847
PIC	142	112	Env	CD4 Memory	IFN+TNFa+IL2+	33	137203	0.024052	0.0160768
PIC	142	112	Env	CD4 Memory	IFN+TNFa+CD107a+	14	137203	0.0102039	0.00512875
PIC	142	112	Env	CD4 Memory	IFN+IL2+CD107a+	0	137203	0	0
PIC	142	112	Env	CD4 Memory	TNFa+IL2+CD107a+	2	137203	0.00145769	0.000732678
PIC	142	112	Env	CD4 Memory	IFN+TNFa+IL2+CD107a+	3	137203	0.00218654	0.00218654
PIC	142	112	Env	CD8 Memory	IFN+	92	91628	0.100406	0.0461472
PIC	142	112	Env	CD8 Memory	TNFa+	140	91628	0.152792	0.0232351
PIC	142	112	Env	CD8 Memory	IL2+	2	91628	0.00218274	0
PIC	142	112	Env	CD8 Memory	CD107a+	195	91628	0.212817	0.0456115
PIC	142	112	Env	CD8 Memory	IFN+TNFa+	13	91628	0.0141878	0.00200727
PIC	142	112	Env	CD8 Memory	IFN+IL2+	2	91628	0.00218274	0.00218274
PIC	142	112	Env	CD8 Memory	IFN+CD107a+	0	91628	0	0
PIC	142	112	Env	CD8 Memory	TNFa+IL2+	2	91628	0.00218274	0
PIC	142	112	Env	CD8 Memory	TNFa+CD107a+	33	91628	0.0360152	0.00722483
PIC	142	112	Env	CD8 Memory	IL2+CD107a+	0	91628	0	0
PIC	142	112	Env	CD8 Memory	IFN+TNFa+IL2+	4	91628	0.00436548	0.00325816
PIC	142	112	Env	CD8 Memory	IFN+TNFa+CD107a+	14	91628	0.0152792	0
PIC	142	112	Env	CD8 Memory	IFN+IL2+CD107a+	0	91628	0	0
PIC	142	112	Env	CD8 Memory	TNFa+IL2+CD107a+	0	91628	0	0
PIC	142	112	Env	CD8 Memory	IFN+TNFa+IL2+CD107a+	1	91628	0.00109137	0.00109137
PIC	142	112	Gag	CD4 Memory	IFN+	240	163751	0.146564	0.0979879
PIC	142	112	Gag	CD4 Memory	TNFa+	2303	163751	1.4064	0
PIC	142	112	Gag	CD4 Memory	IL2+	42	163751	0.0256487	0.0205736
PIC	142	112	Gag	CD4 Memory	CD107a+	64	163751	0.0390837	0.0231334
PIC	142	112	Gag	CD4 Memory	IFN+TNFa+	107	163751	0.0653431	0.0283673
PIC	142	112	Gag	CD4 Memory	IFN+IL2+	5	163751	0.00305342	0.00305342
PIC	142	112	Gag	CD4 Memory	IFN+CD107a+	1	163751	0.000610683	0.000610683
PIC	142	112	Gag	CD4 Memory	TNFa+IL2+	188	163751	0.114808	0.0408568
PIC	142	112	Gag	CD4 Memory	TNFa+CD107a+	17	163751	0.0103816	0.00675654
PIC	142	112	Gag	CD4 Memory	IL2+CD107a+	1	163751	0.000610683	0.000610683
PIC	142	112	Gag	CD4 Memory	IFN+TNFa+IL2+	127	163751	0.0775568	0.0695816
PIC	142	112	Gag	CD4 Memory	IFN+TNFa+CD107a+	22	163751	0.013435	0.00835992
PIC	142	112	Gag	CD4 Memory	IFN+IL2+CD107a+	0	163751	0	0
PIC	142	112	Gag	CD4 Memory	TNFa+IL2+CD107a+	9	163751	0.00549615	0.00477113
PIC	142	112	Gag	CD4 Memory	IFN+TNFa+IL2+CD107a+	9	163751	0.00549615	0.00549615
PIC	142	112	Gag	CD8 Memory	IFN+	225	108006	0.208322	0.154063
PIC	142	112	Gag	CD8 Memory	TNFa+	108	108006	0.0999944	0
PIC	142	112	Gag	CD8 Memory	IL2+	9	108006	0.00833287	0.00390358
PIC	142	112	Gag	CD8 Memory	CD107a+	325	108006	0.300909	0.133704
PIC	142	112	Gag	CD8 Memory	IFN+TNFa+	20	108006	0.0185175	0.00633695
PIC	142	112	Gag	CD8 Memory	IFN+IL2+	9	108006	0.00833287	0.00833287
PIC	142	112	Gag	CD8 Memory	IFN+CD107a+	38	108006	0.0351832	0.0329686
PIC	142	112	Gag	CD8 Memory	TNFa+IL2+	5	108006	0.00462937	0.000200086
PIC	142	112	Gag	CD8 Memory	TNFa+CD107a+	43	108006	0.0398126	0.0110222
PIC	142	112	Gag	CD8 Memory	IL2+CD107a+	1	108006	0.000925874	0.000925874
PIC	142	112	Gag	CD8 Memory	IFN+TNFa+IL2+	4	108006	0.0037035	0.00259618
PIC	142	112	Gag	CD8 Memory	IFN+TNFa+CD107a+	94	108006	0.0870322	0.0604565
PIC	142	112	Gag	CD8 Memory	IFN+IL2+CD107a+	0	108006	0	0
PIC	142	112	Gag	CD8 Memory	TNFa+IL2+CD107a+	0	108006	0	0
PIC	142	112	Gag	CD8 Memory	IFN+TNFa+IL2+CD107a+	0	108006	0	0
PIC	142	112	Nef	CD4 Memory	IFN+	120	145841	0.0822814	0.0337053
PIC	142	112	Nef	CD4 Memory	TNFa+	2449	145841	1.67923	0
PIC	142	112	Nef	CD4 Memory	IL2+	10	145841	0.00685678	0.00178167
PIC	142	112	Nef	CD4 Memory	CD107a+	72	145841	0.0493688	0.0334185
PIC	142	112	Nef	CD4 Memory	IFN+TNFa+	64	145841	0.0438834	0.00690759
PIC	142	112	Nef	CD4 Memory	IFN+IL2+	0	145841	0	0
PIC	142	112	Nef	CD4 Memory	IFN+CD107a+	0	145841	0	0
PIC	142	112	Nef	CD4 Memory	TNFa+IL2+	111	145841	0.0761103	0.00215866
PIC	142	112	Nef	CD4 Memory	TNFa+CD107a+	13	145841	0.00891382	0.00528874
PIC	142	112	Nef	CD4 Memory	IL2+CD107a+	0	145841	0	0
PIC	142	112	Nef	CD4 Memory	IFN+TNFa+IL2+	26	145841	0.0178276	0.00985246
PIC	142	112	Nef	CD4 Memory	IFN+TNFa+CD107a+	13	145841	0.00891382	0.00383871
PIC	142	112	Nef	CD4 Memory	IFN+IL2+CD107a+	0	145841	0	0
PIC	142	112	Nef	CD4 Memory	TNFa+IL2+CD107a+	3	145841	0.00205703	0.00133202
PIC	142	112	Nef	CD4 Memory	IFN+TNFa+IL2+CD107a+	7	145841	0.00479975	0.00479975
PIC	142	112	Nef	CD8 Memory	IFN+	131	100685	0.130109	0.07585
PIC	142	112	Nef	CD8 Memory	TNFa+	109	100685	0.108258	0
PIC	142	112	Nef	CD8 Memory	IL2+	7	100685	0.00695238	0.00252309
PIC	142	112	Nef	CD8 Memory	CD107a+	1026	100685	1.01902	0.851814
PIC	142	112	Nef	CD8 Memory	IFN+TNFa+	32	100685	0.0317823	0.0196018
PIC	142	112	Nef	CD8 Memory	IFN+IL2+	5	100685	0.00496598	0.00496598
PIC	142	112	Nef	CD8 Memory	IFN+CD107a+	40	100685	0.0397279	0.0375132
PIC	142	112	Nef	CD8 Memory	TNFa+IL2+	10	100685	0.00993197	0.00550268
PIC	142	112	Nef	CD8 Memory	TNFa+CD107a+	127	100685	0.126136	0.0973456
PIC	142	112	Nef	CD8 Memory	IL2+CD107a+	0	100685	0	0
PIC	142	112	Nef	CD8 Memory	IFN+TNFa+IL2+	6	100685	0.00595918	0.00485186
PIC	142	112	Nef	CD8 Memory	IFN+TNFa+CD107a+	91	100685	0.0903809	0.0638052
PIC	142	112	Nef	CD8 Memory	IFN+IL2+CD107a+	0	100685	0	0
PIC	142	112	Nef	CD8 Memory	TNFa+IL2+CD107a+	1	100685	0.000993197	0.000993197
PIC	142	112	Nef	CD8 Memory	IFN+TNFa+IL2+CD107a+	2	100685	0.00198639	0.00198639
PIC	142	112	Neg	CD4 Memory	IFN+	67	137928	0.0485761	0
PIC	142	112	Neg	CD4 Memory	TNFa+	2584	137928	1.87344	0
PIC	142	112	Neg	CD4 Memory	IL2+	7	137928	0.00507511	0
PIC	142	112	Neg	CD4 Memory	CD107a+	22	137928	0.0159504	0
PIC	142	112	Neg	CD4 Memory	IFN+TNFa+	51	137928	0.0369758	0
PIC	142	112	Neg	CD4 Memory	IFN+IL2+	0	137928	0	0
PIC	142	112	Neg	CD4 Memory	IFN+CD107a+	0	137928	0	0
PIC	142	112	Neg	CD4 Memory	TNFa+IL2+	102	137928	0.0739516	0
PIC	142	112	Neg	CD4 Memory	TNFa+CD107a+	5	137928	0.00362508	0
PIC	142	112	Neg	CD4 Memory	IL2+CD107a+	0	137928	0	0
PIC	142	112	Neg	CD4 Memory	IFN+TNFa+IL2+	11	137928	0.00797518	0
PIC	142	112	Neg	CD4 Memory	IFN+TNFa+CD107a+	7	137928	0.00507511	0
PIC	142	112	Neg	CD4 Memory	IFN+IL2+CD107a+	0	137928	0	0
PIC	142	112	Neg	CD4 Memory	TNFa+IL2+CD107a+	1	137928	0.000725016	0
PIC	142	112	Neg	CD4 Memory	IFN+TNFa+IL2+CD107a+	0	137928	0	0
PIC	142	112	Neg	CD8 Memory	IFN+	49	90308	0.0542588	0
PIC	142	112	Neg	CD8 Memory	TNFa+	117	90308	0.129557	0
PIC	142	112	Neg	CD8 Memory	IL2+	4	90308	0.00442929	0
PIC	142	112	Neg	CD8 Memory	CD107a+	151	90308	0.167206	0
PIC	142	112	Neg	CD8 Memory	IFN+TNFa+	11	90308	0.0121805	0
PIC	142	112	Neg	CD8 Memory	IFN+IL2+	0	90308	0	0
PIC	142	112	Neg	CD8 Memory	IFN+CD107a+	2	90308	0.00221464	0
PIC	142	112	Neg	CD8 Memory	TNFa+IL2+	4	90308	0.00442929	0
PIC	142	112	Neg	CD8 Memory	TNFa+CD107a+	26	90308	0.0287904	0
PIC	142	112	Neg	CD8 Memory	IL2+CD107a+	0	90308	0	0
PIC	142	112	Neg	CD8 Memory	IFN+TNFa+IL2+	1	90308	0.00110732	0
PIC	142	112	Neg	CD8 Memory	IFN+TNFa+CD107a+	24	90308	0.0265757	0
PIC	142	112	Neg	CD8 Memory	IFN+IL2+CD107a+	0	90308	0	0
PIC	142	112	Neg	CD8 Memory	TNFa+IL2+CD107a+	0	90308	0	0
PIC	142	112	Neg	CD8 Memory	IFN+TNFa+IL2+CD107a+	0	90308	0	0
PIC	142	112	Pol	CD4 Memory	IFN+	90	117163	0.0768161	0.02824
PIC	142	112	Pol	CD4 Memory	TNFa+	1640	117163	1.39976	0
PIC	142	112	Pol	CD4 Memory	IL2+	7	117163	0.00597458	0.000899471
PIC	142	112	Pol	CD4 Memory	CD107a+	40	117163	0.0341405	0.0181901
PIC	142	112	Pol	CD4 Memory	IFN+TNFa+	47	117163	0.0401151	0.00313924
PIC	142	112	Pol	CD4 Memory	IFN+IL2+	1	117163	0.000853512	0.000853512
PIC	142	112	Pol	CD4 Memory	IFN+CD107a+	0	117163	0	0
PIC	142	112	Pol	CD4 Memory	TNFa+IL2+	134	117163	0.114371	0.040419
PIC	142	112	Pol	CD4 Memory	TNFa+CD107a+	28	117163	0.0238983	0.0202732
PIC	142	112	Pol	CD4 Memory	IL2+CD107a+	1	117163	0.000853512	0.000853512
PIC	142	112	Pol	CD4 Memory	IFN+TNFa+IL2+	41	117163	0.034994	0.0270188
PIC	142	112	Pol	CD4 Memory	IFN+TNFa+CD107a+	11	117163	0.00938863	0.00431352
PIC	142	112	Pol	CD4 Memory	IFN+IL2+CD107a+	0	117163	0	0
PIC	142	112	Pol	CD4 Memory	TNFa+IL2+CD107a+	3	117163	0.00256054	0.00183552
PIC	142	112	Pol	CD4 Memory	IFN+TNFa+IL2+CD107a+	1	117163	0.000853512	0.000853512
PIC	142	112	Pol	CD8 Memory	IFN+	96	80456	0.11932	0.0650611
PIC	142	112	Pol	CD8 Memory	TNFa+	71	80456	0.088247	0
PIC	142	112	Pol	CD8 Memory	IL2+	6	80456	0.00745749	0.00302821
PIC	142	112	Pol	CD8 Memory	CD107a+	306	80456	0.380332	0.213127
PIC	142	112	Pol	CD8 Memory	IFN+TNFa+	15	80456	0.0186437	0.00646319
PIC	142	112	Pol	CD8 Memory	IFN+IL2+	0	80456	0	0
PIC	142	112	Pol	CD8 Memory	IFN+CD107a+	171	80456	0.212539	0.210324
PIC	142	112	Pol	CD8 Memory	TNFa+IL2+	8	80456	0.00994332	0.00551404
PIC	142	112	Pol	CD8 Memory	TNFa+CD107a+	30	80456	0.0372875	0.0084971
PIC	142	112	Pol	CD8 Memory	IL2+CD107a+	0	80456	0	0
PIC	142	112	Pol	CD8 Memory	IFN+TNFa+IL2+	8	80456	0.00994332	0.008836
PIC	142	112	Pol	CD8 Memory	IFN+TNFa+CD107a+	280	80456	0.348016	0.321441
PIC	142	112	Pol	CD8 Memory	IFN+IL2+CD107a+	1	80456	0.00124292	0.00124292
PIC	142	112	Pol	CD8 Memory	TNFa+IL2+CD107a+	0	80456	0	0
PIC	142	112	Pol	CD8 Memory	IFN+TNFa+IL2+CD107a+	2	80456	0.00248583	0.00248583
PIC	142	140	Env	CD4 Memory	IFN+	44	67247	0.0654304	0.00421538
PIC	142	140	Env	CD4 Memory	TNFa+	205	67247	0.304846	0
PIC	142	140	Env	CD4 Memory	IL2+	1	67247	0.00148706	0
PIC	142	140	Env	CD4 Memory	CD107a+	3	67247	0.00446117	0
PIC	142	140	Env	CD4 Memory	IFN+TNFa+	10	67247	0.0148706	0
PIC	142	140	Env	CD4 Memory	IFN+IL2+	0	67247	0	0
PIC	142	140	Env	CD4 Memory	IFN+CD107a+	0	67247	0	0
PIC	142	140	Env	CD4 Memory	TNFa+IL2+	12	67247	0.0178447	0.00739331
PIC	142	140	Env	CD4 Memory	TNFa+CD107a+	2	67247	0.00297411	0
PIC	142	140	Env	CD4 Memory	IL2+CD107a+	0	67247	0	0
PIC	142	140	Env	CD4 Memory	IFN+TNFa+IL2+	13	67247	0.0193317	0.0178387
PIC	142	140	Env	CD4 Memory	IFN+TNFa+CD107a+	1	67247	0.00148706	0.00148706
PIC	142	140	Env	CD4 Memory	IFN+IL2+CD107a+	0	67247	0	0
PIC	142	140	Env	CD4 Memory	TNFa+IL2+CD107a+	0	67247	0	0
PIC	142	140	Env	CD4 Memory	IFN+TNFa+IL2+CD107a+	0	67247	0	0
PIC	142	140	Env	CD8 Memory	IFN+	74	128270	0.0576908	0.00756667
PIC	142	140	Env	CD8 Memory	TNFa+	82	128270	0.0639277	0.0177195
PIC	142	140	Env	CD8 Memory	IL2+	1	128270	0.000779606	0
PIC	142	140	Env	CD8 Memory	CD107a+	221	128270	0.172293	0.0743941
PIC	142	140	Env	CD8 Memory	IFN+TNFa+	19	128270	0.0148125	0.0108966
PIC	142	140	Env	CD8 Memory	IFN+IL2+	1	128270	0.000779606	0.000779606
PIC	142	140	Env	CD8 Memory	IFN+CD107a+	8	128270	0.00623684	0.00388728
PIC	142	140	Env	CD8 Memory	TNFa+IL2+	2	128270	0.00155921	0.000776021
PIC	142	140	Env	CD8 Memory	TNFa+CD107a+	40	128270	0.0311842	0.0225691
PIC	142	140	Env	CD8 Memory	IL2+CD107a+	0	128270	0	0
PIC	142	140	Env	CD8 Memory	IFN+TNFa+IL2+	3	128270	0.00233882	0.00155563
PIC	142	140	Env	CD8 Memory	IFN+TNFa+CD107a+	17	128270	0.0132533	0.00777097
PIC	142	140	Env	CD8 Memory	IFN+IL2+CD107a+	0	128270	0	0
PIC	142	140	Env	CD8 Memory	TNFa+IL2+CD107a+	0	128270	0	0
PIC	142	140	Env	CD8 Memory	IFN+TNFa+IL2+CD107a+	0	128270	0	0
PIC	142	140	Gag	CD4 Memory	IFN+	60	71053	0.084444	0.023229
PIC	142	140	Gag	CD4 Memory	TNFa+	207	71053	0.291332	0
PIC	142	140	Gag	CD4 Memory	IL2+	4	71053	0.0056296	0.00413655
PIC	142	140	Gag	CD4 Memory	CD107a+	15	71053	0.021111	0.0091666
PIC	142	140	Gag	CD4 Memory	IFN+TNFa+	42	71053	0.0591108	0.0426873
PIC	142	140	Gag	CD4 Memory	IFN+IL2+	0	71053	0	0
PIC	142	140	Gag	CD4 Memory	IFN+CD107a+	0	71053	0	0
PIC	142	140	Gag	CD4 Memory	TNFa+IL2+	15	71053	0.021111	0.0106597
PIC	142	140	Gag	CD4 Memory	TNFa+CD107a+	3	71053	0.0042222	0.0012361
PIC	142	140	Gag	CD4 Memory	IL2+CD107a+	0	71053	0	0
PIC	142	140	Gag	CD4 Memory	IFN+TNFa+IL2+	36	71053	0.0506664	0.0491734
PIC	142	140	Gag	CD4 Memory	IFN+TNFa+CD107a+	2	71053	0.0028148	0.0028148
PIC	142	140	Gag	CD4 Memory	IFN+IL2+CD107a+	0	71053	0	0
PIC	142	140	Gag	CD4 Memory	TNFa+IL2+CD107a+	0	71053	0	0
PIC	142	140	Gag	CD4 Memory	IFN+TNFa+IL2+CD107a+	0	71053	0	0
PIC	142	140	Gag	CD8 Memory	IFN+	131	133122	0.098406	0.0482818
PIC	142	140	Gag	CD8 Memory	TNFa+	49	133122	0.0368083	0
PIC	142	140	Gag	CD8 Memory	IL2+	7	133122	0.00525833	0.00290877
PIC	142	140	Gag	CD8 Memory	CD107a+	304	133122	0.228362	0.130463
PIC	142	140	Gag	CD8 Memory	IFN+TNFa+	30	133122	0.0225357	0.0186198
PIC	142	140	Gag	CD8 Memory	IFN+IL2+	1	133122	0.000751191	0.000751191
PIC	142	140	Gag	CD8 Memory	IFN+CD107a+	122	133122	0.0916453	0.0892957
PIC	142	140	Gag	CD8 Memory	TNFa+IL2+	0	133122	0	0
PIC	142	140	Gag	CD8 Memory	TNFa+CD107a+	41	133122	0.0307988	0.0221837
PIC	142	140	Gag	CD8 Memory	IL2+CD107a+	0	133122	0	0
PIC	142	140	Gag	CD8 Memory	IFN+TNFa+IL2+	3	133122	0.00225357	0.00147038
PIC	142	140	Gag	CD8 Memory	IFN+TNFa+CD107a+	266	133122	0.199817	0.194334
PIC	142	140	Gag	CD8 Memory	IFN+IL2+CD107a+	0	133122	0	0
PIC	142	140	Gag	CD8 Memory	TNFa+IL2+CD107a+	0	133122	0	0
PIC	142	140	Gag	CD8 Memory	IFN+TNFa+IL2+CD107a+	2	133122	0.00150238	0.00150238
PIC	142	140	Nef	CD4 Memory	IFN+	54	74607	0.0723793	0.0111642
PIC	142	140	Nef	CD4 Memory	TNFa+	174	74607	0.233222	0
PIC	142	140	Nef	CD4 Memory	IL2+	2	74607	0.00268071	0.00118766
PIC	142	140	Nef	CD4 Memory	CD107a+	15	74607	0.0201054	0.00816095
PIC	142	140	Nef	CD4 Memory	IFN+TNFa+	39	74607	0.0522739	0.0358504
PIC	142	140	Nef	CD4 Memory	IFN+IL2+	0	74607	0	0
PIC	142	140	Nef	CD4 Memory	IFN+CD107a+	0	74607	0	0
PIC	142	140	Nef	CD4 Memory	TNFa+IL2+	4	74607	0.00536143	0
PIC	142	140	Nef	CD4 Memory	TNFa+CD107a+	0	74607	0	0
PIC	142	140	Nef	CD4 Memory	IL2+CD107a+	0	74607	0	0
PIC	142	140	Nef	CD4 Memory	IFN+TNFa+IL2+	11	74607	0.0147439	0.0132509
PIC	142	140	Nef	CD4 Memory	IFN+TNFa+CD107a+	3	74607	0.00402107	0.00402107
PIC	142	140	Nef	CD4 Memory	IFN+IL2+CD107a+	0	74607	0	0
PIC	142	140	Nef	CD4 Memory	TNFa+IL2+CD107a+	0	74607	0	0
PIC	142	140	Nef	CD4 Memory	IFN+TNFa+IL2+CD107a+	1	74607	0.00134036	0.00134036
PIC	142	140	Nef	CD8 Memory	IFN+	150	143282	0.104689	0.0545645
PIC	142	140	Nef	CD8 Memory	TNFa+	131	143282	0.0914281	0.0452199
PIC	142	140	Nef	CD8 Memory	IL2+	8	143282	0.00558339	0.00323383
PIC	142	140	Nef	CD8 Memory	CD107a+	1123	143282	0.783769	0.68587
PIC	142	140	Nef	CD8 Memory	IFN+TNFa+	59	143282	0.0411775	0.0372616
PIC	142	140	Nef	CD8 Memory	IFN+IL2+	1	143282	0.000697924	0.000697924
PIC	142	140	Nef	CD8 Memory	IFN+CD107a+	158	143282	0.110272	0.107922
PIC	142	140	Nef	CD8 Memory	TNFa+IL2+	2	143282	0.00139585	0.000612659
PIC	142	140	Nef	CD8 Memory	TNFa+CD107a+	216	143282	0.150752	0.142137
PIC	142	140	Nef	CD8 Memory	IL2+CD107a+	2	143282	0.00139585	0.00139585
PIC	142	140	Nef	CD8 Memory	IFN+TNFa+IL2+	3	143282	0.00209377	0.00131058
PIC	142	140	Nef	CD8 Memory	IFN+TNFa+CD107a+	359	143282	0.250555	0.245073
PIC	142	140	Nef	CD8 Memory	IFN+IL2+CD107a+	0	143282	0	0
PIC	142	140	Nef	CD8 Memory	TNFa+IL2+CD107a+	0	143282	0	0
PIC	142	140	Nef	CD8 Memory	IFN+TNFa+IL2+CD107a+	0	143282	0	0
PIC	142	140	Neg	CD4 Memory	IFN+	41	66977	0.061215	0
PIC	142	140	Neg	CD4 Memory	TNFa+	364	66977	0.54347	0
PIC	142	140	Neg	CD4 Memory	IL2+	1	66977	0.00149305	0
PIC	142	140	Neg	CD4 Memory	CD107a+	8	66977	0.0119444	0
PIC	142	140	Neg	CD4 Memory	IFN+TNFa+	11	66977	0.0164235	0
PIC	142	140	Neg	CD4 Memory	IFN+IL2+	0	66977	0	0
PIC	142	140	Neg	CD4 Memory	IFN+CD107a+	0	66977	0	0
PIC	142	140	Neg	CD4 Memory	TNFa+IL2+	7	66977	0.0104513	0
PIC	142	140	Neg	CD4 Memory	TNFa+CD107a+	2	66977	0.0029861	0
PIC	142	140	Neg	CD4 Memory	IL2+CD107a+	0	66977	0	0
PIC	142	140	Neg	CD4 Memory	IFN+TNFa+IL2+	1	66977	0.00149305	0
PIC	142	140	Neg	CD4 Memory	IFN+TNFa+CD107a+	0	66977	0	0
PIC	142	140	Neg	CD4 Memory	IFN+IL2+CD107a+	0	66977	0	0
PIC	142	140	Neg	CD4 Memory	TNFa+IL2+CD107a+	0	66977	0	0
PIC	142	140	Neg	CD4 Memory	IFN+TNFa+IL2+CD107a+	0	66977	0	0
PIC	142	140	Neg	CD8 Memory	IFN+	64	127683	0.0501241	0
PIC	142	140	Neg	CD8 Memory	TNFa+	59	127683	0.0462082	0
PIC	142	140	Neg	CD8 Memory	IL2+	3	127683	0.00234957	0
PIC	142	140	Neg	CD8 Memory	CD107a+	125	127683	0.0978987	0
PIC	142	140	Neg	CD8 Memory	IFN+TNFa+	5	127683	0.00391595	0
PIC	142	140	Neg	CD8 Memory	IFN+IL2+	0	127683	0	0
PIC	142	140	Neg	CD8 Memory	IFN+CD107a+	3	127683	0.00234957	0
PIC	142	140	Neg	CD8 Memory	TNFa+IL2+	1	127683	0.00078319	0
PIC	142	140	Neg	CD8 Memory	TNFa+CD107a+	11	127683	0.00861509	0
PIC	142	140	Neg	CD8 Memory	IL2+CD107a+	0	127683	0	0
PIC	142	140	Neg	CD8 Memory	IFN+TNFa+IL2+	1	127683	0.00078319	0
PIC	142	140	Neg	CD8 Memory	IFN+TNFa+CD107a+	7	127683	0.00548233	0
PIC	142	140	Neg	CD8 Memory	IFN+IL2+CD107a+	0	127683	0	0
PIC	142	140	Neg	CD8 Memory	TNFa+IL2+CD107a+	0	127683	0	0
PIC	142	140	Neg	CD8 Memory	IFN+TNFa+IL2+CD107a+	0	127683	0	0
PIC	142	140	Pol	CD4 Memory	IFN+	56	59979	0.093366	0.032151
PIC	142	140	Pol	CD4 Memory	TNFa+	176	59979	0.293436	0
PIC	142	140	Pol	CD4 Memory	IL2+	3	59979	0.00500175	0.0035087
PIC	142	140	Pol	CD4 Memory	CD107a+	8	59979	0.013338	0.0013936
PIC	142	140	Pol	CD4 Memory	IFN+TNFa+	30	59979	0.0500175	0.033594
PIC	142	140	Pol	CD4 Memory	IFN+IL2+	0	59979	0	0
PIC	142	140	Pol	CD4 Memory	IFN+CD107a+	1	59979	0.00166725	0.00166725
PIC	142	140	Pol	CD4 Memory	TNFa+IL2+	9	59979	0.0150053	0.0045539
PIC	142	140	Pol	CD4 Memory	TNFa+CD107a+	4	59979	0.006669	0.0036829
PIC	142	140	Pol	CD4 Memory	IL2+CD107a+	0	59979	0	0
PIC	142	140	Pol	CD4 Memory	IFN+TNFa+IL2+	19	59979	0.0316778	0.0301847
PIC	142	140	Pol	CD4 Memory	IFN+TNFa+CD107a+	2	59979	0.0033345	0.0033345
PIC	142	140	Pol	CD4 Memory	IFN+IL2+CD107a+	0	59979	0	0
PIC	142	140	Pol	CD4 Memory	TNFa+IL2+CD107a+	0	59979	0	0
PIC	142	140	Pol	CD4 Memory	IFN+TNFa+IL2+CD107a+	0	59979	0	0
PIC	142	140	Pol	CD8 Memory	IFN+	96	111328	0.0862317	0.0361075
PIC	142	140	Pol	CD8 Memory	TNFa+	54	111328	0.0485053	0.00229713
PIC	142	140	Pol	CD8 Memory	IL2+	2	111328	0.00179649	0
PIC	142	140	Pol	CD8 Memory	CD107a+	291	111328	0.26139	0.163491
PIC	142	140	Pol	CD8 Memory	IFN+TNFa+	24	111328	0.0215579	0.017642
PIC	142	140	Pol	CD8 Memory	IFN+IL2+	0	111328	0	0
PIC	142	140	Pol	CD8 Memory	IFN+CD107a+	228	111328	0.2048	0.202451
PIC	142	140	Pol	CD8 Memory	TNFa+IL2+	0	111328	0	0
PIC	142	140	Pol	CD8 Memory	TNFa+CD107a+	59	111328	0.0529966	0.0443815
PIC	142	140	Pol	CD8 Memory	IL2+CD107a+	1	111328	0.000898247	0.000898247
PIC	142	140	Pol	CD8 Memory	IFN+TNFa+IL2+	2	111328	0.00179649	0.0010133
PIC	142	140	Pol	CD8 Memory	IFN+TNFa+CD107a+	515	111328	0.462597	0.457115
PIC	142	140	Pol	CD8 Memory	IFN+IL2+CD107a+	0	111328	0	0
PIC	142	140	Pol	CD8 Memory	TNFa+IL2+CD107a+	0	111328	0	0
PIC	142	140	Pol	CD8 Memory	IFN+TNFa+IL2+CD107a+	3	111328	0.00269474	0.00269474
PIC	142	0	Env	CD4 Memory	IFN+	65	81120	0.0801282	0
PIC	142	0	Env	CD4 Memory	TNFa+	125	81120	0.154093	0.0319448
PIC	142	0	Env	CD4 Memory	IL2+	5	81120	0.00616371	0
PIC	142	0	Env	CD4 Memory	CD107a+	36	81120	0.0443787	0
PIC	142	0	Env	CD4 Memory	IFN+TNFa+	15	81120	0.0184911	0.00226836
PIC	142	0	Env	CD4 Memory	IFN+IL2+	0	81120	0	0
PIC	142	0	Env	CD4 Memory	IFN+CD107a+	2	81120	0.00246548	0.00246548
PIC	142	0	Env	CD4 Memory	TNFa+IL2+	13	81120	0.0160256	0.00648284
PIC	142	0	Env	CD4 Memory	TNFa+CD107a+	2	81120	0.00246548	0.0015112
PIC	142	0	Env	CD4 Memory	IL2+CD107a+	0	81120	0	0
PIC	142	0	Env	CD4 Memory	IFN+TNFa+IL2+	22	81120	0.0271203	0.0118518
PIC	142	0	Env	CD4 Memory	IFN+TNFa+CD107a+	0	81120	0	0
PIC	142	0	Env	CD4 Memory	IFN+IL2+CD107a+	0	81120	0	0
PIC	142	0	Env	CD4 Memory	TNFa+IL2+CD107a+	1	81120	0.00123274	0.00123274
PIC	142	0	Env	CD4 Memory	IFN+TNFa+IL2+CD107a+	0	81120	0	0
PIC	142	0	Env	CD8 Memory	IFN+	50	110385	0.045296	0
PIC	142	0	Env	CD8 Memory	TNFa+	46	110385	0.0416723	0.00941313
PIC	142	0	Env	CD8 Memory	IL2+	6	110385	0.00543552	0.000526513
PIC	142	0	Env	CD8 Memory	CD107a+	228	110385	0.20655	0
PIC	142	0	Env	CD8 Memory	IFN+TNFa+	19	110385	0.0172125	0.00879704
PIC	142	0	Env	CD8 Memory	IFN+IL2+	0	110385	0	0
PIC	142	0	Env	CD8 Memory	IFN+CD107a+	8	110385	0.00724736	0.00163707
PIC	142	0	Env	CD8 Memory	TNFa+IL2+	5	110385	0.0045296	0.00242574
PIC	142	0	Env	CD8 Memory	TNFa+CD107a+	27	110385	0.0244598	0.0146418
PIC	142	0	Env	CD8 Memory	IL2+CD107a+	0	110385	0	0
PIC	142	0	Env	CD8 Memory	IFN+TNFa+IL2+	11	110385	0.00996512	0.00926384
PIC	142	0	Env	CD8 Memory	IFN+TNFa+CD107a+	9	110385	0.00815328	0.00394556
PIC	142	0	Env	CD8 Memory	IFN+IL2+CD107a+	0	110385	0	0
PIC	142	0	Env	CD8 Memory	TNFa+IL2+CD107a+	0	110385	0	0
PIC	142	0	Env	CD8 Memory	IFN+TNFa+IL2+CD107a+	0	110385	0	0
PIC	142	0	Gag	CD4 Memory	IFN+	120	110557	0.108541	0.0283817
PIC	142	0	Gag	CD4 Memory	TNFa+	159	110557	0.143817	0.0216693
PIC	142	0	Gag	CD4 Memory	IL2+	11	110557	0.00994962	0
PIC	142	0	Gag	CD4 Memory	CD107a+	43	110557	0.038894	0
PIC	142	0	Gag	CD4 Memory	IFN+TNFa+	60	110557	0.0542706	0.0380479
PIC	142	0	Gag	CD4 Memory	IFN+IL2+	1	110557	0.000904511	0.000904511
PIC	142	0	Gag	CD4 Memory	IFN+CD107a+	2	110557	0.00180902	0.00180902
PIC	142	0	Gag	CD4 Memory	TNFa+IL2+	49	110557	0.044321	0.0347782
PIC	142	0	Gag	CD4 Memory	TNFa+CD107a+	1	110557	0.000904511	0
PIC	142	0	Gag	CD4 Memory	IL2+CD107a+	0	110557	0	0
PIC	142	0	Gag	CD4 Memory	IFN+TNFa+IL2+	80	110557	0.0723609	0.0570924
PIC	142	0	Gag	CD4 Memory	IFN+TNFa+CD107a+	7	110557	0.00633158	0.00633158
PIC	142	0	Gag	CD4 Memory	IFN+IL2+CD107a+	0	110557	0	0
PIC	142	0	Gag	CD4 Memory	TNFa+IL2+CD107a+	0	110557	0	0
PIC	142	0	Gag	CD4 Memory	IFN+TNFa+IL2+CD107a+	1	110557	0.000904511	0.000904511
PIC	142	0	Gag	CD8 Memory	IFN+	98	148986	0.065778	0.0131815
PIC	142	0	Gag	CD8 Memory	TNFa+	37	148986	0.0248345	0
PIC	142	0	Gag	CD8 Memory	IL2+	3	148986	0.00201361	0
PIC	142	0	Gag	CD8 Memory	CD107a+	349	148986	0.23425	0.00773454
PIC	142	0	Gag	CD8 Memory	IFN+TNFa+	17	148986	0.0114105	0.00299503
PIC	142	0	Gag	CD8 Memory	IFN+IL2+	1	148986	0.000671204	0
PIC	142	0	Gag	CD8 Memory	IFN+CD107a+	91	148986	0.0610796	0.0554693
PIC	142	0	Gag	CD8 Memory	TNFa+IL2+	6	148986	0.00402722	0.00192336
PIC	142	0	Gag	CD8 Memory	TNFa+CD107a+	37	148986	0.0248345	0.0150165
PIC	142	0	Gag	CD8 Memory	IL2+CD107a+	0	148986	0	0
PIC	142	0	Gag	CD8 Memory	IFN+TNFa+IL2+	12	148986	0.00805445	0.00735316
PIC	142	0	Gag	CD8 Memory	IFN+TNFa+CD107a+	106	148986	0.0711476	0.0669399
PIC	142	0	Gag	CD8 Memory	IFN+IL2+CD107a+	0	148986	0	0
PIC	142	0	Gag	CD8 Memory	TNFa+IL2+CD107a+	0	148986	0	0
PIC	142	0	Gag	CD8 Memory	IFN+TNFa+IL2+CD107a+	0	148986	0	0
PIC	142	0	Nef	CD4 Memory	IFN+	100	102341	0.0977125	0.017553
PIC	142	0	Nef	CD4 Memory	TNFa+	134	102341	0.130935	0.00878692
PIC	142	0	Nef	CD4 Memory	IL2+	9	102341	0.00879413	0
PIC	142	0	Nef	CD4 Memory	CD107a+	48	102341	0.046902	0
PIC	142	0	Nef	CD4 Memory	IFN+TNFa+	44	102341	0.0429935	0.0267708
PIC	142	0	Nef	CD4 Memory	IFN+IL2+	1	102341	0.000977125	0.000977125
PIC	142	0	Nef	CD4 Memory	IFN+CD107a+	1	102341	0.000977125	0.000977125
PIC	142	0	Nef	CD4 Memory	TNFa+IL2+	6	102341	0.00586275	0
PIC	142	0	Nef	CD4 Memory	TNFa+CD107a+	1	102341	0.000977125	2.28451e-05
PIC	142	0	Nef	CD4 Memory	IL2+CD107a+	0	102341	0	0
PIC	142	0	Nef	CD4 Memory	IFN+TNFa+IL2+	27	102341	0.0263824	0.0111139
PIC	142	0	Nef	CD4 Memory	IFN+TNFa+CD107a+	6	102341	0.00586275	0.00586275
PIC	142	0	Nef	CD4 Memory	IFN+IL2+CD107a+	0	102341	0	0
PIC	142	0	Nef	CD4 Memory	TNFa+IL2+CD107a+	0	102341	0	0
PIC	142	0	Nef	CD4 Memory	IFN+TNFa+IL2+CD107a+	1	102341	0.000977125	0.000977125
PIC	142	0	Nef	CD8 Memory	IFN+	163	139482	0.116861	0.0642644
PIC	142	0	Nef	CD8 Memory	TNFa+	69	139482	0.0494687	0.0172096
PIC	142	0	Nef	CD8 Memory	IL2+	3	139482	0.00215082	0
PIC	142	0	Nef	CD8 Memory	CD107a+	1333	139482	0.955679	0.729163
PIC	142	0	Nef	CD8 Memory	IFN+TNFa+	40	139482	0.0286775	0.0202621
PIC	142	0	Nef	CD8 Memory	IFN+IL2+	0	139482	0	0
PIC	142	0	Nef	CD8 Memory	IFN+CD107a+	194	139482	0.139086	0.133476
PIC	142	0	Nef	CD8 Memory	TNFa+IL2+	1	139482	0.000716938	0
PIC	142	0	Nef	CD8 Memory	TNFa+CD107a+	112	139482	0.0802971	0.0704791
PIC	142	0	Nef	CD8 Memory	IL2+CD107a+	0	139482	0	0
PIC	142	0	Nef	CD8 Memory	IFN+TNFa+IL2+	2	139482	0.00143388	0.00073259
PIC	142	0	Nef	CD8 Memory	IFN+TNFa+CD107a+	186	139482	0.133351	0.129143
PIC	142	0	Nef	CD8 Memory	IFN+IL2+CD107a+	0	139482	0	0
PIC	142	0	Nef	CD8 Memory	TNFa+IL2+CD107a+	0	139482	0	0
PIC	142	0	Nef	CD8 Memory	IFN+TNFa+IL2+CD107a+	1	139482	0.000716938	1.56515e-05
PIC	142	0	Neg	CD4 Memory	IFN+	84	104791	0.0801596	0
PIC	142	0	Neg	CD4 Memory	TNFa+	128	104791	0.122148	0
PIC	142	0	Neg	CD4 Memory	IL2+	12	104791	0.0114514	0
PIC	142	0	Neg	CD4 Memory	CD107a+	52	104791	0.0496226	0
PIC	142	0	Neg	CD4 Memory	IFN+TNFa+	17	104791	0.0162228	0
PIC	142	0	Neg	CD4 Memory	IFN+IL2+	0	104791	0	0
PIC	142	0	Neg	CD4 Memory	IFN+CD107a+	0	104791	0	0
PIC	142	0	Neg	CD4 Memory	TNFa+IL2+	10	104791	0.0095428	0
PIC	142	0	Neg	CD4 Memory	TNFa+CD107a+	1	104791	0.00095428	0
PIC	142	0	Neg	CD4 Memory	IL2+CD107a+	0	104791	0	0
PIC	142	0	Neg	CD4 Memory	IFN+TNFa+IL2+	16	104791	0.0152685	0
PIC	142	0	Neg	CD4 Memory	IFN+TNFa+CD107a+	0	104791	0	0
PIC	142	0	Neg	CD4 Memory	IFN+IL2+CD107a+	0	104791	0	0
PIC	142	0	Neg	CD4 Memory	TNFa+IL2+CD107a+	0	104791	0	0
PIC	142	0	Neg	CD4 Memory	IFN+TNFa+IL2+CD107a+	0	104791	0	0
PIC	142	0	Neg	CD8 Memory	IFN+	75	142595	0.0525965	0
PIC	142	0	Neg	CD8 Memory	TNFa+	46	142595	0.0322592	0
PIC	142	0	Neg	CD8 Memory	IL2+	7	142595	0.00490901	0
PIC	142	0	Neg	CD8 Memory	CD107a+	323	142595	0.226516	0
PIC	142	0	Neg	CD8 Memory	IFN+TNFa+	12	142595	0.00841544	0
PIC	142	0	Neg	CD8 Memory	IFN+IL2+	3	142595	0.00210386	0
PIC	142	0	Neg	CD8 Memory	IFN+CD107a+	8	142595	0.00561029	0
PIC	142	0	Neg	CD8 Memory	TNFa+IL2+	3	142595	0.00210386	0
PIC	142	0	Neg	CD8 Memory	TNFa+CD107a+	14	142595	0.00981802	0
PIC	142	0	Neg	CD8 Memory	IL2+CD107a+	0	142595	0	0
PIC	142	0	Neg	CD8 Memory	IFN+TNFa+IL2+	1	142595	0.000701287	0
PIC	142	0	Neg	CD8 Memory	IFN+TNFa+CD107a+	6	142595	0.00420772	0
PIC	142	0	Neg	CD8 Memory	IFN+IL2+CD107a+	0	142595	0	0
PIC	142	0	Neg	CD8 Memory	TNFa+IL2+CD107a+	0	142595	0	0
PIC	142	0	Neg	CD8 Memory	IFN+TNFa+IL2+CD107a+	1	142595	0.000701287	0
PIC	142	0	Pol	CD4 Memory	IFN+	183	108447	0.168746	0.0885865
PIC	142	0	Pol	CD4 Memory	TNFa+	159	108447	0.146615	0.0244675
PIC	142	0	Pol	CD4 Memory	IL2+	16	108447	0.0147538	0.00330239
PIC	142	0	Pol	CD4 Memory	CD107a+	39	108447	0.0359623	0
PIC	142	0	Pol	CD4 Memory	IFN+TNFa+	27	108447	0.024897	0.00867419
PIC	142	0	Pol	CD4 Memory	IFN+IL2+	3	108447	0.00276633	0.00276633
PIC	142	0	Pol	CD4 Memory	IFN+CD107a+	0	108447	0	0
PIC	142	0	Pol	CD4 Memory	TNFa+IL2+	41	108447	0.0378065	0.0282637
PIC	142	0	Pol	CD4 Memory	TNFa+CD107a+	0	108447	0	0
PIC	142	0	Pol	CD4 Memory	IL2+CD107a+	0	108447	0	0
PIC	142	0	Pol	CD4 Memory	IFN+TNFa+IL2+	42	108447	0.0387286	0.0234601
PIC	142	0	Pol	CD4 Memory	IFN+TNFa+CD107a+	0	108447	0	0
PIC	142	0	Pol	CD4 Memory	IFN+IL2+CD107a+	0	108447	0	0
PIC	142	0	Pol	CD4 Memory	TNFa+IL2+CD107a+	0	108447	0	0
PIC	142	0	Pol	CD4 Memory	IFN+TNFa+IL2+CD107a+	1	108447	0.000922109	0.000922109
PIC	142	0	Pol	CD8 Memory	IFN+	126	146160	0.0862069	0.0336104
PIC	142	0	Pol	CD8 Memory	TNFa+	44	146160	0.030104	0
PIC	142	0	Pol	CD8 Memory	IL2+	10	146160	0.00684182	0.00193281
PIC	142	0	Pol	CD8 Memory	CD107a+	482	146160	0.329776	0.10326
PIC	142	0	Pol	CD8 Memory	IFN+TNFa+	24	146160	0.0164204	0.00800492
PIC	142	0	Pol	CD8 Memory	IFN+IL2+	2	146160	0.00136836	0
PIC	142	0	Pol	CD8 Memory	IFN+CD107a+	658	146160	0.450192	0.444581
PIC	142	0	Pol	CD8 Memory	TNFa+IL2+	5	146160	0.00342091	0.00131705
PIC	142	0	Pol	CD8 Memory	TNFa+CD107a+	39	146160	0.0266831	0.0168651
PIC	142	0	Pol	CD8 Memory	IL2+CD107a+	0	146160	0	0
PIC	142	0	Pol	CD8 Memory	IFN+TNFa+IL2+	13	146160	0.00889436	0.00819308
PIC	142	0	Pol	CD8 Memory	IFN+TNFa+CD107a+	598	146160	0.409141	0.404933
PIC	142	0	Pol	CD8 Memory	IFN+IL2+CD107a+	0	146160	0	0
PIC	142	0	Pol	CD8 Memory	TNFa+IL2+CD107a+	1	146160	0.000684182	0.000684182
PIC	142	0	Pol	CD8 Memory	IFN+TNFa+IL2+CD107a+	3	146160	0.00205255	0.00135126
PIC	142	135	Env	CD4 Memory	IFN+	51	93278	0.0546753	0.00323211
PIC	142	135	Env	CD4 Memory	TNFa+	87	93278	0.0932696	0
PIC	142	135	Env	CD4 Memory	IL2+	2	93278	0.00214413	0.000306872
PIC	142	135	Env	CD4 Memory	CD107a+	15	93278	0.016081	0.00597605
PIC	142	135	Env	CD4 Memory	IFN+TNFa+	26	93278	0.0278737	0.0150129
PIC	142	135	Env	CD4 Memory	IFN+IL2+	0	93278	0	0
PIC	142	135	Env	CD4 Memory	IFN+CD107a+	0	93278	0	0
PIC	142	135	Env	CD4 Memory	TNFa+IL2+	9	93278	0.00964858	0.00413681
PIC	142	135	Env	CD4 Memory	TNFa+CD107a+	1	93278	0.00107206	0
PIC	142	135	Env	CD4 Memory	IL2+CD107a+	1	93278	0.00107206	0.00107206
PIC	142	135	Env	CD4 Memory	IFN+TNFa+IL2+	21	93278	0.0225133	0.0179202
PIC	142	135	Env	CD4 Memory	IFN+TNFa+CD107a+	1	93278	0.00107206	0.00107206
PIC	142	135	Env	CD4 Memory	IFN+IL2+CD107a+	0	93278	0	0
PIC	142	135	Env	CD4 Memory	TNFa+IL2+CD107a+	0	93278	0	0
PIC	142	135	Env	CD4 Memory	IFN+TNFa+IL2+CD107a+	0	93278	0	0
PIC	142	135	Env	CD8 Memory	IFN+	98	140215	0.0698927	0.0181596
PIC	142	135	Env	CD8 Memory	TNFa+	59	140215	0.0420782	0.0113993
PIC	142	135	Env	CD8 Memory	IL2+	6	140215	0.00427914	0.0024745
PIC	142	135	Env	CD8 Memory	CD107a+	240	140215	0.171166	0.0616841
PIC	142	135	Env	CD8 Memory	IFN+TNFa+	10	140215	0.0071319	0.00472572
PIC	142	135	Env	CD8 Memory	IFN+IL2+	0	140215	0	0
PIC	142	135	Env	CD8 Memory	IFN+CD107a+	7	140215	0.00499233	0.00378924
PIC	142	135	Env	CD8 Memory	TNFa+IL2+	0	140215	0	0
PIC	142	135	Env	CD8 Memory	TNFa+CD107a+	22	140215	0.0156902	0.00666698
PIC	142	135	Env	CD8 Memory	IL2+CD107a+	0	140215	0	0
PIC	142	135	Env	CD8 Memory	IFN+TNFa+IL2+	4	140215	0.00285276	0.00104812
PIC	142	135	Env	CD8 Memory	IFN+TNFa+CD107a+	10	140215	0.0071319	0.00231953
PIC	142	135	Env	CD8 Memory	IFN+IL2+CD107a+	0	140215	0	0
PIC	142	135	Env	CD8 Memory	TNFa+IL2+CD107a+	0	140215	0	0
PIC	142	135	Env	CD8 Memory	IFN+TNFa+IL2+CD107a+	0	140215	0	0
PIC	142	135	Gag	CD4 Memory	IFN+	108	102519	0.105346	0.0539032
PIC	142	135	Gag	CD4 Memory	TNFa+	262	102519	0.255562	0.158188
PIC	142	135	Gag	CD4 Memory	IL2+	11	102519	0.0107297	0.00889246
PIC	142	135	Gag	CD4 Memory	CD107a+	28	102519	0.027312	0.0172071
PIC	142	135	Gag	CD4 Memory	IFN+TNFa+	72	102519	0.0702309	0.0573701
PIC	142	135	Gag	CD4 Memory	IFN+IL2+	0	102519	0	0
PIC	142	135	Gag	CD4 Memory	IFN+CD107a+	0	102519	0	0
PIC	142	135	Gag	CD4 Memory	TNFa+IL2+	34	102519	0.0331646	0.0276528
PIC	142	135	Gag	CD4 Memory	TNFa+CD107a+	1	102519	0.000975429	0
PIC	142	135	Gag	CD4 Memory	IL2+CD107a+	0	102519	0	0
PIC	142	135	Gag	CD4 Memory	IFN+TNFa+IL2+	86	102519	0.0838869	0.0792937
PIC	142	135	Gag	CD4 Memory	IFN+TNFa+CD107a+	1	102519	0.000975429	0.000975429
PIC	142	135	Gag	CD4 Memory	IFN+IL2+CD107a+	0	102519	0	0
PIC	142	135	Gag	CD4 Memory	TNFa+IL2+CD107a+	1	102519	0.000975429	0.000975429
PIC	142	135	Gag	CD4 Memory	IFN+TNFa+IL2+CD107a+	0	102519	0	0
PIC	142	135	Gag	CD8 Memory	IFN+	182	154917	0.117482	0.0657492
PIC	142	135	Gag	CD8 Memory	TNFa+	38	154917	0.0245293	0
PIC	142	135	Gag	CD8 Memory	IL2+	9	154917	0.00580956	0.00400492
PIC	142	135	Gag	CD8 Memory	CD107a+	386	154917	0.249166	0.139684
PIC	142	135	Gag	CD8 Memory	IFN+TNFa+	25	154917	0.0161377	0.0137315
PIC	142	135	Gag	CD8 Memory	IFN+IL2+	1	154917	0.000645507	4.39598e-05
PIC	142	135	Gag	CD8 Memory	IFN+CD107a+	148	154917	0.095535	0.0943319
PIC	142	135	Gag	CD8 Memory	TNFa+IL2+	1	154917	0.000645507	0.000645507
PIC	142	135	Gag	CD8 Memory	TNFa+CD107a+	27	154917	0.0174287	0.00840548
PIC	142	135	Gag	CD8 Memory	IL2+CD107a+	0	154917	0	0
PIC	142	135	Gag	CD8 Memory	IFN+TNFa+IL2+	3	154917	0.00193652	0.000131879
PIC	142	135	Gag	CD8 Memory	IFN+TNFa+CD107a+	218	154917	0.140721	0.135908
PIC	142	135	Gag	CD8 Memory	IFN+IL2+CD107a+	0	154917	0	0
PIC	142	135	Gag	CD8 Memory	TNFa+IL2+CD107a+	0	154917	0	0
PIC	142	135	Gag	CD8 Memory	IFN+TNFa+IL2+CD107a+	0	154917	0	0
PIC	142	135	Nef	CD4 Memory	IFN+	75	100205	0.0748466	0.0234034
PIC	142	135	Nef	CD4 Memory	TNFa+	92	100205	0.0918118	0
PIC	142	135	Nef	CD4 Memory	IL2+	6	100205	0.00598773	0.00415047
PIC	142	135	Nef	CD4 Memory	CD107a+	34	100205	0.0339304	0.0238255
PIC	142	135	Nef	CD4 Memory	IFN+TNFa+	44	100205	0.04391	0.0310492
PIC	142	135	Nef	CD4 Memory	IFN+IL2+	2	100205	0.00199591	0.00107728
PIC	142	135	Nef	CD4 Memory	IFN+CD107a+	0	100205	0	0
PIC	142	135	Nef	CD4 Memory	TNFa+IL2+	10	100205	0.00997954	0.00446777
PIC	142	135	Nef	CD4 Memory	TNFa+CD107a+	4	100205	0.00399182	0.00215456
PIC	142	135	Nef	CD4 Memory	IL2+CD107a+	0	100205	0	0
PIC	142	135	Nef	CD4 Memory	IFN+TNFa+IL2+	17	100205	0.0169652	0.0123721
PIC	142	135	Nef	CD4 Memory	IFN+TNFa+CD107a+	3	100205	0.00299386	0.00299386
PIC	142	135	Nef	CD4 Memory	IFN+IL2+CD107a+	0	100205	0	0
PIC	142	135	Nef	CD4 Memory	TNFa+IL2+CD107a+	0	100205	0	0
PIC	142	135	Nef	CD4 Memory	IFN+TNFa+IL2+CD107a+	0	100205	0	0
PIC	142	135	Nef	CD8 Memory	IFN+	222	148817	0.149177	0.0974434
PIC	142	135	Nef	CD8 Memory	TNFa+	135	148817	0.0907154	0.0600365
PIC	142	135	Nef	CD8 Memory	IL2+	14	148817	0.00940753	0.00760289
PIC	142	135	Nef	CD8 Memory	CD107a+	1218	148817	0.818455	0.708973
PIC	142	135	Nef	CD8 Memory	IFN+TNFa+	85	148817	0.0571171	0.0547109
PIC	142	135	Nef	CD8 Memory	IFN+IL2+	1	148817	0.000671966	7.04191e-05
PIC	142	135	Nef	CD8 Memory	IFN+CD107a+	223	148817	0.149848	0.148645
PIC	142	135	Nef	CD8 Memory	TNFa+IL2+	3	148817	0.0020159	0.0020159
PIC	142	135	Nef	CD8 Memory	TNFa+CD107a+	216	148817	0.145145	0.136122
PIC	142	135	Nef	CD8 Memory	IL2+CD107a+	0	148817	0	0
PIC	142	135	Nef	CD8 Memory	IFN+TNFa+IL2+	5	148817	0.00335983	0.00155519
PIC	142	135	Nef	CD8 Memory	IFN+TNFa+CD107a+	348	148817	0.233844	0.229032
PIC	142	135	Nef	CD8 Memory	IFN+IL2+CD107a+	0	148817	0	0
PIC	142	135	Nef	CD8 Memory	TNFa+IL2+CD107a+	0	148817	0	0
PIC	142	135	Nef	CD8 Memory	IFN+TNFa+IL2+CD107a+	1	148817	0.000671966	0.000671966
PIC	142	135	Neg	CD4 Memory	IFN+	56	108858	0.0514432	0
PIC	142	135	Neg	CD4 Memory	TNFa+	106	108858	0.0973746	0
PIC	142	135	Neg	CD4 Memory	IL2+	2	108858	0.00183726	0
PIC	142	135	Neg	CD4 Memory	CD107a+	11	108858	0.0101049	0
PIC	142	135	Neg	CD4 Memory	IFN+TNFa+	14	108858	0.0128608	0
PIC	142	135	Neg	CD4 Memory	IFN+IL2+	1	108858	0.000918628	0
PIC	142	135	Neg	CD4 Memory	IFN+CD107a+	0	108858	0	0
PIC	142	135	Neg	CD4 Memory	TNFa+IL2+	6	108858	0.00551177	0
PIC	142	135	Neg	CD4 Memory	TNFa+CD107a+	2	108858	0.00183726	0
PIC	142	135	Neg	CD4 Memory	IL2+CD107a+	0	108858	0	0
PIC	142	135	Neg	CD4 Memory	IFN+TNFa+IL2+	5	108858	0.00459314	0
PIC	142	135	Neg	CD4 Memory	IFN+TNFa+CD107a+	0	108858	0	0
PIC	142	135	Neg	CD4 Memory	IFN+IL2+CD107a+	0	108858	0	0
PIC	142	135	Neg	CD4 Memory	TNFa+IL2+CD107a+	0	108858	0	0
PIC	142	135	Neg	CD4 Memory	IFN+TNFa+IL2+CD107a+	0	108858	0	0
PIC	142	135	Neg	CD8 Memory	IFN+	86	166238	0.0517331	0
PIC	142	135	Neg	CD8 Memory	TNFa+	51	166238	0.0306789	0
PIC	142	135	Neg	CD8 Memory	IL2+	3	166238	0.00180464	0
PIC	142	135	Neg	CD8 Memory	CD107a+	182	166238	0.109482	0
PIC	142	135	Neg	CD8 Memory	IFN+TNFa+	4	166238	0.00240619	0
PIC	142	135	Neg	CD8 Memory	IFN+IL2+	1	166238	0.000601547	0
PIC	142	135	Neg	CD8 Memory	IFN+CD107a+	2	166238	0.00120309	0
PIC	142	135	Neg	CD8 Memory	TNFa+IL2+	0	166238	0	0
PIC	142	135	Neg	CD8 Memory	TNFa+CD107a+	15	166238	0.00902321	0
PIC	142	135	Neg	CD8 Memory	IL2+CD107a+	0	166238	0	0
PIC	142	135	Neg	CD8 Memory	IFN+TNFa+IL2+	3	166238	0.00180464	0
PIC	142	135	Neg	CD8 Memory	IFN+TNFa+CD107a+	8	166238	0.00481238	0
PIC	142	135	Neg	CD8 Memory	IFN+IL2+CD107a+	0	166238	0	0
PIC	142	135	Neg	CD8 Memory	TNFa+IL2+CD107a+	0	166238	0	0
PIC	142	135	Neg	CD8 Memory	IFN+TNFa+IL2+CD107a+	0	166238	0	0
PIC	142	135	Pol	CD4 Memory	IFN+	57	96824	0.0588697	0.00742654
PIC	142	135	Pol	CD4 Memory	TNFa+	162	96824	0.167314	0.0699393
PIC	142	135	Pol	CD4 Memory	IL2+	7	96824	0.00722961	0.00539236
PIC	142	135	Pol	CD4 Memory	CD107a+	15	96824	0.015492	0.00538712
PIC	142	135	Pol	CD4 Memory	IFN+TNFa+	44	96824	0.0454433	0.0325825
PIC	142	135	Pol	CD4 Memory	IFN+IL2+	0	96824	0	0
PIC	142	135	Pol	CD4 Memory	IFN+CD107a+	2	96824	0.0020656	0.0020656
PIC	142	135	Pol	CD4 Memory	TNFa+IL2+	46	96824	0.0475089	0.0419971
PIC	142	135	Pol	CD4 Memory	TNFa+CD107a+	2	96824	0.0020656	0.000228348
PIC	142	135	Pol	CD4 Memory	IL2+CD107a+	0	96824	0	0
PIC	142	135	Pol	CD4 Memory	IFN+TNFa+IL2+	60	96824	0.0619681	0.057375
PIC	142	135	Pol	CD4 Memory	IFN+TNFa+CD107a+	3	96824	0.00309841	0.00309841
PIC	142	135	Pol	CD4 Memory	IFN+IL2+CD107a+	0	96824	0	0
PIC	142	135	Pol	CD4 Memory	TNFa+IL2+CD107a+	1	96824	0.0010328	0.0010328
PIC	142	135	Pol	CD4 Memory	IFN+TNFa+IL2+CD107a+	0	96824	0	0
PIC	142	135	Pol	CD8 Memory	IFN+	141	150117	0.0939267	0.0421937
PIC	142	135	Pol	CD8 Memory	TNFa+	39	150117	0.0259797	0
PIC	142	135	Pol	CD8 Memory	IL2+	3	150117	0.00199844	0.0001938
PIC	142	135	Pol	CD8 Memory	CD107a+	400	150117	0.266459	0.156977
PIC	142	135	Pol	CD8 Memory	IFN+TNFa+	33	150117	0.0219829	0.0195767
PIC	142	135	Pol	CD8 Memory	IFN+IL2+	4	150117	0.00266459	0.00206304
PIC	142	135	Pol	CD8 Memory	IFN+CD107a+	414	150117	0.275785	0.274582
PIC	142	135	Pol	CD8 Memory	TNFa+IL2+	1	150117	0.000666147	0.000666147
PIC	142	135	Pol	CD8 Memory	TNFa+CD107a+	38	150117	0.0253136	0.0162904
PIC	142	135	Pol	CD8 Memory	IL2+CD107a+	2	150117	0.00133229	0.00133229
PIC	142	135	Pol	CD8 Memory	IFN+TNFa+IL2+	3	150117	0.00199844	0.0001938
PIC	142	135	Pol	CD8 Memory	IFN+TNFa+CD107a+	629	150117	0.419007	0.414194
PIC	142	135	Pol	CD8 Memory	IFN+IL2+CD107a+	1	150117	0.000666147	0.000666147
PIC	142	135	Pol	CD8 Memory	TNFa+IL2+CD107a+	0	150117	0	0
PIC	142	135	Pol	CD8 Memory	IFN+TNFa+IL2+CD107a+	0	150117	0	0

## Sheet: Figure 7F
	CD8 T-cell proliferation (% frequency proliferating cells in total CD8 T-cell population)			IFN-γ ELISPOT
ATI week	Gag	Pol	Nef	Gag	Pol	Nef
-2	2.65	1.9	9.11	160	450	650
6	1.12	0.79	6.34	150	120	280
13	6.52	3.99	10.09	260.627	810.628	1050.63
25	5.67	2.32	6.14	280	680	1070
34	0	0	8.31	320	350	700
51
78	4.2	3.28	13.51	550	670	1020
112	0.89	6.3	8.2
135	1.84	5.71	11.09	280	410	1020
140	0	2.36	1.66	360	280	720
147	0	3.5	10.84	240	30	240

## Sheet: Figure 7G
	CD4 T-cell proliferation (% frequency proliferating cells in total CD4 T-cell population)
ATI week	Gag	Pol	Nef
-2	0	0	0
6	0.03	0.27	0.18
13	0.35	0.11	0.73
25	0	0	0.09
34	0	0	0
51
78	0.37	0.55	0.18
112	0	2.45	0
135	0.71	0.28	1.1
140	0.39	0.11	0.89
147	0.23	0.19	0

## Sheet: Figure 7H
	CD8 T-cell AIM (% HIV-specific cells in total CD8 T-cell population)
ATI week	Gag	Pol	Nef
-2	0.49	0.77	1.79
6	0.47	0.81	1.8
13	0.55	0.72	1.86
25	0.42	0.72	1.94
34
51
78	0.49391	0.6154	1.08585
112	0.2685	0.58254	0.87884
135	0.20772	0.41686	0.99204
140	0.3688	0.52671	1.00144
147	0.28804	0.49748	1.00456

## Sheet: Figure 7I
	CD4 T-cell AIM (% HIV-specific cells in total CD4 T-cell population)
ATI week	Gag	Pol	Nef
-2	0.43	0.46	0.56
6	0.38	0.33	0.43
13	0.49	0.23	0.46
25	0.38	0.26	0.42
34
51
78	0.918	0.59677	0.49381
112	0.40843	0.33129	0.30862
135	0.31324	0.16378	0.18544
140	0.27721	0.23999	0.28899
147	1.91688	0.27813	1.27686
