# Supplementary material for: Autologous neutralizing antibodies and polyfunctional T cells contribute to long-term HIV-1 post-intervention control
Source: Nat Immunol. 2026 Mar 3;27(4):812–26. doi: 10.1038/s41590-026-02448-z (PMC13043296; doi:10.1038/s41590-026-02448-z)
Supplement: Supplementary file 13 — Statistical source data for Extended Data Fig. 3. One sheet is labeled for each relevant figure panel. [file 41590_2026_2448_MOESM13_ESM.xlsx]

## Sheet: Ext Data Fig 3A
Condition	PID	Visit	Stimulation	Naive_memory	Polyfunctionality_individual	n	Total_cells	Percentage	Percentage_backgroundSubtracted
ART-suppressed/non-controller	104	0	Env	CD4 Memory	IFN+	44	61049	0.0720733	0.0289576
ART-suppressed/non-controller	104	0	Env	CD4 Memory	TNFa+	681	61049	1.1155	0
ART-suppressed/non-controller	104	0	Env	CD4 Memory	IL2+	4	61049	0.00655211	0.00209188
ART-suppressed/non-controller	104	0	Env	CD4 Memory	CD107a+	21	61049	0.0343986	0
ART-suppressed/non-controller	104	0	Env	CD4 Memory	IFN+TNFa+	14	61049	0.0229324	0
ART-suppressed/non-controller	104	0	Env	CD4 Memory	IFN+IL2+	0	61049	0	0
ART-suppressed/non-controller	104	0	Env	CD4 Memory	IFN+CD107a+	0	61049	0	0
ART-suppressed/non-controller	104	0	Env	CD4 Memory	TNFa+IL2+	30	61049	0.0491409	0.0149457
ART-suppressed/non-controller	104	0	Env	CD4 Memory	TNFa+CD107a+	1	61049	0.00163803	0
ART-suppressed/non-controller	104	0	Env	CD4 Memory	IL2+CD107a+	0	61049	0	0
ART-suppressed/non-controller	104	0	Env	CD4 Memory	IFN+TNFa+IL2+	5	61049	0.00819014	0
ART-suppressed/non-controller	104	0	Env	CD4 Memory	IFN+TNFa+CD107a+	2	61049	0.00327606	0.00327606
ART-suppressed/non-controller	104	0	Env	CD4 Memory	IFN+IL2+CD107a+	0	61049	0	0
ART-suppressed/non-controller	104	0	Env	CD4 Memory	TNFa+IL2+CD107a+	0	61049	0	0
ART-suppressed/non-controller	104	0	Env	CD4 Memory	IFN+TNFa+IL2+CD107a+	0	61049	0	0
ART-suppressed/non-controller	104	0	Env	CD8 Memory	IFN+	48	86007	0.0558094	0.0112153
ART-suppressed/non-controller	104	0	Env	CD8 Memory	TNFa+	95	86007	0.110456	0
ART-suppressed/non-controller	104	0	Env	CD8 Memory	IL2+	8	86007	0.00930157	0.00484216
ART-suppressed/non-controller	104	0	Env	CD8 Memory	CD107a+	88	86007	0.102317	0
ART-suppressed/non-controller	104	0	Env	CD8 Memory	IFN+TNFa+	10	86007	0.011627	0.00159329
ART-suppressed/non-controller	104	0	Env	CD8 Memory	IFN+IL2+	2	86007	0.00232539	9.5688e-05
ART-suppressed/non-controller	104	0	Env	CD8 Memory	IFN+CD107a+	4	86007	0.00465078	0.00465078
ART-suppressed/non-controller	104	0	Env	CD8 Memory	TNFa+IL2+	7	86007	0.00813887	0.00256461
ART-suppressed/non-controller	104	0	Env	CD8 Memory	TNFa+CD107a+	16	86007	0.0186031	0.000765504
ART-suppressed/non-controller	104	0	Env	CD8 Memory	IL2+CD107a+	0	86007	0	0
ART-suppressed/non-controller	104	0	Env	CD8 Memory	IFN+TNFa+IL2+	3	86007	0.00348809	0
ART-suppressed/non-controller	104	0	Env	CD8 Memory	IFN+TNFa+CD107a+	9	86007	0.0104643	0.00600486
ART-suppressed/non-controller	104	0	Env	CD8 Memory	IFN+IL2+CD107a+	1	86007	0.0011627	0.0011627
ART-suppressed/non-controller	104	0	Env	CD8 Memory	TNFa+IL2+CD107a+	0	86007	0	0
ART-suppressed/non-controller	104	0	Env	CD8 Memory	IFN+TNFa+IL2+CD107a+	0	86007	0	0
ART-suppressed/non-controller	104	0	Gag	CD4 Memory	IFN+	59	65505	0.0900695	0.0469538
ART-suppressed/non-controller	104	0	Gag	CD4 Memory	TNFa+	473	65505	0.722082	0
ART-suppressed/non-controller	104	0	Gag	CD4 Memory	IL2+	3	65505	0.0045798	0.000119566
ART-suppressed/non-controller	104	0	Gag	CD4 Memory	CD107a+	42	65505	0.0641172	0.0135679
ART-suppressed/non-controller	104	0	Gag	CD4 Memory	IFN+TNFa+	44	65505	0.0671704	0.0181078
ART-suppressed/non-controller	104	0	Gag	CD4 Memory	IFN+IL2+	1	65505	0.0015266	0.0015266
ART-suppressed/non-controller	104	0	Gag	CD4 Memory	IFN+CD107a+	0	65505	0	0
ART-suppressed/non-controller	104	0	Gag	CD4 Memory	TNFa+IL2+	23	65505	0.0351118	0.000916673
ART-suppressed/non-controller	104	0	Gag	CD4 Memory	TNFa+CD107a+	4	65505	0.0061064	0.00164617
ART-suppressed/non-controller	104	0	Gag	CD4 Memory	IL2+CD107a+	0	65505	0	0
ART-suppressed/non-controller	104	0	Gag	CD4 Memory	IFN+TNFa+IL2+	36	65505	0.0549576	0.0430637
ART-suppressed/non-controller	104	0	Gag	CD4 Memory	IFN+TNFa+CD107a+	3	65505	0.0045798	0.0045798
ART-suppressed/non-controller	104	0	Gag	CD4 Memory	IFN+IL2+CD107a+	0	65505	0	0
ART-suppressed/non-controller	104	0	Gag	CD4 Memory	TNFa+IL2+CD107a+	1	65505	0.0015266	0.0015266
ART-suppressed/non-controller	104	0	Gag	CD4 Memory	IFN+TNFa+IL2+CD107a+	0	65505	0	0
ART-suppressed/non-controller	104	0	Gag	CD8 Memory	IFN+	42	89226	0.0470715	0.0024774
ART-suppressed/non-controller	104	0	Gag	CD8 Memory	TNFa+	59	89226	0.0661242	0
ART-suppressed/non-controller	104	0	Gag	CD8 Memory	IL2+	1	89226	0.00112075	0
ART-suppressed/non-controller	104	0	Gag	CD8 Memory	CD107a+	144	89226	0.161388	0.0354097
ART-suppressed/non-controller	104	0	Gag	CD8 Memory	IFN+TNFa+	11	89226	0.0123282	0.00229458
ART-suppressed/non-controller	104	0	Gag	CD8 Memory	IFN+IL2+	1	89226	0.00112075	0
ART-suppressed/non-controller	104	0	Gag	CD8 Memory	IFN+CD107a+	20	89226	0.022415	0.022415
ART-suppressed/non-controller	104	0	Gag	CD8 Memory	TNFa+IL2+	5	89226	0.00560375	2.94875e-05
ART-suppressed/non-controller	104	0	Gag	CD8 Memory	TNFa+CD107a+	10	89226	0.0112075	0
ART-suppressed/non-controller	104	0	Gag	CD8 Memory	IL2+CD107a+	0	89226	0	0
ART-suppressed/non-controller	104	0	Gag	CD8 Memory	IFN+TNFa+IL2+	5	89226	0.00560375	0
ART-suppressed/non-controller	104	0	Gag	CD8 Memory	IFN+TNFa+CD107a+	44	89226	0.049313	0.0448536
ART-suppressed/non-controller	104	0	Gag	CD8 Memory	IFN+IL2+CD107a+	2	89226	0.0022415	0.0022415
ART-suppressed/non-controller	104	0	Gag	CD8 Memory	TNFa+IL2+CD107a+	0	89226	0	0
ART-suppressed/non-controller	104	0	Gag	CD8 Memory	IFN+TNFa+IL2+CD107a+	3	89226	0.00336225	0.0022474
ART-suppressed/non-controller	104	0	Nef	CD4 Memory	IFN+	62	68728	0.0902107	0.0470951
ART-suppressed/non-controller	104	0	Nef	CD4 Memory	TNFa+	685	68728	0.996683	0
ART-suppressed/non-controller	104	0	Nef	CD4 Memory	IL2+	5	68728	0.00727506	0.00281482
ART-suppressed/non-controller	104	0	Nef	CD4 Memory	CD107a+	42	68728	0.0611105	0.0105611
ART-suppressed/non-controller	104	0	Nef	CD4 Memory	IFN+TNFa+	21	68728	0.0305552	0
ART-suppressed/non-controller	104	0	Nef	CD4 Memory	IFN+IL2+	1	68728	0.00145501	0.00145501
ART-suppressed/non-controller	104	0	Nef	CD4 Memory	IFN+CD107a+	0	68728	0	0
ART-suppressed/non-controller	104	0	Nef	CD4 Memory	TNFa+IL2+	16	68728	0.0232802	0
ART-suppressed/non-controller	104	0	Nef	CD4 Memory	TNFa+CD107a+	4	68728	0.00582004	0.00135981
ART-suppressed/non-controller	104	0	Nef	CD4 Memory	IL2+CD107a+	0	68728	0	0
ART-suppressed/non-controller	104	0	Nef	CD4 Memory	IFN+TNFa+IL2+	5	68728	0.00727506	0
ART-suppressed/non-controller	104	0	Nef	CD4 Memory	IFN+TNFa+CD107a+	0	68728	0	0
ART-suppressed/non-controller	104	0	Nef	CD4 Memory	IFN+IL2+CD107a+	0	68728	0	0
ART-suppressed/non-controller	104	0	Nef	CD4 Memory	TNFa+IL2+CD107a+	1	68728	0.00145501	0.00145501
ART-suppressed/non-controller	104	0	Nef	CD4 Memory	IFN+TNFa+IL2+CD107a+	0	68728	0	0
ART-suppressed/non-controller	104	0	Nef	CD8 Memory	IFN+	57	92321	0.0617411	0.017147
ART-suppressed/non-controller	104	0	Nef	CD8 Memory	TNFa+	115	92321	0.124565	0
ART-suppressed/non-controller	104	0	Nef	CD8 Memory	IL2+	2	92321	0.00216635	0
ART-suppressed/non-controller	104	0	Nef	CD8 Memory	CD107a+	143	92321	0.154894	0.0289161
ART-suppressed/non-controller	104	0	Nef	CD8 Memory	IFN+TNFa+	12	92321	0.0129981	0.00296446
ART-suppressed/non-controller	104	0	Nef	CD8 Memory	IFN+IL2+	2	92321	0.00216635	0
ART-suppressed/non-controller	104	0	Nef	CD8 Memory	IFN+CD107a+	1	92321	0.00108318	0.00108318
ART-suppressed/non-controller	104	0	Nef	CD8 Memory	TNFa+IL2+	11	92321	0.0119149	0.00634069
ART-suppressed/non-controller	104	0	Nef	CD8 Memory	TNFa+CD107a+	12	92321	0.0129981	0
ART-suppressed/non-controller	104	0	Nef	CD8 Memory	IL2+CD107a+	0	92321	0	0
ART-suppressed/non-controller	104	0	Nef	CD8 Memory	IFN+TNFa+IL2+	2	92321	0.00216635	0
ART-suppressed/non-controller	104	0	Nef	CD8 Memory	IFN+TNFa+CD107a+	14	92321	0.0151645	0.0107051
ART-suppressed/non-controller	104	0	Nef	CD8 Memory	IFN+IL2+CD107a+	0	92321	0	0
ART-suppressed/non-controller	104	0	Nef	CD8 Memory	TNFa+IL2+CD107a+	0	92321	0	0
ART-suppressed/non-controller	104	0	Nef	CD8 Memory	IFN+TNFa+IL2+CD107a+	0	92321	0	0
ART-suppressed/non-controller	104	0	Neg	CD4 Memory	IFN+	29	67261	0.0431156	0
ART-suppressed/non-controller	104	0	Neg	CD4 Memory	TNFa+	798	67261	1.18642	0
ART-suppressed/non-controller	104	0	Neg	CD4 Memory	IL2+	3	67261	0.00446024	0
ART-suppressed/non-controller	104	0	Neg	CD4 Memory	CD107a+	34	67261	0.0505494	0
ART-suppressed/non-controller	104	0	Neg	CD4 Memory	IFN+TNFa+	33	67261	0.0490626	0
ART-suppressed/non-controller	104	0	Neg	CD4 Memory	IFN+IL2+	0	67261	0	0
ART-suppressed/non-controller	104	0	Neg	CD4 Memory	IFN+CD107a+	1	67261	0.00148675	0
ART-suppressed/non-controller	104	0	Neg	CD4 Memory	TNFa+IL2+	23	67261	0.0341952	0
ART-suppressed/non-controller	104	0	Neg	CD4 Memory	TNFa+CD107a+	3	67261	0.00446024	0
ART-suppressed/non-controller	104	0	Neg	CD4 Memory	IL2+CD107a+	0	67261	0	0
ART-suppressed/non-controller	104	0	Neg	CD4 Memory	IFN+TNFa+IL2+	8	67261	0.011894	0
ART-suppressed/non-controller	104	0	Neg	CD4 Memory	IFN+TNFa+CD107a+	0	67261	0	0
ART-suppressed/non-controller	104	0	Neg	CD4 Memory	IFN+IL2+CD107a+	0	67261	0	0
ART-suppressed/non-controller	104	0	Neg	CD4 Memory	TNFa+IL2+CD107a+	0	67261	0	0
ART-suppressed/non-controller	104	0	Neg	CD4 Memory	IFN+TNFa+IL2+CD107a+	0	67261	0	0
ART-suppressed/non-controller	104	0	Neg	CD8 Memory	IFN+	40	89698	0.0445941	0
ART-suppressed/non-controller	104	0	Neg	CD8 Memory	TNFa+	146	89698	0.162768	0
ART-suppressed/non-controller	104	0	Neg	CD8 Memory	IL2+	4	89698	0.00445941	0
ART-suppressed/non-controller	104	0	Neg	CD8 Memory	CD107a+	113	89698	0.125978	0
ART-suppressed/non-controller	104	0	Neg	CD8 Memory	IFN+TNFa+	9	89698	0.0100337	0
ART-suppressed/non-controller	104	0	Neg	CD8 Memory	IFN+IL2+	2	89698	0.0022297	0
ART-suppressed/non-controller	104	0	Neg	CD8 Memory	IFN+CD107a+	0	89698	0	0
ART-suppressed/non-controller	104	0	Neg	CD8 Memory	TNFa+IL2+	5	89698	0.00557426	0
ART-suppressed/non-controller	104	0	Neg	CD8 Memory	TNFa+CD107a+	16	89698	0.0178376	0
ART-suppressed/non-controller	104	0	Neg	CD8 Memory	IL2+CD107a+	0	89698	0	0
ART-suppressed/non-controller	104	0	Neg	CD8 Memory	IFN+TNFa+IL2+	7	89698	0.00780396	0
ART-suppressed/non-controller	104	0	Neg	CD8 Memory	IFN+TNFa+CD107a+	4	89698	0.00445941	0
ART-suppressed/non-controller	104	0	Neg	CD8 Memory	IFN+IL2+CD107a+	0	89698	0	0
ART-suppressed/non-controller	104	0	Neg	CD8 Memory	TNFa+IL2+CD107a+	0	89698	0	0
ART-suppressed/non-controller	104	0	Neg	CD8 Memory	IFN+TNFa+IL2+CD107a+	1	89698	0.00111485	0
ART-suppressed/non-controller	104	0	Pol	CD4 Memory	IFN+	51	64613	0.0789315	0.0358159
ART-suppressed/non-controller	104	0	Pol	CD4 Memory	TNFa+	500	64613	0.773838	0
ART-suppressed/non-controller	104	0	Pol	CD4 Memory	IL2+	10	64613	0.0154768	0.0110165
ART-suppressed/non-controller	104	0	Pol	CD4 Memory	CD107a+	21	64613	0.0325012	0
ART-suppressed/non-controller	104	0	Pol	CD4 Memory	IFN+TNFa+	23	64613	0.0355966	0
ART-suppressed/non-controller	104	0	Pol	CD4 Memory	IFN+IL2+	2	64613	0.00309535	0.00309535
ART-suppressed/non-controller	104	0	Pol	CD4 Memory	IFN+CD107a+	0	64613	0	0
ART-suppressed/non-controller	104	0	Pol	CD4 Memory	TNFa+IL2+	21	64613	0.0325012	0
ART-suppressed/non-controller	104	0	Pol	CD4 Memory	TNFa+CD107a+	5	64613	0.00773838	0.00327814
ART-suppressed/non-controller	104	0	Pol	CD4 Memory	IL2+CD107a+	0	64613	0	0
ART-suppressed/non-controller	104	0	Pol	CD4 Memory	IFN+TNFa+IL2+	27	64613	0.0417873	0.0298933
ART-suppressed/non-controller	104	0	Pol	CD4 Memory	IFN+TNFa+CD107a+	0	64613	0	0
ART-suppressed/non-controller	104	0	Pol	CD4 Memory	IFN+IL2+CD107a+	0	64613	0	0
ART-suppressed/non-controller	104	0	Pol	CD4 Memory	TNFa+IL2+CD107a+	0	64613	0	0
ART-suppressed/non-controller	104	0	Pol	CD4 Memory	IFN+TNFa+IL2+CD107a+	0	64613	0	0
ART-suppressed/non-controller	104	0	Pol	CD8 Memory	IFN+	52	89282	0.0582424	0.0136483
ART-suppressed/non-controller	104	0	Pol	CD8 Memory	TNFa+	70	89282	0.0784033	0
ART-suppressed/non-controller	104	0	Pol	CD8 Memory	IL2+	4	89282	0.00448019	2.07781e-05
ART-suppressed/non-controller	104	0	Pol	CD8 Memory	CD107a+	119	89282	0.133286	0.00730726
ART-suppressed/non-controller	104	0	Pol	CD8 Memory	IFN+TNFa+	6	89282	0.00672028	0
ART-suppressed/non-controller	104	0	Pol	CD8 Memory	IFN+IL2+	1	89282	0.00112005	0
ART-suppressed/non-controller	104	0	Pol	CD8 Memory	IFN+CD107a+	1	89282	0.00112005	0.00112005
ART-suppressed/non-controller	104	0	Pol	CD8 Memory	TNFa+IL2+	3	89282	0.00336014	0
ART-suppressed/non-controller	104	0	Pol	CD8 Memory	TNFa+CD107a+	12	89282	0.0134406	0
ART-suppressed/non-controller	104	0	Pol	CD8 Memory	IL2+CD107a+	0	89282	0	0
ART-suppressed/non-controller	104	0	Pol	CD8 Memory	IFN+TNFa+IL2+	9	89282	0.0100804	0.00227645
ART-suppressed/non-controller	104	0	Pol	CD8 Memory	IFN+TNFa+CD107a+	4	89282	0.00448019	2.07781e-05
ART-suppressed/non-controller	104	0	Pol	CD8 Memory	IFN+IL2+CD107a+	0	89282	0	0
ART-suppressed/non-controller	104	0	Pol	CD8 Memory	TNFa+IL2+CD107a+	0	89282	0	0
ART-suppressed/non-controller	104	0	Pol	CD8 Memory	IFN+TNFa+IL2+CD107a+	0	89282	0	0
ART-suppressed/non-controller	104	5	Env	CD4 Memory	IFN+	47	42127	0.111567	0.0444795
ART-suppressed/non-controller	104	5	Env	CD4 Memory	TNFa+	195	42127	0.462886	0
ART-suppressed/non-controller	104	5	Env	CD4 Memory	IL2+	7	42127	0.0166164	0.00795991
ART-suppressed/non-controller	104	5	Env	CD4 Memory	CD107a+	13	42127	0.0308591	0.00488954
ART-suppressed/non-controller	104	5	Env	CD4 Memory	IFN+TNFa+	16	42127	0.0379804	0.00984674
ART-suppressed/non-controller	104	5	Env	CD4 Memory	IFN+IL2+	0	42127	0	0
ART-suppressed/non-controller	104	5	Env	CD4 Memory	IFN+CD107a+	2	42127	0.00474755	0.00258342
ART-suppressed/non-controller	104	5	Env	CD4 Memory	TNFa+IL2+	12	42127	0.0284853	0.0111723
ART-suppressed/non-controller	104	5	Env	CD4 Memory	TNFa+CD107a+	1	42127	0.00237377	0
ART-suppressed/non-controller	104	5	Env	CD4 Memory	IL2+CD107a+	0	42127	0	0
ART-suppressed/non-controller	104	5	Env	CD4 Memory	IFN+TNFa+IL2+	5	42127	0.0118689	0.00321236
ART-suppressed/non-controller	104	5	Env	CD4 Memory	IFN+TNFa+CD107a+	2	42127	0.00474755	0.00474755
ART-suppressed/non-controller	104	5	Env	CD4 Memory	IFN+IL2+CD107a+	0	42127	0	0
ART-suppressed/non-controller	104	5	Env	CD4 Memory	TNFa+IL2+CD107a+	0	42127	0	0
ART-suppressed/non-controller	104	5	Env	CD4 Memory	IFN+TNFa+IL2+CD107a+	0	42127	0	0
ART-suppressed/non-controller	104	5	Env	CD8 Memory	IFN+	88	78895	0.111541	0.0720895
ART-suppressed/non-controller	104	5	Env	CD8 Memory	TNFa+	41	78895	0.0519678	0.00511958
ART-suppressed/non-controller	104	5	Env	CD8 Memory	IL2+	4	78895	0.00507003	0.00383718
ART-suppressed/non-controller	104	5	Env	CD8 Memory	CD107a+	122	78895	0.154636	0.0412139
ART-suppressed/non-controller	104	5	Env	CD8 Memory	IFN+TNFa+	13	78895	0.0164776	0
ART-suppressed/non-controller	104	5	Env	CD8 Memory	IFN+IL2+	0	78895	0	0
ART-suppressed/non-controller	104	5	Env	CD8 Memory	IFN+CD107a+	21	78895	0.0266177	0.0216863
ART-suppressed/non-controller	104	5	Env	CD8 Memory	TNFa+IL2+	3	78895	0.00380252	0.00133683
ART-suppressed/non-controller	104	5	Env	CD8 Memory	TNFa+CD107a+	10	78895	0.0126751	0.00281229
ART-suppressed/non-controller	104	5	Env	CD8 Memory	IL2+CD107a+	0	78895	0	0
ART-suppressed/non-controller	104	5	Env	CD8 Memory	IFN+TNFa+IL2+	1	78895	0.00126751	0
ART-suppressed/non-controller	104	5	Env	CD8 Memory	IFN+TNFa+CD107a+	19	78895	0.0240826	0.0216169
ART-suppressed/non-controller	104	5	Env	CD8 Memory	IFN+IL2+CD107a+	0	78895	0	0
ART-suppressed/non-controller	104	5	Env	CD8 Memory	TNFa+IL2+CD107a+	0	78895	0	0
ART-suppressed/non-controller	104	5	Env	CD8 Memory	IFN+TNFa+IL2+CD107a+	1	78895	0.00126751	3.46594e-05
ART-suppressed/non-controller	104	5	Gag	CD4 Memory	IFN+	63	61463	0.102501	0.0354127
ART-suppressed/non-controller	104	5	Gag	CD4 Memory	TNFa+	250	61463	0.406749	0
ART-suppressed/non-controller	104	5	Gag	CD4 Memory	IL2+	4	61463	0.00650798	0
ART-suppressed/non-controller	104	5	Gag	CD4 Memory	CD107a+	26	61463	0.0423019	0.0163323
ART-suppressed/non-controller	104	5	Gag	CD4 Memory	IFN+TNFa+	42	61463	0.0683338	0.0402001
ART-suppressed/non-controller	104	5	Gag	CD4 Memory	IFN+IL2+	1	61463	0.001627	0
ART-suppressed/non-controller	104	5	Gag	CD4 Memory	IFN+CD107a+	1	61463	0.001627	0
ART-suppressed/non-controller	104	5	Gag	CD4 Memory	TNFa+IL2+	16	61463	0.0260319	0.0087189
ART-suppressed/non-controller	104	5	Gag	CD4 Memory	TNFa+CD107a+	3	61463	0.00488099	0.00055273
ART-suppressed/non-controller	104	5	Gag	CD4 Memory	IL2+CD107a+	0	61463	0	0
ART-suppressed/non-controller	104	5	Gag	CD4 Memory	IFN+TNFa+IL2+	17	61463	0.0276589	0.0190024
ART-suppressed/non-controller	104	5	Gag	CD4 Memory	IFN+TNFa+CD107a+	7	61463	0.011389	0.011389
ART-suppressed/non-controller	104	5	Gag	CD4 Memory	IFN+IL2+CD107a+	0	61463	0	0
ART-suppressed/non-controller	104	5	Gag	CD4 Memory	TNFa+IL2+CD107a+	0	61463	0	0
ART-suppressed/non-controller	104	5	Gag	CD4 Memory	IFN+TNFa+IL2+CD107a+	1	61463	0.001627	0.001627
ART-suppressed/non-controller	104	5	Gag	CD8 Memory	IFN+	119	108476	0.109702	0.0702505
ART-suppressed/non-controller	104	5	Gag	CD8 Memory	TNFa+	41	108476	0.0377964	0
ART-suppressed/non-controller	104	5	Gag	CD8 Memory	IL2+	8	108476	0.0073749	0.00614206
ART-suppressed/non-controller	104	5	Gag	CD8 Memory	CD107a+	289	108476	0.266418	0.152996
ART-suppressed/non-controller	104	5	Gag	CD8 Memory	IFN+TNFa+	34	108476	0.0313433	0.0140835
ART-suppressed/non-controller	104	5	Gag	CD8 Memory	IFN+IL2+	0	108476	0	0
ART-suppressed/non-controller	104	5	Gag	CD8 Memory	IFN+CD107a+	312	108476	0.287621	0.28269
ART-suppressed/non-controller	104	5	Gag	CD8 Memory	TNFa+IL2+	6	108476	0.00553118	0.00306548
ART-suppressed/non-controller	104	5	Gag	CD8 Memory	TNFa+CD107a+	12	108476	0.0110624	0.00119957
ART-suppressed/non-controller	104	5	Gag	CD8 Memory	IL2+CD107a+	0	108476	0	0
ART-suppressed/non-controller	104	5	Gag	CD8 Memory	IFN+TNFa+IL2+	5	108476	0.00460931	0.00091077
ART-suppressed/non-controller	104	5	Gag	CD8 Memory	IFN+TNFa+CD107a+	238	108476	0.219403	0.216938
ART-suppressed/non-controller	104	5	Gag	CD8 Memory	IFN+IL2+CD107a+	1	108476	0.000921863	0.000921863
ART-suppressed/non-controller	104	5	Gag	CD8 Memory	TNFa+IL2+CD107a+	0	108476	0	0
ART-suppressed/non-controller	104	5	Gag	CD8 Memory	IFN+TNFa+IL2+CD107a+	3	108476	0.00276559	0.00153274
ART-suppressed/non-controller	104	5	Nef	CD4 Memory	IFN+	48	59799	0.0802689	0.013181
ART-suppressed/non-controller	104	5	Nef	CD4 Memory	TNFa+	251	59799	0.419739	0
ART-suppressed/non-controller	104	5	Nef	CD4 Memory	IL2+	5	59799	0.00836134	0
ART-suppressed/non-controller	104	5	Nef	CD4 Memory	CD107a+	39	59799	0.0652185	0.039249
ART-suppressed/non-controller	104	5	Nef	CD4 Memory	IFN+TNFa+	22	59799	0.0367899	0.00865626
ART-suppressed/non-controller	104	5	Nef	CD4 Memory	IFN+IL2+	2	59799	0.00334454	0.00118041
ART-suppressed/non-controller	104	5	Nef	CD4 Memory	IFN+CD107a+	1	59799	0.00167227	0
ART-suppressed/non-controller	104	5	Nef	CD4 Memory	TNFa+IL2+	10	59799	0.0167227	0
ART-suppressed/non-controller	104	5	Nef	CD4 Memory	TNFa+CD107a+	1	59799	0.00167227	0
ART-suppressed/non-controller	104	5	Nef	CD4 Memory	IL2+CD107a+	0	59799	0	0
ART-suppressed/non-controller	104	5	Nef	CD4 Memory	IFN+TNFa+IL2+	4	59799	0.00668908	0
ART-suppressed/non-controller	104	5	Nef	CD4 Memory	IFN+TNFa+CD107a+	6	59799	0.0100336	0.0100336
ART-suppressed/non-controller	104	5	Nef	CD4 Memory	IFN+IL2+CD107a+	0	59799	0	0
ART-suppressed/non-controller	104	5	Nef	CD4 Memory	TNFa+IL2+CD107a+	0	59799	0	0
ART-suppressed/non-controller	104	5	Nef	CD4 Memory	IFN+TNFa+IL2+CD107a+	0	59799	0	0
ART-suppressed/non-controller	104	5	Nef	CD8 Memory	IFN+	78	103330	0.0754863	0.0360352
ART-suppressed/non-controller	104	5	Nef	CD8 Memory	TNFa+	62	103330	0.0600019	0.0131537
ART-suppressed/non-controller	104	5	Nef	CD8 Memory	IL2+	6	103330	0.00580664	0.00457379
ART-suppressed/non-controller	104	5	Nef	CD8 Memory	CD107a+	240	103330	0.232266	0.118844
ART-suppressed/non-controller	104	5	Nef	CD8 Memory	IFN+TNFa+	12	103330	0.0116133	0
ART-suppressed/non-controller	104	5	Nef	CD8 Memory	IFN+IL2+	3	103330	0.00290332	0
ART-suppressed/non-controller	104	5	Nef	CD8 Memory	IFN+CD107a+	40	103330	0.0387109	0.0337795
ART-suppressed/non-controller	104	5	Nef	CD8 Memory	TNFa+IL2+	4	103330	0.00387109	0.0014054
ART-suppressed/non-controller	104	5	Nef	CD8 Memory	TNFa+CD107a+	21	103330	0.0203232	0.0104605
ART-suppressed/non-controller	104	5	Nef	CD8 Memory	IL2+CD107a+	1	103330	0.000967773	0.000967773
ART-suppressed/non-controller	104	5	Nef	CD8 Memory	IFN+TNFa+IL2+	9	103330	0.00870996	0.00501141
ART-suppressed/non-controller	104	5	Nef	CD8 Memory	IFN+TNFa+CD107a+	21	103330	0.0203232	0.0178575
ART-suppressed/non-controller	104	5	Nef	CD8 Memory	IFN+IL2+CD107a+	1	103330	0.000967773	0.000967773
ART-suppressed/non-controller	104	5	Nef	CD8 Memory	TNFa+IL2+CD107a+	0	103330	0	0
ART-suppressed/non-controller	104	5	Nef	CD8 Memory	IFN+TNFa+IL2+CD107a+	0	103330	0	0
ART-suppressed/non-controller	104	5	Neg	CD4 Memory	IFN+	31	46208	0.067088	0
ART-suppressed/non-controller	104	5	Neg	CD4 Memory	TNFa+	272	46208	0.588643	0
ART-suppressed/non-controller	104	5	Neg	CD4 Memory	IL2+	4	46208	0.00865651	0
ART-suppressed/non-controller	104	5	Neg	CD4 Memory	CD107a+	12	46208	0.0259695	0
ART-suppressed/non-controller	104	5	Neg	CD4 Memory	IFN+TNFa+	13	46208	0.0281337	0
ART-suppressed/non-controller	104	5	Neg	CD4 Memory	IFN+IL2+	1	46208	0.00216413	0
ART-suppressed/non-controller	104	5	Neg	CD4 Memory	IFN+CD107a+	1	46208	0.00216413	0
ART-suppressed/non-controller	104	5	Neg	CD4 Memory	TNFa+IL2+	8	46208	0.017313	0
ART-suppressed/non-controller	104	5	Neg	CD4 Memory	TNFa+CD107a+	2	46208	0.00432825	0
ART-suppressed/non-controller	104	5	Neg	CD4 Memory	IL2+CD107a+	0	46208	0	0
ART-suppressed/non-controller	104	5	Neg	CD4 Memory	IFN+TNFa+IL2+	4	46208	0.00865651	0
ART-suppressed/non-controller	104	5	Neg	CD4 Memory	IFN+TNFa+CD107a+	0	46208	0	0
ART-suppressed/non-controller	104	5	Neg	CD4 Memory	IFN+IL2+CD107a+	0	46208	0	0
ART-suppressed/non-controller	104	5	Neg	CD4 Memory	TNFa+IL2+CD107a+	0	46208	0	0
ART-suppressed/non-controller	104	5	Neg	CD4 Memory	IFN+TNFa+IL2+CD107a+	0	46208	0	0
ART-suppressed/non-controller	104	5	Neg	CD8 Memory	IFN+	32	81113	0.0394511	0
ART-suppressed/non-controller	104	5	Neg	CD8 Memory	TNFa+	38	81113	0.0468482	0
ART-suppressed/non-controller	104	5	Neg	CD8 Memory	IL2+	1	81113	0.00123285	0
ART-suppressed/non-controller	104	5	Neg	CD8 Memory	CD107a+	92	81113	0.113422	0
ART-suppressed/non-controller	104	5	Neg	CD8 Memory	IFN+TNFa+	14	81113	0.0172599	0
ART-suppressed/non-controller	104	5	Neg	CD8 Memory	IFN+IL2+	3	81113	0.00369854	0
ART-suppressed/non-controller	104	5	Neg	CD8 Memory	IFN+CD107a+	4	81113	0.00493139	0
ART-suppressed/non-controller	104	5	Neg	CD8 Memory	TNFa+IL2+	2	81113	0.0024657	0
ART-suppressed/non-controller	104	5	Neg	CD8 Memory	TNFa+CD107a+	8	81113	0.00986278	0
ART-suppressed/non-controller	104	5	Neg	CD8 Memory	IL2+CD107a+	0	81113	0	0
ART-suppressed/non-controller	104	5	Neg	CD8 Memory	IFN+TNFa+IL2+	3	81113	0.00369854	0
ART-suppressed/non-controller	104	5	Neg	CD8 Memory	IFN+TNFa+CD107a+	2	81113	0.0024657	0
ART-suppressed/non-controller	104	5	Neg	CD8 Memory	IFN+IL2+CD107a+	0	81113	0	0
ART-suppressed/non-controller	104	5	Neg	CD8 Memory	TNFa+IL2+CD107a+	0	81113	0	0
ART-suppressed/non-controller	104	5	Neg	CD8 Memory	IFN+TNFa+IL2+CD107a+	1	81113	0.00123285	0
ART-suppressed/non-controller	104	5	Pol	CD4 Memory	IFN+	40	49840	0.0802568	0.0131689
ART-suppressed/non-controller	104	5	Pol	CD4 Memory	TNFa+	193	49840	0.387239	0
ART-suppressed/non-controller	104	5	Pol	CD4 Memory	IL2+	8	49840	0.0160514	0.00739485
ART-suppressed/non-controller	104	5	Pol	CD4 Memory	CD107a+	15	49840	0.0300963	0.00412678
ART-suppressed/non-controller	104	5	Pol	CD4 Memory	IFN+TNFa+	29	49840	0.0581862	0.0300525
ART-suppressed/non-controller	104	5	Pol	CD4 Memory	IFN+IL2+	0	49840	0	0
ART-suppressed/non-controller	104	5	Pol	CD4 Memory	IFN+CD107a+	1	49840	0.00200642	0
ART-suppressed/non-controller	104	5	Pol	CD4 Memory	TNFa+IL2+	9	49840	0.0180578	0.000744766
ART-suppressed/non-controller	104	5	Pol	CD4 Memory	TNFa+CD107a+	2	49840	0.00401284	0
ART-suppressed/non-controller	104	5	Pol	CD4 Memory	IL2+CD107a+	0	49840	0	0
ART-suppressed/non-controller	104	5	Pol	CD4 Memory	IFN+TNFa+IL2+	19	49840	0.038122	0.0294655
ART-suppressed/non-controller	104	5	Pol	CD4 Memory	IFN+TNFa+CD107a+	0	49840	0	0
ART-suppressed/non-controller	104	5	Pol	CD4 Memory	IFN+IL2+CD107a+	0	49840	0	0
ART-suppressed/non-controller	104	5	Pol	CD4 Memory	TNFa+IL2+CD107a+	0	49840	0	0
ART-suppressed/non-controller	104	5	Pol	CD4 Memory	IFN+TNFa+IL2+CD107a+	0	49840	0	0
ART-suppressed/non-controller	104	5	Pol	CD8 Memory	IFN+	61	89534	0.0681305	0.0286794
ART-suppressed/non-controller	104	5	Pol	CD8 Memory	TNFa+	42	89534	0.0469096	6.13298e-05
ART-suppressed/non-controller	104	5	Pol	CD8 Memory	IL2+	3	89534	0.00335068	0.00211783
ART-suppressed/non-controller	104	5	Pol	CD8 Memory	CD107a+	135	89534	0.150781	0.0373587
ART-suppressed/non-controller	104	5	Pol	CD8 Memory	IFN+TNFa+	15	89534	0.0167534	0
ART-suppressed/non-controller	104	5	Pol	CD8 Memory	IFN+IL2+	0	89534	0	0
ART-suppressed/non-controller	104	5	Pol	CD8 Memory	IFN+CD107a+	3	89534	0.00335068	0
ART-suppressed/non-controller	104	5	Pol	CD8 Memory	TNFa+IL2+	1	89534	0.00111689	0
ART-suppressed/non-controller	104	5	Pol	CD8 Memory	TNFa+CD107a+	5	89534	0.00558447	0
ART-suppressed/non-controller	104	5	Pol	CD8 Memory	IL2+CD107a+	0	89534	0	0
ART-suppressed/non-controller	104	5	Pol	CD8 Memory	IFN+TNFa+IL2+	6	89534	0.00670136	0.00300282
ART-suppressed/non-controller	104	5	Pol	CD8 Memory	IFN+TNFa+CD107a+	1	89534	0.00111689	0
ART-suppressed/non-controller	104	5	Pol	CD8 Memory	IFN+IL2+CD107a+	0	89534	0	0
ART-suppressed/non-controller	104	5	Pol	CD8 Memory	TNFa+IL2+CD107a+	0	89534	0	0
ART-suppressed/non-controller	104	5	Pol	CD8 Memory	IFN+TNFa+IL2+CD107a+	0	89534	0	0
ART-suppressed/non-controller	110	0	Gag	CD4 Memory	IFN+	59	69134	0.0853415	0.0294415
ART-suppressed/non-controller	110	0	Gag	CD4 Memory	TNFa+	150	69134	0.21697	0
ART-suppressed/non-controller	110	0	Gag	CD4 Memory	IL2+	2	69134	0.00289293	0.00119899
ART-suppressed/non-controller	110	0	Gag	CD4 Memory	CD107a+	4	69134	0.00578587	0
ART-suppressed/non-controller	110	0	Gag	CD4 Memory	IFN+TNFa+	5	69134	0.00723233	0.00553839
ART-suppressed/non-controller	110	0	Gag	CD4 Memory	IFN+IL2+	0	69134	0	0
ART-suppressed/non-controller	110	0	Gag	CD4 Memory	IFN+CD107a+	0	69134	0	0
ART-suppressed/non-controller	110	0	Gag	CD4 Memory	TNFa+IL2+	9	69134	0.0130182	0.0045485
ART-suppressed/non-controller	110	0	Gag	CD4 Memory	TNFa+CD107a+	1	69134	0.00144647	0.00144647
ART-suppressed/non-controller	110	0	Gag	CD4 Memory	IL2+CD107a+	0	69134	0	0
ART-suppressed/non-controller	110	0	Gag	CD4 Memory	IFN+TNFa+IL2+	2	69134	0.00289293	0.00289293
ART-suppressed/non-controller	110	0	Gag	CD4 Memory	IFN+TNFa+CD107a+	1	69134	0.00144647	0.00144647
ART-suppressed/non-controller	110	0	Gag	CD4 Memory	IFN+IL2+CD107a+	0	69134	0	0
ART-suppressed/non-controller	110	0	Gag	CD4 Memory	TNFa+IL2+CD107a+	0	69134	0	0
ART-suppressed/non-controller	110	0	Gag	CD4 Memory	IFN+TNFa+IL2+CD107a+	0	69134	0	0
ART-suppressed/non-controller	110	0	Gag	CD8 Memory	IFN+	25	24938	0.100249	0.0619949
ART-suppressed/non-controller	110	0	Gag	CD8 Memory	TNFa+	7	24938	0.0280696	0
ART-suppressed/non-controller	110	0	Gag	CD8 Memory	IL2+	1	24938	0.00400994	0
ART-suppressed/non-controller	110	0	Gag	CD8 Memory	CD107a+	29	24938	0.116288	0
ART-suppressed/non-controller	110	0	Gag	CD8 Memory	IFN+TNFa+	0	24938	0	0
ART-suppressed/non-controller	110	0	Gag	CD8 Memory	IFN+IL2+	0	24938	0	0
ART-suppressed/non-controller	110	0	Gag	CD8 Memory	IFN+CD107a+	1	24938	0.00400994	0.00400994
ART-suppressed/non-controller	110	0	Gag	CD8 Memory	TNFa+IL2+	0	24938	0	0
ART-suppressed/non-controller	110	0	Gag	CD8 Memory	TNFa+CD107a+	4	24938	0.0160398	0.00647635
ART-suppressed/non-controller	110	0	Gag	CD8 Memory	IL2+CD107a+	0	24938	0	0
ART-suppressed/non-controller	110	0	Gag	CD8 Memory	IFN+TNFa+IL2+	0	24938	0	0
ART-suppressed/non-controller	110	0	Gag	CD8 Memory	IFN+TNFa+CD107a+	2	24938	0.00801989	0.00323817
ART-suppressed/non-controller	110	0	Gag	CD8 Memory	IFN+IL2+CD107a+	0	24938	0	0
ART-suppressed/non-controller	110	0	Gag	CD8 Memory	TNFa+IL2+CD107a+	0	24938	0	0
ART-suppressed/non-controller	110	0	Gag	CD8 Memory	IFN+TNFa+IL2+CD107a+	0	24938	0	0
ART-suppressed/non-controller	110	0	Nef	CD4 Memory	IFN+	130	115045	0.112999	0.0570993
ART-suppressed/non-controller	110	0	Nef	CD4 Memory	TNFa+	388	115045	0.337259	0.012023
ART-suppressed/non-controller	110	0	Nef	CD4 Memory	IL2+	6	115045	0.00521535	0.00352141
ART-suppressed/non-controller	110	0	Nef	CD4 Memory	CD107a+	9	115045	0.00782303	0
ART-suppressed/non-controller	110	0	Nef	CD4 Memory	IFN+TNFa+	8	115045	0.0069538	0.00525986
ART-suppressed/non-controller	110	0	Nef	CD4 Memory	IFN+IL2+	1	115045	0.000869225	0
ART-suppressed/non-controller	110	0	Nef	CD4 Memory	IFN+CD107a+	1	115045	0.000869225	0.000869225
ART-suppressed/non-controller	110	0	Nef	CD4 Memory	TNFa+IL2+	16	115045	0.0139076	0.00543791
ART-suppressed/non-controller	110	0	Nef	CD4 Memory	TNFa+CD107a+	1	115045	0.000869225	0.000869225
ART-suppressed/non-controller	110	0	Nef	CD4 Memory	IL2+CD107a+	0	115045	0	0
ART-suppressed/non-controller	110	0	Nef	CD4 Memory	IFN+TNFa+IL2+	1	115045	0.000869225	0.000869225
ART-suppressed/non-controller	110	0	Nef	CD4 Memory	IFN+TNFa+CD107a+	2	115045	0.00173845	0.00173845
ART-suppressed/non-controller	110	0	Nef	CD4 Memory	IFN+IL2+CD107a+	0	115045	0	0
ART-suppressed/non-controller	110	0	Nef	CD4 Memory	TNFa+IL2+CD107a+	0	115045	0	0
ART-suppressed/non-controller	110	0	Nef	CD4 Memory	IFN+TNFa+IL2+CD107a+	0	115045	0	0
ART-suppressed/non-controller	110	0	Nef	CD8 Memory	IFN+	46	40839	0.112637	0.0743837
ART-suppressed/non-controller	110	0	Nef	CD8 Memory	TNFa+	25	40839	0.061216	0.0325257
ART-suppressed/non-controller	110	0	Nef	CD8 Memory	IL2+	4	40839	0.00979456	0.00023113
ART-suppressed/non-controller	110	0	Nef	CD8 Memory	CD107a+	72	40839	0.176302	0.0328506
ART-suppressed/non-controller	110	0	Nef	CD8 Memory	IFN+TNFa+	12	40839	0.0293837	0.0293837
ART-suppressed/non-controller	110	0	Nef	CD8 Memory	IFN+IL2+	0	40839	0	0
ART-suppressed/non-controller	110	0	Nef	CD8 Memory	IFN+CD107a+	7	40839	0.0171405	0.0171405
ART-suppressed/non-controller	110	0	Nef	CD8 Memory	TNFa+IL2+	1	40839	0.00244864	0.00244864
ART-suppressed/non-controller	110	0	Nef	CD8 Memory	TNFa+CD107a+	26	40839	0.0636646	0.0541012
ART-suppressed/non-controller	110	0	Nef	CD8 Memory	IL2+CD107a+	0	40839	0	0
ART-suppressed/non-controller	110	0	Nef	CD8 Memory	IFN+TNFa+IL2+	0	40839	0	0
ART-suppressed/non-controller	110	0	Nef	CD8 Memory	IFN+TNFa+CD107a+	15	40839	0.0367296	0.0319479
ART-suppressed/non-controller	110	0	Nef	CD8 Memory	IFN+IL2+CD107a+	0	40839	0	0
ART-suppressed/non-controller	110	0	Nef	CD8 Memory	TNFa+IL2+CD107a+	0	40839	0	0
ART-suppressed/non-controller	110	0	Nef	CD8 Memory	IFN+TNFa+IL2+CD107a+	0	40839	0	0
ART-suppressed/non-controller	110	0	Neg	CD4 Memory	IFN+	33	59034	0.0559	0
ART-suppressed/non-controller	110	0	Neg	CD4 Memory	TNFa+	192	59034	0.325236	0
ART-suppressed/non-controller	110	0	Neg	CD4 Memory	IL2+	1	59034	0.00169394	0
ART-suppressed/non-controller	110	0	Neg	CD4 Memory	CD107a+	5	59034	0.0084697	0
ART-suppressed/non-controller	110	0	Neg	CD4 Memory	IFN+TNFa+	1	59034	0.00169394	0
ART-suppressed/non-controller	110	0	Neg	CD4 Memory	IFN+IL2+	1	59034	0.00169394	0
ART-suppressed/non-controller	110	0	Neg	CD4 Memory	IFN+CD107a+	0	59034	0	0
ART-suppressed/non-controller	110	0	Neg	CD4 Memory	TNFa+IL2+	5	59034	0.0084697	0
ART-suppressed/non-controller	110	0	Neg	CD4 Memory	TNFa+CD107a+	0	59034	0	0
ART-suppressed/non-controller	110	0	Neg	CD4 Memory	IL2+CD107a+	0	59034	0	0
ART-suppressed/non-controller	110	0	Neg	CD4 Memory	IFN+TNFa+IL2+	0	59034	0	0
ART-suppressed/non-controller	110	0	Neg	CD4 Memory	IFN+TNFa+CD107a+	0	59034	0	0
ART-suppressed/non-controller	110	0	Neg	CD4 Memory	IFN+IL2+CD107a+	0	59034	0	0
ART-suppressed/non-controller	110	0	Neg	CD4 Memory	TNFa+IL2+CD107a+	0	59034	0	0
ART-suppressed/non-controller	110	0	Neg	CD4 Memory	IFN+TNFa+IL2+CD107a+	0	59034	0	0
ART-suppressed/non-controller	110	0	Neg	CD8 Memory	IFN+	8	20913	0.0382537	0
ART-suppressed/non-controller	110	0	Neg	CD8 Memory	TNFa+	6	20913	0.0286903	0
ART-suppressed/non-controller	110	0	Neg	CD8 Memory	IL2+	2	20913	0.00956343	0
ART-suppressed/non-controller	110	0	Neg	CD8 Memory	CD107a+	30	20913	0.143451	0
ART-suppressed/non-controller	110	0	Neg	CD8 Memory	IFN+TNFa+	0	20913	0	0
ART-suppressed/non-controller	110	0	Neg	CD8 Memory	IFN+IL2+	0	20913	0	0
ART-suppressed/non-controller	110	0	Neg	CD8 Memory	IFN+CD107a+	0	20913	0	0
ART-suppressed/non-controller	110	0	Neg	CD8 Memory	TNFa+IL2+	0	20913	0	0
ART-suppressed/non-controller	110	0	Neg	CD8 Memory	TNFa+CD107a+	2	20913	0.00956343	0
ART-suppressed/non-controller	110	0	Neg	CD8 Memory	IL2+CD107a+	0	20913	0	0
ART-suppressed/non-controller	110	0	Neg	CD8 Memory	IFN+TNFa+IL2+	1	20913	0.00478171	0
ART-suppressed/non-controller	110	0	Neg	CD8 Memory	IFN+TNFa+CD107a+	1	20913	0.00478171	0
ART-suppressed/non-controller	110	0	Neg	CD8 Memory	IFN+IL2+CD107a+	0	20913	0	0
ART-suppressed/non-controller	110	0	Neg	CD8 Memory	TNFa+IL2+CD107a+	0	20913	0	0
ART-suppressed/non-controller	110	0	Neg	CD8 Memory	IFN+TNFa+IL2+CD107a+	0	20913	0	0
ART-suppressed/non-controller	110	0	Pol	CD4 Memory	IFN+	153	121305	0.126128	0.0702284
ART-suppressed/non-controller	110	0	Pol	CD4 Memory	TNFa+	388	121305	0.319855	0
ART-suppressed/non-controller	110	0	Pol	CD4 Memory	IL2+	5	121305	0.00412184	0.0024279
ART-suppressed/non-controller	110	0	Pol	CD4 Memory	CD107a+	10	121305	0.00824368	0
ART-suppressed/non-controller	110	0	Pol	CD4 Memory	IFN+TNFa+	15	121305	0.0123655	0.0106716
ART-suppressed/non-controller	110	0	Pol	CD4 Memory	IFN+IL2+	0	121305	0	0
ART-suppressed/non-controller	110	0	Pol	CD4 Memory	IFN+CD107a+	0	121305	0	0
ART-suppressed/non-controller	110	0	Pol	CD4 Memory	TNFa+IL2+	14	121305	0.0115412	0.00307146
ART-suppressed/non-controller	110	0	Pol	CD4 Memory	TNFa+CD107a+	0	121305	0	0
ART-suppressed/non-controller	110	0	Pol	CD4 Memory	IL2+CD107a+	0	121305	0	0
ART-suppressed/non-controller	110	0	Pol	CD4 Memory	IFN+TNFa+IL2+	7	121305	0.00577058	0.00577058
ART-suppressed/non-controller	110	0	Pol	CD4 Memory	IFN+TNFa+CD107a+	0	121305	0	0
ART-suppressed/non-controller	110	0	Pol	CD4 Memory	IFN+IL2+CD107a+	0	121305	0	0
ART-suppressed/non-controller	110	0	Pol	CD4 Memory	TNFa+IL2+CD107a+	0	121305	0	0
ART-suppressed/non-controller	110	0	Pol	CD4 Memory	IFN+TNFa+IL2+CD107a+	0	121305	0	0
ART-suppressed/non-controller	110	0	Pol	CD8 Memory	IFN+	52	42205	0.123208	0.0849544
ART-suppressed/non-controller	110	0	Pol	CD8 Memory	TNFa+	5	42205	0.0118469	0
ART-suppressed/non-controller	110	0	Pol	CD8 Memory	IL2+	4	42205	0.00947755	0
ART-suppressed/non-controller	110	0	Pol	CD8 Memory	CD107a+	44	42205	0.104253	0
ART-suppressed/non-controller	110	0	Pol	CD8 Memory	IFN+TNFa+	1	42205	0.00236939	0.00236939
ART-suppressed/non-controller	110	0	Pol	CD8 Memory	IFN+IL2+	2	42205	0.00473878	0.00473878
ART-suppressed/non-controller	110	0	Pol	CD8 Memory	IFN+CD107a+	0	42205	0	0
ART-suppressed/non-controller	110	0	Pol	CD8 Memory	TNFa+IL2+	0	42205	0	0
ART-suppressed/non-controller	110	0	Pol	CD8 Memory	TNFa+CD107a+	5	42205	0.0118469	0.00228351
ART-suppressed/non-controller	110	0	Pol	CD8 Memory	IL2+CD107a+	0	42205	0	0
ART-suppressed/non-controller	110	0	Pol	CD8 Memory	IFN+TNFa+IL2+	0	42205	0	0
ART-suppressed/non-controller	110	0	Pol	CD8 Memory	IFN+TNFa+CD107a+	2	42205	0.00473878	0
ART-suppressed/non-controller	110	0	Pol	CD8 Memory	IFN+IL2+CD107a+	0	42205	0	0
ART-suppressed/non-controller	110	0	Pol	CD8 Memory	TNFa+IL2+CD107a+	0	42205	0	0
ART-suppressed/non-controller	110	0	Pol	CD8 Memory	IFN+TNFa+IL2+CD107a+	0	42205	0	0
ART-suppressed/non-controller	112	0	Gag	CD4 Memory	IFN+	37	36642	0.100977	0.025507
ART-suppressed/non-controller	112	0	Gag	CD4 Memory	TNFa+	59	36642	0.161017	0
ART-suppressed/non-controller	112	0	Gag	CD4 Memory	IL2+	3	36642	0.00818733	0.00590036
ART-suppressed/non-controller	112	0	Gag	CD4 Memory	CD107a+	14	36642	0.0382075	0
ART-suppressed/non-controller	112	0	Gag	CD4 Memory	IFN+TNFa+	25	36642	0.0682277	0.0590798
ART-suppressed/non-controller	112	0	Gag	CD4 Memory	IFN+IL2+	0	36642	0	0
ART-suppressed/non-controller	112	0	Gag	CD4 Memory	IFN+CD107a+	1	36642	0.00272911	0.00272911
ART-suppressed/non-controller	112	0	Gag	CD4 Memory	TNFa+IL2+	6	36642	0.0163747	0.00265284
ART-suppressed/non-controller	112	0	Gag	CD4 Memory	TNFa+CD107a+	3	36642	0.00818733	0.00590036
ART-suppressed/non-controller	112	0	Gag	CD4 Memory	IL2+CD107a+	0	36642	0	0
ART-suppressed/non-controller	112	0	Gag	CD4 Memory	IFN+TNFa+IL2+	16	36642	0.0436657	0.0368048
ART-suppressed/non-controller	112	0	Gag	CD4 Memory	IFN+TNFa+CD107a+	2	36642	0.00545822	0.00545822
ART-suppressed/non-controller	112	0	Gag	CD4 Memory	IFN+IL2+CD107a+	0	36642	0	0
ART-suppressed/non-controller	112	0	Gag	CD4 Memory	TNFa+IL2+CD107a+	0	36642	0	0
ART-suppressed/non-controller	112	0	Gag	CD4 Memory	IFN+TNFa+IL2+CD107a+	1	36642	0.00272911	0.00044214
ART-suppressed/non-controller	112	0	Gag	CD8 Memory	IFN+	60	80111	0.0748961	0.0257577
ART-suppressed/non-controller	112	0	Gag	CD8 Memory	TNFa+	23	80111	0.0287102	0.00637453
ART-suppressed/non-controller	112	0	Gag	CD8 Memory	IL2+	4	80111	0.00499307	0.00164273
ART-suppressed/non-controller	112	0	Gag	CD8 Memory	CD107a+	183	80111	0.228433	0.0609158
ART-suppressed/non-controller	112	0	Gag	CD8 Memory	IFN+TNFa+	12	80111	0.0149792	0.00492818
ART-suppressed/non-controller	112	0	Gag	CD8 Memory	IFN+IL2+	1	80111	0.00124827	0.000131486
ART-suppressed/non-controller	112	0	Gag	CD8 Memory	IFN+CD107a+	59	80111	0.0736478	0.0702975
ART-suppressed/non-controller	112	0	Gag	CD8 Memory	TNFa+IL2+	4	80111	0.00499307	0.00387629
ART-suppressed/non-controller	112	0	Gag	CD8 Memory	TNFa+CD107a+	10	80111	0.0124827	0.00578199
ART-suppressed/non-controller	112	0	Gag	CD8 Memory	IL2+CD107a+	0	80111	0	0
ART-suppressed/non-controller	112	0	Gag	CD8 Memory	IFN+TNFa+IL2+	10	80111	0.0124827	0.00913233
ART-suppressed/non-controller	112	0	Gag	CD8 Memory	IFN+TNFa+CD107a+	37	80111	0.0461859	0.0428356
ART-suppressed/non-controller	112	0	Gag	CD8 Memory	IFN+IL2+CD107a+	0	80111	0	0
ART-suppressed/non-controller	112	0	Gag	CD8 Memory	TNFa+IL2+CD107a+	0	80111	0	0
ART-suppressed/non-controller	112	0	Gag	CD8 Memory	IFN+TNFa+IL2+CD107a+	2	80111	0.00249654	0.00137975
ART-suppressed/non-controller	112	0	Nef	CD4 Memory	IFN+	36	37404	0.0962464	0.0207764
ART-suppressed/non-controller	112	0	Nef	CD4 Memory	TNFa+	24	37404	0.0641643	0
ART-suppressed/non-controller	112	0	Nef	CD4 Memory	IL2+	3	37404	0.00802053	0.00573356
ART-suppressed/non-controller	112	0	Nef	CD4 Memory	CD107a+	23	37404	0.0614907	0.0180383
ART-suppressed/non-controller	112	0	Nef	CD4 Memory	IFN+TNFa+	6	37404	0.0160411	0.00689319
ART-suppressed/non-controller	112	0	Nef	CD4 Memory	IFN+IL2+	0	37404	0	0
ART-suppressed/non-controller	112	0	Nef	CD4 Memory	IFN+CD107a+	0	37404	0	0
ART-suppressed/non-controller	112	0	Nef	CD4 Memory	TNFa+IL2+	3	37404	0.00802053	0
ART-suppressed/non-controller	112	0	Nef	CD4 Memory	TNFa+CD107a+	2	37404	0.00534702	0.00306005
ART-suppressed/non-controller	112	0	Nef	CD4 Memory	IL2+CD107a+	0	37404	0	0
ART-suppressed/non-controller	112	0	Nef	CD4 Memory	IFN+TNFa+IL2+	3	37404	0.00802053	0.00115963
ART-suppressed/non-controller	112	0	Nef	CD4 Memory	IFN+TNFa+CD107a+	1	37404	0.00267351	0.00267351
ART-suppressed/non-controller	112	0	Nef	CD4 Memory	IFN+IL2+CD107a+	0	37404	0	0
ART-suppressed/non-controller	112	0	Nef	CD4 Memory	TNFa+IL2+CD107a+	0	37404	0	0
ART-suppressed/non-controller	112	0	Nef	CD4 Memory	IFN+TNFa+IL2+CD107a+	0	37404	0	0
ART-suppressed/non-controller	112	0	Nef	CD8 Memory	IFN+	78	79109	0.0985981	0.0494597
ART-suppressed/non-controller	112	0	Nef	CD8 Memory	TNFa+	16	79109	0.0202253	0
ART-suppressed/non-controller	112	0	Nef	CD8 Memory	IL2+	2	79109	0.00252816	0
ART-suppressed/non-controller	112	0	Nef	CD8 Memory	CD107a+	202	79109	0.255344	0.0878266
ART-suppressed/non-controller	112	0	Nef	CD8 Memory	IFN+TNFa+	23	79109	0.0290738	0.0190228
ART-suppressed/non-controller	112	0	Nef	CD8 Memory	IFN+IL2+	1	79109	0.00126408	0.000147297
ART-suppressed/non-controller	112	0	Nef	CD8 Memory	IFN+CD107a+	40	79109	0.0505631	0.0472128
ART-suppressed/non-controller	112	0	Nef	CD8 Memory	TNFa+IL2+	0	79109	0	0
ART-suppressed/non-controller	112	0	Nef	CD8 Memory	TNFa+CD107a+	11	79109	0.0139049	0.00720417
ART-suppressed/non-controller	112	0	Nef	CD8 Memory	IL2+CD107a+	0	79109	0	0
ART-suppressed/non-controller	112	0	Nef	CD8 Memory	IFN+TNFa+IL2+	8	79109	0.0101126	0.00676228
ART-suppressed/non-controller	112	0	Nef	CD8 Memory	IFN+TNFa+CD107a+	31	79109	0.0391864	0.0358361
ART-suppressed/non-controller	112	0	Nef	CD8 Memory	IFN+IL2+CD107a+	0	79109	0	0
ART-suppressed/non-controller	112	0	Nef	CD8 Memory	TNFa+IL2+CD107a+	0	79109	0	0
ART-suppressed/non-controller	112	0	Nef	CD8 Memory	IFN+TNFa+IL2+CD107a+	3	79109	0.00379224	0.00267545
ART-suppressed/non-controller	112	0	Neg	CD4 Memory	IFN+	33	43726	0.07547	0
ART-suppressed/non-controller	112	0	Neg	CD4 Memory	TNFa+	93	43726	0.212688	0
ART-suppressed/non-controller	112	0	Neg	CD4 Memory	IL2+	1	43726	0.00228697	0
ART-suppressed/non-controller	112	0	Neg	CD4 Memory	CD107a+	19	43726	0.0434524	0
ART-suppressed/non-controller	112	0	Neg	CD4 Memory	IFN+TNFa+	4	43726	0.00914788	0
ART-suppressed/non-controller	112	0	Neg	CD4 Memory	IFN+IL2+	0	43726	0	0
ART-suppressed/non-controller	112	0	Neg	CD4 Memory	IFN+CD107a+	0	43726	0	0
ART-suppressed/non-controller	112	0	Neg	CD4 Memory	TNFa+IL2+	6	43726	0.0137218	0
ART-suppressed/non-controller	112	0	Neg	CD4 Memory	TNFa+CD107a+	1	43726	0.00228697	0
ART-suppressed/non-controller	112	0	Neg	CD4 Memory	IL2+CD107a+	0	43726	0	0
ART-suppressed/non-controller	112	0	Neg	CD4 Memory	IFN+TNFa+IL2+	3	43726	0.00686091	0
ART-suppressed/non-controller	112	0	Neg	CD4 Memory	IFN+TNFa+CD107a+	0	43726	0	0
ART-suppressed/non-controller	112	0	Neg	CD4 Memory	IFN+IL2+CD107a+	0	43726	0	0
ART-suppressed/non-controller	112	0	Neg	CD4 Memory	TNFa+IL2+CD107a+	0	43726	0	0
ART-suppressed/non-controller	112	0	Neg	CD4 Memory	IFN+TNFa+IL2+CD107a+	1	43726	0.00228697	0
ART-suppressed/non-controller	112	0	Neg	CD8 Memory	IFN+	44	89543	0.0491384	0
ART-suppressed/non-controller	112	0	Neg	CD8 Memory	TNFa+	20	89543	0.0223356	0
ART-suppressed/non-controller	112	0	Neg	CD8 Memory	IL2+	3	89543	0.00335035	0
ART-suppressed/non-controller	112	0	Neg	CD8 Memory	CD107a+	150	89543	0.167517	0
ART-suppressed/non-controller	112	0	Neg	CD8 Memory	IFN+TNFa+	9	89543	0.010051	0
ART-suppressed/non-controller	112	0	Neg	CD8 Memory	IFN+IL2+	1	89543	0.00111678	0
ART-suppressed/non-controller	112	0	Neg	CD8 Memory	IFN+CD107a+	3	89543	0.00335035	0
ART-suppressed/non-controller	112	0	Neg	CD8 Memory	TNFa+IL2+	1	89543	0.00111678	0
ART-suppressed/non-controller	112	0	Neg	CD8 Memory	TNFa+CD107a+	6	89543	0.00670069	0
ART-suppressed/non-controller	112	0	Neg	CD8 Memory	IL2+CD107a+	1	89543	0.00111678	0
ART-suppressed/non-controller	112	0	Neg	CD8 Memory	IFN+TNFa+IL2+	3	89543	0.00335035	0
ART-suppressed/non-controller	112	0	Neg	CD8 Memory	IFN+TNFa+CD107a+	3	89543	0.00335035	0
ART-suppressed/non-controller	112	0	Neg	CD8 Memory	IFN+IL2+CD107a+	0	89543	0	0
ART-suppressed/non-controller	112	0	Neg	CD8 Memory	TNFa+IL2+CD107a+	0	89543	0	0
ART-suppressed/non-controller	112	0	Neg	CD8 Memory	IFN+TNFa+IL2+CD107a+	1	89543	0.00111678	0
ART-suppressed/non-controller	112	0	Pol	CD4 Memory	IFN+	35	37435	0.0934954	0.0180254
ART-suppressed/non-controller	112	0	Pol	CD4 Memory	TNFa+	63	37435	0.168292	0
ART-suppressed/non-controller	112	0	Pol	CD4 Memory	IL2+	3	37435	0.00801389	0.00572692
ART-suppressed/non-controller	112	0	Pol	CD4 Memory	CD107a+	20	37435	0.0534259	0.00997353
ART-suppressed/non-controller	112	0	Pol	CD4 Memory	IFN+TNFa+	5	37435	0.0133565	0.00420861
ART-suppressed/non-controller	112	0	Pol	CD4 Memory	IFN+IL2+	1	37435	0.0026713	0.0026713
ART-suppressed/non-controller	112	0	Pol	CD4 Memory	IFN+CD107a+	0	37435	0	0
ART-suppressed/non-controller	112	0	Pol	CD4 Memory	TNFa+IL2+	6	37435	0.0160278	0.00230597
ART-suppressed/non-controller	112	0	Pol	CD4 Memory	TNFa+CD107a+	1	37435	0.0026713	0.000384328
ART-suppressed/non-controller	112	0	Pol	CD4 Memory	IL2+CD107a+	0	37435	0	0
ART-suppressed/non-controller	112	0	Pol	CD4 Memory	IFN+TNFa+IL2+	11	37435	0.0293843	0.0225234
ART-suppressed/non-controller	112	0	Pol	CD4 Memory	IFN+TNFa+CD107a+	1	37435	0.0026713	0.0026713
ART-suppressed/non-controller	112	0	Pol	CD4 Memory	IFN+IL2+CD107a+	0	37435	0	0
ART-suppressed/non-controller	112	0	Pol	CD4 Memory	TNFa+IL2+CD107a+	2	37435	0.00534259	0.00534259
ART-suppressed/non-controller	112	0	Pol	CD4 Memory	IFN+TNFa+IL2+CD107a+	0	37435	0	0
ART-suppressed/non-controller	112	0	Pol	CD8 Memory	IFN+	54	78300	0.0689655	0.0198271
ART-suppressed/non-controller	112	0	Pol	CD8 Memory	TNFa+	16	78300	0.0204342	0
ART-suppressed/non-controller	112	0	Pol	CD8 Memory	IL2+	6	78300	0.00766284	0.00431249
ART-suppressed/non-controller	112	0	Pol	CD8 Memory	CD107a+	145	78300	0.185185	0.0176679
ART-suppressed/non-controller	112	0	Pol	CD8 Memory	IFN+TNFa+	14	78300	0.0178799	0.00782891
ART-suppressed/non-controller	112	0	Pol	CD8 Memory	IFN+IL2+	1	78300	0.00127714	0.000160357
ART-suppressed/non-controller	112	0	Pol	CD8 Memory	IFN+CD107a+	29	78300	0.037037	0.0336867
ART-suppressed/non-controller	112	0	Pol	CD8 Memory	TNFa+IL2+	1	78300	0.00127714	0.000160357
ART-suppressed/non-controller	112	0	Pol	CD8 Memory	TNFa+CD107a+	5	78300	0.0063857	0
ART-suppressed/non-controller	112	0	Pol	CD8 Memory	IL2+CD107a+	0	78300	0	0
ART-suppressed/non-controller	112	0	Pol	CD8 Memory	IFN+TNFa+IL2+	8	78300	0.0102171	0.00686677
ART-suppressed/non-controller	112	0	Pol	CD8 Memory	IFN+TNFa+CD107a+	12	78300	0.0153257	0.0119753
ART-suppressed/non-controller	112	0	Pol	CD8 Memory	IFN+IL2+CD107a+	0	78300	0	0
ART-suppressed/non-controller	112	0	Pol	CD8 Memory	TNFa+IL2+CD107a+	0	78300	0	0
ART-suppressed/non-controller	112	0	Pol	CD8 Memory	IFN+TNFa+IL2+CD107a+	2	78300	0.00255428	0.0014375
ART-suppressed/non-controller	112	3	Env	CD4 Memory	IFN+	36	29116	0.123643	0.0489388
ART-suppressed/non-controller	112	3	Env	CD4 Memory	TNFa+	432	29116	1.48372	0.431065
ART-suppressed/non-controller	112	3	Env	CD4 Memory	IL2+	4	29116	0.0137382	0.0092106
ART-suppressed/non-controller	112	3	Env	CD4 Memory	CD107a+	23	29116	0.0789944	0
ART-suppressed/non-controller	112	3	Env	CD4 Memory	IFN+TNFa+	13	29116	0.044649	0.0129561
ART-suppressed/non-controller	112	3	Env	CD4 Memory	IFN+IL2+	0	29116	0	0
ART-suppressed/non-controller	112	3	Env	CD4 Memory	IFN+CD107a+	0	29116	0	0
ART-suppressed/non-controller	112	3	Env	CD4 Memory	TNFa+IL2+	19	29116	0.0652562	0.00866184
ART-suppressed/non-controller	112	3	Env	CD4 Memory	TNFa+CD107a+	4	29116	0.0137382	0
ART-suppressed/non-controller	112	3	Env	CD4 Memory	IL2+CD107a+	0	29116	0	0
ART-suppressed/non-controller	112	3	Env	CD4 Memory	IFN+TNFa+IL2+	3	29116	0.0103036	0.00577606
ART-suppressed/non-controller	112	3	Env	CD4 Memory	IFN+TNFa+CD107a+	1	29116	0.00343454	0.00117076
ART-suppressed/non-controller	112	3	Env	CD4 Memory	IFN+IL2+CD107a+	0	29116	0	0
ART-suppressed/non-controller	112	3	Env	CD4 Memory	TNFa+IL2+CD107a+	1	29116	0.00343454	0
ART-suppressed/non-controller	112	3	Env	CD4 Memory	IFN+TNFa+IL2+CD107a+	0	29116	0	0
ART-suppressed/non-controller	112	3	Env	CD8 Memory	IFN+	36	48095	0.0748519	0.0193016
ART-suppressed/non-controller	112	3	Env	CD8 Memory	TNFa+	24	48095	0.0499012	0.00519003
ART-suppressed/non-controller	112	3	Env	CD8 Memory	IL2+	3	48095	0.00623765	0.00352788
ART-suppressed/non-controller	112	3	Env	CD8 Memory	CD107a+	73	48095	0.151783	0
ART-suppressed/non-controller	112	3	Env	CD8 Memory	IFN+TNFa+	15	48095	0.0311883	0.00815523
ART-suppressed/non-controller	112	3	Env	CD8 Memory	IFN+IL2+	1	48095	0.00207922	0
ART-suppressed/non-controller	112	3	Env	CD8 Memory	IFN+CD107a+	1	48095	0.00207922	0
ART-suppressed/non-controller	112	3	Env	CD8 Memory	TNFa+IL2+	1	48095	0.00207922	0.00207922
ART-suppressed/non-controller	112	3	Env	CD8 Memory	TNFa+CD107a+	10	48095	0.0207922	0
ART-suppressed/non-controller	112	3	Env	CD8 Memory	IL2+CD107a+	0	48095	0	0
ART-suppressed/non-controller	112	3	Env	CD8 Memory	IFN+TNFa+IL2+	7	48095	0.0145545	0.00507033
ART-suppressed/non-controller	112	3	Env	CD8 Memory	IFN+TNFa+CD107a+	4	48095	0.00831687	0.00425222
ART-suppressed/non-controller	112	3	Env	CD8 Memory	IFN+IL2+CD107a+	0	48095	0	0
ART-suppressed/non-controller	112	3	Env	CD8 Memory	TNFa+IL2+CD107a+	0	48095	0	0
ART-suppressed/non-controller	112	3	Env	CD8 Memory	IFN+TNFa+IL2+CD107a+	0	48095	0	0
ART-suppressed/non-controller	112	3	Gag	CD4 Memory	IFN+	56	36342	0.154092	0.0793871
ART-suppressed/non-controller	112	3	Gag	CD4 Memory	TNFa+	365	36342	1.00435	0
ART-suppressed/non-controller	112	3	Gag	CD4 Memory	IL2+	3	36342	0.00825491	0.00372736
ART-suppressed/non-controller	112	3	Gag	CD4 Memory	CD107a+	14	36342	0.0385229	0
ART-suppressed/non-controller	112	3	Gag	CD4 Memory	IFN+TNFa+	36	36342	0.0990589	0.0673661
ART-suppressed/non-controller	112	3	Gag	CD4 Memory	IFN+IL2+	0	36342	0	0
ART-suppressed/non-controller	112	3	Gag	CD4 Memory	IFN+CD107a+	3	36342	0.00825491	0.00599114
ART-suppressed/non-controller	112	3	Gag	CD4 Memory	TNFa+IL2+	16	36342	0.0440262	0
ART-suppressed/non-controller	112	3	Gag	CD4 Memory	TNFa+CD107a+	6	36342	0.0165098	0
ART-suppressed/non-controller	112	3	Gag	CD4 Memory	IL2+CD107a+	0	36342	0	0
ART-suppressed/non-controller	112	3	Gag	CD4 Memory	IFN+TNFa+IL2+	6	36342	0.0165098	0.0119823
ART-suppressed/non-controller	112	3	Gag	CD4 Memory	IFN+TNFa+CD107a+	5	36342	0.0137582	0.0114944
ART-suppressed/non-controller	112	3	Gag	CD4 Memory	IFN+IL2+CD107a+	0	36342	0	0
ART-suppressed/non-controller	112	3	Gag	CD4 Memory	TNFa+IL2+CD107a+	2	36342	0.00550327	0
ART-suppressed/non-controller	112	3	Gag	CD4 Memory	IFN+TNFa+IL2+CD107a+	3	36342	0.00825491	0.00825491
ART-suppressed/non-controller	112	3	Gag	CD8 Memory	IFN+	44	60923	0.0722223	0.016672
ART-suppressed/non-controller	112	3	Gag	CD8 Memory	TNFa+	19	60923	0.0311869	0
ART-suppressed/non-controller	112	3	Gag	CD8 Memory	IL2+	3	60923	0.00492425	0.00221448
ART-suppressed/non-controller	112	3	Gag	CD8 Memory	CD107a+	144	60923	0.236364	0.0602289
ART-suppressed/non-controller	112	3	Gag	CD8 Memory	IFN+TNFa+	18	60923	0.0295455	0.00651245
ART-suppressed/non-controller	112	3	Gag	CD8 Memory	IFN+IL2+	1	60923	0.00164142	0
ART-suppressed/non-controller	112	3	Gag	CD8 Memory	IFN+CD107a+	44	60923	0.0722223	0.0668028
ART-suppressed/non-controller	112	3	Gag	CD8 Memory	TNFa+IL2+	1	60923	0.00164142	0.00164142
ART-suppressed/non-controller	112	3	Gag	CD8 Memory	TNFa+CD107a+	12	60923	0.019697	0
ART-suppressed/non-controller	112	3	Gag	CD8 Memory	IL2+CD107a+	0	60923	0	0
ART-suppressed/non-controller	112	3	Gag	CD8 Memory	IFN+TNFa+IL2+	6	60923	0.0098485	0.000364302
ART-suppressed/non-controller	112	3	Gag	CD8 Memory	IFN+TNFa+CD107a+	35	60923	0.0574496	0.0533849
ART-suppressed/non-controller	112	3	Gag	CD8 Memory	IFN+IL2+CD107a+	0	60923	0	0
ART-suppressed/non-controller	112	3	Gag	CD8 Memory	TNFa+IL2+CD107a+	0	60923	0	0
ART-suppressed/non-controller	112	3	Gag	CD8 Memory	IFN+TNFa+IL2+CD107a+	2	60923	0.00328283	0.00328283
ART-suppressed/non-controller	112	3	Nef	CD4 Memory	IFN+	35	33783	0.103602	0.0288978
ART-suppressed/non-controller	112	3	Nef	CD4 Memory	TNFa+	404	33783	1.19587	0.143212
ART-suppressed/non-controller	112	3	Nef	CD4 Memory	IL2+	3	33783	0.00888021	0.00435266
ART-suppressed/non-controller	112	3	Nef	CD4 Memory	CD107a+	25	33783	0.0740017	0
ART-suppressed/non-controller	112	3	Nef	CD4 Memory	IFN+TNFa+	6	33783	0.0177604	0
ART-suppressed/non-controller	112	3	Nef	CD4 Memory	IFN+IL2+	0	33783	0	0
ART-suppressed/non-controller	112	3	Nef	CD4 Memory	IFN+CD107a+	0	33783	0	0
ART-suppressed/non-controller	112	3	Nef	CD4 Memory	TNFa+IL2+	17	33783	0.0503212	0
ART-suppressed/non-controller	112	3	Nef	CD4 Memory	TNFa+CD107a+	8	33783	0.0236805	0.00330657
ART-suppressed/non-controller	112	3	Nef	CD4 Memory	IL2+CD107a+	0	33783	0	0
ART-suppressed/non-controller	112	3	Nef	CD4 Memory	IFN+TNFa+IL2+	1	33783	0.00296007	0
ART-suppressed/non-controller	112	3	Nef	CD4 Memory	IFN+TNFa+CD107a+	2	33783	0.00592014	0.00365636
ART-suppressed/non-controller	112	3	Nef	CD4 Memory	IFN+IL2+CD107a+	0	33783	0	0
ART-suppressed/non-controller	112	3	Nef	CD4 Memory	TNFa+IL2+CD107a+	2	33783	0.00592014	0
ART-suppressed/non-controller	112	3	Nef	CD4 Memory	IFN+TNFa+IL2+CD107a+	0	33783	0	0
ART-suppressed/non-controller	112	3	Nef	CD8 Memory	IFN+	46	55987	0.0821619	0.0266116
ART-suppressed/non-controller	112	3	Nef	CD8 Memory	TNFa+	25	55987	0.0446532	0
ART-suppressed/non-controller	112	3	Nef	CD8 Memory	IL2+	3	55987	0.00535839	0.00264862
ART-suppressed/non-controller	112	3	Nef	CD8 Memory	CD107a+	132	55987	0.235769	0.059634
ART-suppressed/non-controller	112	3	Nef	CD8 Memory	IFN+TNFa+	18	55987	0.0321503	0.00911727
ART-suppressed/non-controller	112	3	Nef	CD8 Memory	IFN+IL2+	0	55987	0	0
ART-suppressed/non-controller	112	3	Nef	CD8 Memory	IFN+CD107a+	41	55987	0.0732313	0.0678117
ART-suppressed/non-controller	112	3	Nef	CD8 Memory	TNFa+IL2+	1	55987	0.00178613	0.00178613
ART-suppressed/non-controller	112	3	Nef	CD8 Memory	TNFa+CD107a+	8	55987	0.014289	0
ART-suppressed/non-controller	112	3	Nef	CD8 Memory	IL2+CD107a+	0	55987	0	0
ART-suppressed/non-controller	112	3	Nef	CD8 Memory	IFN+TNFa+IL2+	5	55987	0.00893064	0
ART-suppressed/non-controller	112	3	Nef	CD8 Memory	IFN+TNFa+CD107a+	49	55987	0.0875203	0.0834557
ART-suppressed/non-controller	112	3	Nef	CD8 Memory	IFN+IL2+CD107a+	1	55987	0.00178613	0.00178613
ART-suppressed/non-controller	112	3	Nef	CD8 Memory	TNFa+IL2+CD107a+	0	55987	0	0
ART-suppressed/non-controller	112	3	Nef	CD8 Memory	IFN+TNFa+IL2+CD107a+	0	55987	0	0
ART-suppressed/non-controller	112	3	Neg	CD4 Memory	IFN+	33	44174	0.0747046	0
ART-suppressed/non-controller	112	3	Neg	CD4 Memory	TNFa+	465	44174	1.05266	0
ART-suppressed/non-controller	112	3	Neg	CD4 Memory	IL2+	2	44174	0.00452755	0
ART-suppressed/non-controller	112	3	Neg	CD4 Memory	CD107a+	43	44174	0.0973423	0
ART-suppressed/non-controller	112	3	Neg	CD4 Memory	IFN+TNFa+	14	44174	0.0316929	0
ART-suppressed/non-controller	112	3	Neg	CD4 Memory	IFN+IL2+	0	44174	0	0
ART-suppressed/non-controller	112	3	Neg	CD4 Memory	IFN+CD107a+	1	44174	0.00226378	0
ART-suppressed/non-controller	112	3	Neg	CD4 Memory	TNFa+IL2+	25	44174	0.0565944	0
ART-suppressed/non-controller	112	3	Neg	CD4 Memory	TNFa+CD107a+	9	44174	0.020374	0
ART-suppressed/non-controller	112	3	Neg	CD4 Memory	IL2+CD107a+	0	44174	0	0
ART-suppressed/non-controller	112	3	Neg	CD4 Memory	IFN+TNFa+IL2+	2	44174	0.00452755	0
ART-suppressed/non-controller	112	3	Neg	CD4 Memory	IFN+TNFa+CD107a+	1	44174	0.00226378	0
ART-suppressed/non-controller	112	3	Neg	CD4 Memory	IFN+IL2+CD107a+	0	44174	0	0
ART-suppressed/non-controller	112	3	Neg	CD4 Memory	TNFa+IL2+CD107a+	3	44174	0.00679133	0
ART-suppressed/non-controller	112	3	Neg	CD4 Memory	IFN+TNFa+IL2+CD107a+	0	44174	0	0
ART-suppressed/non-controller	112	3	Neg	CD8 Memory	IFN+	41	73807	0.0555503	0
ART-suppressed/non-controller	112	3	Neg	CD8 Memory	TNFa+	33	73807	0.0447112	0
ART-suppressed/non-controller	112	3	Neg	CD8 Memory	IL2+	2	73807	0.00270977	0
ART-suppressed/non-controller	112	3	Neg	CD8 Memory	CD107a+	130	73807	0.176135	0
ART-suppressed/non-controller	112	3	Neg	CD8 Memory	IFN+TNFa+	17	73807	0.023033	0
ART-suppressed/non-controller	112	3	Neg	CD8 Memory	IFN+IL2+	3	73807	0.00406466	0
ART-suppressed/non-controller	112	3	Neg	CD8 Memory	IFN+CD107a+	4	73807	0.00541954	0
ART-suppressed/non-controller	112	3	Neg	CD8 Memory	TNFa+IL2+	0	73807	0	0
ART-suppressed/non-controller	112	3	Neg	CD8 Memory	TNFa+CD107a+	16	73807	0.0216782	0
ART-suppressed/non-controller	112	3	Neg	CD8 Memory	IL2+CD107a+	0	73807	0	0
ART-suppressed/non-controller	112	3	Neg	CD8 Memory	IFN+TNFa+IL2+	7	73807	0.0094842	0
ART-suppressed/non-controller	112	3	Neg	CD8 Memory	IFN+TNFa+CD107a+	3	73807	0.00406466	0
ART-suppressed/non-controller	112	3	Neg	CD8 Memory	IFN+IL2+CD107a+	0	73807	0	0
ART-suppressed/non-controller	112	3	Neg	CD8 Memory	TNFa+IL2+CD107a+	0	73807	0	0
ART-suppressed/non-controller	112	3	Neg	CD8 Memory	IFN+TNFa+IL2+CD107a+	0	73807	0	0
ART-suppressed/non-controller	112	3	Pol	CD4 Memory	IFN+	52	39912	0.130287	0.0555821
ART-suppressed/non-controller	112	3	Pol	CD4 Memory	TNFa+	454	39912	1.1375	0.0848471
ART-suppressed/non-controller	112	3	Pol	CD4 Memory	IL2+	9	39912	0.0225496	0.0180221
ART-suppressed/non-controller	112	3	Pol	CD4 Memory	CD107a+	27	39912	0.0676488	0
ART-suppressed/non-controller	112	3	Pol	CD4 Memory	IFN+TNFa+	8	39912	0.0200441	0
ART-suppressed/non-controller	112	3	Pol	CD4 Memory	IFN+IL2+	0	39912	0	0
ART-suppressed/non-controller	112	3	Pol	CD4 Memory	IFN+CD107a+	1	39912	0.00250551	0.000241737
ART-suppressed/non-controller	112	3	Pol	CD4 Memory	TNFa+IL2+	23	39912	0.0576268	0.0010324
ART-suppressed/non-controller	112	3	Pol	CD4 Memory	TNFa+CD107a+	7	39912	0.0175386	0
ART-suppressed/non-controller	112	3	Pol	CD4 Memory	IL2+CD107a+	0	39912	0	0
ART-suppressed/non-controller	112	3	Pol	CD4 Memory	IFN+TNFa+IL2+	3	39912	0.00751654	0.00298899
ART-suppressed/non-controller	112	3	Pol	CD4 Memory	IFN+TNFa+CD107a+	2	39912	0.00501102	0.00274725
ART-suppressed/non-controller	112	3	Pol	CD4 Memory	IFN+IL2+CD107a+	0	39912	0	0
ART-suppressed/non-controller	112	3	Pol	CD4 Memory	TNFa+IL2+CD107a+	1	39912	0.00250551	0
ART-suppressed/non-controller	112	3	Pol	CD4 Memory	IFN+TNFa+IL2+CD107a+	0	39912	0	0
ART-suppressed/non-controller	112	3	Pol	CD8 Memory	IFN+	51	66245	0.0769869	0.0214367
ART-suppressed/non-controller	112	3	Pol	CD8 Memory	TNFa+	23	66245	0.0347196	0
ART-suppressed/non-controller	112	3	Pol	CD8 Memory	IL2+	3	66245	0.00452864	0.00181887
ART-suppressed/non-controller	112	3	Pol	CD8 Memory	CD107a+	171	66245	0.258133	0.0819976
ART-suppressed/non-controller	112	3	Pol	CD8 Memory	IFN+TNFa+	20	66245	0.030191	0.00715791
ART-suppressed/non-controller	112	3	Pol	CD8 Memory	IFN+IL2+	1	66245	0.00150955	0
ART-suppressed/non-controller	112	3	Pol	CD8 Memory	IFN+CD107a+	38	66245	0.0573628	0.0519433
ART-suppressed/non-controller	112	3	Pol	CD8 Memory	TNFa+IL2+	2	66245	0.0030191	0.0030191
ART-suppressed/non-controller	112	3	Pol	CD8 Memory	TNFa+CD107a+	9	66245	0.0135859	0
ART-suppressed/non-controller	112	3	Pol	CD8 Memory	IL2+CD107a+	0	66245	0	0
ART-suppressed/non-controller	112	3	Pol	CD8 Memory	IFN+TNFa+IL2+	8	66245	0.0120764	0.00259219
ART-suppressed/non-controller	112	3	Pol	CD8 Memory	IFN+TNFa+CD107a+	13	66245	0.0196241	0.0155595
ART-suppressed/non-controller	112	3	Pol	CD8 Memory	IFN+IL2+CD107a+	0	66245	0	0
ART-suppressed/non-controller	112	3	Pol	CD8 Memory	TNFa+IL2+CD107a+	0	66245	0	0
ART-suppressed/non-controller	112	3	Pol	CD8 Memory	IFN+TNFa+IL2+CD107a+	0	66245	0	0
ART-suppressed/non-controller	702	0	Gag	CD4 Memory	IFN+	23	22767	0.101023	0.0217705
ART-suppressed/non-controller	702	0	Gag	CD4 Memory	TNFa+	116	22767	0.509509	0
ART-suppressed/non-controller	702	0	Gag	CD4 Memory	IL2+	2	22767	0.00878464	0
ART-suppressed/non-controller	702	0	Gag	CD4 Memory	CD107a+	4	22767	0.0175693	0
ART-suppressed/non-controller	702	0	Gag	CD4 Memory	IFN+TNFa+	8	22767	0.0351386	0.0351386
ART-suppressed/non-controller	702	0	Gag	CD4 Memory	IFN+IL2+	0	22767	0	0
ART-suppressed/non-controller	702	0	Gag	CD4 Memory	IFN+CD107a+	0	22767	0	0
ART-suppressed/non-controller	702	0	Gag	CD4 Memory	TNFa+IL2+	5	22767	0.0219616	0.00128693
ART-suppressed/non-controller	702	0	Gag	CD4 Memory	TNFa+CD107a+	3	22767	0.013177	0.013177
ART-suppressed/non-controller	702	0	Gag	CD4 Memory	IL2+CD107a+	0	22767	0	0
ART-suppressed/non-controller	702	0	Gag	CD4 Memory	IFN+TNFa+IL2+	1	22767	0.00439232	0
ART-suppressed/non-controller	702	0	Gag	CD4 Memory	IFN+TNFa+CD107a+	1	22767	0.00439232	0.000946542
ART-suppressed/non-controller	702	0	Gag	CD4 Memory	IFN+IL2+CD107a+	0	22767	0	0
ART-suppressed/non-controller	702	0	Gag	CD4 Memory	TNFa+IL2+CD107a+	0	22767	0	0
ART-suppressed/non-controller	702	0	Gag	CD4 Memory	IFN+TNFa+IL2+CD107a+	0	22767	0	0
ART-suppressed/non-controller	702	0	Gag	CD8 Memory	IFN+	60	83896	0.0715171	0
ART-suppressed/non-controller	702	0	Gag	CD8 Memory	TNFa+	16	83896	0.0190712	0
ART-suppressed/non-controller	702	0	Gag	CD8 Memory	IL2+	7	83896	0.00834366	0
ART-suppressed/non-controller	702	0	Gag	CD8 Memory	CD107a+	55	83896	0.0655574	0
ART-suppressed/non-controller	702	0	Gag	CD8 Memory	IFN+TNFa+	5	83896	0.00595976	0.000929275
ART-suppressed/non-controller	702	0	Gag	CD8 Memory	IFN+IL2+	0	83896	0	0
ART-suppressed/non-controller	702	0	Gag	CD8 Memory	IFN+CD107a+	5	83896	0.00595976	0.00294147
ART-suppressed/non-controller	702	0	Gag	CD8 Memory	TNFa+IL2+	0	83896	0	0
ART-suppressed/non-controller	702	0	Gag	CD8 Memory	TNFa+CD107a+	0	83896	0	0
ART-suppressed/non-controller	702	0	Gag	CD8 Memory	IL2+CD107a+	0	83896	0	0
ART-suppressed/non-controller	702	0	Gag	CD8 Memory	IFN+TNFa+IL2+	1	83896	0.00119195	0.00119195
ART-suppressed/non-controller	702	0	Gag	CD8 Memory	IFN+TNFa+CD107a+	3	83896	0.00357586	0.000557565
ART-suppressed/non-controller	702	0	Gag	CD8 Memory	IFN+IL2+CD107a+	0	83896	0	0
ART-suppressed/non-controller	702	0	Gag	CD8 Memory	TNFa+IL2+CD107a+	0	83896	0	0
ART-suppressed/non-controller	702	0	Gag	CD8 Memory	IFN+TNFa+IL2+CD107a+	0	83896	0	0
ART-suppressed/non-controller	702	0	Nef	CD4 Memory	IFN+	25	16249	0.153856	0.0746027
ART-suppressed/non-controller	702	0	Nef	CD4 Memory	TNFa+	52	16249	0.32002	0
ART-suppressed/non-controller	702	0	Nef	CD4 Memory	IL2+	5	16249	0.0307711	0.0100964
ART-suppressed/non-controller	702	0	Nef	CD4 Memory	CD107a+	8	16249	0.0492338	0.0216676
ART-suppressed/non-controller	702	0	Nef	CD4 Memory	IFN+TNFa+	6	16249	0.0369253	0.0369253
ART-suppressed/non-controller	702	0	Nef	CD4 Memory	IFN+IL2+	0	16249	0	0
ART-suppressed/non-controller	702	0	Nef	CD4 Memory	IFN+CD107a+	0	16249	0	0
ART-suppressed/non-controller	702	0	Nef	CD4 Memory	TNFa+IL2+	2	16249	0.0123084	0
ART-suppressed/non-controller	702	0	Nef	CD4 Memory	TNFa+CD107a+	1	16249	0.00615422	0.00615422
ART-suppressed/non-controller	702	0	Nef	CD4 Memory	IL2+CD107a+	0	16249	0	0
ART-suppressed/non-controller	702	0	Nef	CD4 Memory	IFN+TNFa+IL2+	0	16249	0	0
ART-suppressed/non-controller	702	0	Nef	CD4 Memory	IFN+TNFa+CD107a+	2	16249	0.0123084	0.00886267
ART-suppressed/non-controller	702	0	Nef	CD4 Memory	IFN+IL2+CD107a+	0	16249	0	0
ART-suppressed/non-controller	702	0	Nef	CD4 Memory	TNFa+IL2+CD107a+	0	16249	0	0
ART-suppressed/non-controller	702	0	Nef	CD4 Memory	IFN+TNFa+IL2+CD107a+	0	16249	0	0
ART-suppressed/non-controller	702	0	Nef	CD8 Memory	IFN+	84	59510	0.141153	0.0526162
ART-suppressed/non-controller	702	0	Nef	CD8 Memory	TNFa+	12	59510	0.0201647	4.27393e-05
ART-suppressed/non-controller	702	0	Nef	CD8 Memory	IL2+	11	59510	0.0184843	0
ART-suppressed/non-controller	702	0	Nef	CD8 Memory	CD107a+	147	59510	0.247017	0.169548
ART-suppressed/non-controller	702	0	Nef	CD8 Memory	IFN+TNFa+	7	59510	0.0117627	0.00673224
ART-suppressed/non-controller	702	0	Nef	CD8 Memory	IFN+IL2+	2	59510	0.00336078	0.00134859
ART-suppressed/non-controller	702	0	Nef	CD8 Memory	IFN+CD107a+	381	59510	0.640229	0.63721
ART-suppressed/non-controller	702	0	Nef	CD8 Memory	TNFa+IL2+	0	59510	0	0
ART-suppressed/non-controller	702	0	Nef	CD8 Memory	TNFa+CD107a+	14	59510	0.0235255	0.0205072
ART-suppressed/non-controller	702	0	Nef	CD8 Memory	IL2+CD107a+	0	59510	0	0
ART-suppressed/non-controller	702	0	Nef	CD8 Memory	IFN+TNFa+IL2+	0	59510	0	0
ART-suppressed/non-controller	702	0	Nef	CD8 Memory	IFN+TNFa+CD107a+	94	59510	0.157957	0.154938
ART-suppressed/non-controller	702	0	Nef	CD8 Memory	IFN+IL2+CD107a+	0	59510	0	0
ART-suppressed/non-controller	702	0	Nef	CD8 Memory	TNFa+IL2+CD107a+	0	59510	0	0
ART-suppressed/non-controller	702	0	Nef	CD8 Memory	IFN+TNFa+IL2+CD107a+	2	59510	0.00336078	0.00336078
ART-suppressed/non-controller	702	0	Neg	CD4 Memory	IFN+	23	29021	0.079253	0
ART-suppressed/non-controller	702	0	Neg	CD4 Memory	TNFa+	188	29021	0.647807	0
ART-suppressed/non-controller	702	0	Neg	CD4 Memory	IL2+	6	29021	0.0206747	0
ART-suppressed/non-controller	702	0	Neg	CD4 Memory	CD107a+	8	29021	0.0275662	0
ART-suppressed/non-controller	702	0	Neg	CD4 Memory	IFN+TNFa+	0	29021	0	0
ART-suppressed/non-controller	702	0	Neg	CD4 Memory	IFN+IL2+	0	29021	0	0
ART-suppressed/non-controller	702	0	Neg	CD4 Memory	IFN+CD107a+	0	29021	0	0
ART-suppressed/non-controller	702	0	Neg	CD4 Memory	TNFa+IL2+	6	29021	0.0206747	0
ART-suppressed/non-controller	702	0	Neg	CD4 Memory	TNFa+CD107a+	0	29021	0	0
ART-suppressed/non-controller	702	0	Neg	CD4 Memory	IL2+CD107a+	0	29021	0	0
ART-suppressed/non-controller	702	0	Neg	CD4 Memory	IFN+TNFa+IL2+	3	29021	0.0103373	0
ART-suppressed/non-controller	702	0	Neg	CD4 Memory	IFN+TNFa+CD107a+	1	29021	0.00344578	0
ART-suppressed/non-controller	702	0	Neg	CD4 Memory	IFN+IL2+CD107a+	0	29021	0	0
ART-suppressed/non-controller	702	0	Neg	CD4 Memory	TNFa+IL2+CD107a+	0	29021	0	0
ART-suppressed/non-controller	702	0	Neg	CD4 Memory	IFN+TNFa+IL2+CD107a+	0	29021	0	0
ART-suppressed/non-controller	702	0	Neg	CD8 Memory	IFN+	88	99394	0.0885365	0
ART-suppressed/non-controller	702	0	Neg	CD8 Memory	TNFa+	20	99394	0.0201219	0
ART-suppressed/non-controller	702	0	Neg	CD8 Memory	IL2+	20	99394	0.0201219	0
ART-suppressed/non-controller	702	0	Neg	CD8 Memory	CD107a+	77	99394	0.0774695	0
ART-suppressed/non-controller	702	0	Neg	CD8 Memory	IFN+TNFa+	5	99394	0.00503048	0
ART-suppressed/non-controller	702	0	Neg	CD8 Memory	IFN+IL2+	2	99394	0.00201219	0
ART-suppressed/non-controller	702	0	Neg	CD8 Memory	IFN+CD107a+	3	99394	0.00301829	0
ART-suppressed/non-controller	702	0	Neg	CD8 Memory	TNFa+IL2+	3	99394	0.00301829	0
ART-suppressed/non-controller	702	0	Neg	CD8 Memory	TNFa+CD107a+	3	99394	0.00301829	0
ART-suppressed/non-controller	702	0	Neg	CD8 Memory	IL2+CD107a+	0	99394	0	0
ART-suppressed/non-controller	702	0	Neg	CD8 Memory	IFN+TNFa+IL2+	0	99394	0	0
ART-suppressed/non-controller	702	0	Neg	CD8 Memory	IFN+TNFa+CD107a+	3	99394	0.00301829	0
ART-suppressed/non-controller	702	0	Neg	CD8 Memory	IFN+IL2+CD107a+	0	99394	0	0
ART-suppressed/non-controller	702	0	Neg	CD8 Memory	TNFa+IL2+CD107a+	0	99394	0	0
ART-suppressed/non-controller	702	0	Neg	CD8 Memory	IFN+TNFa+IL2+CD107a+	0	99394	0	0
ART-suppressed/non-controller	702	0	Pol	CD4 Memory	IFN+	18	26650	0.0675422	0
ART-suppressed/non-controller	702	0	Pol	CD4 Memory	TNFa+	59	26650	0.221388	0
ART-suppressed/non-controller	702	0	Pol	CD4 Memory	IL2+	3	26650	0.011257	0
ART-suppressed/non-controller	702	0	Pol	CD4 Memory	CD107a+	3	26650	0.011257	0
ART-suppressed/non-controller	702	0	Pol	CD4 Memory	IFN+TNFa+	1	26650	0.00375235	0.00375235
ART-suppressed/non-controller	702	0	Pol	CD4 Memory	IFN+IL2+	0	26650	0	0
ART-suppressed/non-controller	702	0	Pol	CD4 Memory	IFN+CD107a+	0	26650	0	0
ART-suppressed/non-controller	702	0	Pol	CD4 Memory	TNFa+IL2+	3	26650	0.011257	0
ART-suppressed/non-controller	702	0	Pol	CD4 Memory	TNFa+CD107a+	0	26650	0	0
ART-suppressed/non-controller	702	0	Pol	CD4 Memory	IL2+CD107a+	0	26650	0	0
ART-suppressed/non-controller	702	0	Pol	CD4 Memory	IFN+TNFa+IL2+	0	26650	0	0
ART-suppressed/non-controller	702	0	Pol	CD4 Memory	IFN+TNFa+CD107a+	1	26650	0.00375235	0.000306565
ART-suppressed/non-controller	702	0	Pol	CD4 Memory	IFN+IL2+CD107a+	0	26650	0	0
ART-suppressed/non-controller	702	0	Pol	CD4 Memory	TNFa+IL2+CD107a+	0	26650	0	0
ART-suppressed/non-controller	702	0	Pol	CD4 Memory	IFN+TNFa+IL2+CD107a+	0	26650	0	0
ART-suppressed/non-controller	702	0	Pol	CD8 Memory	IFN+	112	97060	0.115393	0.026856
ART-suppressed/non-controller	702	0	Pol	CD8 Memory	TNFa+	8	97060	0.00824232	0
ART-suppressed/non-controller	702	0	Pol	CD8 Memory	IL2+	11	97060	0.0113332	0
ART-suppressed/non-controller	702	0	Pol	CD8 Memory	CD107a+	136	97060	0.14012	0.06265
ART-suppressed/non-controller	702	0	Pol	CD8 Memory	IFN+TNFa+	7	97060	0.00721203	0.00218155
ART-suppressed/non-controller	702	0	Pol	CD8 Memory	IFN+IL2+	2	97060	0.00206058	4.83872e-05
ART-suppressed/non-controller	702	0	Pol	CD8 Memory	IFN+CD107a+	210	97060	0.216361	0.213343
ART-suppressed/non-controller	702	0	Pol	CD8 Memory	TNFa+IL2+	0	97060	0	0
ART-suppressed/non-controller	702	0	Pol	CD8 Memory	TNFa+CD107a+	9	97060	0.00927261	0.00625432
ART-suppressed/non-controller	702	0	Pol	CD8 Memory	IL2+CD107a+	0	97060	0	0
ART-suppressed/non-controller	702	0	Pol	CD8 Memory	IFN+TNFa+IL2+	0	97060	0	0
ART-suppressed/non-controller	702	0	Pol	CD8 Memory	IFN+TNFa+CD107a+	76	97060	0.0783021	0.0752838
ART-suppressed/non-controller	702	0	Pol	CD8 Memory	IFN+IL2+CD107a+	0	97060	0	0
ART-suppressed/non-controller	702	0	Pol	CD8 Memory	TNFa+IL2+CD107a+	0	97060	0	0
ART-suppressed/non-controller	702	0	Pol	CD8 Memory	IFN+TNFa+IL2+CD107a+	2	97060	0.00206058	0.00206058
ART-suppressed/non-controller	120	0	Gag	CD4 Memory	IFN+	55	84239	0.0652904	0.0126522
ART-suppressed/non-controller	120	0	Gag	CD4 Memory	TNFa+	147	84239	0.174503	0
ART-suppressed/non-controller	120	0	Gag	CD4 Memory	IL2+	14	84239	0.0166194	0.00882112
ART-suppressed/non-controller	120	0	Gag	CD4 Memory	CD107a+	103	84239	0.122271	0.00237292
ART-suppressed/non-controller	120	0	Gag	CD4 Memory	IFN+TNFa+	14	84239	0.0166194	0.0166194
ART-suppressed/non-controller	120	0	Gag	CD4 Memory	IFN+IL2+	0	84239	0	0
ART-suppressed/non-controller	120	0	Gag	CD4 Memory	IFN+CD107a+	1	84239	0.0011871	0.0011871
ART-suppressed/non-controller	120	0	Gag	CD4 Memory	TNFa+IL2+	13	84239	0.0154323	0.00568446
ART-suppressed/non-controller	120	0	Gag	CD4 Memory	TNFa+CD107a+	3	84239	0.0035613	0.00258651
ART-suppressed/non-controller	120	0	Gag	CD4 Memory	IL2+CD107a+	0	84239	0	0
ART-suppressed/non-controller	120	0	Gag	CD4 Memory	IFN+TNFa+IL2+	3	84239	0.0035613	0.0035613
ART-suppressed/non-controller	120	0	Gag	CD4 Memory	IFN+TNFa+CD107a+	0	84239	0	0
ART-suppressed/non-controller	120	0	Gag	CD4 Memory	IFN+IL2+CD107a+	0	84239	0	0
ART-suppressed/non-controller	120	0	Gag	CD4 Memory	TNFa+IL2+CD107a+	0	84239	0	0
ART-suppressed/non-controller	120	0	Gag	CD4 Memory	IFN+TNFa+IL2+CD107a+	0	84239	0	0
ART-suppressed/non-controller	120	0	Gag	CD8 Memory	IFN+	43	39046	0.110127	0.0309368
ART-suppressed/non-controller	120	0	Gag	CD8 Memory	TNFa+	5	39046	0.0128054	0
ART-suppressed/non-controller	120	0	Gag	CD8 Memory	IL2+	11	39046	0.0281719	0.0198361
ART-suppressed/non-controller	120	0	Gag	CD8 Memory	CD107a+	245	39046	0.627465	0
ART-suppressed/non-controller	120	0	Gag	CD8 Memory	IFN+TNFa+	2	39046	0.00512216	0
ART-suppressed/non-controller	120	0	Gag	CD8 Memory	IFN+IL2+	1	39046	0.00256108	0.00256108
ART-suppressed/non-controller	120	0	Gag	CD8 Memory	IFN+CD107a+	3	39046	0.00768325	0.00143142
ART-suppressed/non-controller	120	0	Gag	CD8 Memory	TNFa+IL2+	1	39046	0.00256108	0
ART-suppressed/non-controller	120	0	Gag	CD8 Memory	TNFa+CD107a+	7	39046	0.0179276	0
ART-suppressed/non-controller	120	0	Gag	CD8 Memory	IL2+CD107a+	0	39046	0	0
ART-suppressed/non-controller	120	0	Gag	CD8 Memory	IFN+TNFa+IL2+	0	39046	0	0
ART-suppressed/non-controller	120	0	Gag	CD8 Memory	IFN+TNFa+CD107a+	7	39046	0.0179276	0.00333998
ART-suppressed/non-controller	120	0	Gag	CD8 Memory	IFN+IL2+CD107a+	0	39046	0	0
ART-suppressed/non-controller	120	0	Gag	CD8 Memory	TNFa+IL2+CD107a+	0	39046	0	0
ART-suppressed/non-controller	120	0	Gag	CD8 Memory	IFN+TNFa+IL2+CD107a+	0	39046	0	0
ART-suppressed/non-controller	120	0	Nef	CD4 Memory	IFN+	59	74961	0.0787076	0.0260693
ART-suppressed/non-controller	120	0	Nef	CD4 Memory	TNFa+	146	74961	0.194768	0
ART-suppressed/non-controller	120	0	Nef	CD4 Memory	IL2+	8	74961	0.0106722	0.00287396
ART-suppressed/non-controller	120	0	Nef	CD4 Memory	CD107a+	73	74961	0.097384	0
ART-suppressed/non-controller	120	0	Nef	CD4 Memory	IFN+TNFa+	8	74961	0.0106722	0.0106722
ART-suppressed/non-controller	120	0	Nef	CD4 Memory	IFN+IL2+	1	74961	0.00133403	0.000359245
ART-suppressed/non-controller	120	0	Nef	CD4 Memory	IFN+CD107a+	0	74961	0	0
ART-suppressed/non-controller	120	0	Nef	CD4 Memory	TNFa+IL2+	5	74961	0.00667014	0
ART-suppressed/non-controller	120	0	Nef	CD4 Memory	TNFa+CD107a+	1	74961	0.00133403	0.000359245
ART-suppressed/non-controller	120	0	Nef	CD4 Memory	IL2+CD107a+	0	74961	0	0
ART-suppressed/non-controller	120	0	Nef	CD4 Memory	IFN+TNFa+IL2+	1	74961	0.00133403	0.00133403
ART-suppressed/non-controller	120	0	Nef	CD4 Memory	IFN+TNFa+CD107a+	0	74961	0	0
ART-suppressed/non-controller	120	0	Nef	CD4 Memory	IFN+IL2+CD107a+	0	74961	0	0
ART-suppressed/non-controller	120	0	Nef	CD4 Memory	TNFa+IL2+CD107a+	0	74961	0	0
ART-suppressed/non-controller	120	0	Nef	CD4 Memory	IFN+TNFa+IL2+CD107a+	0	74961	0	0
ART-suppressed/non-controller	120	0	Nef	CD8 Memory	IFN+	45	34780	0.129385	0.0501949
ART-suppressed/non-controller	120	0	Nef	CD8 Memory	TNFa+	17	34780	0.0488787	0.0259553
ART-suppressed/non-controller	120	0	Nef	CD8 Memory	IL2+	10	34780	0.0287522	0.0204164
ART-suppressed/non-controller	120	0	Nef	CD8 Memory	CD107a+	142	34780	0.408281	0
ART-suppressed/non-controller	120	0	Nef	CD8 Memory	IFN+TNFa+	11	34780	0.0316274	0.0232916
ART-suppressed/non-controller	120	0	Nef	CD8 Memory	IFN+IL2+	0	34780	0	0
ART-suppressed/non-controller	120	0	Nef	CD8 Memory	IFN+CD107a+	15	34780	0.0431282	0.0368764
ART-suppressed/non-controller	120	0	Nef	CD8 Memory	TNFa+IL2+	0	34780	0	0
ART-suppressed/non-controller	120	0	Nef	CD8 Memory	TNFa+CD107a+	8	34780	0.0230017	0.00424625
ART-suppressed/non-controller	120	0	Nef	CD8 Memory	IL2+CD107a+	0	34780	0	0
ART-suppressed/non-controller	120	0	Nef	CD8 Memory	IFN+TNFa+IL2+	0	34780	0	0
ART-suppressed/non-controller	120	0	Nef	CD8 Memory	IFN+TNFa+CD107a+	89	34780	0.255894	0.241307
ART-suppressed/non-controller	120	0	Nef	CD8 Memory	IFN+IL2+CD107a+	0	34780	0	0
ART-suppressed/non-controller	120	0	Nef	CD8 Memory	TNFa+IL2+CD107a+	0	34780	0	0
ART-suppressed/non-controller	120	0	Nef	CD8 Memory	IFN+TNFa+IL2+CD107a+	3	34780	0.00862565	0.00654171
ART-suppressed/non-controller	120	0	Neg	CD4 Memory	IFN+	54	102587	0.0526382	0
ART-suppressed/non-controller	120	0	Neg	CD4 Memory	TNFa+	229	102587	0.223225	0
ART-suppressed/non-controller	120	0	Neg	CD4 Memory	IL2+	8	102587	0.00779826	0
ART-suppressed/non-controller	120	0	Neg	CD4 Memory	CD107a+	123	102587	0.119898	0
ART-suppressed/non-controller	120	0	Neg	CD4 Memory	IFN+TNFa+	0	102587	0	0
ART-suppressed/non-controller	120	0	Neg	CD4 Memory	IFN+IL2+	1	102587	0.000974782	0
ART-suppressed/non-controller	120	0	Neg	CD4 Memory	IFN+CD107a+	0	102587	0	0
ART-suppressed/non-controller	120	0	Neg	CD4 Memory	TNFa+IL2+	10	102587	0.00974782	0
ART-suppressed/non-controller	120	0	Neg	CD4 Memory	TNFa+CD107a+	1	102587	0.000974782	0
ART-suppressed/non-controller	120	0	Neg	CD4 Memory	IL2+CD107a+	0	102587	0	0
ART-suppressed/non-controller	120	0	Neg	CD4 Memory	IFN+TNFa+IL2+	0	102587	0	0
ART-suppressed/non-controller	120	0	Neg	CD4 Memory	IFN+TNFa+CD107a+	0	102587	0	0
ART-suppressed/non-controller	120	0	Neg	CD4 Memory	IFN+IL2+CD107a+	0	102587	0	0
ART-suppressed/non-controller	120	0	Neg	CD4 Memory	TNFa+IL2+CD107a+	0	102587	0	0
ART-suppressed/non-controller	120	0	Neg	CD4 Memory	IFN+TNFa+IL2+CD107a+	0	102587	0	0
ART-suppressed/non-controller	120	0	Neg	CD8 Memory	IFN+	38	47986	0.0791898	0
ART-suppressed/non-controller	120	0	Neg	CD8 Memory	TNFa+	11	47986	0.0229234	0
ART-suppressed/non-controller	120	0	Neg	CD8 Memory	IL2+	4	47986	0.00833576	0
ART-suppressed/non-controller	120	0	Neg	CD8 Memory	CD107a+	310	47986	0.646022	0
ART-suppressed/non-controller	120	0	Neg	CD8 Memory	IFN+TNFa+	4	47986	0.00833576	0
ART-suppressed/non-controller	120	0	Neg	CD8 Memory	IFN+IL2+	0	47986	0	0
ART-suppressed/non-controller	120	0	Neg	CD8 Memory	IFN+CD107a+	3	47986	0.00625182	0
ART-suppressed/non-controller	120	0	Neg	CD8 Memory	TNFa+IL2+	2	47986	0.00416788	0
ART-suppressed/non-controller	120	0	Neg	CD8 Memory	TNFa+CD107a+	9	47986	0.0187555	0
ART-suppressed/non-controller	120	0	Neg	CD8 Memory	IL2+CD107a+	0	47986	0	0
ART-suppressed/non-controller	120	0	Neg	CD8 Memory	IFN+TNFa+IL2+	0	47986	0	0
ART-suppressed/non-controller	120	0	Neg	CD8 Memory	IFN+TNFa+CD107a+	7	47986	0.0145876	0
ART-suppressed/non-controller	120	0	Neg	CD8 Memory	IFN+IL2+CD107a+	0	47986	0	0
ART-suppressed/non-controller	120	0	Neg	CD8 Memory	TNFa+IL2+CD107a+	1	47986	0.00208394	0
ART-suppressed/non-controller	120	0	Neg	CD8 Memory	IFN+TNFa+IL2+CD107a+	1	47986	0.00208394	0
ART-suppressed/non-controller	120	0	Pol	CD4 Memory	IFN+	62	94163	0.0658433	0.013205
ART-suppressed/non-controller	120	0	Pol	CD4 Memory	TNFa+	211	94163	0.22408	0.000854357
ART-suppressed/non-controller	120	0	Pol	CD4 Memory	IL2+	9	94163	0.00955789	0.00175964
ART-suppressed/non-controller	120	0	Pol	CD4 Memory	CD107a+	113	94163	0.120005	0.00010644
ART-suppressed/non-controller	120	0	Pol	CD4 Memory	IFN+TNFa+	5	94163	0.00530994	0.00530994
ART-suppressed/non-controller	120	0	Pol	CD4 Memory	IFN+IL2+	0	94163	0	0
ART-suppressed/non-controller	120	0	Pol	CD4 Memory	IFN+CD107a+	1	94163	0.00106199	0.00106199
ART-suppressed/non-controller	120	0	Pol	CD4 Memory	TNFa+IL2+	13	94163	0.0138058	0.00405802
ART-suppressed/non-controller	120	0	Pol	CD4 Memory	TNFa+CD107a+	3	94163	0.00318596	0.00221118
ART-suppressed/non-controller	120	0	Pol	CD4 Memory	IL2+CD107a+	0	94163	0	0
ART-suppressed/non-controller	120	0	Pol	CD4 Memory	IFN+TNFa+IL2+	2	94163	0.00212398	0.00212398
ART-suppressed/non-controller	120	0	Pol	CD4 Memory	IFN+TNFa+CD107a+	3	94163	0.00318596	0.00318596
ART-suppressed/non-controller	120	0	Pol	CD4 Memory	IFN+IL2+CD107a+	0	94163	0	0
ART-suppressed/non-controller	120	0	Pol	CD4 Memory	TNFa+IL2+CD107a+	3	94163	0.00318596	0.00318596
ART-suppressed/non-controller	120	0	Pol	CD4 Memory	IFN+TNFa+IL2+CD107a+	1	94163	0.00106199	0.00106199
ART-suppressed/non-controller	120	0	Pol	CD8 Memory	IFN+	52	42678	0.121843	0.0426529
ART-suppressed/non-controller	120	0	Pol	CD8 Memory	TNFa+	23	42678	0.0538919	0.0309686
ART-suppressed/non-controller	120	0	Pol	CD8 Memory	IL2+	9	42678	0.0210881	0.0127524
ART-suppressed/non-controller	120	0	Pol	CD8 Memory	CD107a+	316	42678	0.740428	0.0944066
ART-suppressed/non-controller	120	0	Pol	CD8 Memory	IFN+TNFa+	13	42678	0.0304607	0.0221249
ART-suppressed/non-controller	120	0	Pol	CD8 Memory	IFN+IL2+	3	42678	0.00702938	0.00702938
ART-suppressed/non-controller	120	0	Pol	CD8 Memory	IFN+CD107a+	5	42678	0.0117156	0.00546381
ART-suppressed/non-controller	120	0	Pol	CD8 Memory	TNFa+IL2+	2	42678	0.00468626	0.000518373
ART-suppressed/non-controller	120	0	Pol	CD8 Memory	TNFa+CD107a+	29	42678	0.0679507	0.0491952
ART-suppressed/non-controller	120	0	Pol	CD8 Memory	IL2+CD107a+	0	42678	0	0
ART-suppressed/non-controller	120	0	Pol	CD8 Memory	IFN+TNFa+IL2+	2	42678	0.00468626	0.00468626
ART-suppressed/non-controller	120	0	Pol	CD8 Memory	IFN+TNFa+CD107a+	23	42678	0.0538919	0.0393043
ART-suppressed/non-controller	120	0	Pol	CD8 Memory	IFN+IL2+CD107a+	0	42678	0	0
ART-suppressed/non-controller	120	0	Pol	CD8 Memory	TNFa+IL2+CD107a+	0	42678	0	0
ART-suppressed/non-controller	120	0	Pol	CD8 Memory	IFN+TNFa+IL2+CD107a+	0	42678	0	0
ART-suppressed/non-controller	209	0	Gag	CD4 Memory	IFN+	111	52558	0.211195	0.0690974
ART-suppressed/non-controller	209	0	Gag	CD4 Memory	TNFa+	782	52558	1.48788	0
ART-suppressed/non-controller	209	0	Gag	CD4 Memory	IL2+	5	52558	0.0095133	0.00766787
ART-suppressed/non-controller	209	0	Gag	CD4 Memory	CD107a+	8	52558	0.0152213	0
ART-suppressed/non-controller	209	0	Gag	CD4 Memory	IFN+TNFa+	28	52558	0.0532745	0.0108297
ART-suppressed/non-controller	209	0	Gag	CD4 Memory	IFN+IL2+	0	52558	0	0
ART-suppressed/non-controller	209	0	Gag	CD4 Memory	IFN+CD107a+	0	52558	0	0
ART-suppressed/non-controller	209	0	Gag	CD4 Memory	TNFa+IL2+	45	52558	0.0856197	0
ART-suppressed/non-controller	209	0	Gag	CD4 Memory	TNFa+CD107a+	2	52558	0.00380532	0
ART-suppressed/non-controller	209	0	Gag	CD4 Memory	IL2+CD107a+	0	52558	0	0
ART-suppressed/non-controller	209	0	Gag	CD4 Memory	IFN+TNFa+IL2+	4	52558	0.00761064	0
ART-suppressed/non-controller	209	0	Gag	CD4 Memory	IFN+TNFa+CD107a+	0	52558	0	0
ART-suppressed/non-controller	209	0	Gag	CD4 Memory	IFN+IL2+CD107a+	0	52558	0	0
ART-suppressed/non-controller	209	0	Gag	CD4 Memory	TNFa+IL2+CD107a+	1	52558	0.00190266	0
ART-suppressed/non-controller	209	0	Gag	CD4 Memory	IFN+TNFa+IL2+CD107a+	0	52558	0	0
ART-suppressed/non-controller	209	0	Gag	CD8 Memory	IFN+	46	15847	0.290276	0.106834
ART-suppressed/non-controller	209	0	Gag	CD8 Memory	TNFa+	36	15847	0.227172	0
ART-suppressed/non-controller	209	0	Gag	CD8 Memory	IL2+	1	15847	0.00631034	0.00631034
ART-suppressed/non-controller	209	0	Gag	CD8 Memory	CD107a+	92	15847	0.580552	0.115833
ART-suppressed/non-controller	209	0	Gag	CD8 Memory	IFN+TNFa+	20	15847	0.126207	0.101748
ART-suppressed/non-controller	209	0	Gag	CD8 Memory	IFN+IL2+	0	15847	0	0
ART-suppressed/non-controller	209	0	Gag	CD8 Memory	IFN+CD107a+	4	15847	0.0252414	0.0191267
ART-suppressed/non-controller	209	0	Gag	CD8 Memory	TNFa+IL2+	1	15847	0.00631034	0
ART-suppressed/non-controller	209	0	Gag	CD8 Memory	TNFa+CD107a+	18	15847	0.113586	0.0768979
ART-suppressed/non-controller	209	0	Gag	CD8 Memory	IL2+CD107a+	0	15847	0	0
ART-suppressed/non-controller	209	0	Gag	CD8 Memory	IFN+TNFa+IL2+	1	15847	0.00631034	0.000195631
ART-suppressed/non-controller	209	0	Gag	CD8 Memory	IFN+TNFa+CD107a+	30	15847	0.18931	0.177081
ART-suppressed/non-controller	209	0	Gag	CD8 Memory	IFN+IL2+CD107a+	0	15847	0	0
ART-suppressed/non-controller	209	0	Gag	CD8 Memory	TNFa+IL2+CD107a+	1	15847	0.00631034	0.000195631
ART-suppressed/non-controller	209	0	Gag	CD8 Memory	IFN+TNFa+IL2+CD107a+	1	15847	0.00631034	0.000195631
ART-suppressed/non-controller	209	0	Nef	CD4 Memory	IFN+	100	45594	0.219327	0.0772292
ART-suppressed/non-controller	209	0	Nef	CD4 Memory	TNFa+	1016	45594	2.22836	0
ART-suppressed/non-controller	209	0	Nef	CD4 Memory	IL2+	3	45594	0.00657981	0.00473439
ART-suppressed/non-controller	209	0	Nef	CD4 Memory	CD107a+	14	45594	0.0307058	0.014097
ART-suppressed/non-controller	209	0	Nef	CD4 Memory	IFN+TNFa+	14	45594	0.0307058	0
ART-suppressed/non-controller	209	0	Nef	CD4 Memory	IFN+IL2+	0	45594	0	0
ART-suppressed/non-controller	209	0	Nef	CD4 Memory	IFN+CD107a+	0	45594	0	0
ART-suppressed/non-controller	209	0	Nef	CD4 Memory	TNFa+IL2+	65	45594	0.142563	0
ART-suppressed/non-controller	209	0	Nef	CD4 Memory	TNFa+CD107a+	1	45594	0.00219327	0
ART-suppressed/non-controller	209	0	Nef	CD4 Memory	IL2+CD107a+	0	45594	0	0
ART-suppressed/non-controller	209	0	Nef	CD4 Memory	IFN+TNFa+IL2+	4	45594	0.00877308	0
ART-suppressed/non-controller	209	0	Nef	CD4 Memory	IFN+TNFa+CD107a+	0	45594	0	0
ART-suppressed/non-controller	209	0	Nef	CD4 Memory	IFN+IL2+CD107a+	0	45594	0	0
ART-suppressed/non-controller	209	0	Nef	CD4 Memory	TNFa+IL2+CD107a+	2	45594	0.00438654	0
ART-suppressed/non-controller	209	0	Nef	CD4 Memory	IFN+TNFa+IL2+CD107a+	0	45594	0	0
ART-suppressed/non-controller	209	0	Nef	CD8 Memory	IFN+	36	14081	0.255664	0.0722223
ART-suppressed/non-controller	209	0	Nef	CD8 Memory	TNFa+	25	14081	0.177544	0
ART-suppressed/non-controller	209	0	Nef	CD8 Memory	IL2+	1	14081	0.00710177	0.00710177
ART-suppressed/non-controller	209	0	Nef	CD8 Memory	CD107a+	74	14081	0.525531	0.0608127
ART-suppressed/non-controller	209	0	Nef	CD8 Memory	IFN+TNFa+	11	14081	0.0781195	0.0536606
ART-suppressed/non-controller	209	0	Nef	CD8 Memory	IFN+IL2+	0	14081	0	0
ART-suppressed/non-controller	209	0	Nef	CD8 Memory	IFN+CD107a+	5	14081	0.0355088	0.0293941
ART-suppressed/non-controller	209	0	Nef	CD8 Memory	TNFa+IL2+	0	14081	0	0
ART-suppressed/non-controller	209	0	Nef	CD8 Memory	TNFa+CD107a+	4	14081	0.0284071	0
ART-suppressed/non-controller	209	0	Nef	CD8 Memory	IL2+CD107a+	0	14081	0	0
ART-suppressed/non-controller	209	0	Nef	CD8 Memory	IFN+TNFa+IL2+	1	14081	0.00710177	0.000987056
ART-suppressed/non-controller	209	0	Nef	CD8 Memory	IFN+TNFa+CD107a+	8	14081	0.0568141	0.0445847
ART-suppressed/non-controller	209	0	Nef	CD8 Memory	IFN+IL2+CD107a+	0	14081	0	0
ART-suppressed/non-controller	209	0	Nef	CD8 Memory	TNFa+IL2+CD107a+	0	14081	0	0
ART-suppressed/non-controller	209	0	Nef	CD8 Memory	IFN+TNFa+IL2+CD107a+	1	14081	0.00710177	0.000987056
ART-suppressed/non-controller	209	0	Neg	CD4 Memory	IFN+	77	54188	0.142098	0
ART-suppressed/non-controller	209	0	Neg	CD4 Memory	TNFa+	1321	54188	2.43781	0
ART-suppressed/non-controller	209	0	Neg	CD4 Memory	IL2+	1	54188	0.00184543	0
ART-suppressed/non-controller	209	0	Neg	CD4 Memory	CD107a+	9	54188	0.0166088	0
ART-suppressed/non-controller	209	0	Neg	CD4 Memory	IFN+TNFa+	23	54188	0.0424448	0
ART-suppressed/non-controller	209	0	Neg	CD4 Memory	IFN+IL2+	0	54188	0	0
ART-suppressed/non-controller	209	0	Neg	CD4 Memory	IFN+CD107a+	0	54188	0	0
ART-suppressed/non-controller	209	0	Neg	CD4 Memory	TNFa+IL2+	83	54188	0.15317	0
ART-suppressed/non-controller	209	0	Neg	CD4 Memory	TNFa+CD107a+	4	54188	0.00738171	0
ART-suppressed/non-controller	209	0	Neg	CD4 Memory	IL2+CD107a+	0	54188	0	0
ART-suppressed/non-controller	209	0	Neg	CD4 Memory	IFN+TNFa+IL2+	8	54188	0.0147634	0
ART-suppressed/non-controller	209	0	Neg	CD4 Memory	IFN+TNFa+CD107a+	0	54188	0	0
ART-suppressed/non-controller	209	0	Neg	CD4 Memory	IFN+IL2+CD107a+	0	54188	0	0
ART-suppressed/non-controller	209	0	Neg	CD4 Memory	TNFa+IL2+CD107a+	4	54188	0.00738171	0
ART-suppressed/non-controller	209	0	Neg	CD4 Memory	IFN+TNFa+IL2+CD107a+	0	54188	0	0
ART-suppressed/non-controller	209	0	Neg	CD8 Memory	IFN+	30	16354	0.183441	0
ART-suppressed/non-controller	209	0	Neg	CD8 Memory	TNFa+	40	16354	0.244588	0
ART-suppressed/non-controller	209	0	Neg	CD8 Memory	IL2+	0	16354	0	0
ART-suppressed/non-controller	209	0	Neg	CD8 Memory	CD107a+	76	16354	0.464718	0
ART-suppressed/non-controller	209	0	Neg	CD8 Memory	IFN+TNFa+	4	16354	0.0244588	0
ART-suppressed/non-controller	209	0	Neg	CD8 Memory	IFN+IL2+	0	16354	0	0
ART-suppressed/non-controller	209	0	Neg	CD8 Memory	IFN+CD107a+	1	16354	0.00611471	0
ART-suppressed/non-controller	209	0	Neg	CD8 Memory	TNFa+IL2+	2	16354	0.0122294	0
ART-suppressed/non-controller	209	0	Neg	CD8 Memory	TNFa+CD107a+	6	16354	0.0366883	0
ART-suppressed/non-controller	209	0	Neg	CD8 Memory	IL2+CD107a+	0	16354	0	0
ART-suppressed/non-controller	209	0	Neg	CD8 Memory	IFN+TNFa+IL2+	1	16354	0.00611471	0
ART-suppressed/non-controller	209	0	Neg	CD8 Memory	IFN+TNFa+CD107a+	2	16354	0.0122294	0
ART-suppressed/non-controller	209	0	Neg	CD8 Memory	IFN+IL2+CD107a+	0	16354	0	0
ART-suppressed/non-controller	209	0	Neg	CD8 Memory	TNFa+IL2+CD107a+	1	16354	0.00611471	0
ART-suppressed/non-controller	209	0	Neg	CD8 Memory	IFN+TNFa+IL2+CD107a+	1	16354	0.00611471	0
ART-suppressed/non-controller	209	0	Pol	CD4 Memory	IFN+	118	53798	0.219339	0.0772411
ART-suppressed/non-controller	209	0	Pol	CD4 Memory	TNFa+	760	53798	1.41269	0
ART-suppressed/non-controller	209	0	Pol	CD4 Memory	IL2+	2	53798	0.00371761	0.00187218
ART-suppressed/non-controller	209	0	Pol	CD4 Memory	CD107a+	11	53798	0.0204469	0.00383801
ART-suppressed/non-controller	209	0	Pol	CD4 Memory	IFN+TNFa+	11	53798	0.0204469	0
ART-suppressed/non-controller	209	0	Pol	CD4 Memory	IFN+IL2+	0	53798	0	0
ART-suppressed/non-controller	209	0	Pol	CD4 Memory	IFN+CD107a+	0	53798	0	0
ART-suppressed/non-controller	209	0	Pol	CD4 Memory	TNFa+IL2+	41	53798	0.076211	0
ART-suppressed/non-controller	209	0	Pol	CD4 Memory	TNFa+CD107a+	3	53798	0.00557642	0
ART-suppressed/non-controller	209	0	Pol	CD4 Memory	IL2+CD107a+	0	53798	0	0
ART-suppressed/non-controller	209	0	Pol	CD4 Memory	IFN+TNFa+IL2+	7	53798	0.0130116	0
ART-suppressed/non-controller	209	0	Pol	CD4 Memory	IFN+TNFa+CD107a+	0	53798	0	0
ART-suppressed/non-controller	209	0	Pol	CD4 Memory	IFN+IL2+CD107a+	0	53798	0	0
ART-suppressed/non-controller	209	0	Pol	CD4 Memory	TNFa+IL2+CD107a+	1	53798	0.00185881	0
ART-suppressed/non-controller	209	0	Pol	CD4 Memory	IFN+TNFa+IL2+CD107a+	0	53798	0	0
ART-suppressed/non-controller	209	0	Pol	CD8 Memory	IFN+	58	16794	0.345361	0.16192
ART-suppressed/non-controller	209	0	Pol	CD8 Memory	TNFa+	21	16794	0.125045	0
ART-suppressed/non-controller	209	0	Pol	CD8 Memory	IL2+	1	16794	0.00595451	0.00595451
ART-suppressed/non-controller	209	0	Pol	CD8 Memory	CD107a+	70	16794	0.416816	0
ART-suppressed/non-controller	209	0	Pol	CD8 Memory	IFN+TNFa+	2	16794	0.011909	0
ART-suppressed/non-controller	209	0	Pol	CD8 Memory	IFN+IL2+	1	16794	0.00595451	0.00595451
ART-suppressed/non-controller	209	0	Pol	CD8 Memory	IFN+CD107a+	1	16794	0.00595451	0
ART-suppressed/non-controller	209	0	Pol	CD8 Memory	TNFa+IL2+	1	16794	0.00595451	0
ART-suppressed/non-controller	209	0	Pol	CD8 Memory	TNFa+CD107a+	6	16794	0.035727	0
ART-suppressed/non-controller	209	0	Pol	CD8 Memory	IL2+CD107a+	1	16794	0.00595451	0.00595451
ART-suppressed/non-controller	209	0	Pol	CD8 Memory	IFN+TNFa+IL2+	0	16794	0	0
ART-suppressed/non-controller	209	0	Pol	CD8 Memory	IFN+TNFa+CD107a+	1	16794	0.00595451	0
ART-suppressed/non-controller	209	0	Pol	CD8 Memory	IFN+IL2+CD107a+	0	16794	0	0
ART-suppressed/non-controller	209	0	Pol	CD8 Memory	TNFa+IL2+CD107a+	0	16794	0	0
ART-suppressed/non-controller	209	0	Pol	CD8 Memory	IFN+TNFa+IL2+CD107a+	0	16794	0	0

## Sheet: Ext Data Fig 3B
	CD8 T-cell proliferation (% frequency proliferating cells in total CD8 T-cell population)			IFN-γ ELISPOT
ATI week	Gag	Pol	Nef	Gag	Pol	Nef
-5
0
29	2.89	0	0	380	0	70
53		0.42	0.77
95	1.99		0.1	407.508	17.5076	137.508
130
181	21.07	0.24	0	498.038	0	68.0385
227	1.47	0	0	520	0	220
255	1.34	0.15	0.08	490	0	220
281	1.39	0.11	0	620	0	270
334	0

## Sheet: Ext Data Fig 3C
	CD8 T-cell proliferation (% frequency proliferating cells in total CD8 T-cell population)			IFN-γ ELISPOT
ATI week	Gag	Pol	Nef	Gag	Pol	Nef
-2	2.65	1.9	9.11	160	450	650
6	1.12	0.79	6.34	150	120	280
13	6.52	3.99	10.09	260.627	810.628	1050.63
25	5.67	2.32	6.14	280	680	1070
34	0	0	8.31	320	350	700
51
78	4.2	3.28	13.51	550	670	1020
112	0.89	6.3	8.2

## Sheet: Ext Data Fig 3D
	CD4 T-cell proliferation (% frequency proliferating cells in total CD4 T-cell population)
ATI week	Gag	Pol	Nef
-5
0
29	0	0.15	0
53		0	0.12
95	0.11
130
181	13.66	0.24	0
227		0	0
255	0.15	0.18	0.72
281	0.12	0.09	0
334	0

## Sheet: Ext Data Fig 3E
	CD4 T-cell proliferation (% frequency proliferating cells in total CD4 T-cell population)
ATI week	Gag	Pol	Nef
-2	0	0	0
6	0.03	0.27	0.18
13	0.35	0.11	0.73
25	0	0	0.09
34	0	0	0
51
78	0.37	0.55	0.18
112	0	2.45	0
