# Supplementary material for: Autologous neutralizing antibodies and polyfunctional T cells contribute to long-term HIV-1 post-intervention control
Source: Nat Immunol. 2026 Mar 3;27(4):812–26. doi: 10.1038/s41590-026-02448-z (PMC13043296; doi:10.1038/s41590-026-02448-z)
Supplement: Supplementary file 14 — Statistical source data for Extended Data Fig. 4. One sheet is labeled for each relevant figure panel. [file 41590_2026_2448_MOESM14_ESM.xlsx]

## Sheet: Ext Data Fig 4A
	CD8 T-cell AIM (% HIV-specific cells in total CD8 T-cell population)
ATI week	Gag	Pol	Nef	Env
-5	1.94	3.71	0.4	1.61
0
24	0.75	0.43	3.21	0.48
29	0.67	0.05	0.01	0.01
53	0.98	0.15	0	0.02
95	1.77	0	0	0
130	1.04	0.16	0.17	0.11
181	1.14	0	0	0
227	0.58	0.13	0.26	0.74
255	0.65	0.13	0.19	0.62
281	0.53	0.09	0.21	0.55

## Sheet: Ext Data Fig 4B
	CD4 T-cell AIM (% HIV-specific cells in total CD4 T-cell population)
ATI week	Gag	Pol	Nef	Env
-5	0.15	4.39	0.83	0.37
0
24	1.14	0.99	4.25	1.43
29	0.15	0.07	0.1	0.15
53	0.65	0.23	0.11	0.01
95	0.76	0	0	0
130	2.42	0.36	0.95	0.22
181	0.64	0	0	0
227	2.35	0.98	0.19	1.23
255	2.64	0.98	0.26	1.03
281	2.3	0.43	0	0.59

## Sheet: Ext Data Fig 4C
	CD8 T-cell AIM (% HIV-specific cells in total CD8 T-cell population)
ATI week	Gag	Pol	Nef	Env
-5	0.028	0.123	0.011	0.321
6
12	0.056	0.21	0.022	0.346
18
27	0.227
42	0.042	0.252	0.022	0.544
71
78	0.0213
102	0.0264	0.1524	0.0204	0.2708

## Sheet: Ext Data Fig 4D
	CD4 T-cell AIM (% HIV-specific cells in total CD4 T-cell population)
ATI week	Gag	Pol	Nef	Env
-5	0.356	0.376	0.106	0.182
6
12	0.76	0.92	0.23	0.26
18
27	1.111
42	0.641	0.901	0.231	0.242
71
78	0.295
102	0.475	0.515	0.215	0.138

## Sheet: Ext Data Fig 4E
	CD8 T-cell AIM (% HIV-specific cells in total CD8 T-cell population)
ATI week	Gag	Pol	Nef	Env
-2	0.49	0.77	1.79	0.5
6	0.47	0.81	1.8	0.44
13	0.55	0.72	1.86	0.59
25	0.42	0.72	1.94	0.39
34
51
78	0.49391	0.6154	1.08585	0.38217
112	0.2685	0.58254	0.87884	0.23192

## Sheet: Ext Data Fig 4F
	CD4 T-cell AIM (% HIV-specific cells in total CD4 T-cell population)
ATI week	Gag	Pol	Nef	Env
-2	0.43	0.46	0.56	0.24
6	0.38	0.33	0.43	0.04
13	0.49	0.23	0.46	0.2
25	0.38	0.26	0.42	0.11
34
51
78	0.918	0.59677	0.49381	0.25472
112	0.40843	0.33129	0.30862	0.16548

## Sheet: Ext Data Fig 4G
ATI week	Total % HIV-specific CD8 T-cells within total CD8 T-cell population	Total % HIV-specific CD4 T-cells within total CD4 T-cell population
-5	6.52	5.99
0
24	4.87	7.81
29	0.74	0.47
53	1.15	1
95	1.77	0.76
130	1.48	3.95
181	1.14	0.64
227	1.72	4.74
255	1.58	4.91
281	1.37	3.33

## Sheet: Ext Data Fig 4H
ATI week	Total % HIV-specific CD8 T-cells within total CD8 T-cell population	Total % HIV-specific CD4 T-cells within total CD4 T-cell population
-2	3.55	1.69
6	3.52	1.18
13	3.72	1.37
25	3.46	1.17
34
51
78	2.58	2.26
112	1.96	1.21
