# Supplementary material for: Autologous neutralizing antibodies and polyfunctional T cells contribute to long-term HIV-1 post-intervention control
Source: Nat Immunol. 2026 Mar 3;27(4):812–26. doi: 10.1038/s41590-026-02448-z (PMC13043296; doi:10.1038/s41590-026-02448-z)
Supplement: Supplementary file 15 — Statistical source data for Extended Data Fig. 5. One sheet is labeled for each relevant figure panel. [file 41590_2026_2448_MOESM15_ESM.xlsx]

## Sheet: Ext Data Figure 5A
avg.exp	pct.exp	features.plot	id	avg.exp.scaled
5.1131	94.3941	CD3D	1	-0.572273
5.90768	89.0629	CD8A	1	0.764184
0.020047	1.29156	CD4	1	-0.807929
1.49359	52.748	EGR2	1	1.42047
1.24988	38.7194	NR4A2	1	1.29497
5.98264	90.4095	NFKB1	1	1.28347
9.46671	84.9959	CRTAM	1	1.49039
10.9355	96.7711	TNFRSF9	1	1.51869
1.30102	44.6551	CD38	1	0.633406
2.11183	69.3048	SLAMF7	1	0.640898
38.6909	67.6559	XCL1	1	2.08393
39.8342	75.5702	XCL2	1	1.88984
44.1603	86.3012	GZMB	1	0.940542
5.42432	67.0376	GZMH	1	0.781454
18.0597	66.6117	IFNG	1	0.621059
108.305	74.3473	CCL4	1	1.38294
35.5594	46.8261	CCL4L2	1	1.47712
2.54751	49.5328	ZBED2	1	1.7321
1.58884	41.1239	GNG4	1	1.9401
8.26029	80.1319	CCL5	1	0.186923
6.70103	90.1759	APOBEC3G	1	1.10882
9.37198	87.0431	IL2RA	1	0.681662
0.0366656	1.20912	FOXP3	1	-0.541566
0.203836	11.7065	TCF7	1	-0.78746
0.462397	16.7216	IL7R	1	-0.728575
0.180143	12.1187	KLRG1	1	-0.593835
0.0306174	1.45644	KIR2DL1	1	-0.226554
0.0253881	1.5114	FCGR3A	1	-0.361328
0.140193	6.22424	TYROBP	1	-0.393901
0.903939	8.51882	GNLY	1	-0.61582
0.0770512	2.11597	TRDC	1	-0.581057
0.0966475	5.15251	CX3CR1	1	-0.170877
0.111434	4.76779	KLRB1	1	-0.64828
0.756767	32.8112	TOX	1	-0.166381
0.0308324	1.1679	CD40LG	1	-0.652572
0.0967718	5.12503	TNFSF8	1	-0.624659
0.0642943	4.30063	DPP4	1	-0.714557
0.164094	11.0333	LEF1	1	-0.554423
0.074211	4.97389	ID3	1	-0.764026
1.64824	38.4996	TNFRSF4	1	-0.419139
0.0182072	1.3053	GNA15	1	-0.68049
0.00782238	0.233581	CCL20	1	-0.580319
0.0111328	0.659522	CCR6	1	-0.565483
0.0500816	3.55867	CTSH	1	-0.546186
0.0815402	6.01814	OSM	1	-0.499066
2.16626	28.2495	TNF	1	0.465363
0.15698	9.60429	SELL	1	-0.784388
0.0226004	1.74498	MKI67	1	-0.273038
0.0142699	1.31904	RRM2	1	-0.282904
0.000567435	0.0824402	SPC25	1	-0.301088
0.0042709	0.439681	CCNA2	1	-0.299078
0.890214	38.5408	MCM7	1	0.392979
7.4345	62.8057	LMNA	1	1.30197
0.455132	23.3306	TYMS	1	0.294658
0.00836557	0.673262	SLC4A10	1	-0.380906
0.237735	6.8975	TRAV1-2	1	-0.115221
0.0137673	1.07172	IL23R	1	-0.326197
0.00865194	0.618302	ZBTB16	1	-0.4463
0.165129	10.9371	IL18RAP	1	-0.14008
6.66366	84.4908	CD3D	2	0.700424
0.450448	5.59843	CD8A	2	-1.30989
0.828627	29.2934	CD4	2	1.8036
0.0414741	1.18021	EGR2	2	-0.912174
0.187451	5.40172	NR4A2	2	-0.724613
2.11821	51.4904	NFKB1	2	-1.02634
0.0347134	0.605235	CRTAM	2	-0.946317
3.18243	57.2553	TNFRSF9	2	-0.169393
0.0903099	3.10183	CD38	2	-1.14297
0.0462582	1.37691	SLAMF7	2	-1.46678
0.0672751	1.55848	XCL1	2	-0.936097
0.0953243	1.63414	XCL2	2	-0.938015
0.172534	2.73869	GZMB	2	-1.6217
0.0143613	0.423665	GZMH	2	-1.28697
0.0841056	1.72492	IFNG	2	-1.24231
0.227251	4.76623	CCL4	2	-1.29713
0.0892913	1.81571	CCL4L2	2	-0.924241
0.00943876	0.34801	ZBED2	2	-0.869466
0.0133793	0.453926	GNG4	2	-0.909384
0.133702	2.82947	CCL5	2	-1.37754
0.875158	32.0018	APOBEC3G	2	-1.44239
18.0634	96.1114	IL2RA	2	1.43622
17.2091	94.9009	FOXP3	2	2.49651
0.124904	5.03858	TCF7	2	-0.98622
0.506496	15.9177	IL7R	2	-0.681755
0.0381391	1.57361	KLRG1	2	-0.978577
0.00109611	0.0302618	KIR2DL1	2	-0.355533
0.00232819	0.0453926	FCGR3A	2	-0.434863
0.113358	3.37419	TYROBP	2	-0.453552
0.0325075	0.68089	GNLY	2	-1.13288
0.0416245	0.741413	TRDC	2	-0.67935
0.00402639	0.272356	CX3CR1	2	-0.58749
0.0261167	1.27099	KLRB1	2	-0.797476
1.81389	41.6251	TOX	2	1.39436
0.132203	4.46361	CD40LG	2	-0.477969
0.0413917	1.4677	TNFSF8	2	-0.799582
0.174707	7.14178	DPP4	2	-0.404702
0.954114	30.64	LEF1	2	0.79793
0.367654	13.1639	ID3	2	0.906174
20.7012	79.3312	TNFRSF4	2	1.50281
0.469646	18.0965	GNA15	2	0.424384
0.0932603	2.51173	CCL20	2	-0.441247
1.14915	30.9427	CCR6	2	1.77143
0.0749317	3.55576	CTSH	2	-0.467308
0.215018	6.94507	OSM	2	0.0446286
1.27588	26.1764	TNF	2	-0.246987
1.8872	44.9841	SELL	2	1.24807
0.00827148	0.34801	MKI67	2	-0.315009
0.00613783	0.211832	RRM2	2	-0.303353
0.00085363	0.0302618	SPC25	2	-0.297557
0.00341509	0.151309	CCNA2	2	-0.304499
0.198398	8.20094	MCM7	2	-0.796916
3.24003	54.7133	LMNA	2	0.242301
0.0202836	1.0289	TYMS	2	-0.490607
0.00334674	0.121047	SLC4A10	2	-0.397146
0.175223	2.54199	TRAV1-2	2	-0.287465
0.0159716	0.726282	IL23R	2	-0.312139
0.0193855	0.756544	ZBTB16	2	-0.378456
0.0363436	1.57361	IL18RAP	2	-0.600358
6.71467	88.5844	CD3D	3	0.737773
8.09303	84.6353	CD8A	3	1.12946
0.0149272	0.496331	CD4	3	-0.830441
2.0086	43.5477	EGR2	3	1.9221
1.9255	35.8653	NR4A2	3	2.12481
7.526	85.1964	NFKB1	3	1.85563
12.5291	82.4773	CRTAM	3	1.76063
11.6202	92.1234	TNFRSF9	3	1.60849
2.18946	43.634	CD38	3	1.40994
2.82654	60.4445	SLAMF7	3	1.04069
17.1102	43.8282	XCL1	3	1.42861
25.6527	62.322	XCL2	3	1.55643
28.9961	71.7307	GZMB	3	0.653408
6.02821	57.3587	GZMH	3	0.882129
8.31295	47.5831	IFNG	3	0.155565
109.036	67.8895	CCL4	3	1.38692
52.7545	46.5904	CCL4L2	3	1.7406
0.920041	16.1416	ZBED2	3	0.461387
1.06151	23.1118	GNG4	3	1.2481
16.2285	85.1748	CCL5	3	0.649374
6.3953	77.9025	APOBEC3G	3	1.03566
5.31822	53.4959	IL2RA	3	0.0671841
0.0444233	1.18688	FOXP3	3	-0.533663
0.521153	17.3284	TCF7	3	-0.10176
0.887296	18.2564	IL7R	3	-0.326615
0.675474	20.5222	KLRG1	3	0.45789
0.0338043	1.0574	KIR2DL1	3	-0.212852
0.0820934	3.02115	FCGR3A	3	-0.187313
0.27096	7.03496	TYROBP	3	-0.121967
4.46072	13.3362	GNLY	3	0.274479
0.173237	3.6038	TRDC	3	-0.329666
0.181708	6.58179	CX3CR1	3	0.181825
0.301961	7.85498	KLRB1	3	-0.352727
1.00683	28.2693	TOX	3	0.274526
0.0289395	0.647389	CD40LG	3	-0.655993
0.0899525	3.23694	TNFSF8	3	-0.645715
0.0493227	2.07164	DPP4	3	-0.75903
0.0888342	3.7117	LEF1	3	-0.728914
0.0756269	2.52482	ID3	3	-0.754916
1.61271	28.0319	TNFRSF4	3	-0.431481
0.0152169	0.712128	GNA15	3	-0.689345
0.0123256	0.258956	CCL20	3	-0.572699
0.00509052	0.215796	CCR6	3	-0.58406
0.0330077	1.3811	CTSH	3	-0.601471
0.0287063	1.1653	OSM	3	-0.73306
2.13461	18.2348	TNF	3	0.443688
0.170544	5.95598	SELL	3	-0.758484
0.0100627	0.431593	MKI67	3	-0.30973
0.010887	0.431593	RRM2	3	-0.291391
0.000667476	0.0647389	SPC25	3	-0.299853
0.00664481	0.302115	CCNA2	3	-0.284064
0.282099	10.8977	MCM7	3	-0.620632
3.17317	34.6785	LMNA	3	0.21781
0.15561	5.91282	TYMS	3	-0.215118
0.0037163	0.215796	SLC4A10	3	-0.395947
0.200342	3.94907	TRAV1-2	3	-0.217176
0.00350472	0.151057	IL23R	3	-0.392049
0.00539071	0.194217	ZBTB16	3	-0.467056
0.209306	7.66077	IL18RAP	3	0.00615774
6.05552	78.5157	CD3D	4	0.234933
7.50215	73.836	CD8A	4	1.04017
0.0880479	2.12716	CD4	4	-0.519195
0.0772573	1.86717	EGR2	4	-0.82192
0.249406	6.75963	NR4A2	4	-0.563888
1.96993	37.0834	NFKB1	4	-1.16593
1.20743	21.3425	CRTAM	4	-0.148458
1.15486	19.3808	TNFRSF9	4	-1.23696
0.933896	15.9064	CD38	4	0.220012
1.71491	36.1853	SLAMF7	4	0.377048
0.761102	8.86315	XCL1	4	-0.517812
1.80569	23.5405	XCL2	4	-0.20293
4.56622	43.6776	GZMB	4	-0.528641
4.0313	42.7322	GZMH	4	0.507568
0.789977	8.57953	IFNG	4	-0.916377
5.13095	45.0012	CCL4	4	-0.33684
1.36094	17.5609	CCL4L2	4	-0.395543
0.0414706	0.921768	ZBED2	4	-0.804804
0.0510266	1.46537	GNG4	4	-0.798565
32.8611	93.4294	CCL5	4	1.1527
2.7004	46.3957	APOBEC3G	4	-0.214796
0.324491	5.22335	IL2RA	4	-1.86972
0.0169863	0.472701	FOXP3	4	-0.561884
1.18636	28.4803	TCF7	4	0.961487
5.37522	44.883	IL7R	4	1.59168
1.34651	30.9619	KLRG1	4	1.46872
0.0258178	0.803593	KIR2DL1	4	-0.24727
0.142993	4.08887	FCGR3A	4	-0.0103005
0.487623	8.57953	TYROBP	4	0.272267
10.4572	25.5259	GNLY	4	0.900631
0.313687	5.01064	TRDC	4	0.00263896
0.323917	7.63413	CX3CR1	4	0.718332
0.909375	12.6684	KLRB1	4	0.362534
1.18556	26.1877	TOX	4	0.557169
0.0487808	1.15812	CD40LG	4	-0.620439
0.154041	4.53793	TNFSF8	4	-0.452823
0.0669847	1.96171	DPP4	4	-0.706632
0.122591	3.49799	LEF1	4	-0.649203
0.0903824	2.36351	ID3	4	-0.660692
0.290855	5.53061	TNFRSF4	4	-1.07572
0.0219289	0.496337	GNA15	4	-0.669505
0.0401416	0.0709052	CCL20	4	-0.526372
0.00454947	0.14181	CCR6	4	-0.585729
0.0710103	1.84354	CTSH	4	-0.479633
0.00637885	0.189081	OSM	4	-0.83558
0.214532	3.80525	TNF	4	-1.60188
0.361865	7.82321	SELL	4	-0.422021
0.0132025	0.378161	MKI67	4	-0.300499
0.00235457	0.0709052	RRM2	4	-0.312923
0.000500213	0.0236351	SPC25	4	-0.301917
0.00622943	0.189081	CCNA2	4	-0.286688
0.310832	8.74498	MCM7	4	-0.562761
0.330708	7.89411	LMNA	4	-1.54321
0.0239801	0.732687	TYMS	4	-0.482608
0.0205655	0.472701	SLC4A10	4	-0.341763
0.284943	4.60884	TRAV1-2	4	0.00918707
0.00196244	0.0945403	IL23R	4	-0.402003
0.0189972	0.661782	ZBTB16	4	-0.380898
0.145556	4.1125	IL18RAP	4	-0.206653
6.10399	79.2486	CD3D	5	0.273479
3.10927	47.3273	CD8A	5	0.0739769
0.0106099	0.403429	CD4	5	-0.849513
0.862154	18.4821	EGR2	5	0.640358
0.672306	15.7085	NR4A2	5	0.357425
3.28698	55.7993	NFKB1	5	-0.114286
5.48976	45.6631	CRTAM	5	0.987085
5.05411	54.4377	TNFRSF9	5	0.425985
1.85537	36.1321	CD38	5	1.14678
2.5175	55.4715	SLAMF7	5	0.877853
3.60207	21.4826	XCL1	5	0.284436
6.98562	33.182	XCL2	5	0.61452
32.1115	89.4604	GZMB	5	0.722753
6.92339	73.2224	GZMH	5	1.01647
2.06321	25.4413	IFNG	5	-0.56717
41.0667	67.9526	CCL4	5	0.812891
20.0717	35.0227	CCL4L2	5	1.10052
0.044836	1.48764	ZBED2	5	-0.798126
0.25861	6.88351	GNG4	5	-0.250979
38.8438	99.0419	CCL5	5	1.27389
3.85286	61.5482	APOBEC3G	5	0.274851
1.78666	23.9032	IL2RA	5	-0.947617
0.0186242	0.428643	FOXP3	5	-0.560178
0.497428	15.8094	TCF7	5	-0.147832
0.372493	7.18608	IL7R	5	-0.828562
1.73366	40.7716	KLRG1	5	1.927
1.13704	26.0968	KIR2DL1	5	2.5
1.87646	40.116	FCGR3A	5	2.5
3.22074	43.6712	TYROBP	5	2.5
44.1612	79.4755	GNLY	5	2.05959
2.08024	36.7373	TRDC	5	2.5
1.03341	27.1054	CX3CR1	5	2.5
3.90536	46.9995	KLRB1	5	2.12508
1.81122	44.4781	TOX	5	1.39122
0.0117078	0.453858	CD40LG	5	-0.687431
0.0318209	1.2355	TNFSF8	5	-0.830752
0.00817878	0.302572	DPP4	5	-0.884594
0.0552113	2.2945	LEF1	5	-0.810804
0.0488209	1.96672	ID3	5	-0.929447
0.922962	19.3394	TNFRSF4	5	-0.71155
0.00838571	0.302572	GNA15	5	-0.709672
0.00351771	0.126072	CCL20	5	-0.587635
0.00342003	0.151286	CCR6	5	-0.589215
0.0801843	2.69793	CTSH	5	-0.450868
0.0261892	1.15986	OSM	5	-0.744506
0.826667	12.5063	TNF	5	-0.721355
0.117961	3.68129	SELL	5	-0.860637
0.00952722	0.403429	MKI67	5	-0.311307
0.00916401	0.277358	RRM2	5	-0.295724
0	0	SPC25	5	-0.308092
0.00213697	0.100857	CCNA2	5	-0.312604
0.518363	17.1205	MCM7	5	-0.179004
0.829698	14.9017	LMNA	5	-1.05258
0.0631954	2.89965	TYMS	5	-0.39948
0.00390022	0.1765	SLC4A10	5	-0.395351
0.00995242	0.353001	TRAV1-2	5	-0.791171
0.00455763	0.1765	IL23R	5	-0.385261
0.0616197	1.86586	ZBTB16	5	-0.118271
0.203731	7.48865	IL18RAP	5	-0.0120012
4.2584	93.7302	CD3D	6	-1.4202
0.644141	20.2381	CD8A	6	-1.14332
0.49052	33.7831	CD4	6	0.888943
0.482268	28.7831	EGR2	6	0.0307752
0.866866	27.5926	NR4A2	6	0.70523
4.88986	92.1693	NFKB1	6	0.795834
0.39537	9.39153	CRTAM	6	-0.631435
3.57819	69.9206	TNFRSF9	6	-0.023849
0.173744	13.3862	CD38	6	-0.967595
0.595876	22.381	SLAMF7	6	-0.650377
1.53825	8.46561	XCL1	6	-0.212523
0.658885	6.26984	XCL2	6	-0.613615
4.30166	19.7354	GZMB	6	-0.562815
0.194789	8.06878	GZMH	6	-1.10352
10.0661	24.127	IFNG	6	0.267676
6.13464	10.9524	CCL4	6	-0.24633
0.142379	3.99471	CCL4L2	6	-0.891717
1.49796	31.7989	ZBED2	6	1.00603
0.672068	26.6138	GNG4	6	0.612001
0.489512	12.0635	CCL5	6	-1.17421
2.15023	57.8307	APOBEC3G	6	-0.50549
5.84534	81.164	IL2RA	6	0.166523
0.559119	10.6614	FOXP3	6	-0.108939
1.20984	50.9788	TCF7	6	0.992797
1.23926	48.8889	IL7R	6	-0.0571343
0.0929631	8.51852	KLRG1	6	-0.824139
0.000556517	0.0793651	KIR2DL1	6	-0.357926
0.000600599	0.0529101	FCGR3A	6	-0.44044
0.0383605	2.75132	TYROBP	6	-0.628213
0.165361	1.77249	GNLY	6	-1.03061
0.0759619	1.5873	TRDC	6	-0.584031
0.00601068	0.555556	CX3CR1	6	-0.578168
0.0587479	4.7619	KLRB1	6	-0.738998
0.240386	14.7619	TOX	6	-1.31949
2.45608	54.9471	CD40LG	6	1.59937
1.49591	44.4974	TNFSF8	6	2.15139
0.221035	16.164	DPP4	6	-0.28328
1.61168	68.2275	LEF1	6	1.5552
0.626607	27.5926	ID3	6	2.10534
11.6361	84.3651	TNFRSF4	6	1.00867
0.259574	16.9048	GNA15	6	-0.0400153
0.855879	7.14286	CCL20	6	0.463189
0.0923258	6.50794	CCR6	6	-0.326097
0.0966678	7.93651	CTSH	6	-0.399794
0.198724	12.8571	OSM	6	-0.0184512
4.46673	49.709	TNF	6	1.6436
1.35393	48.6772	SELL	6	0.794232
0.00546599	0.634921	MKI67	6	-0.323297
0.00763854	0.925926	RRM2	6	-0.299567
0.000248769	0.0793651	SPC25	6	-0.305021
0.00268028	0.502646	CCNA2	6	-0.309158
0.581141	37.0106	MCM7	6	-0.0732178
4.42407	61.0847	LMNA	6	0.621751
0.0964579	8.91534	TYMS	6	-0.33134
0.0112773	1.21693	SLC4A10	6	-0.371521
0.127206	2.98942	TRAV1-2	6	-0.426111
0.0141528	1.48148	IL23R	6	-0.323736
0.0116211	1.21693	ZBTB16	6	-0.42746
0.0559979	5.07937	IL18RAP	6	-0.526532
5.08634	85.0458	CD3D	7	-0.59698
1.68641	32.3626	CD8A	7	-0.490849
0.401909	17.3102	CD4	7	0.614733
0.109322	5.26832	EGR2	7	-0.743555
0.204223	6.77356	NR4A2	7	-0.680289
1.92349	56.9699	NFKB1	7	-1.21109
0.0836202	3.07592	CRTAM	7	-0.897687
0.55536	17.7029	TNFRSF9	7	-1.76179
0.113718	4.09031	CD38	7	-1.09245
0.10967	4.28665	SLAMF7	7	-1.35299
0.238408	3.50131	XCL1	7	-0.81189
0.128797	3.07592	XCL2	7	-0.91449
1.20336	13.4817	GZMB	7	-1.17901
0.0256616	1.21073	GZMH	7	-1.27456
0.513667	2.71597	IFNG	7	-1.02536
0.241961	6.21728	CCL4	7	-1.29001
0.0999576	2.35602	CCL4L2	7	-0.917581
0.0536052	1.96335	ZBED2	7	-0.780826
0.0865725	3.23953	GNG4	7	-0.697515
1.53141	18.4555	CCL5	7	-0.779173
0.946939	33.8678	APOBEC3G	7	-1.37455
1.55188	32.5916	IL2RA	7	-1.05673
0.207739	3.89398	FOXP3	7	-0.379651
2.36962	55.8246	TCF7	7	2.22928
6.3944	75.8835	IL7R	7	1.82539
0.191809	9.52225	KLRG1	7	-0.564315
0	0	KIR2DL1	7	-0.360395
0.00157573	0.065445	FCGR3A	7	-0.437291
0.116788	2.84686	TYROBP	7	-0.445848
2.12272	5.17016	GNLY	7	-0.197749
0.0670907	1.34162	TRDC	7	-0.608362
0.00112037	0.0981675	CX3CR1	7	-0.601175
0.323472	9.39136	KLRB1	7	-0.322116
0.156357	5.75916	TOX	7	-1.5519
0.49072	17.8992	CD40LG	7	0.0341087
0.83783	27.9777	TNFSF8	7	1.1181
0.587061	24.1492	DPP4	7	0.539757
2.10617	54.2539	LEF1	7	2.00789
0.438282	15.8377	ID3	7	1.25439
5.48949	46.1387	TNFRSF4	7	0.399802
0.321743	16.2958	GNA15	7	0.105035
0.0571197	1.34162	CCL20	7	-0.4987
0.0789095	3.43586	CCR6	7	-0.3644
0.154563	8.04974	CTSH	7	-0.226299
0.280697	9.78403	OSM	7	0.290591
0.639133	17.2775	TNF	7	-0.95506
3.39296	58.7042	SELL	7	2.18091
0.00405716	0.359948	MKI67	7	-0.327468
0.00143337	0.0981675	RRM2	7	-0.315259
0	0	SPC25	7	-0.308092
0.00427958	0.196335	CCNA2	7	-0.299023
0.268383	13.5471	MCM7	7	-0.648718
1.1458	29.2212	LMNA	7	-0.807039
0.0261042	1.66885	TYMS	7	-0.478024
0.0382841	1.6034	SLC4A10	7	-0.28574
0.142417	3.20681	TRAV1-2	7	-0.381561
0.00678171	0.589005	IL23R	7	-0.370948
0.0324523	2.0288	ZBTB16	7	-0.296823
0.0419875	2.15969	IL18RAP	7	-0.579016
6.85758	97.9788	CD3D	8	0.841113
0.236289	6.95825	CD8A	8	-1.52219
0.681847	50.7621	CD4	8	1.42925
0.0385146	3.61166	EGR2	8	-0.919776
0.112374	7.58781	NR4A2	8	-0.931013
3.46904	90.2916	NFKB1	8	0.00487637
0.00828609	0.596421	CRTAM	8	-0.973561
2.7508	70.0133	TNFRSF9	8	-0.344738
0.086185	4.83764	CD38	8	-1.15198
0.147883	11.4645	SLAMF7	8	-1.28753
0.0213528	1.15971	XCL1	8	-0.972829
0.0280666	1.22598	XCL2	8	-0.987539
2.62502	18.5553	GZMB	8	-0.829605
0.0592013	2.55136	GZMH	8	-1.2385
20.4985	13.8171	IFNG	8	0.699319
0.219342	3.84361	CCL4	8	-1.30099
0.0851057	1.15971	CCL4L2	8	-0.926873
0.062418	3.18091	ZBED2	8	-0.763584
0.105829	7.389	GNG4	8	-0.644145
0.462597	12.7899	CCL5	8	-1.18779
1.35543	67.1968	APOBEC3G	8	-1.03058
13.7061	98.0782	IL2RA	8	1.11451
5.33543	61.4645	FOXP3	8	1.37732
0.506872	26.7064	TCF7	8	-0.129405
0.88998	38.5023	IL7R	8	-0.324375
0.0272135	3.67793	KLRG1	8	-1.01033
0.000725337	0.0662691	KIR2DL1	8	-0.357177
6.1383e-05	0.0331345	FCGR3A	8	-0.442183
0.0420482	2.6839	TYROBP	8	-0.619334
0.323521	2.65076	GNLY	8	-0.923073
0.0704316	1.65673	TRDC	8	-0.599175
0.00318832	0.331345	CX3CR1	8	-0.591433
0.490147	24.2545	KLRB1	8	-0.100543
0.752749	33.5984	TOX	8	-0.173968
3.88296	73.5255	CD40LG	8	2.24272
0.820902	30.3512	TNFSF8	8	1.08685
1.4904	61.7959	DPP4	8	1.95413
0.355065	26.839	LEF1	8	-0.157834
0.146337	8.78065	ID3	8	-0.314609
26.6103	96.4215	TNFRSF4	8	1.72285
2.03595	74.3207	GNA15	8	2.5
4.3693	35.1557	CCL20	8	2.27881
1.44976	57.9854	CCR6	8	2.17718
1.5584	52.3857	CTSH	8	2.457
1.16236	38.668	OSM	8	2.5
3.33758	72.1339	TNF	8	1.14444
0.809378	40.159	SELL	8	0.209468
0.00516665	0.828363	MKI67	8	-0.324183
0.00488356	0.596421	RRM2	8	-0.306522
0.000666242	0.165673	SPC25	8	-0.299869
0.00280396	0.430749	CCNA2	8	-0.308373
0.501756	33.5984	MCM7	8	-0.207721
4.75502	73.8569	LMNA	8	0.713003
0.132414	12.0278	TYMS	8	-0.259969
0.252648	13.7177	SLC4A10	8	0.325151
0.132115	3.6448	TRAV1-2	8	-0.41167
0.0939561	9.57588	IL23R	8	0.166501
0.159042	13.6514	ZBTB16	8	0.444445
0.0605196	7.35586	IL18RAP	8	-0.509742
7.56418	92.0955	CD3D	9	1.32591
8.50167	87.1847	CD8A	9	1.18788
0.0118042	0.504541	CD4	9	-0.844229
0.13146	5.48268	EGR2	9	-0.690763
0.136571	6.02085	NR4A2	9	-0.863007
3.24675	66.6667	NFKB1	9	-0.141304
0.878347	24.6552	CRTAM	9	-0.318451
3.42742	53.7168	TNFRSF9	9	-0.0777577
1.62615	35.7551	CD38	9	0.947752
2.40719	60.4104	SLAMF7	9	0.816242
1.09524	19.0044	XCL1	9	-0.372719
2.20677	34.8133	XCL2	9	-0.0985085
18.2771	73.9657	GZMB	9	0.343113
6.69268	62.9331	GZMH	9	0.983361
2.1874	26.6398	IFNG	9	-0.541339
16.6421	56.1386	CCL4	9	0.294133
2.31397	21.7625	CCL4L2	9	-0.163782
0.323659	8.03902	ZBED2	9	-0.308511
0.0404937	1.64817	GNG4	9	-0.829165
32.0725	97.5446	CCL5	9	1.13515
7.79615	87.521	APOBEC3G	9	1.34894
2.95742	42.6842	IL2RA	9	-0.512797
0.0374151	1.07635	FOXP3	9	-0.5408
0.333638	13.3872	TCF7	9	-0.487343
0.631747	16.4144	IL7R	9	-0.555897
0.64211	24.218	KLRG1	9	0.397528
0.0171426	0.874538	KIR2DL1	9	-0.284961
0.142928	5.21359	FCGR3A	9	-0.010485
0.283946	7.70266	TYROBP	9	-0.0965081
3.57521	14.0599	GNLY	9	0.124982
0.367224	5.14632	TRDC	9	0.120033
0.105179	4.1036	CX3CR1	9	-0.134287
0.21352	5.14632	KLRB1	9	-0.484133
1.22268	36.966	TOX	9	0.612974
0.0154245	0.639085	CD40LG	9	-0.680605
0.125946	6.05449	TNFSF8	9	-0.536031
0.152275	6.65994	DPP4	9	-0.465228
0.0891846	4.17087	LEF1	9	-0.728074
0.0710134	3.32997	ID3	9	-0.784642
0.387781	10.0908	TNFRSF4	9	-1.00956
0.0165102	0.840901	GNA15	9	-0.685512
0.00262274	0.134544	CCL20	9	-0.589159
0.0101163	0.470905	CCR6	9	-0.568601
0.0647092	2.99361	CTSH	9	-0.499532
0.105412	4.5745	OSM	9	-0.397067
0.805765	20.0135	TNF	9	-0.746184
0.253237	9.18264	SELL	9	-0.60677
0.0481898	2.75816	MKI67	9	-0.199524
0.0116921	0.739993	RRM2	9	-0.289368
0.00183394	0.134544	SPC25	9	-0.285469
0.00646525	0.571813	CCNA2	9	-0.285198
0.662913	21.6616	MCM7	9	0.0584449
1.17881	26.4716	LMNA	9	-0.783518
0.167185	6.82812	TYMS	9	-0.193073
0.0125048	0.437269	SLC4A10	9	-0.367573
0.231399	3.80087	TRAV1-2	9	-0.132277
0.00542923	0.235452	IL23R	9	-0.379648
0.0065372	0.336361	ZBTB16	9	-0.459751
0.161415	7.80357	IL18RAP	9	-0.152624
3.84453	93.9039	CD3D	10	-1.88173
3.67537	74.9121	CD8A	10	0.245488
0.162972	14.8886	CD4	10	-0.221258
0.788423	45.6038	EGR2	10	0.53242
0.357636	28.3705	NR4A2	10	-0.301347
3.88875	94.959	NFKB1	10	0.262061
2.4754	59.9062	CRTAM	10	0.329475
4.56492	81.4771	TNFRSF9	10	0.290351
1.21226	60.0234	CD38	10	0.539846
1.32652	68.4642	SLAMF7	10	0.0785202
5.41342	45.721	XCL1	10	0.561621
4.53617	50.2931	XCL2	10	0.328223
22.2648	76.6706	GZMB	10	0.475067
2.83773	62.7198	GZMH	10	0.204114
11.444	62.6026	IFNG	10	0.343949
20.5103	53.4584	CCL4	10	0.41248
2.19661	23.2122	CCL4L2	10	-0.188427
2.19409	58.3822	ZBED2	10	1.51488
0.848865	40.0938	GNG4	10	0.91736
7.12244	77.9601	CCL5	10	0.089264
5.05033	92.3798	APOBEC3G	10	0.673145
7.5309	87.5733	IL2RA	10	0.439411
0.334477	7.85463	FOXP3	10	-0.273866
0.277224	21.9226	TCF7	10	-0.614022
0.280391	17.7022	IL7R	10	-0.938028
0.184095	22.626	KLRG1	10	-0.583801
0.0245635	2.1102	KIR2DL1	10	-0.2527
0.0628521	2.8136	FCGR3A	10	-0.245316
0.0983825	6.3306	TYROBP	10	-0.487468
1.26428	8.90973	GNLY	10	-0.46936
0.11761	2.69637	TRDC	10	-0.47242
0.0229283	2.69637	CX3CR1	10	-0.499431
0.0758294	6.44783	KLRB1	10	-0.709101
0.877126	49.0035	TOX	10	0.0531635
0.411518	14.3025	CD40LG	10	-0.0675156
0.120856	12.3095	TNFSF8	10	-0.551326
0.325637	26.8464	DPP4	10	-0.0252594
0.400356	32.2392	LEF1	10	-0.0719997
0.188531	23.095	ID3	10	-0.0646348
1.9732	43.1419	TNFRSF4	10	-0.313385
0.127769	11.6061	GNA15	10	-0.372798
0.07963	4.45487	CCL20	10	-0.462689
0.0499627	5.74443	CCR6	10	-0.44869
0.147998	11.0199	CTSH	10	-0.245529
0.31127	21.102	OSM	10	0.400811
1.17687	36.9285	TNF	10	-0.342956
0.393444	29.66	SELL	10	-0.371071
2.08683	52.8722	MKI67	10	2.5
2.71494	48.3001	RRM2	10	2.5
0.308841	27.5498	SPC25	10	2.5
0.691122	39.0387	CCNA2	10	2.5
3.79389	92.1454	MCM7	10	2.5
8.80285	71.6295	LMNA	10	1.53361
3.81141	83.5873	TYMS	10	2.5
0.0218818	2.57913	SLC4A10	10	-0.337568
0.20923	7.7374	TRAV1-2	10	-0.192656
0.0257197	4.5721	IL23R	10	-0.250338
0.019507	1.99297	ZBTB16	10	-0.377693
0.142387	17.2333	IL18RAP	10	-0.217536
6.21086	95.4044	CD3D	11	0.357548
2.96081	57.9044	CD8A	11	0.0250795
0.053404	3.86029	CD4	11	-0.663965
0.234486	14.5221	EGR2	11	-0.457933
0.308322	13.2353	NR4A2	11	-0.418272
2.69132	77.3897	NFKB1	11	-0.542915
0.368807	11.9485	CRTAM	11	-0.651674
3.03036	62.1324	TNFRSF9	11	-0.229016
0.403306	16.5441	CD38	11	-0.542743
2.60698	73.5294	SLAMF7	11	0.926427
0.725796	13.7868	XCL1	11	-0.534726
0.616343	10.8456	XCL2	11	-0.633918
112.434	90.8088	GZMB	11	1.58689
4.1259	65.2574	GZMH	11	0.528443
216.994	63.7868	IFNG	11	2.20498
13.6194	28.6765	CCL4	11	0.181938
3.80354	9.55882	CCL4L2	11	0.0899308
0.273127	10.4779	ZBED2	11	-0.389079
0.126526	6.80147	GNG4	11	-0.58781
6.51547	71.6912	CCL5	11	0.0314101
3.46989	75.9191	APOBEC3G	11	0.126393
7.82449	70.7721	IL2RA	11	0.481356
0.21501	6.98529	FOXP3	11	-0.373287
0.146878	10.1103	TCF7	11	-0.92952
3.44649	59.7426	IL7R	11	1.02388
0.591643	28.6765	KLRG1	11	0.303851
0.00132171	0.183824	KIR2DL1	11	-0.354533
0.0119848	0.919118	FCGR3A	11	-0.403865
0.383444	15.4412	TYROBP	11	0.090428
12.0375	53.8603	GNLY	11	1.0098
0.990786	22.4265	TRDC	11	1.22431
0.0267822	1.10294	CX3CR1	11	-0.481677
2.83605	55.5147	KLRB1	11	1.66577
0.336725	16.9118	TOX	11	-1.07168
0.437412	18.0147	CD40LG	11	-0.0336758
0.353159	19.1176	TNFSF8	11	0.0845445
1.33316	60.1103	DPP4	11	1.74939
0.118058	7.35294	LEF1	11	-0.659767
0.200917	11.2132	ID3	11	0.00705845
1.00517	28.125	TNFRSF4	11	-0.673299
0.615485	29.4118	GNA15	11	0.70924
2.43785	18.9338	CCL20	11	1.51682
0.246721	16.7279	CCR6	11	0.0836598
0.903389	38.4191	CTSH	11	1.45962
0.14172	12.5	OSM	11	-0.246079
2.90416	49.8162	TNF	11	0.917323
0.24059	15.4412	SELL	11	-0.629313
0.00355627	0.183824	MKI67	11	-0.328952
0.000387895	0.183824	RRM2	11	-0.317913
0	0	SPC25	11	-0.308092
0	0	CCNA2	11	-0.326179
0.514609	33.4559	MCM7	11	-0.185468
1.71578	42.6471	LMNA	11	-0.444091
0.0705103	10.4779	TYMS	11	-0.384314
1.80447	49.2647	SLC4A10	11	2.5
2.10924	34.7426	TRAV1-2	11	2.5
0.68855	37.5	IL23R	11	2.5
0.702357	33.6397	ZBTB16	11	2.5
1.5504	66.9118	IL18RAP	11	2.5

## Sheet: Ext Data Figure 5B
marker	w_clusters	avg_expr	n	pct_expr	scaled_expr
CD107a	1	4.93723	3157	0.512512	1.93688
CD107a	2	2.66542	1913	0.25196	-0.65583
CD107a	3	4.31739	1635	0.420795	1.22948
CD107a	4	2.54057	1457	0.216884	-0.798317
CD107a	5	3.11356	1361	0.299045	-0.144391
CD107a	6	2.59307	1326	0.218703	-0.738395
CD107a	7	1.93052	1046	0.139579	-1.49453
CD107a	8	3.25925	585	0.355556	0.0218826
CD107a	9	2.86671	1420	0.278873	-0.426109
CD107a	10	3.91956	255	0.392157	0.775466
CD107a	11	3.49758	88	0.397727	0.293872
CD127	1	1.65672	3157	0.101362	-1.00305
CD127	2	1.74945	1913	0.107684	-0.830821
CD127	3	2.0149	1635	0.135168	-0.337773
CD127	4	2.81602	1457	0.261496	1.15027
CD127	5	2.01717	1361	0.128582	-0.333557
CD127	6	1.89355	1326	0.127451	-0.563165
CD127	7	2.93919	1046	0.297323	1.37904
CD127	8	2.31856	585	0.196581	0.226269
CD127	9	2.08143	1420	0.153521	-0.214199
CD127	10	1.54916	255	0.0823529	-1.20284
CD127	11	3.12805	88	0.363636	1.72984
CD134	1	1.68831	3157	0.0931264	-0.705651
CD134	2	3.93094	1913	0.380554	0.610863
CD134	3	1.79228	1635	0.0923547	-0.644613
CD134	4	1.89104	1457	0.0796156	-0.586637
CD134	5	1.92663	1361	0.119765	-0.565746
CD134	6	3.88958	1326	0.388386	0.586582
CD134	7	2.16649	1046	0.152964	-0.424938
CD134	8	7.43628	585	0.736752	2.66864
CD134	9	1.92566	1420	0.0992958	-0.566317
CD134	10	2.4365	255	0.180392	-0.266431
CD134	11	2.71022	88	0.181818	-0.105749
CD158b	1	1.55991	3157	0.085841	-0.219391
CD158b	2	1.35936	1913	0.0454783	-0.40178
CD158b	3	1.63417	1635	0.0844037	-0.151857
CD158b	4	1.60215	1457	0.0720659	-0.180974
CD158b	5	5.04535	1361	0.532697	2.95038
CD158b	6	1.10896	1326	0.0482655	-0.6295
CD158b	7	1.10161	1046	0.0315488	-0.636188
CD158b	8	1.51432	585	0.0735043	-0.260855
CD158b	9	1.62084	1420	0.0739437	-0.163979
CD158b	10	1.86255	255	0.109804	0.0558386
CD158b	11	1.40344	88	0.0568182	-0.361695
CD194	1	0.567108	3157	0.0228065	-0.686757
CD194	2	4.67427	1913	0.49242	2.1939
CD194	3	0.656851	1635	0.0159021	-0.623814
CD194	4	0.78036	1457	0.0157859	-0.537188
CD194	5	0.728705	1361	0.0205731	-0.573417
CD194	6	1.41129	1326	0.109351	-0.0946706
CD194	7	1.66722	1046	0.125239	0.0848363
CD194	8	3.99638	585	0.406838	1.71845
CD194	9	0.782444	1420	0.0253521	-0.535726
CD194	10	0.945679	255	0.0705882	-0.421237
CD194	11	0.798627	88	0.0340909	-0.524376
CD2	1	13.1421	3157	0.990181	-0.173813
CD2	2	10.9929	1913	0.922635	-1.00866
CD2	3	14.3561	1635	0.987768	0.297753
CD2	4	13.0388	1457	0.957447	-0.213945
CD2	5	10.3969	1361	0.881705	-1.24019
CD2	6	13.3979	1326	0.975867	-0.0744717
CD2	7	10.0816	1046	0.905354	-1.36265
CD2	8	18.4332	585	0.996581	1.88149
CD2	9	14.498	1420	0.984507	0.352875
CD2	10	14.206	255	1	0.239419
CD2	11	16.9419	88	1	1.30219
CD224	1	2.35957	3157	0.191004	-0.995882
CD224	2	5.18386	1913	0.591741	1.18155
CD224	3	2.68307	1635	0.231804	-0.746478
CD224	4	3.22369	1457	0.328758	-0.329674
CD224	5	2.45333	1361	0.177076	-0.923595
CD224	6	3.53386	1326	0.383861	-0.0905444
CD224	7	3.88371	1046	0.413002	0.179175
CD224	8	6.44913	585	0.719658	2.15703
CD224	9	3.03627	1420	0.311268	-0.474168
CD224	10	2.68499	255	0.231373	-0.744994
CD224	11	4.67285	88	0.556818	0.787579
CD244	1	3.4297	3157	0.32911	0.103032
CD244	2	1.69767	1913	0.0998432	-1.05027
CD244	3	4.55063	1635	0.533945	0.849422
CD244	4	4.83043	1457	0.581332	1.03573
CD244	5	5.49589	1361	0.680382	1.47884
CD244	6	1.44259	1326	0.0844646	-1.22012
CD244	7	1.40285	1046	0.081262	-1.24658
CD244	8	1.92375	585	0.121368	-0.89973
CD244	9	4.71678	1420	0.578873	0.960056
CD244	10	2.88258	255	0.247059	-0.261281
CD244	11	3.65179	88	0.375	0.250913
CD25	1	7.08954	3157	0.641432	0.0725373
CD25	2	12.6124	1913	0.901202	1.30757
CD25	3	3.00755	1635	0.277064	-0.840284
CD25	4	1.84846	1457	0.0912835	-1.09948
CD25	5	3.14317	1361	0.250551	-0.809958
CD25	6	7.35412	1326	0.645551	0.131703
CD25	7	2.27831	1046	0.17304	-1.00336
CD25	8	14.561	585	0.905983	1.74331
CD25	9	3.95269	1420	0.380282	-0.62893
CD25	10	11.7752	255	0.921569	1.12036
CD25	11	6.79437	88	0.534091	0.00653031
CD26	1	2.45429	3157	0.203674	-0.690852
CD26	2	3.76032	1913	0.382122	-0.25318
CD26	3	2.19148	1635	0.159021	-0.778925
CD26	4	2.4532	1457	0.193548	-0.691219
CD26	5	2.10165	1361	0.155768	-0.809027
CD26	6	4.96842	1326	0.563348	0.151675
CD26	7	4.98439	1046	0.539197	0.157028
CD26	8	10.6542	585	0.85641	2.05707
CD26	9	2.54575	1420	0.207042	-0.660203
CD26	10	3.90794	255	0.364706	-0.203709
CD26	11	9.65234	88	0.738636	1.72134
CD27	1	2.08401	3157	0.19924	-0.275393
CD27	2	4.81607	1913	0.484579	1.48801
CD27	3	1.31236	1635	0.103976	-0.77345
CD27	4	0.990241	1457	0.0686342	-0.981363
CD27	5	0.498644	1361	0.0249816	-1.29866
CD27	6	4.75669	1326	0.462293	1.44968
CD27	7	3.18836	1046	0.35086	0.437404
CD27	8	2.74023	585	0.28547	0.148161
CD27	9	1.44393	1420	0.123239	-0.688531
CD27	10	4.25791	255	0.411765	1.12774
CD27	11	1.52905	88	0.159091	-0.633594
CD279	1	2.32165	3157	0.178651	-0.463357
CD279	2	2.09586	1913	0.151594	-0.955205
CD279	3	2.4478	1635	0.2	-0.188565
CD279	4	2.48404	1457	0.177076	-0.10963
CD279	5	2.21405	1361	0.126378	-0.697742
CD279	6	3.39812	1326	0.322021	1.88149
CD279	7	1.71459	1046	0.0879541	-1.7857
CD279	8	2.95926	585	0.316239	0.925525
CD279	9	2.62832	1420	0.221127	0.204647
CD279	10	2.78439	255	0.239216	0.544603
CD279	11	2.82999	88	0.204545	0.643941
CD31	1	10.4494	3157	0.886918	0.853883
CD31	2	3.90357	1913	0.430737	-1.16588
CD31	3	10.8477	1635	0.886239	0.97678
CD31	4	10.364	1457	0.844887	0.827541
CD31	5	8.39968	1361	0.784717	0.221431
CD31	6	3.59373	1326	0.331071	-1.26148
CD31	7	4.29565	1046	0.436902	-1.0449
CD31	8	3.48342	585	0.425641	-1.29552
CD31	9	11.702	1420	0.908451	1.24039
CD31	10	9.50467	255	0.819608	0.562385
CD31	11	7.95874	88	0.784091	0.0853765
CD39	1	2.81262	3157	0.279696	-0.228495
CD39	2	9.81443	1913	0.800836	2.84412
CD39	3	2.74626	1635	0.258716	-0.257613
CD39	4	2.55525	1457	0.207275	-0.341434
CD39	5	2.05365	1361	0.152829	-0.561552
CD39	6	1.69748	1326	0.139517	-0.717853
CD39	7	1.82586	1046	0.154876	-0.661516
CD39	8	4.30954	585	0.362393	0.428405
CD39	9	2.93228	1420	0.261268	-0.175982
CD39	10	3.56077	255	0.345098	0.0998174
CD39	11	2.35822	88	0.227273	-0.427899
CD4	1	2.00008	3157	0.131454	-0.831295
CD4	2	11.0719	1913	0.956613	1.47861
CD4	3	2.06934	1635	0.135168	-0.81366
CD4	4	3.18864	1457	0.214139	-0.528659
CD4	5	2.18003	1361	0.139603	-0.785474
CD4	6	7.58924	1326	0.75641	0.591841
CD4	7	8.70543	1046	0.779159	0.876048
CD4	8	12.3881	585	0.967521	1.81375
CD4	9	2.03198	1420	0.127465	-0.823171
CD4	10	3.26257	255	0.211765	-0.509834
CD4	11	3.42623	88	0.204545	-0.468163
CD44	1	11.3217	3157	0.984479	-0.0226616
CD44	2	10.8817	1913	0.970204	-0.262417
CD44	3	10.233	1635	0.969419	-0.615864
CD44	4	10.2488	1457	0.966369	-0.607247
CD44	5	8.3341	1361	0.897134	-1.65047
CD44	6	12.1094	1326	0.990196	0.40648
CD44	7	9.8833	1046	0.949331	-0.806387
CD44	8	15.2376	585	0.977778	2.11092
CD44	9	11.2335	1420	0.984507	-0.0707064
CD44	10	12.5342	255	0.992157	0.637966
CD44	11	12.9792	88	1	0.880391
CD45RA	1	7.18898	3157	0.751663	0.258851
CD45RA	2	2.19377	1913	0.166231	-1.2943
CD45RA	3	8.35237	1635	0.787768	0.620579
CD45RA	4	7.71267	1457	0.745367	0.421681
CD45RA	5	13.8143	1361	0.988979	2.31883
CD45RA	6	3.7649	1326	0.369532	-0.80579
CD45RA	7	3.97838	1046	0.405354	-0.739413
CD45RA	8	3.0779	585	0.304274	-1.0194
CD45RA	9	7.16189	1420	0.712676	0.250427
CD45RA	10	6.65886	255	0.737255	0.0940223
CD45RA	11	6.01719	88	0.670455	-0.105491
CD45RO	1	3.95558	3157	0.366804	-0.507433
CD45RO	2	7.00583	1913	0.822791	1.7267
CD45RO	3	3.71597	1635	0.345566	-0.682933
CD45RO	4	4.13576	1457	0.424846	-0.375464
CD45RO	5	2.25056	1361	0.127847	-1.75626
CD45RO	6	4.87905	1326	0.606335	0.168952
CD45RO	7	4.26377	1046	0.49044	-0.281704
CD45RO	8	6.88549	585	0.818803	1.63856
CD45RO	9	4.53851	1420	0.476761	-0.0804683
CD45RO	10	4.2598	255	0.415686	-0.284607
CD45RO	11	5.24182	88	0.659091	0.434664
CD47	1	7.17112	3157	0.772252	-1.06558
CD47	2	9.90602	1913	0.923157	0.869759
CD47	3	7.61588	1635	0.788991	-0.750848
CD47	4	8.34245	1457	0.848318	-0.236696
CD47	5	8.12126	1361	0.817046	-0.393217
CD47	6	7.55179	1326	0.802413	-0.796205
CD47	7	9.43119	1046	0.877629	0.533749
CD47	8	11.9446	585	0.935043	2.31236
CD47	9	8.11167	1420	0.826761	-0.400004
CD47	10	7.67448	255	0.898039	-0.70938
CD47	11	9.57579	88	0.931818	0.636069
CD48	1	10.0531	3157	0.984479	-0.206512
CD48	2	9.75345	1913	0.981181	-0.424607
CD48	3	9.57029	1635	0.965749	-0.557904
CD48	4	9.25949	1457	0.951956	-0.784089
CD48	5	8.98015	1361	0.919912	-0.987378
CD48	6	9.81197	1326	0.987934	-0.38202
CD48	7	9.54325	1046	0.975143	-0.57758
CD48	8	13.4817	585	0.994872	2.28858
CD48	9	10.0882	1420	0.976761	-0.180993
CD48	10	10.9065	255	0.988235	0.414512
CD48	11	12.2579	88	1	1.39799
CD49f	1	3.85825	3157	0.356984	-0.924177
CD49f	2	9.13769	1913	0.854679	1.06698
CD49f	3	4.09914	1635	0.426911	-0.833325
CD49f	4	5.2412	1457	0.55731	-0.402592
CD49f	5	2.51604	1361	0.196914	-1.43039
CD49f	6	7.76392	1326	0.75641	0.548859
CD49f	7	8.02529	1046	0.739962	0.647434
CD49f	8	10.8552	585	0.894017	1.71474
CD49f	9	4.95604	1420	0.528873	-0.510142
CD49f	10	4.43772	255	0.4	-0.70563
CD49f	11	8.50469	88	0.795455	0.828242
CD5	1	7.09457	3157	0.736142	-0.707898
CD5	2	13.6386	1913	0.963931	1.37244
CD5	3	7.79857	1635	0.768196	-0.484098
CD5	4	8.92179	1457	0.835964	-0.127026
CD5	5	3.43429	1361	0.288024	-1.8715
CD5	6	10.5975	1326	0.94721	0.405665
CD5	7	12.2357	1046	0.955067	0.926455
CD5	8	14.2407	585	0.964103	1.56384
CD5	9	8.34795	1420	0.812676	-0.309451
CD5	10	8.23065	255	0.843137	-0.34674
CD5	11	7.99489	88	0.829545	-0.421687
CD52	1	2.74072	3157	0.227431	-1.17183
CD52	2	4.08317	1913	0.462101	1.15388
CD52	3	3.18449	1635	0.314985	-0.403028
CD52	4	3.47584	1457	0.38641	0.101728
CD52	5	2.70012	1361	0.237325	-1.24217
CD52	6	3.42069	1326	0.334842	0.00618895
CD52	7	4.47617	1046	0.512428	1.83475
CD52	8	3.86783	585	0.444444	0.780821
CD52	9	3.19705	1420	0.311268	-0.381266
CD52	10	2.7689	255	0.227451	-1.12301
CD52	11	3.67337	88	0.363636	0.443929
CD54	1	6.26615	3157	0.727273	0.640338
CD54	2	3.99987	1913	0.493466	-1.08917
CD54	3	5.41007	1635	0.681346	-0.0129789
CD54	4	4.81438	1457	0.649966	-0.467578
CD54	5	4.62937	1361	0.577517	-0.608764
CD54	6	4.54219	1326	0.500754	-0.675295
CD54	7	3.36882	1046	0.393881	-1.57075
CD54	8	6.48171	585	0.68547	0.804841
CD54	9	5.61486	1420	0.707042	0.143307
CD54	10	7.70074	255	0.807843	1.73514
CD54	11	6.86967	88	0.852273	1.10091
CD57	1	2.29895	3157	0.152043	0.0169433
CD57	2	0.73584	1913	0.0125457	-0.649971
CD57	3	2.52295	1635	0.191437	0.112511
CD57	4	2.79263	1457	0.228552	0.227575
CD57	5	8.92178	1361	0.80529	2.84262
CD57	6	0.764569	1326	0.0248869	-0.637714
CD57	7	0.735769	1046	0.0124283	-0.650002
CD57	8	0.722429	585	0.0119658	-0.655693
CD57	9	2.09571	1420	0.151408	-0.0697717
CD57	10	1.8895	255	0.12549	-0.157754
CD57	11	1.37154	88	0.0568182	-0.378744
CD69	1	5.19637	3157	0.666139	0.39291
CD69	2	2.13413	1913	0.159435	-1.5655
CD69	3	4.67886	1635	0.583486	0.0619442
CD69	4	2.59886	1457	0.21757	-1.26829
CD69	5	4.26363	1361	0.515062	-0.203607
CD69	6	6.70524	1326	0.840121	1.35789
CD69	7	2.66148	1046	0.245698	-1.22824
CD69	8	5.77988	585	0.623932	0.766086
CD69	9	4.42763	1420	0.540845	-0.0987255
CD69	10	5.48616	255	0.721569	0.578242
CD69	11	6.46976	88	0.784091	1.20729
CD71	1	9.62399	3157	0.793158	0.802662
CD71	2	4.69443	1913	0.443283	-0.389128
CD71	3	3.80809	1635	0.368807	-0.603412
CD71	4	2.10266	1457	0.113246	-1.01573
CD71	5	2.71616	1361	0.207935	-0.867402
CD71	6	11.9928	1326	0.865008	1.37536
CD71	7	2.30617	1046	0.175908	-0.966523
CD71	8	9.53954	585	0.753846	0.782246
CD71	9	3.06241	1420	0.265493	-0.783691
CD71	10	13.468	255	0.878431	1.73201
CD71	11	6.02934	88	0.534091	-0.0663945
CD8	1	13.1723	3157	0.954387	0.79762
CD8	2	2.8967	1913	0.266074	-1.10449
CD8	3	14.8438	1635	0.945566	1.10702
CD8	4	13.9902	1457	0.846946	0.949017
CD8	5	9.0648	1361	0.698016	0.0372787
CD8	6	2.31489	1326	0.177979	-1.21219
CD8	7	3.59291	1046	0.249522	-0.975618
CD8	8	1.43925	585	0.117949	-1.37428
CD8	9	15.3318	1420	0.947183	1.19736
CD8	10	11.667	255	0.811765	0.518961
CD8	11	9.18388	88	0.636364	0.0593206
CD94	1	6.31179	3157	0.628761	0.756709
CD94	2	1.15741	1913	0.0569786	-1.09659
CD94	3	4.53452	1635	0.455657	0.117679
CD94	4	2.80796	1457	0.220316	-0.503119
CD94	5	7.35375	1361	0.64291	1.13135
CD94	6	1.35209	1326	0.0784314	-1.02659
CD94	7	1.13845	1046	0.0602294	-1.10341
CD94	8	1.34692	585	0.0854701	-1.02845
CD94	9	4.86122	1420	0.466197	0.235145
CD94	10	7.01174	255	0.631373	1.00838
CD94	11	8.40373	88	0.636364	1.50888
CD95	1	3.98349	3157	0.425721	-0.765547
CD95	2	9.6416	1913	0.973863	2.01674
CD95	3	4.18999	1635	0.493578	-0.664004
CD95	4	4.55208	1457	0.569664	-0.485953
CD95	5	4.18484	1361	0.511389	-0.666537
CD95	6	4.58562	1326	0.534691	-0.469462
CD95	7	4.88878	1046	0.555449	-0.320388
CD95	8	9.43988	585	0.948718	1.91755
CD95	9	5.09859	1420	0.635915	-0.217215
CD95	10	4.69419	255	0.501961	-0.416073
CD95	11	5.68448	88	0.761364	0.0708884
GPR56	1	1.69651	3157	0.121318	-0.172409
GPR56	2	1.0919	1913	0.0418191	-0.784093
GPR56	3	1.94299	1635	0.159021	0.0769484
GPR56	4	2.52099	1457	0.234043	0.661703
GPR56	5	4.44738	1361	0.4482	2.61061
GPR56	6	0.97085	1326	0.0520362	-0.906554
GPR56	7	0.970002	1046	0.0382409	-0.907411
GPR56	8	1.2333	585	0.0666667	-0.641039
GPR56	9	1.94325	1420	0.139437	0.0772125
GPR56	10	1.73028	255	0.129412	-0.138242
GPR56	11	1.98878	88	0.147727	0.123277
KLRG1	1	6.00035	3157	0.644283	0.311941
KLRG1	2	1.05233	1913	0.0486147	-1.26964
KLRG1	3	7.17089	1635	0.70581	0.686091
KLRG1	4	8.06397	1457	0.761153	0.971553
KLRG1	5	7.81463	1361	0.734019	0.891854
KLRG1	6	1.35411	1326	0.104072	-1.17318
KLRG1	7	1.41462	1046	0.0898662	-1.15384
KLRG1	8	1.22945	585	0.0735043	-1.21302
KLRG1	9	7.47216	1420	0.726761	0.782388
KLRG1	10	5.12056	255	0.572549	0.0307252
KLRG1	11	8.5757	88	0.761364	1.13512
TIGIT	1	3.85094	3157	0.395946	0.142833
TIGIT	2	5.56223	1913	0.643492	1.43652
TIGIT	3	4.52346	1635	0.49419	0.651243
TIGIT	4	3.55456	1457	0.362388	-0.081228
TIGIT	5	5.52936	1361	0.619398	1.41168
TIGIT	6	1.9516	1326	0.137255	-1.29303
TIGIT	7	1.64758	1046	0.10325	-1.52286
TIGIT	8	3.00226	585	0.271795	-0.498749
TIGIT	9	4.50834	1420	0.519718	0.639812
TIGIT	10	3.70375	255	0.388235	0.0315595
TIGIT	11	2.44796	88	0.238636	-0.917789

## Sheet: Ext Data Figure 5B_dendrogram
x	y	xend	yend
6.40625	34.6107	3.3125	34.6107
3.3125	34.6107	3.3125	20.8372
6.40625	34.6107	9.5	34.6107
9.5	34.6107	9.5	22.0662
3.3125	20.8372	1.75	20.8372
1.75	20.8372	1.75	13.7288
3.3125	20.8372	4.875	20.8372
4.875	20.8372	4.875	15.3008
1.75	13.7288	1	13.7288
1	13.7288	1	0
1.75	13.7288	2.5	13.7288
2.5	13.7288	2.5	7.81219
2.5	7.81219	2	7.81219
2	7.81219	2	0
2.5	7.81219	3	7.81219
3	7.81219	3	0
4.875	15.3008	4	15.3008
4	15.3008	4	0
4.875	15.3008	5.75	15.3008
5.75	15.3008	5.75	5.16933
5.75	5.16933	5	5.16933
5	5.16933	5	0
5.75	5.16933	6.5	5.16933
6.5	5.16933	6.5	3.30152
6.5	3.30152	6	3.30152
6	3.30152	6	0
6.5	3.30152	7	3.30152
7	3.30152	7	0
9.5	22.0662	8.5	22.0662
8.5	22.0662	8.5	13.2204
9.5	22.0662	10.5	22.0662
10.5	22.0662	10.5	15.8734
8.5	13.2204	8	13.2204
8	13.2204	8	0
8.5	13.2204	9	13.2204
9	13.2204	9	0
10.5	15.8734	10	15.8734
10	15.8734	10	0
10.5	15.8734	11	15.8734
11	15.8734	11	0

## Sheet: Extended Data Figure 5C
barcode	w_clusters	donor	feature	expression	expr_color	feat_rank
aim_ID107_v28_AACACGTAGTGCTGCC-1	6	ID107	CD69	11.8527	Positive	1
aim_ID107_v28_ACGGGTCCAAACGCGA-1	6	ID107	CD69	12.5562	Positive	1
aim_ID107_v28_ACTGAGTGTAGCCTAT-1	6	ID107	CD69	4.90118	Positive	1
aim_ID107_v28_ACTGTCCTCATATCGG-1	6	ID107	CD69	9.94857	Positive	1
aim_ID107_v28_AGGCCACAGTAGCCGA-1	6	ID107	CD69	9.5263	Positive	1
aim_ID107_v28_AGGGAGTCACTTAACG-1	6	ID107	CD69	5.68878	Positive	1
aim_ID107_v28_AGTAGTCAGGCTCATT-1	6	ID107	CD69	4.8818	Positive	1
aim_ID107_v28_AGTTGGTCAATGGAAT-1	6	ID107	CD69	12.9277	Positive	1
aim_ID107_v28_ATAACGCCAAGAGGCT-1	6	ID107	CD69	14.4003	Positive	1
aim_ID107_v28_ATGCGATGTACGCACC-1	6	ID107	CD69	7.96394	Positive	1
aim_ID107_v28_ATTGGTGGTGTGCGTC-1	6	ID107	CD69	7.36902	Positive	1
aim_ID107_v28_ATTTCTGTCCGGCACA-1	6	ID107	CD69	17.9084	Positive	1
aim_ID107_v28_CCCAGTTGTTCTGGTA-1	6	ID107	CD69	11.4118	Positive	1
aim_ID107_v28_CCTACACCACAGATTC-1	6	ID107	CD69	15.2413	Positive	1
aim_ID107_v28_CCTTACGCATGTAAGA-1	6	ID107	CD69	0.700728	Negative	1
aim_ID107_v28_CGAATGTGTCTGGAGA-1	6	ID107	CD69	8.96451	Positive	1
aim_ID107_v28_CGAGCCAAGGTTACCT-1	6	ID107	CD69	12.7807	Positive	1
aim_ID107_v28_CGCCAAGCACGAGGTA-1	6	ID107	CD69	17.2418	Positive	1
aim_ID107_v28_CGTTAGATCTGAAAGA-1	6	ID107	CD69	11.2768	Positive	1
aim_ID107_v28_CTAGTGAAGTGGGTTG-1	6	ID107	CD69	7.53459	Positive	1
aim_ID107_v28_CTTAACTCAGCCACCA-1	6	ID107	CD69	16.1123	Positive	1
aim_ID107_v28_GACTGCGCAGCCTTGG-1	6	ID107	CD69	8.86517	Positive	1
aim_ID107_v28_GCGACCAGTAGTGAAT-1	6	ID107	CD69	12.9642	Positive	1
aim_ID107_v28_GCTGGGTAGGAGTCTG-1	6	ID107	CD69	15.4068	Positive	1
aim_ID107_v28_GGGAATGAGGCATTGG-1	6	ID107	CD69	11.5143	Positive	1
aim_ID107_v28_GTCCTCATCTGCTGTC-1	6	ID107	CD69	10.6768	Positive	1
aim_ID107_v28_TACTTACGTACCGTAT-1	6	ID107	CD69	13.6649	Positive	1
aim_ID107_v28_TAGACCAAGATAGTCA-1	6	ID107	CD69	9.40003	Positive	1
aim_ID107_v28_TATCAGGCAAGGCTCC-1	6	ID107	CD69	8.40843	Positive	1
aim_ID107_v28_TCAGGTAAGAGTACCG-1	6	ID107	CD69	16.4514	Positive	1
aim_ID107_v28_TCCACACGTACAAGTA-1	6	ID107	CD69	16.6541	Positive	1
aim_ID107_v28_TTTGTCAAGATAGTCA-1	6	ID107	CD69	14.2265	Positive	1
aim_ID107_v34_AAAGCAACAGATGGCA-1	6	ID107	CD69	15.769	Positive	1
aim_ID107_v34_AAAGCAAGTCAATACC-1	6	ID107	CD69	10.0803	Positive	1
aim_ID107_v34_AAATGCCAGGCAGGTT-1	6	ID107	CD69	5.55548	Positive	1
aim_ID107_v34_AACCATGAGATCCGAG-1	6	ID107	CD69	3.14827	Negative	1
aim_ID107_v34_AACCGCGGTCGAACAG-1	6	ID107	CD69	6.12719	Positive	1
aim_ID107_v34_AACGTTGTCTGGGCCA-1	6	ID107	CD69	1.21017	Negative	1
aim_ID107_v34_AACTCAGCAGATTGCT-1	6	ID107	CD69	9.95829	Positive	1
aim_ID107_v34_AACTCAGTCCTTTACA-1	6	ID107	CD69	7.78171	Positive	1
aim_ID107_v34_AAGGCAGAGTAGGCCA-1	6	ID107	CD69	8.57161	Positive	1
aim_ID107_v34_AAGGTTCAGTTACGGG-1	6	ID107	CD69	1.59802	Negative	1
aim_ID107_v34_ACACCAAAGATATGCA-1	6	ID107	CD69	1.79619	Negative	1
aim_ID107_v34_ACACTGACAGTAGAGC-1	6	ID107	CD69	6.67479	Positive	1
aim_ID107_v34_ACAGCCGGTTCACCTC-1	6	ID107	CD69	3.65918	Negative	1
aim_ID107_v34_ACAGCCGTCAGTCAGT-1	6	ID107	CD69	1.03716	Negative	1
aim_ID107_v34_ACAGCTATCCTGTACC-1	6	ID107	CD69	13.1584	Positive	1
aim_ID107_v34_ACATCAGAGAGCTTCT-1	6	ID107	CD69	3.65721	Negative	1
aim_ID107_v34_ACATCAGCAATTCCTT-1	6	ID107	CD69	8.78753	Positive	1
aim_ID107_v34_ACATCAGTCGCGATCG-1	6	ID107	CD69	6.85971	Positive	1
aim_ID107_v34_ACCCACTCAGTCCTTC-1	6	ID107	CD69	10.2176	Positive	1
aim_ID107_v34_ACCCACTTCCTCATTA-1	6	ID107	CD69	6.8914	Positive	1
aim_ID107_v34_ACCTTTACAGATGAGC-1	6	ID107	CD69	3.89959	Negative	1
aim_ID107_v34_ACGATACTCATCGGAT-1	6	ID107	CD69	7.38707	Positive	1
aim_ID107_v34_ACGGGCTCAGTATCTG-1	6	ID107	CD69	9.07409	Positive	1
aim_ID107_v34_ACTATCTTCGCAAACT-1	6	ID107	CD69	6.40692	Positive	1
aim_ID107_v34_ACTGAACGTTACGACT-1	6	ID107	CD69	6.00953	Positive	1
aim_ID107_v34_ACTGAGTCATGGTCAT-1	6	ID107	CD69	5.82964	Positive	1
aim_ID107_v34_ACTGCTCGTAACGTTC-1	6	ID107	CD69	1.14947	Negative	1
aim_ID107_v34_ACTTACTAGGTGACCA-1	6	ID107	CD69	9.56236	Positive	1
aim_ID107_v34_AGACGTTCAGGATTGG-1	6	ID107	CD69	4.11941	Positive	1
aim_ID107_v34_AGACGTTGTCTGCGGT-1	6	ID107	CD69	-1.19035	Negative	1
aim_ID107_v34_AGAGCTTCACGAGAGT-1	6	ID107	CD69	6.28347	Positive	1
aim_ID107_v34_AGATTGCTCTTAGAGC-1	6	ID107	CD69	1.65751	Negative	1
aim_ID107_v34_AGCAGCCGTAGAGCTG-1	6	ID107	CD69	7.17454	Positive	1
aim_ID107_v34_AGCAGCCTCTTCCTTC-1	6	ID107	CD69	8.85103	Positive	1
aim_ID107_v34_AGCTTGATCGGCCGAT-1	6	ID107	CD69	4.21839	Positive	1
aim_ID107_v34_AGGCCACCAATGGTCT-1	6	ID107	CD69	3.89642	Negative	1
aim_ID107_v34_AGGCCGTCAGGCGATA-1	6	ID107	CD69	1.804	Negative	1
aim_ID107_v34_AGGGAGTCAACGATGG-1	6	ID107	CD69	12.5488	Positive	1
aim_ID107_v34_AGGTCATCACGGATAG-1	6	ID107	CD69	6.99902	Positive	1
aim_ID107_v34_AGGTCATGTTCCACTC-1	6	ID107	CD69	-0.319969	Negative	1
aim_ID107_v34_AGGTCCGGTCCCTACT-1	6	ID107	CD69	4.88315	Positive	1
aim_ID107_v34_AGTGGGAGTGATGATA-1	6	ID107	CD69	3.1631	Negative	1
aim_ID107_v34_AGTGTCAAGAGTTGGC-1	6	ID107	CD69	11.3609	Positive	1
aim_ID107_v34_ATCACGATCTACGAGT-1	6	ID107	CD69	5.12057	Positive	1
aim_ID107_v34_ATCCGAATCTACTTAC-1	6	ID107	CD69	7.29596	Positive	1
aim_ID107_v34_ATCGAGTCAGACGCCT-1	6	ID107	CD69	5.39368	Positive	1
aim_ID107_v34_ATCTGCCCATCGGACC-1	6	ID107	CD69	2.34986	Negative	1
aim_ID107_v34_ATGGGAGTCGACGGAA-1	6	ID107	CD69	5.82467	Positive	1
aim_ID107_v34_ATGGGAGTCTGGAGCC-1	6	ID107	CD69	6.67664	Positive	1
aim_ID107_v34_ATTCTACTCCGATATG-1	6	ID107	CD69	-0.888122	Negative	1
aim_ID107_v34_ATTGGACAGATGTAAC-1	6	ID107	CD69	9.21568	Positive	1
aim_ID107_v34_ATTGGACAGGGAACGG-1	6	ID107	CD69	5.22329	Positive	1
aim_ID107_v34_CAACCAAGTGCACCAC-1	6	ID107	CD69	7.07774	Positive	1
aim_ID107_v34_CAACTAGGTCATTAGC-1	6	ID107	CD69	8.73067	Positive	1
aim_ID107_v34_CAACTAGTCGCTTGTC-1	6	ID107	CD69	1.65899	Negative	1
aim_ID107_v34_CAAGGCCGTTTAGGAA-1	6	ID107	CD69	1.82219	Negative	1
aim_ID107_v34_CACACTCGTGGTCTCG-1	6	ID107	CD69	2.01747	Negative	1
aim_ID107_v34_CACAGTAAGACAAGCC-1	6	ID107	CD69	11.2833	Positive	1
aim_ID107_v34_CACAGTAAGTTGTAGA-1	6	ID107	CD69	5.1837	Positive	1
aim_ID107_v34_CACCAGGAGAGGACGG-1	6	ID107	CD69	7.17845	Positive	1
aim_ID107_v34_CACTCCATCTGTCAAG-1	6	ID107	CD69	8.28492	Positive	1
aim_ID107_v34_CAGAATCAGATGAGAG-1	6	ID107	CD69	5.65705	Positive	1
aim_ID107_v34_CAGAATCCACAGAGGT-1	6	ID107	CD69	4.42823	Positive	1
aim_ID107_v34_CAGAATCTCAGCGATT-1	6	ID107	CD69	7.82447	Positive	1
aim_ID107_v34_CAGAGAGTCGAGGTAG-1	6	ID107	CD69	4.09244	Positive	1
aim_ID107_v34_CAGCGACCAAGTACCT-1	6	ID107	CD69	4.03951	Positive	1
aim_ID107_v34_CAGCTAAAGCCTCGTG-1	6	ID107	CD69	4.02103	Positive	1
aim_ID107_v34_CAGCTGGCAGACGCAA-1	6	ID107	CD69	10.779	Positive	1
aim_ID107_v34_CAGTCCTAGACCTAGG-1	6	ID107	CD69	12.1098	Positive	1
aim_ID107_v34_CATATGGGTACTCAAC-1	6	ID107	CD69	7.16277	Positive	1
aim_ID107_v34_CATATGGTCACTTCAT-1	6	ID107	CD69	4.22843	Positive	1
aim_ID107_v34_CATCCACCAAGCCGTC-1	6	ID107	CD69	3.84795	Negative	1
aim_ID107_v34_CATCCACTCGCGTAGC-1	6	ID107	CD69	11.2199	Positive	1
aim_ID107_v34_CATCGAACAAGACGTG-1	6	ID107	CD69	0.0311227	Negative	1
aim_ID107_v34_CATCGGGGTCGCATCG-1	6	ID107	CD69	4.05058	Positive	1
aim_ID107_v34_CATTCGCAGATAGCAT-1	6	ID107	CD69	1.97109	Negative	1
aim_ID107_v34_CCACCTACATTAGGCT-1	6	ID107	CD69	7.4811	Positive	1
aim_ID107_v34_CCACTACCACTTACGA-1	6	ID107	CD69	5.9181	Positive	1
aim_ID107_v34_CCGGGATGTTTAGCTG-1	6	ID107	CD69	4.03928	Positive	1
aim_ID107_v34_CCGTGGAAGCATGGCA-1	6	ID107	CD69	7.44117	Positive	1
aim_ID107_v34_CCGTTCAAGTATCGAA-1	6	ID107	CD69	3.82569	Negative	1
aim_ID107_v34_CCTATTAAGTTGAGAT-1	6	ID107	CD69	-0.24827	Negative	1
aim_ID107_v34_CCTATTAGTCATCCCT-1	6	ID107	CD69	4.58645	Positive	1
aim_ID107_v34_CCTCAGTAGTGAAGAG-1	6	ID107	CD69	8.53869	Positive	1
aim_ID107_v34_CCTTCGAAGCTGTTCA-1	6	ID107	CD69	1.18543	Negative	1
aim_ID107_v34_CCTTTCTCATCCTTGC-1	6	ID107	CD69	11.7496	Positive	1
aim_ID107_v34_CCTTTCTTCAGGCGAA-1	6	ID107	CD69	8.65442	Positive	1
aim_ID107_v34_CGACCTTAGGGTCTCC-1	6	ID107	CD69	4.87938	Positive	1
aim_ID107_v34_CGATCGGTCGTCGTTC-1	6	ID107	CD69	9.63608	Positive	1
aim_ID107_v34_CGATTGAGTCGAGTTT-1	6	ID107	CD69	8.24495	Positive	1
aim_ID107_v34_CGCGTTTGTCGCATCG-1	6	ID107	CD69	7.01661	Positive	1
aim_ID107_v34_CGCTATCAGAGGTACC-1	6	ID107	CD69	7.33141	Positive	1
aim_ID107_v34_CGCTTCAAGCTGAACG-1	6	ID107	CD69	5.07764	Positive	1
aim_ID107_v34_CGCTTCAGTGAAAGAG-1	6	ID107	CD69	5.22915	Positive	1
aim_ID107_v34_CGGACGTCATCGGACC-1	6	ID107	CD69	6.95137	Positive	1
aim_ID107_v34_CGGAGCTTCATTGCGA-1	6	ID107	CD69	7.68936	Positive	1
aim_ID107_v34_CGGCTAGTCTAACTCT-1	6	ID107	CD69	9.87803	Positive	1
aim_ID107_v34_CGGTTAAAGCACGCCT-1	6	ID107	CD69	4.15067	Positive	1
aim_ID107_v34_CGTAGCGGTCAATACC-1	6	ID107	CD69	5.45926	Positive	1
aim_ID107_v34_CGTCACTCAGTAACGG-1	6	ID107	CD69	7.45065	Positive	1
aim_ID107_v34_CGTCTACCACGCCAGT-1	6	ID107	CD69	9.82609	Positive	1
aim_ID107_v34_CGTGAGCTCCCTCAGT-1	6	ID107	CD69	11.2653	Positive	1
aim_ID107_v34_CGTGTAAAGCCGATTT-1	6	ID107	CD69	6.8299	Positive	1
aim_ID107_v34_CGTGTCTGTGTTTGGT-1	6	ID107	CD69	4.58994	Positive	1
aim_ID107_v34_CGTTAGAAGTGTCCAT-1	6	ID107	CD69	2.82719	Negative	1
aim_ID107_v34_CGTTCTGAGACCTAGG-1	6	ID107	CD69	10.1891	Positive	1
aim_ID107_v34_CGTTCTGGTGCCTTGG-1	6	ID107	CD69	3.02077	Negative	1
aim_ID107_v34_CTACACCTCATCATTC-1	6	ID107	CD69	4.69736	Positive	1
aim_ID107_v34_CTACACCTCCTACAGA-1	6	ID107	CD69	10.493	Positive	1
aim_ID107_v34_CTACCCAAGTGATCGG-1	6	ID107	CD69	4.75098	Positive	1
aim_ID107_v34_CTACGTCAGCCAGTTT-1	6	ID107	CD69	3.5805	Negative	1
aim_ID107_v34_CTAGAGTCAGCTCGCA-1	6	ID107	CD69	7.11884	Positive	1
aim_ID107_v34_CTAGAGTCATCTATGG-1	6	ID107	CD69	5.96297	Positive	1
aim_ID107_v34_CTAGCCTCATCGATGT-1	6	ID107	CD69	11.6059	Positive	1
aim_ID107_v34_CTAGCCTCATTACGAC-1	6	ID107	CD69	6.37864	Positive	1
aim_ID107_v34_CTAGTGATCTCAAGTG-1	6	ID107	CD69	2.37655	Negative	1
aim_ID107_v34_CTCATTAAGATGGGTC-1	6	ID107	CD69	4.38095	Positive	1
aim_ID107_v34_CTCATTATCGCGCCAA-1	6	ID107	CD69	8.14393	Positive	1
aim_ID107_v34_CTCCTAGAGTACGCCC-1	6	ID107	CD69	2.98142	Negative	1
aim_ID107_v34_CTCGAAATCCAGAGGA-1	6	ID107	CD69	3.82561	Negative	1
aim_ID107_v34_CTCGGGAAGGGATGGG-1	6	ID107	CD69	6.68703	Positive	1
aim_ID107_v34_CTCGTCACAGACGTAG-1	6	ID107	CD69	1.71374	Negative	1
aim_ID107_v34_CTCTACGCAGGCTCAC-1	6	ID107	CD69	1.51375	Negative	1
aim_ID107_v34_CTCTGGTAGCCCAGCT-1	6	ID107	CD69	8.16328	Positive	1
aim_ID107_v34_CTCTGGTAGTAGGCCA-1	6	ID107	CD69	9.73573	Positive	1
aim_ID107_v34_CTGAAGTTCGTTACAG-1	6	ID107	CD69	5.83586	Positive	1
aim_ID107_v34_CTGCTGTTCAGCACAT-1	6	ID107	CD69	5.33846	Positive	1
aim_ID107_v34_CTGGTCTGTCTGATTG-1	6	ID107	CD69	4.04797	Positive	1
aim_ID107_v34_GAAATGAAGGCTCATT-1	6	ID107	CD69	1.3776	Negative	1
aim_ID107_v34_GAACCTACATTGGCGC-1	6	ID107	CD69	5.85368	Positive	1
aim_ID107_v34_GAACCTATCAACCATG-1	6	ID107	CD69	7.11728	Positive	1
aim_ID107_v34_GAACGGAAGTACGCCC-1	6	ID107	CD69	11.8607	Positive	1
aim_ID107_v34_GAAGCAGCAGGAATGC-1	6	ID107	CD69	6.01056	Positive	1
aim_ID107_v34_GACCTGGAGCCGTCGT-1	6	ID107	CD69	3.71636	Negative	1
aim_ID107_v34_GACGCGTAGTTTAGGA-1	6	ID107	CD69	6.81692	Positive	1
aim_ID107_v34_GACGGCTTCCAAGTAC-1	6	ID107	CD69	7.83645	Positive	1
aim_ID107_v34_GACGTTAAGCGATGAC-1	6	ID107	CD69	6.88375	Positive	1
aim_ID107_v34_GACGTTATCCGTCATC-1	6	ID107	CD69	7.56953	Positive	1
aim_ID107_v34_GACTACAAGCTAGTGG-1	6	ID107	CD69	7.60374	Positive	1
aim_ID107_v34_GAGGTGAGTCGGGTCT-1	6	ID107	CD69	0.170699	Negative	1
aim_ID107_v34_GAGTCCGCAGCTGCAC-1	6	ID107	CD69	5.52857	Positive	1
aim_ID107_v34_GATCAGTAGAGTACAT-1	6	ID107	CD69	7.59399	Positive	1
aim_ID107_v34_GATCGATAGCTACCTA-1	6	ID107	CD69	4.5084	Positive	1
aim_ID107_v34_GATCGATAGCTGAAAT-1	6	ID107	CD69	5.99902	Positive	1
aim_ID107_v34_GATCGATGTCAGATAA-1	6	ID107	CD69	1.56296	Negative	1
aim_ID107_v34_GATCGCGAGTACTTGC-1	6	ID107	CD69	9.52263	Positive	1
aim_ID107_v34_GATCGCGTCCTATTCA-1	6	ID107	CD69	5.64191	Positive	1
aim_ID107_v34_GATGAGGGTGATGCCC-1	6	ID107	CD69	8.75276	Positive	1
aim_ID107_v34_GCAAACTAGCCTTGAT-1	6	ID107	CD69	6.34797	Positive	1
aim_ID107_v34_GCAATCATCACTATTC-1	6	ID107	CD69	2.78353	Negative	1
aim_ID107_v34_GCACATACAGATAATG-1	6	ID107	CD69	5.22917	Positive	1
aim_ID107_v34_GCAGCCACAATCGAAA-1	6	ID107	CD69	11.805	Positive	1
aim_ID107_v34_GCATACAGTCACTTCC-1	6	ID107	CD69	10.5884	Positive	1
aim_ID107_v34_GCATGCGAGGACTGGT-1	6	ID107	CD69	4.38952	Positive	1
aim_ID107_v34_GCATGTAGTCTGCAAT-1	6	ID107	CD69	6.36765	Positive	1
aim_ID107_v34_GCATGTATCGTTACAG-1	6	ID107	CD69	10.3196	Positive	1
aim_ID107_v34_GCGCAGTAGGAGTAGA-1	6	ID107	CD69	4.59581	Positive	1
aim_ID107_v34_GCGCAGTTCGTAGGTT-1	6	ID107	CD69	0.340884	Negative	1
aim_ID107_v34_GCGCCAACAATGGATA-1	6	ID107	CD69	9.3605	Positive	1
aim_ID107_v34_GCGGGTTAGCCACTAT-1	6	ID107	CD69	6.09656	Positive	1
aim_ID107_v34_GCGGGTTGTCGGCTCA-1	6	ID107	CD69	5.25792	Positive	1
aim_ID107_v34_GCTCCTAAGGCTACGA-1	6	ID107	CD69	2.23012	Negative	1
aim_ID107_v34_GCTCTGTAGTCAAGGC-1	6	ID107	CD69	7.84037	Positive	1
aim_ID107_v34_GCTGCGACAGATCCAT-1	6	ID107	CD69	10.9324	Positive	1
aim_ID107_v34_GCTGCTTAGTTAGGTA-1	6	ID107	CD69	7.97155	Positive	1
aim_ID107_v34_GGACAAGGTACATGTC-1	6	ID107	CD69	13.381	Positive	1
aim_ID107_v34_GGACGTCTCTTGCATT-1	6	ID107	CD69	3.41938	Negative	1
aim_ID107_v34_GGACGTCTCTTGGGTA-1	6	ID107	CD69	7.73977	Positive	1
aim_ID107_v34_GGAGCAAGTAGCGTGA-1	6	ID107	CD69	8.50178	Positive	1
aim_ID107_v34_GGATTACTCGGTTCGG-1	6	ID107	CD69	3.14881	Negative	1
aim_ID107_v34_GGCAATTCACCGTTGG-1	6	ID107	CD69	7.52422	Positive	1
aim_ID107_v34_GGCAATTTCTAACTGG-1	6	ID107	CD69	6.97982	Positive	1
aim_ID107_v34_GGCCGATCACCATCCT-1	6	ID107	CD69	3.94196	Negative	1
aim_ID107_v34_GGCCGATTCCTCAACC-1	6	ID107	CD69	5.821	Positive	1
aim_ID107_v34_GGCGACTCATTTCACT-1	6	ID107	CD69	12.5804	Positive	1
aim_ID107_v34_GGCGACTGTTGTGGCC-1	6	ID107	CD69	7.9461	Positive	1
aim_ID107_v34_GGCTCGACAGCTTCGG-1	6	ID107	CD69	6.45397	Positive	1
aim_ID107_v34_GGGACCTGTATGAATG-1	6	ID107	CD69	5.69206	Positive	1
aim_ID107_v34_GGGAGATTCCGTTGCT-1	6	ID107	CD69	8.6128	Positive	1
aim_ID107_v34_GGGCATCTCTCGTTTA-1	6	ID107	CD69	5.94742	Positive	1
aim_ID107_v34_GGGTCTGCATACTACG-1	6	ID107	CD69	4.22422	Positive	1
aim_ID107_v34_GGGTCTGTCTAAGCCA-1	6	ID107	CD69	6.18129	Positive	1
aim_ID107_v34_GGTATTGTCGCAAGCC-1	6	ID107	CD69	1.40727	Negative	1
aim_ID107_v34_GGTGAAGTCAGGCGAA-1	6	ID107	CD69	6.71575	Positive	1
aim_ID107_v34_GTAGGCCCAGTGACAG-1	6	ID107	CD69	2.56265	Negative	1
aim_ID107_v34_GTAGTCATCATCACCC-1	6	ID107	CD69	3.88719	Negative	1
aim_ID107_v34_GTCGGGTCAGGAATCG-1	6	ID107	CD69	5.65927	Positive	1
aim_ID107_v34_GTCGGGTGTACCCAAT-1	6	ID107	CD69	6.32564	Positive	1
aim_ID107_v34_GTCTCGTTCACGACTA-1	6	ID107	CD69	5.18881	Positive	1
aim_ID107_v34_GTCTTCGAGCACAGGT-1	6	ID107	CD69	2.71428	Negative	1
aim_ID107_v34_GTGCTTCTCAACGGGA-1	6	ID107	CD69	5.85314	Positive	1
aim_ID107_v34_GTGCTTCTCTATCCCG-1	6	ID107	CD69	14.9372	Positive	1
aim_ID107_v34_GTGGGTCCAGCATGAG-1	6	ID107	CD69	9.31271	Positive	1
aim_ID107_v34_GTGGGTCGTTGCGTTA-1	6	ID107	CD69	4.97488	Positive	1
aim_ID107_v34_GTGGGTCTCGCTTGTC-1	6	ID107	CD69	1.4273	Negative	1
aim_ID107_v34_GTGTTAGCAGACAAAT-1	6	ID107	CD69	3.95188	Negative	1
aim_ID107_v34_GTTCGGGAGTGTACTC-1	6	ID107	CD69	2.47826	Negative	1
aim_ID107_v34_GTTTCTATCTCTTATG-1	6	ID107	CD69	3.40376	Negative	1
aim_ID107_v34_TAAACCGAGTCAAGGC-1	6	ID107	CD69	12.1043	Positive	1
aim_ID107_v34_TAAGCGTGTTTGCATG-1	6	ID107	CD69	10.1111	Positive	1
aim_ID107_v34_TAAGTGCAGTTCCACA-1	6	ID107	CD69	5.23252	Positive	1
aim_ID107_v34_TACACGATCACTATTC-1	6	ID107	CD69	2.54899	Negative	1
aim_ID107_v34_TACAGTGAGTGGTAGC-1	6	ID107	CD69	12.9442	Positive	1
aim_ID107_v34_TACCTTAAGACCTAGG-1	6	ID107	CD69	11.3028	Positive	1
aim_ID107_v34_TACCTTAGTCCTAGCG-1	6	ID107	CD69	7.15708	Positive	1
aim_ID107_v34_TACTCATAGCGTGAGT-1	6	ID107	CD69	1.84406	Negative	1
aim_ID107_v34_TACTTGTTCTGGCGTG-1	6	ID107	CD69	1.66706	Negative	1
aim_ID107_v34_TAGAGCTCATGGTTGT-1	6	ID107	CD69	9.7425	Positive	1
aim_ID107_v34_TAGCCGGGTGAAGGCT-1	6	ID107	CD69	0.797978	Negative	1
aim_ID107_v34_TAGTGGTAGACCGGAT-1	6	ID107	CD69	8.30711	Positive	1
aim_ID107_v34_TCACGAATCAAACCGT-1	6	ID107	CD69	4.5006	Positive	1
aim_ID107_v34_TCACGAATCCGCAGTG-1	6	ID107	CD69	3.11708	Negative	1
aim_ID107_v34_TCAGATGGTGAGGCTA-1	6	ID107	CD69	6.64613	Positive	1
aim_ID107_v34_TCATTACCAATCGAAA-1	6	ID107	CD69	7.94924	Positive	1
aim_ID107_v34_TCATTACTCATAGCAC-1	6	ID107	CD69	6.51249	Positive	1
aim_ID107_v34_TCGGTAAGTGGACGAT-1	6	ID107	CD69	7.69971	Positive	1
aim_ID107_v34_TCGTAGAAGGTGTTAA-1	6	ID107	CD69	5.45614	Positive	1
aim_ID107_v34_TCTATTGAGTGTACCT-1	6	ID107	CD69	3.4371	Negative	1
aim_ID107_v34_TCTATTGCAAAGGAAG-1	6	ID107	CD69	6.37357	Positive	1
aim_ID107_v34_TCTATTGGTAAATGAC-1	6	ID107	CD69	4.49614	Positive	1
aim_ID107_v34_TCTATTGGTGTGACCC-1	6	ID107	CD69	6.36708	Positive	1
aim_ID107_v34_TCTCATATCATTTGGG-1	6	ID107	CD69	3.02724	Negative	1
aim_ID107_v34_TCTGAGAGTAGAGGAA-1	6	ID107	CD69	7.81739	Positive	1
aim_ID107_v34_TGAAAGACACTGTCGG-1	6	ID107	CD69	1.50545	Negative	1
aim_ID107_v34_TGAAAGACATATGCTG-1	6	ID107	CD69	4.37499	Positive	1
aim_ID107_v34_TGACGGCCACCTTGTC-1	6	ID107	CD69	8.5554	Positive	1
aim_ID107_v34_TGAGAGGCAAAGCGGT-1	6	ID107	CD69	6.32436	Positive	1
aim_ID107_v34_TGAGCCGCAGGGTATG-1	6	ID107	CD69	7.35461	Positive	1
aim_ID107_v34_TGAGCCGTCCAGTAGT-1	6	ID107	CD69	3.41588	Negative	1
aim_ID107_v34_TGCACCTAGCCGATTT-1	6	ID107	CD69	9.53986	Positive	1
aim_ID107_v34_TGCACCTTCTTGCATT-1	6	ID107	CD69	3.4339	Negative	1
aim_ID107_v34_TGCCAAATCTTGTATC-1	6	ID107	CD69	5.12361	Positive	1
aim_ID107_v34_TGCCCATGTCTGCGGT-1	6	ID107	CD69	8.34826	Positive	1
aim_ID107_v34_TGCGTGGTCGCGATCG-1	6	ID107	CD69	5.16929	Positive	1
aim_ID107_v34_TGGGAAGAGTACACCT-1	6	ID107	CD69	3.81014	Negative	1
aim_ID107_v34_TGGTTCCGTAAGGATT-1	6	ID107	CD69	4.41676	Positive	1
aim_ID107_v34_TGGTTCCGTCTAAACC-1	6	ID107	CD69	9.70937	Positive	1
aim_ID107_v34_TGTATTCAGTACGCCC-1	6	ID107	CD69	2.64726	Negative	1
aim_ID107_v34_TGTATTCGTCTTCGTC-1	6	ID107	CD69	7.71298	Positive	1
aim_ID107_v34_TGTGGTATCGACAGCC-1	6	ID107	CD69	5.61404	Positive	1
aim_ID107_v34_TGTTCCGCACCTGGTG-1	6	ID107	CD69	9.95958	Positive	1
aim_ID107_v34_TTCCCAGCAGGTCTCG-1	6	ID107	CD69	6.90964	Positive	1
aim_ID107_v34_TTCGGTCTCATAAAGG-1	6	ID107	CD69	4.76691	Positive	1
aim_ID107_v34_TTCTACAAGACTACAA-1	6	ID107	CD69	6.45093	Positive	1
aim_ID107_v34_TTCTACAAGGTTCCTA-1	6	ID107	CD69	3.67454	Negative	1
aim_ID107_v34_TTGACTTCAACACGCC-1	6	ID107	CD69	-0.855969	Negative	1
aim_ID107_v34_TTGCGTCCACTTCGAA-1	6	ID107	CD69	6.56172	Positive	1
aim_ID107_v34_TTGCGTCTCATTGCCC-1	6	ID107	CD69	2.44432	Negative	1
aim_ID107_v34_TTGCGTCTCGCCCTTA-1	6	ID107	CD69	8.34308	Positive	1
aim_ID107_v34_TTGGAACCACTCAGGC-1	6	ID107	CD69	3.58407	Negative	1
aim_ID107_v34_TTGGAACTCATTCACT-1	6	ID107	CD69	6.8224	Positive	1
aim_ID107_v34_TTGGCAACAGGAATCG-1	6	ID107	CD69	2.17357	Negative	1
aim_ID107_v34_TTTATGCTCTTGGGTA-1	6	ID107	CD69	5.49981	Positive	1
aim_ID107_v34_TTTCCTCCAAGAGTCG-1	6	ID107	CD69	1.55416	Negative	1
aim_ID107_v34_TTTCCTCCACCAGTTA-1	6	ID107	CD69	4.21691	Positive	1
aim_ID107_v34_TTTCCTCGTCTCAACA-1	6	ID107	CD69	5.75498	Positive	1
aim_ID107_v37_AAAGTAGGTATCGCAT-1	6	ID107	CD69	8.1638	Positive	1
aim_ID107_v37_AAATGCCAGACAATAC-1	6	ID107	CD69	11.3988	Positive	1
aim_ID107_v37_AACACGTAGGACCACA-1	6	ID107	CD69	2.96816	Negative	1
aim_ID107_v37_AACACGTTCACATGCA-1	6	ID107	CD69	5.44825	Positive	1
aim_ID107_v37_AACCATGAGCGATGAC-1	6	ID107	CD69	5.40609	Positive	1
aim_ID107_v37_AACCGCGAGTTGTAGA-1	6	ID107	CD69	3.52728	Negative	1
aim_ID107_v37_AAGACCTCATGGTTGT-1	6	ID107	CD69	6.51551	Positive	1
aim_ID107_v37_AAGCCGCGTCAAACTC-1	6	ID107	CD69	9.42401	Positive	1
aim_ID107_v37_AAGGCAGTCACTCCTG-1	6	ID107	CD69	8.48262	Positive	1
aim_ID107_v37_ACAGCTAAGGATGGTC-1	6	ID107	CD69	8.53353	Positive	1
aim_ID107_v37_ACGAGGAAGACAGGCT-1	6	ID107	CD69	8.7444	Positive	1
aim_ID107_v37_ACGAGGAGTAAGGATT-1	6	ID107	CD69	4.99392	Positive	1
aim_ID107_v37_ACGATGTCATTCTCAT-1	6	ID107	CD69	7.08781	Positive	1
aim_ID107_v37_ACGGAGACACCGATAT-1	6	ID107	CD69	5.74615	Positive	1
aim_ID107_v37_ACGGCCACAGTACACT-1	6	ID107	CD69	8.7496	Positive	1
aim_ID107_v37_ACGTCAACATGGTCAT-1	6	ID107	CD69	7.29598	Positive	1
aim_ID107_v37_ACTGAGTCATAGAAAC-1	6	ID107	CD69	3.07318	Negative	1
aim_ID107_v37_ACTGAGTCATGTCTCC-1	6	ID107	CD69	6.57999	Positive	1
aim_ID107_v37_ACTGATGCAAGTTCTG-1	6	ID107	CD69	14.336	Positive	1
aim_ID107_v37_ACTTACTTCCTATGTT-1	6	ID107	CD69	5.39236	Positive	1
aim_ID107_v37_AGAGCGAAGTGACATA-1	6	ID107	CD69	5.98343	Positive	1
aim_ID107_v37_AGATCTGGTGTTCGAT-1	6	ID107	CD69	6.54874	Positive	1
aim_ID107_v37_AGATCTGTCGTGGACC-1	6	ID107	CD69	9.73259	Positive	1
aim_ID107_v37_AGCCTAACAGCTGGCT-1	6	ID107	CD69	1.74112	Negative	1
aim_ID107_v37_AGCGGTCGTGACTCAT-1	6	ID107	CD69	7.98665	Positive	1
aim_ID107_v37_AGGGAGTAGTGAAGAG-1	6	ID107	CD69	3.7179	Negative	1
aim_ID107_v37_AGGGATGTCCTTGACC-1	6	ID107	CD69	10.8092	Positive	1
aim_ID107_v37_AGTGAGGAGAGGGATA-1	6	ID107	CD69	7.01131	Positive	1
aim_ID107_v37_AGTGGGAAGGCAATTA-1	6	ID107	CD69	9.16304	Positive	1
aim_ID107_v37_AGTGTCACATCTGGTA-1	6	ID107	CD69	7.63065	Positive	1
aim_ID107_v37_AGTTGGTAGACTGGGT-1	6	ID107	CD69	4.05857	Positive	1
aim_ID107_v37_ATAGACCAGTTGAGTA-1	6	ID107	CD69	8.42232	Positive	1
aim_ID107_v37_ATCGAGTCACATCCAA-1	6	ID107	CD69	5.71431	Positive	1
aim_ID107_v37_ATGGGAGCAATCCAAC-1	6	ID107	CD69	9.07376	Positive	1
aim_ID107_v37_ATTACTCTCCTTTCGG-1	6	ID107	CD69	3.34468	Negative	1
aim_ID107_v37_ATTATCCTCGTCCAGG-1	6	ID107	CD69	7.4632	Positive	1
aim_ID107_v37_ATTCTACAGATGTTAG-1	6	ID107	CD69	4.35871	Positive	1
aim_ID107_v37_CAACCAACAATGGATA-1	6	ID107	CD69	13.2412	Positive	1
aim_ID107_v37_CAACCTCTCCTTGGTC-1	6	ID107	CD69	11.8119	Positive	1
aim_ID107_v37_CAACTAGGTAAGAGGA-1	6	ID107	CD69	1.56673	Negative	1
aim_ID107_v37_CAAGGCCAGCTTCGCG-1	6	ID107	CD69	4.56354	Positive	1
aim_ID107_v37_CAAGTTGTCACAGGCC-1	6	ID107	CD69	7.30595	Positive	1
aim_ID107_v37_CACACAACAAGGCTCC-1	6	ID107	CD69	11.644	Positive	1
aim_ID107_v37_CACACTCGTTGATTGC-1	6	ID107	CD69	6.28278	Positive	1
aim_ID107_v37_CACATAGGTTTAGCTG-1	6	ID107	CD69	9.34545	Positive	1
aim_ID107_v37_CACCTTGCATGGATGG-1	6	ID107	CD69	5.86665	Positive	1
aim_ID107_v37_CACTCCAGTGAGCGAT-1	6	ID107	CD69	5.16591	Positive	1
aim_ID107_v37_CAGAGAGAGACCGGAT-1	6	ID107	CD69	5.00387	Positive	1
aim_ID107_v37_CAGCAGCTCGTAGGAG-1	6	ID107	CD69	12.24	Positive	1
aim_ID107_v37_CAGCCGACACCTATCC-1	6	ID107	CD69	8.72814	Positive	1
aim_ID107_v37_CAGCCGATCGGTCCGA-1	6	ID107	CD69	15.8681	Positive	1
aim_ID107_v37_CAGCGACAGACGCTTT-1	6	ID107	CD69	9.59295	Positive	1
aim_ID107_v37_CAGCTGGTCGTTACGA-1	6	ID107	CD69	8.22144	Positive	1
aim_ID107_v37_CAGTAACTCCTGTACC-1	6	ID107	CD69	5.09552	Positive	1
aim_ID107_v37_CATATTCTCGCCTGTT-1	6	ID107	CD69	4.5923	Positive	1
aim_ID107_v37_CATCCACCACATGGGA-1	6	ID107	CD69	5.72537	Positive	1
aim_ID107_v37_CATCGAATCCGTTGCT-1	6	ID107	CD69	13.481	Positive	1
aim_ID107_v37_CATGCCTTCTGATTCT-1	6	ID107	CD69	12.3223	Positive	1
aim_ID107_v37_CATGCCTTCTGCTGCT-1	6	ID107	CD69	12.7919	Positive	1
aim_ID107_v37_CATGGCGCAGTCAGCC-1	6	ID107	CD69	5.85046	Positive	1
aim_ID107_v37_CATTATCCAGACAGGT-1	6	ID107	CD69	4.35639	Positive	1
aim_ID107_v37_CCACCTAGTGTTGAGG-1	6	ID107	CD69	5.04896	Positive	1
aim_ID107_v37_CCACGGAGTACCGCTG-1	6	ID107	CD69	7.38332	Positive	1
aim_ID107_v37_CCACTACCAGTAAGCG-1	6	ID107	CD69	8.44023	Positive	1
aim_ID107_v37_CCCAGTTTCGAGCCCA-1	6	ID107	CD69	5.04625	Positive	1
aim_ID107_v37_CCGTTCACACCTCGGA-1	6	ID107	CD69	8.45929	Positive	1
aim_ID107_v37_CCTATTATCACATGCA-1	6	ID107	CD69	9.66305	Positive	1
aim_ID107_v37_CGAATGTCAAACGTGG-1	6	ID107	CD69	1.67518	Negative	1
aim_ID107_v37_CGAGCACAGTCCGTAT-1	6	ID107	CD69	8.51696	Positive	1
aim_ID107_v37_CGAGCACGTATATCCG-1	6	ID107	CD69	4.97048	Positive	1
aim_ID107_v37_CGATGGCGTGTTCGAT-1	6	ID107	CD69	4.663	Positive	1
aim_ID107_v37_CGATTGACATGAAGTA-1	6	ID107	CD69	6.8749	Positive	1
aim_ID107_v37_CGCCAAGGTTGTCGCG-1	6	ID107	CD69	11.9647	Positive	1
aim_ID107_v37_CGGACACAGTCGAGTG-1	6	ID107	CD69	6.01311	Positive	1
aim_ID107_v37_CGTAGGCAGTGGTCCC-1	6	ID107	CD69	7.3717	Positive	1
aim_ID107_v37_CGTCTACGTACCGTAT-1	6	ID107	CD69	3.87058	Negative	1
aim_ID107_v37_CGTGTCTCATGCTGGC-1	6	ID107	CD69	2.17881	Negative	1
aim_ID107_v37_CGTTAGAGTGACGGTA-1	6	ID107	CD69	6.50181	Positive	1
aim_ID107_v37_CGTTCTGAGCACGCCT-1	6	ID107	CD69	7.22402	Positive	1
aim_ID107_v37_CTAACTTTCGTTACGA-1	6	ID107	CD69	9.94184	Positive	1
aim_ID107_v37_CTAATGGCAAACGTGG-1	6	ID107	CD69	6.46338	Positive	1
aim_ID107_v37_CTACACCCAGTAACGG-1	6	ID107	CD69	10.6211	Positive	1
aim_ID107_v37_CTACACCTCTTTCCTC-1	6	ID107	CD69	8.24059	Positive	1
aim_ID107_v37_CTACATTTCAGTACGT-1	6	ID107	CD69	4.83231	Positive	1
aim_ID107_v37_CTAGAGTGTGCAGGTA-1	6	ID107	CD69	5.89513	Positive	1
aim_ID107_v37_CTAGCCTGTCGAGATG-1	6	ID107	CD69	12.6394	Positive	1
aim_ID107_v37_CTAGTGATCTACGAGT-1	6	ID107	CD69	8.85294	Positive	1
aim_ID107_v37_CTCGTCAAGAGATGAG-1	6	ID107	CD69	14.0386	Positive	1
aim_ID107_v37_CTGATCCCATCACGTA-1	6	ID107	CD69	6.90814	Positive	1
aim_ID107_v37_CTGCCTAGTCCCGACA-1	6	ID107	CD69	8.91551	Positive	1
aim_ID107_v37_CTGTGCTCATTGGTAC-1	6	ID107	CD69	3.00083	Negative	1
aim_ID107_v37_CTTCTCTTCTACTATC-1	6	ID107	CD69	1.65311	Negative	1
aim_ID107_v37_CTTGGCTGTCATGCCG-1	6	ID107	CD69	4.97045	Positive	1
aim_ID107_v37_GAACATCAGTCGTTTG-1	6	ID107	CD69	10.8404	Positive	1
aim_ID107_v37_GAACGGATCACCTTAT-1	6	ID107	CD69	10.2319	Positive	1
aim_ID107_v37_GACAGAGGTCATGCAT-1	6	ID107	CD69	4.61652	Positive	1
aim_ID107_v37_GACCAATAGCGTGAAC-1	6	ID107	CD69	7.75953	Positive	1
aim_ID107_v37_GACCTGGCAATCTGCA-1	6	ID107	CD69	5.79239	Positive	1
aim_ID107_v37_GACCTGGCACCAGGCT-1	6	ID107	CD69	4.16186	Positive	1
aim_ID107_v37_GACGCGTTCATTCACT-1	6	ID107	CD69	5.92017	Positive	1
aim_ID107_v37_GACGGCTTCCAAGTAC-1	6	ID107	CD69	6.01869	Positive	1
aim_ID107_v37_GACTACACACCCAGTG-1	6	ID107	CD69	10.3005	Positive	1
aim_ID107_v37_GACTACAGTAGCAAAT-1	6	ID107	CD69	6.27879	Positive	1
aim_ID107_v37_GACTGCGGTCGCCATG-1	6	ID107	CD69	10.1535	Positive	1
aim_ID107_v37_GAGCAGATCGTTGCCT-1	6	ID107	CD69	7.15315	Positive	1
aim_ID107_v37_GATGAGGCAAGCGCTC-1	6	ID107	CD69	7.88887	Positive	1
aim_ID107_v37_GCACTCTTCCGCGCAA-1	6	ID107	CD69	4.01963	Positive	1
aim_ID107_v37_GCATACAAGACAATAC-1	6	ID107	CD69	7.62652	Positive	1
aim_ID107_v37_GCATGATTCGCTTGTC-1	6	ID107	CD69	9.11925	Positive	1
aim_ID107_v37_GCATGCGCAGCAGTTT-1	6	ID107	CD69	7.66086	Positive	1
aim_ID107_v37_GCTGCTTGTGCGCTTG-1	6	ID107	CD69	7.71566	Positive	1
aim_ID107_v37_GGAAAGCGTATAGGGC-1	6	ID107	CD69	12.1731	Positive	1
aim_ID107_v37_GGAAAGCTCAGCATGT-1	6	ID107	CD69	2.67211	Negative	1
aim_ID107_v37_GGAGCAATCGGGAGTA-1	6	ID107	CD69	8.94274	Positive	1
aim_ID107_v37_GGAGCAATCTGCTTGC-1	6	ID107	CD69	6.67922	Positive	1
aim_ID107_v37_GGATGTTGTACGACCC-1	6	ID107	CD69	5.56011	Positive	1
aim_ID107_v37_GGATGTTTCTGAAAGA-1	6	ID107	CD69	10.9832	Positive	1
aim_ID107_v37_GGCAATTCATGCGCAC-1	6	ID107	CD69	11.3696	Positive	1
aim_ID107_v37_GGCAATTTCCTGTAGA-1	6	ID107	CD69	9.00246	Positive	1
aim_ID107_v37_GGCGACTAGATACACA-1	6	ID107	CD69	6.56079	Positive	1
aim_ID107_v37_GGGAGATCATGACATC-1	6	ID107	CD69	9.55855	Positive	1
aim_ID107_v37_GGGATGACATGGTAGG-1	6	ID107	CD69	5.75618	Positive	1
aim_ID107_v37_GGGTCTGGTCGAACAG-1	6	ID107	CD69	9.58553	Positive	1
aim_ID107_v37_GTAACTGAGAGGGATA-1	6	ID107	CD69	4.50198	Positive	1
aim_ID107_v37_GTACGTAGTAACGCGA-1	6	ID107	CD69	5.33156	Positive	1
aim_ID107_v37_GTACGTATCGCAAACT-1	6	ID107	CD69	10.7637	Positive	1
aim_ID107_v37_GTAGGCCGTATAGTAG-1	6	ID107	CD69	9.97105	Positive	1
aim_ID107_v37_GTAGTCAAGCGGATCA-1	6	ID107	CD69	5.95954	Positive	1
aim_ID107_v37_GTCCTCAAGTGATCGG-1	6	ID107	CD69	10.8413	Positive	1
aim_ID107_v37_GTCCTCATCTCTGCTG-1	6	ID107	CD69	1.47338	Negative	1
aim_ID107_v37_GTGCGGTCAAAGGCGT-1	6	ID107	CD69	6.411	Positive	1
aim_ID107_v37_GTGCGGTCACTCTGTC-1	6	ID107	CD69	8.61493	Positive	1
aim_ID107_v37_GTGCTTCCAGCATGAG-1	6	ID107	CD69	10.8401	Positive	1
aim_ID107_v37_GTGGGTCCAGTTTACG-1	6	ID107	CD69	8.00226	Positive	1
aim_ID107_v37_GTGTGCGCACTTCGAA-1	6	ID107	CD69	7.22722	Positive	1
aim_ID107_v37_GTTCGGGTCTCTTATG-1	6	ID107	CD69	2.22259	Negative	1
aim_ID107_v37_TAAACCGCAGCCTTTC-1	6	ID107	CD69	8.75757	Positive	1
aim_ID107_v37_TAAGCGTAGCCACGCT-1	6	ID107	CD69	11.646	Positive	1
aim_ID107_v37_TAAGCGTAGTGAATTG-1	6	ID107	CD69	4.58313	Positive	1
aim_ID107_v37_TACACGAAGACACGAC-1	6	ID107	CD69	5.84305	Positive	1
aim_ID107_v37_TACGGGCTCCCTAACC-1	6	ID107	CD69	5.32516	Positive	1
aim_ID107_v37_TACTTACGTGTTGAGG-1	6	ID107	CD69	8.92621	Positive	1
aim_ID107_v37_TACTTGTAGCGTTGCC-1	6	ID107	CD69	4.54683	Positive	1
aim_ID107_v37_TAGAGCTCACGAGGTA-1	6	ID107	CD69	6.86415	Positive	1
aim_ID107_v37_TAGCCGGTCATCACCC-1	6	ID107	CD69	4.66055	Positive	1
aim_ID107_v37_TAGTTGGAGCGCCTCA-1	6	ID107	CD69	10.0219	Positive	1
aim_ID107_v37_TATCTCAAGAGCTTCT-1	6	ID107	CD69	7.05659	Positive	1
aim_ID107_v37_TCAACGACAATAGCAA-1	6	ID107	CD69	7.61845	Positive	1
aim_ID107_v37_TCAATCTCAATCGGTT-1	6	ID107	CD69	5.36711	Positive	1
aim_ID107_v37_TCACGAAAGTTCGCGC-1	6	ID107	CD69	5.90032	Positive	1
aim_ID107_v37_TCAGGTAAGAAGAAGC-1	6	ID107	CD69	9.17722	Positive	1
aim_ID107_v37_TCATTACAGCCAGGAT-1	6	ID107	CD69	1.67295	Negative	1
aim_ID107_v37_TCTGGAAGTTGTCGCG-1	6	ID107	CD69	4.75702	Positive	1
aim_ID107_v37_TGAGCATGTTCGGGCT-1	6	ID107	CD69	7.94443	Positive	1
aim_ID107_v37_TGCCCTACAATGACCT-1	6	ID107	CD69	2.92386	Negative	1
aim_ID107_v37_TGCGGGTCAACCGCCA-1	6	ID107	CD69	11.3814	Positive	1
aim_ID107_v37_TGGACGCAGCACACAG-1	6	ID107	CD69	6.60227	Positive	1
aim_ID107_v37_TGGCCAGAGCGAGAAA-1	6	ID107	CD69	9.76037	Positive	1
aim_ID107_v37_TGGCGCACAGACGCCT-1	6	ID107	CD69	9.00234	Positive	1
aim_ID107_v37_TGGGCGTAGGTAGCTG-1	6	ID107	CD69	8.93272	Positive	1
aim_ID107_v37_TGGGCGTCATCTGGTA-1	6	ID107	CD69	12.1233	Positive	1
aim_ID107_v37_TGGTTCCTCGGTCTAA-1	6	ID107	CD69	5.29526	Positive	1
aim_ID107_v37_TGTATTCTCTGGTGTA-1	6	ID107	CD69	9.84141	Positive	1
aim_ID107_v37_TGTGTTTCAGCTTAAC-1	6	ID107	CD69	2.66776	Negative	1
aim_ID107_v37_TTATGCTCAACTTGAC-1	6	ID107	CD69	7.8292	Positive	1
aim_ID107_v37_TTCGGTCAGAAACCTA-1	6	ID107	CD69	5.03499	Positive	1
aim_ID107_v37_TTCGGTCCAGTGGAGT-1	6	ID107	CD69	7.03396	Positive	1
aim_ID107_v37_TTGCCGTAGAGGTTGC-1	6	ID107	CD69	5.59917	Positive	1
aim_ID107_v37_TTGCCGTCAAGGTTTC-1	6	ID107	CD69	7.67108	Positive	1
aim_ID107_v37_TTGGCAACAGCCTTTC-1	6	ID107	CD69	14.047	Positive	1
aim_ID142_v02_AAACCTGTCCTCATTA-1	6	ID142	CD69	8.10571	Positive	1
aim_ID142_v02_AAATGCCAGATGCCAG-1	6	ID142	CD69	7.09734	Positive	1
aim_ID142_v02_AAATGCCGTTCGGCAC-1	6	ID142	CD69	5.87787	Positive	1
aim_ID142_v02_AACCATGGTGGCCCTA-1	6	ID142	CD69	7.04212	Positive	1
aim_ID142_v02_AACCGCGGTCACCCAG-1	6	ID142	CD69	8.89944	Positive	1
aim_ID142_v02_AACTGGTAGAAACGAG-1	6	ID142	CD69	7.72116	Positive	1
aim_ID142_v02_AAGCCGCTCCTATGTT-1	6	ID142	CD69	6.81976	Positive	1
aim_ID142_v02_AAGGAGCTCGCAAGCC-1	6	ID142	CD69	9.21645	Positive	1
aim_ID142_v02_AAGTCTGAGGGTCTCC-1	6	ID142	CD69	8.43698	Positive	1
aim_ID142_v02_ACACCCTAGGAGTTGC-1	6	ID142	CD69	8.01788	Positive	1
aim_ID142_v02_ACATCAGTCTTTACAC-1	6	ID142	CD69	13.1857	Positive	1
aim_ID142_v02_ACCAGTACACAACGTT-1	6	ID142	CD69	13.2543	Positive	1
aim_ID142_v02_ACGAGGATCACAGTAC-1	6	ID142	CD69	11.8651	Positive	1
aim_ID142_v02_ACGGGTCAGGTTACCT-1	6	ID142	CD69	7.28838	Positive	1
aim_ID142_v02_ACGGGTCTCAATAAGG-1	6	ID142	CD69	8.91683	Positive	1
aim_ID142_v02_ACGTCAAGTTACGCGC-1	6	ID142	CD69	5.43988	Positive	1
aim_ID142_v02_ACTATCTTCCCTTGCA-1	6	ID142	CD69	8.29739	Positive	1
aim_ID142_v02_ACTGCTCAGAGTAATC-1	6	ID142	CD69	7.45859	Positive	1
aim_ID142_v02_AGAGCGAGTTACGACT-1	6	ID142	CD69	5.46719	Positive	1
aim_ID142_v02_AGAGTGGGTCGGCATC-1	6	ID142	CD69	8.14574	Positive	1
aim_ID142_v02_AGATCTGTCAGTTCGA-1	6	ID142	CD69	7.4674	Positive	1
aim_ID142_v02_AGCGGTCAGAATTCCC-1	6	ID142	CD69	2.95838	Negative	1
aim_ID142_v02_AGCGGTCTCTTCCTTC-1	6	ID142	CD69	9.95986	Positive	1
aim_ID142_v02_AGCTCTCAGTGTACGG-1	6	ID142	CD69	4.97353	Positive	1
aim_ID142_v02_AGCTCTCGTCTAAAGA-1	6	ID142	CD69	5.53153	Positive	1
aim_ID142_v02_AGCTCTCTCGTGGGAA-1	6	ID142	CD69	7.48012	Positive	1
aim_ID142_v02_AGGCCACAGTACTTGC-1	6	ID142	CD69	7.91545	Positive	1
aim_ID142_v02_AGGCCACGTAAGTGTA-1	6	ID142	CD69	6.17988	Positive	1
aim_ID142_v02_AGGGATGCAAGCGAGT-1	6	ID142	CD69	8.51144	Positive	1
aim_ID142_v02_AGGGTGACACCTTGTC-1	6	ID142	CD69	8.74155	Positive	1
aim_ID142_v02_AGGTCATTCCCTAACC-1	6	ID142	CD69	5.24771	Positive	1
aim_ID142_v02_AGTCTTTGTGTGCCTG-1	6	ID142	CD69	5.34747	Positive	1
aim_ID142_v02_AGTGGGAAGACTGTAA-1	6	ID142	CD69	7.37282	Positive	1
aim_ID142_v02_AGTGTCAGTTGTCTTT-1	6	ID142	CD69	7.87306	Positive	1
aim_ID142_v02_AGTTGGTTCATCACCC-1	6	ID142	CD69	4.62674	Positive	1
aim_ID142_v02_ATAACGCTCCTATTCA-1	6	ID142	CD69	3.39218	Negative	1
aim_ID142_v02_ATAGACCTCATACGGT-1	6	ID142	CD69	7.42845	Positive	1
aim_ID142_v02_ATAGACCTCCTTGGTC-1	6	ID142	CD69	10.901	Positive	1
aim_ID142_v02_ATCACGATCTAGCACA-1	6	ID142	CD69	6.18104	Positive	1
aim_ID142_v02_ATCCACCCAGGCGATA-1	6	ID142	CD69	5.46824	Positive	1
aim_ID142_v02_ATCCGAAAGGCTCATT-1	6	ID142	CD69	8.99885	Positive	1
aim_ID142_v02_ATCGAGTAGCGGCTTC-1	6	ID142	CD69	1.50257	Negative	1
aim_ID142_v02_ATCTACTAGCTAACTC-1	6	ID142	CD69	3.98364	Negative	1
aim_ID142_v02_ATCTACTAGGTGCTAG-1	6	ID142	CD69	6.78946	Positive	1
aim_ID142_v02_ATCTACTCAAAGCAAT-1	6	ID142	CD69	4.89924	Positive	1
aim_ID142_v02_ATCTGCCCATGCCACG-1	6	ID142	CD69	11.0656	Positive	1
aim_ID142_v02_ATGTGTGAGGGTATCG-1	6	ID142	CD69	3.44447	Negative	1
aim_ID142_v02_ATTATCCAGGCCCTCA-1	6	ID142	CD69	9.06942	Positive	1
aim_ID142_v02_ATTCTACAGCCCAGCT-1	6	ID142	CD69	9.15314	Positive	1
aim_ID142_v02_CAACCTCCAAGCGATG-1	6	ID142	CD69	4.08034	Positive	1
aim_ID142_v02_CAAGATCGTAGGCTGA-1	6	ID142	CD69	3.61527	Negative	1
aim_ID142_v02_CACAAACCACCCATTC-1	6	ID142	CD69	4.96135	Positive	1
aim_ID142_v02_CACACTCGTCCCTTGT-1	6	ID142	CD69	9.48459	Positive	1
aim_ID142_v02_CACAGGCTCTTTAGGG-1	6	ID142	CD69	3.66835	Negative	1
aim_ID142_v02_CACATAGTCGTCTGCT-1	6	ID142	CD69	3.12857	Negative	1
aim_ID142_v02_CACATAGTCTCTGTCG-1	6	ID142	CD69	9.62093	Positive	1
aim_ID142_v02_CACCACTGTTTAGGAA-1	6	ID142	CD69	10.1084	Positive	1
aim_ID142_v02_CACCAGGAGCGCTCCA-1	6	ID142	CD69	9.61412	Positive	1
aim_ID142_v02_CAGAATCTCCAGAAGG-1	6	ID142	CD69	3.8142	Negative	1
aim_ID142_v02_CAGAGAGTCGTACGGC-1	6	ID142	CD69	9.22423	Positive	1
aim_ID142_v02_CAGATCAGTCTGATTG-1	6	ID142	CD69	6.41277	Positive	1
aim_ID142_v02_CAGCGACCAGCTTAAC-1	6	ID142	CD69	6.89605	Positive	1
aim_ID142_v02_CAGCTAAAGAAAGTGG-1	6	ID142	CD69	13.1969	Positive	1
aim_ID142_v02_CAGCTGGAGTATCGAA-1	6	ID142	CD69	8.77344	Positive	1
aim_ID142_v02_CAGGTGCTCACCACCT-1	6	ID142	CD69	10.7196	Positive	1
aim_ID142_v02_CAGTAACAGCTATGCT-1	6	ID142	CD69	9.42723	Positive	1
aim_ID142_v02_CAGTAACGTCAGAGGT-1	6	ID142	CD69	0.952137	Negative	1
aim_ID142_v02_CATGACATCGGAGGTA-1	6	ID142	CD69	7.87801	Positive	1
aim_ID142_v02_CATGGCGAGCGATGAC-1	6	ID142	CD69	4.71767	Positive	1
aim_ID142_v02_CATTCGCAGGCAAAGA-1	6	ID142	CD69	9.05038	Positive	1
aim_ID142_v02_CCAGCGACAGATTGCT-1	6	ID142	CD69	5.58934	Positive	1
aim_ID142_v02_CCATTCGTCTTTAGGG-1	6	ID142	CD69	7.38073	Positive	1
aim_ID142_v02_CCCAATCAGCGCTTAT-1	6	ID142	CD69	2.71707	Negative	1
aim_ID142_v02_CCCAATCCAGATGGGT-1	6	ID142	CD69	7.12639	Positive	1
aim_ID142_v02_CCGTTCAGTAGAAAGG-1	6	ID142	CD69	12.2353	Positive	1
aim_ID142_v02_CCTAGCTGTTCCGGCA-1	6	ID142	CD69	3.92675	Negative	1
aim_ID142_v02_CCTATTACATTGGGCC-1	6	ID142	CD69	6.98426	Positive	1
aim_ID142_v02_CCTTCCCGTTAAAGAC-1	6	ID142	CD69	7.03738	Positive	1
aim_ID142_v02_CGAACATTCAGGCCCA-1	6	ID142	CD69	6.4613	Positive	1
aim_ID142_v02_CGAATGTTCCCTTGTG-1	6	ID142	CD69	6.3532	Positive	1
aim_ID142_v02_CGAGAAGCAGCCAATT-1	6	ID142	CD69	10.0982	Positive	1
aim_ID142_v02_CGAGCACGTAGTACCT-1	6	ID142	CD69	11.2194	Positive	1
aim_ID142_v02_CGAGCCACATGGTTGT-1	6	ID142	CD69	0.714137	Negative	1
aim_ID142_v02_CGATGGCAGGCTAGAC-1	6	ID142	CD69	9.27954	Positive	1
aim_ID142_v02_CGATGTAGTACCATCA-1	6	ID142	CD69	4.83497	Positive	1
aim_ID142_v02_CGGACGTTCCTTTACA-1	6	ID142	CD69	9.68636	Positive	1
aim_ID142_v02_CGGTTAAGTTACTGAC-1	6	ID142	CD69	3.00095	Negative	1
aim_ID142_v02_CGTAGCGAGCTTATCG-1	6	ID142	CD69	3.47191	Negative	1
aim_ID142_v02_CGTAGCGAGTTTCCTT-1	6	ID142	CD69	9.54976	Positive	1
aim_ID142_v02_CGTCAGGCAGTGGAGT-1	6	ID142	CD69	10.5668	Positive	1
aim_ID142_v02_CGTGAGCCATGCAACT-1	6	ID142	CD69	7.71693	Positive	1
aim_ID142_v02_CGTGTAATCTTCGAGA-1	6	ID142	CD69	5.83897	Positive	1
aim_ID142_v02_CGTTAGACAACGATGG-1	6	ID142	CD69	9.88188	Positive	1
aim_ID142_v02_CGTTCTGGTAGAAAGG-1	6	ID142	CD69	11.7899	Positive	1
aim_ID142_v02_CGTTGGGGTCTAAAGA-1	6	ID142	CD69	8.2703	Positive	1
aim_ID142_v02_CTACATTCATTAACCG-1	6	ID142	CD69	5.8034	Positive	1
aim_ID142_v02_CTACATTTCATAGCAC-1	6	ID142	CD69	7.78192	Positive	1
aim_ID142_v02_CTACGTCTCTGCGACG-1	6	ID142	CD69	10.3674	Positive	1
aim_ID142_v02_CTAGAGTGTCGCATCG-1	6	ID142	CD69	8.68029	Positive	1
aim_ID142_v02_CTCGAAACACTTCTGC-1	6	ID142	CD69	6.9499	Positive	1
aim_ID142_v02_CTCGTACGTTGAGGTG-1	6	ID142	CD69	11.4105	Positive	1
aim_ID142_v02_CTGATAGGTCGCTTCT-1	6	ID142	CD69	4.35258	Positive	1
aim_ID142_v02_CTGATCCTCCCGACTT-1	6	ID142	CD69	11.2342	Positive	1
aim_ID142_v02_CTGCTGTAGATCGGGT-1	6	ID142	CD69	7.79323	Positive	1
aim_ID142_v02_CTGTTTACAAGCGAGT-1	6	ID142	CD69	10.7432	Positive	1
aim_ID142_v02_CTTAACTAGGAGTAGA-1	6	ID142	CD69	12.7352	Positive	1
aim_ID142_v02_CTTCTCTTCAAGGTAA-1	6	ID142	CD69	7.56369	Positive	1
aim_ID142_v02_GAAATGAGTATTCGTG-1	6	ID142	CD69	10.6675	Positive	1
aim_ID142_v02_GAACATCCAGATCGGA-1	6	ID142	CD69	4.08484	Positive	1
aim_ID142_v02_GAATGAAGTTGTCGCG-1	6	ID142	CD69	7.3824	Positive	1
aim_ID142_v02_GACAGAGAGCCAGAAC-1	6	ID142	CD69	5.82015	Positive	1
aim_ID142_v02_GACAGAGTCTAGAGTC-1	6	ID142	CD69	7.39545	Positive	1
aim_ID142_v02_GACCAATCACACGCTG-1	6	ID142	CD69	7.31744	Positive	1
aim_ID142_v02_GACGGCTCAGTAAGAT-1	6	ID142	CD69	8.72663	Positive	1
aim_ID142_v02_GACGTGCAGCAGACTG-1	6	ID142	CD69	5.60042	Positive	1
aim_ID142_v02_GACTGCGAGAGTGACC-1	6	ID142	CD69	5.22573	Positive	1
aim_ID142_v02_GAGTCCGTCACCCTCA-1	6	ID142	CD69	5.09988	Positive	1
aim_ID142_v02_GATCGCGTCAAGAAGT-1	6	ID142	CD69	7.97347	Positive	1
aim_ID142_v02_GATGAGGAGGGATACC-1	6	ID142	CD69	5.83506	Positive	1
aim_ID142_v02_GCAAACTAGGCATGGT-1	6	ID142	CD69	11.9358	Positive	1
aim_ID142_v02_GCACATAGTCCGAATT-1	6	ID142	CD69	7.94442	Positive	1
aim_ID142_v02_GCACTCTAGGCTAGCA-1	6	ID142	CD69	7.52865	Positive	1
aim_ID142_v02_GCAGTTAAGAATCTCC-1	6	ID142	CD69	1.62807	Negative	1
aim_ID142_v02_GCATACATCTCTGTCG-1	6	ID142	CD69	10.3045	Positive	1
aim_ID142_v02_GCGCGATTCCTTGGTC-1	6	ID142	CD69	8.54695	Positive	1
aim_ID142_v02_GCTGCGACAAGCGCTC-1	6	ID142	CD69	7.8516	Positive	1
aim_ID142_v02_GCTTCCAAGTCAAGCG-1	6	ID142	CD69	9.54138	Positive	1
aim_ID142_v02_GGAACTTAGGTTACCT-1	6	ID142	CD69	4.15248	Positive	1
aim_ID142_v02_GGACGTCAGTTCGCAT-1	6	ID142	CD69	10.8661	Positive	1
aim_ID142_v02_GGATTACGTGTTGGGA-1	6	ID142	CD69	6.51521	Positive	1
aim_ID142_v02_GGCGACTAGTCATGCT-1	6	ID142	CD69	1.84902	Negative	1
aim_ID142_v02_GGGAATGCATCTCGCT-1	6	ID142	CD69	6.04877	Positive	1
aim_ID142_v02_GGGATGAAGCTTATCG-1	6	ID142	CD69	13.7412	Positive	1
aim_ID142_v02_GGGCATCAGATCGATA-1	6	ID142	CD69	9.36561	Positive	1
aim_ID142_v02_GGGTTGCAGTCGCCGT-1	6	ID142	CD69	11.945	Positive	1
aim_ID142_v02_GGTGAAGAGCTAAGAT-1	6	ID142	CD69	9.23579	Positive	1
aim_ID142_v02_GGTGAAGGTCTAGAGG-1	6	ID142	CD69	9.8313	Positive	1
aim_ID142_v02_GTAACGTCACAAGACG-1	6	ID142	CD69	8.16881	Positive	1
aim_ID142_v02_GTAACGTCAGTCACTA-1	6	ID142	CD69	8.17697	Positive	1
aim_ID142_v02_GTAACGTGTAAATGAC-1	6	ID142	CD69	6.88618	Positive	1
aim_ID142_v02_GTACGTAGTCGGATCC-1	6	ID142	CD69	9.26127	Positive	1
aim_ID142_v02_GTACTTTCACGAAACG-1	6	ID142	CD69	10.0142	Positive	1
aim_ID142_v02_GTCAAGTGTAAACACA-1	6	ID142	CD69	6.76881	Positive	1
aim_ID142_v02_GTCAAGTTCCCAAGTA-1	6	ID142	CD69	10.8614	Positive	1
aim_ID142_v02_GTCCTCACAATCGAAA-1	6	ID142	CD69	3.14694	Negative	1
aim_ID142_v02_GTCTTCGCAGTAAGCG-1	6	ID142	CD69	4.7771	Positive	1
aim_ID142_v02_GTCTTCGGTACTCGCG-1	6	ID142	CD69	8.872	Positive	1
aim_ID142_v02_GTCTTCGTCATCGGAT-1	6	ID142	CD69	7.32217	Positive	1
aim_ID142_v02_GTGTGCGCACATTAGC-1	6	ID142	CD69	5.70287	Positive	1
aim_ID142_v02_GTTTCTATCAAAGACA-1	6	ID142	CD69	5.16048	Positive	1
aim_ID142_v02_TAAGAGACATGTCTCC-1	6	ID142	CD69	6.61019	Positive	1
aim_ID142_v02_TAAGTGCCAAGTCTAC-1	6	ID142	CD69	10.0343	Positive	1
aim_ID142_v02_TACACGAAGTGTCTCA-1	6	ID142	CD69	10.6288	Positive	1
aim_ID142_v02_TACAGTGCAGGGCATA-1	6	ID142	CD69	10.9762	Positive	1
aim_ID142_v02_TACTCGCTCACAAACC-1	6	ID142	CD69	6.62999	Positive	1
aim_ID142_v02_TAGACCAGTCTTTCAT-1	6	ID142	CD69	8.42408	Positive	1
aim_ID142_v02_TAGCCGGGTCATATCG-1	6	ID142	CD69	12.8863	Positive	1
aim_ID142_v02_TAGTTGGCATATACGC-1	6	ID142	CD69	4.93292	Positive	1
aim_ID142_v02_TCAACGAAGGGAGTAA-1	6	ID142	CD69	6.50349	Positive	1
aim_ID142_v02_TCAACGATCTTAGAGC-1	6	ID142	CD69	3.67026	Negative	1
aim_ID142_v02_TCAATCTCATTCTCAT-1	6	ID142	CD69	7.95094	Positive	1
aim_ID142_v02_TCAGCAAGTACAGACG-1	6	ID142	CD69	11.5667	Positive	1
aim_ID142_v02_TCATTTGAGCAAATCA-1	6	ID142	CD69	7.69559	Positive	1
aim_ID142_v02_TCCCGATAGAGCAATT-1	6	ID142	CD69	8.90547	Positive	1
aim_ID142_v02_TCCCGATTCTCAAACG-1	6	ID142	CD69	13.3315	Positive	1
aim_ID142_v02_TCGAGGCGTCTCTTTA-1	6	ID142	CD69	6.28737	Positive	1
aim_ID142_v02_TCGAGGCTCCGTTGTC-1	6	ID142	CD69	5.79036	Positive	1
aim_ID142_v02_TCGCGAGCAGGCTGAA-1	6	ID142	CD69	14.0062	Positive	1
aim_ID142_v02_TCGCGTTCACCCATGG-1	6	ID142	CD69	5.40133	Positive	1
aim_ID142_v02_TCGGGACTCATCGATG-1	6	ID142	CD69	9.0212	Positive	1
aim_ID142_v02_TCTGAGACAAGAAGAG-1	6	ID142	CD69	7.08851	Positive	1
aim_ID142_v02_TGACTAGCAAGTTGTC-1	6	ID142	CD69	6.66811	Positive	1
aim_ID142_v02_TGACTAGCAGATTGCT-1	6	ID142	CD69	9.07168	Positive	1
aim_ID142_v02_TGAGGGATCCTTTCTC-1	6	ID142	CD69	5.61966	Positive	1
aim_ID142_v02_TGCCAAAAGGTGCACA-1	6	ID142	CD69	5.87503	Positive	1
aim_ID142_v02_TGCCCATGTCATGCAT-1	6	ID142	CD69	10.1484	Positive	1
aim_ID142_v02_TGCCCATTCCATGCTC-1	6	ID142	CD69	9.38011	Positive	1
aim_ID142_v02_TGCGGGTTCCCTTGTG-1	6	ID142	CD69	8.75432	Positive	1
aim_ID142_v02_TGCTACCAGGCAGTCA-1	6	ID142	CD69	10.8876	Positive	1
aim_ID142_v02_TGGTTAGCAGTCTTCC-1	6	ID142	CD69	11.2158	Positive	1
aim_ID142_v02_TGGTTAGGTCCGCTGA-1	6	ID142	CD69	9.7611	Positive	1
aim_ID142_v02_TTAGGACCAATGAAAC-1	6	ID142	CD69	2.09074	Negative	1
aim_ID142_v02_TTCTCAAGTGATGTGG-1	6	ID142	CD69	8.17465	Positive	1
aim_ID142_v02_TTGAACGCAGCTGGCT-1	6	ID142	CD69	8.99335	Positive	1
aim_ID142_v02_TTGACTTCACTATCTT-1	6	ID142	CD69	4.40306	Positive	1
aim_ID142_v02_TTGCGTCCATTCCTGC-1	6	ID142	CD69	7.21493	Positive	1
aim_ID142_v02_TTGGCAAAGTGTTAGA-1	6	ID142	CD69	6.99523	Positive	1
aim_ID142_v02_TTGTAGGTCCTCAATT-1	6	ID142	CD69	2.18707	Negative	1
aim_ID142_v02_TTTATGCAGATGCCTT-1	6	ID142	CD69	5.64697	Positive	1
aim_ID142_v02_TTTGTCAGTCCCTACT-1	6	ID142	CD69	4.13604	Positive	1
aim_ID142_v11b_AACACGTTCAAGATCC-1	6	ID142	CD69	8.36488	Positive	1
aim_ID142_v11b_AACGTTGGTCTCTTAT-1	6	ID142	CD69	8.66218	Positive	1
aim_ID142_v11b_AAGGTTCAGACGACGT-1	6	ID142	CD69	9.10578	Positive	1
aim_ID142_v11b_AAGTCTGCAGCATGAG-1	6	ID142	CD69	6.33792	Positive	1
aim_ID142_v11b_ACACCGGTCACGATGT-1	6	ID142	CD69	7.05439	Positive	1
aim_ID142_v11b_ACGCCAGAGATGTGGC-1	6	ID142	CD69	5.54931	Positive	1
aim_ID142_v11b_AGCGTATGTGTGACCC-1	6	ID142	CD69	6.94908	Positive	1
aim_ID142_v11b_AGTGGGAAGTAATCCC-1	6	ID142	CD69	5.98952	Positive	1
aim_ID142_v11b_ATAAGAGCATAAAGGT-1	6	ID142	CD69	5.29411	Positive	1
aim_ID142_v11b_ATCATCTCAGCGTAAG-1	6	ID142	CD69	6.39864	Positive	1
aim_ID142_v11b_ATGCGATAGTTGTCGT-1	6	ID142	CD69	9.76954	Positive	1
aim_ID142_v11b_CACACTCGTGAGTGAC-1	6	ID142	CD69	7.96542	Positive	1
aim_ID142_v11b_CACAGTAAGCGTGAAC-1	6	ID142	CD69	7.83816	Positive	1
aim_ID142_v11b_CAGCAGCGTGACCAAG-1	6	ID142	CD69	4.99451	Positive	1
aim_ID142_v11b_CAGTAACTCCTATGTT-1	6	ID142	CD69	6.63005	Positive	1
aim_ID142_v11b_CCGTGGAGTTATGTGC-1	6	ID142	CD69	7.257	Positive	1
aim_ID142_v11b_CGTCCATTCTGGAGCC-1	6	ID142	CD69	3.95026	Negative	1
aim_ID142_v11b_CTCGGAGGTCGTTGTA-1	6	ID142	CD69	6.80332	Positive	1
aim_ID142_v11b_CTTAACTGTATGGTTC-1	6	ID142	CD69	5.46034	Positive	1
aim_ID142_v11b_GACGTGCCAGATAATG-1	6	ID142	CD69	3.41344	Negative	1
aim_ID142_v11b_GACGTTATCGCTTAGA-1	6	ID142	CD69	7.7702	Positive	1
aim_ID142_v11b_GATCTAGAGTTATCGC-1	6	ID142	CD69	8.35944	Positive	1
aim_ID142_v11b_GCATACAAGAGGTACC-1	6	ID142	CD69	8.38025	Positive	1
aim_ID142_v11b_GCATACAAGGTGGGTT-1	6	ID142	CD69	7.84683	Positive	1
aim_ID142_v11b_GCGGGTTAGCTGAACG-1	6	ID142	CD69	3.57442	Negative	1
aim_ID142_v11b_GCTGGGTTCGACCAGC-1	6	ID142	CD69	7.81254	Positive	1
aim_ID142_v11b_GGCTCGAAGTCGAGTG-1	6	ID142	CD69	7.93527	Positive	1
aim_ID142_v11b_GGGCATCAGAGACTTA-1	6	ID142	CD69	9.50674	Positive	1
aim_ID142_v11b_GGGTCTGAGTGTGAAT-1	6	ID142	CD69	5.85248	Positive	1
aim_ID142_v11b_GGGTCTGGTTATTCTC-1	6	ID142	CD69	5.64956	Positive	1
aim_ID142_v11b_GTACTCCGTTCCAACA-1	6	ID142	CD69	7.99349	Positive	1
aim_ID142_v11b_GTACTTTGTCCGACGT-1	6	ID142	CD69	5.95863	Positive	1
aim_ID142_v11b_GTAGGCCAGCGTGTCC-1	6	ID142	CD69	7.91678	Positive	1
aim_ID142_v11b_GTGCTTCCAGTCGTGC-1	6	ID142	CD69	7.51256	Positive	1
aim_ID142_v11b_GTGGGTCAGAACTCGG-1	6	ID142	CD69	7.79647	Positive	1
aim_ID142_v11b_TAAGCGTAGCCCAACC-1	6	ID142	CD69	7.89504	Positive	1
aim_ID142_v11b_TAGACCAGTTCGCTAA-1	6	ID142	CD69	7.07245	Positive	1
aim_ID142_v11b_TAGACCATCAAGGCTT-1	6	ID142	CD69	6.25906	Positive	1
aim_ID142_v11b_TCAACGAGTCGAGTTT-1	6	ID142	CD69	5.49271	Positive	1
aim_ID142_v11b_TCATTTGGTTAAGTAG-1	6	ID142	CD69	7.50499	Positive	1
aim_ID142_v11b_TCGCGTTAGGGCTTCC-1	6	ID142	CD69	8.05212	Positive	1
aim_ID142_v11b_TCGGTAACACATAACC-1	6	ID142	CD69	5.76205	Positive	1
aim_ID142_v11b_TCTATTGAGTTGTAGA-1	6	ID142	CD69	5.35138	Positive	1
aim_ID142_v11b_TCTTTCCTCATGTCCC-1	6	ID142	CD69	7.28782	Positive	1
aim_ID142_v11b_TGAGCCGCAGCGATCC-1	6	ID142	CD69	6.09965	Positive	1
aim_ID142_v11b_TGGCGCACAGTTCATG-1	6	ID142	CD69	6.7059	Positive	1
aim_ID142_v11b_TGGCGCAGTAAACGCG-1	6	ID142	CD69	8.49879	Positive	1
aim_ID142_v11b_TGGTTAGGTCACACGC-1	6	ID142	CD69	9.3117	Positive	1
aim_ID142_v11b_TGGTTCCAGTGCAAGC-1	6	ID142	CD69	6.58755	Positive	1
aim_ID142_v11b_TGTATTCCACCAGATT-1	6	ID142	CD69	8.44418	Positive	1
aim_ID142_v11b_TGTCCCAGTCAGAATA-1	6	ID142	CD69	4.90204	Positive	1
aim_ID142_v11b_TGTGTTTTCTGCCCTA-1	6	ID142	CD69	7.92145	Positive	1
aim_ID142_v11b_TTTCCTCCATGCTGGC-1	6	ID142	CD69	7.18028	Positive	1
aim_ID142_v11c_AAACCTGGTCGCGTGT-1	6	ID142	CD69	4.16206	Positive	1
aim_ID142_v11c_AAACGGGAGCAGCCTC-1	6	ID142	CD69	3.72908	Negative	1
aim_ID142_v11c_AAAGTAGCAGTCTTCC-1	6	ID142	CD69	7.16919	Positive	1
aim_ID142_v11c_AAATGCCCATGGTTGT-1	6	ID142	CD69	6.14313	Positive	1
aim_ID142_v11c_AAATGCCTCAGATAAG-1	6	ID142	CD69	11.8123	Positive	1
aim_ID142_v11c_AACACGTGTAGCTCCG-1	6	ID142	CD69	-1.5008	Negative	1
aim_ID142_v11c_AACCATGAGGATGGTC-1	6	ID142	CD69	5.77243	Positive	1
aim_ID142_v11c_AACCATGCATGAGCGA-1	6	ID142	CD69	9.27898	Positive	1
aim_ID142_v11c_AACCGCGGTCGCGTGT-1	6	ID142	CD69	3.88657	Negative	1
aim_ID142_v11c_AACGTTGAGTGAACAT-1	6	ID142	CD69	3.28722	Negative	1
aim_ID142_v11c_AACGTTGCATTCTTAC-1	6	ID142	CD69	3.38013	Negative	1
aim_ID142_v11c_AACTCAGAGATACACA-1	6	ID142	CD69	4.8638	Positive	1
aim_ID142_v11c_AACTCAGAGGGATACC-1	6	ID142	CD69	2.66374	Negative	1
aim_ID142_v11c_AACTCAGCAATGTAAG-1	6	ID142	CD69	5.76446	Positive	1
aim_ID142_v11c_AACTCAGCAGCTATTG-1	6	ID142	CD69	4.06615	Positive	1
aim_ID142_v11c_AACTCTTAGTTCGATC-1	6	ID142	CD69	6.39716	Positive	1
aim_ID142_v11c_AACTCTTTCGAACTGT-1	6	ID142	CD69	5.77634	Positive	1
aim_ID142_v11c_AACTTTCGTTCGTTGA-1	6	ID142	CD69	5.1608	Positive	1
aim_ID142_v11c_AAGACCTTCATTGCCC-1	6	ID142	CD69	9.9324	Positive	1
aim_ID142_v11c_AAGACCTTCTTTACGT-1	6	ID142	CD69	11.5493	Positive	1
aim_ID142_v11c_AAGCCGCCATTCTTAC-1	6	ID142	CD69	11.4371	Positive	1
aim_ID142_v11c_AAGCCGCTCAAACGGG-1	6	ID142	CD69	3.24861	Negative	1
aim_ID142_v11c_AAGGCAGAGACGCACA-1	6	ID142	CD69	3.16352	Negative	1
aim_ID142_v11c_AAGGCAGGTGGCTCCA-1	6	ID142	CD69	3.44508	Negative	1
aim_ID142_v11c_AAGGCAGGTTTCCACC-1	6	ID142	CD69	6.41538	Positive	1
aim_ID142_v11c_AAGTCTGAGTCCATAC-1	6	ID142	CD69	5.88897	Positive	1
aim_ID142_v11c_AAGTCTGCATGCATGT-1	6	ID142	CD69	8.27651	Positive	1
aim_ID142_v11c_AAGTCTGTCTCGATGA-1	6	ID142	CD69	4.73091	Positive	1
aim_ID142_v11c_AATCCAGGTAGCGCTC-1	6	ID142	CD69	8.61885	Positive	1
aim_ID142_v11c_AATCCAGGTAGGGACT-1	6	ID142	CD69	6.682	Positive	1
aim_ID142_v11c_AATCCAGGTTCTGAAC-1	6	ID142	CD69	8.94349	Positive	1
aim_ID142_v11c_AATCGGTTCGCATGGC-1	6	ID142	CD69	-1.4913	Negative	1
aim_ID142_v11c_ACACCAACAAGCGAGT-1	6	ID142	CD69	4.662	Positive	1
aim_ID142_v11c_ACACCCTAGACAGGCT-1	6	ID142	CD69	6.70456	Positive	1
aim_ID142_v11c_ACACCCTAGCCAACAG-1	6	ID142	CD69	6.00107	Positive	1
aim_ID142_v11c_ACACCCTCAATCTACG-1	6	ID142	CD69	5.4827	Positive	1
aim_ID142_v11c_ACACCGGAGGTAGCTG-1	6	ID142	CD69	7.00649	Positive	1
aim_ID142_v11c_ACACCGGCAATCAGAA-1	6	ID142	CD69	5.31159	Positive	1
aim_ID142_v11c_ACACCGGCAGGATTGG-1	6	ID142	CD69	8.59364	Positive	1
aim_ID142_v11c_ACACCGGTCACCTCGT-1	6	ID142	CD69	5.84646	Positive	1
aim_ID142_v11c_ACACCGGTCCTTGGTC-1	6	ID142	CD69	2.22264	Negative	1
aim_ID142_v11c_ACACTGAAGTTTAGGA-1	6	ID142	CD69	5.36483	Positive	1
aim_ID142_v11c_ACACTGACACGCCAGT-1	6	ID142	CD69	13.2856	Positive	1
aim_ID142_v11c_ACACTGAGTACCGTTA-1	6	ID142	CD69	3.59412	Negative	1
aim_ID142_v11c_ACAGCCGCAGGACCCT-1	6	ID142	CD69	6.17158	Positive	1
aim_ID142_v11c_ACAGCTAGTCAAAGCG-1	6	ID142	CD69	6.21801	Positive	1
aim_ID142_v11c_ACAGCTAGTTATCACG-1	6	ID142	CD69	5.64668	Positive	1
aim_ID142_v11c_ACATGGTCACGGTAGA-1	6	ID142	CD69	7.94997	Positive	1
aim_ID142_v11c_ACATGGTTCCGTAGTA-1	6	ID142	CD69	7.75706	Positive	1
aim_ID142_v11c_ACCAGTAAGTTCGATC-1	6	ID142	CD69	8.03711	Positive	1
aim_ID142_v11c_ACCGTAAGTCTGATCA-1	6	ID142	CD69	3.50259	Negative	1
aim_ID142_v11c_ACGAGGAAGGGAAACA-1	6	ID142	CD69	10.2454	Positive	1
aim_ID142_v11c_ACGCAGCGTGGTTTCA-1	6	ID142	CD69	5.05231	Positive	1
aim_ID142_v11c_ACGCAGCGTGTAAGTA-1	6	ID142	CD69	7.66624	Positive	1
aim_ID142_v11c_ACGCAGCTCAGTCAGT-1	6	ID142	CD69	9.91811	Positive	1
aim_ID142_v11c_ACGCAGCTCCTATTCA-1	6	ID142	CD69	4.41404	Positive	1
aim_ID142_v11c_ACGCCAGAGAGACTAT-1	6	ID142	CD69	3.82162	Negative	1
aim_ID142_v11c_ACGCCGACATACGCCG-1	6	ID142	CD69	3.68496	Negative	1
aim_ID142_v11c_ACGCCGACATGCCACG-1	6	ID142	CD69	5.75315	Positive	1
aim_ID142_v11c_ACGGGCTAGTACACCT-1	6	ID142	CD69	5.87933	Positive	1
aim_ID142_v11c_ACGGGTCGTCTCCATC-1	6	ID142	CD69	6.33312	Positive	1
aim_ID142_v11c_ACGTCAAAGTCAAGCG-1	6	ID142	CD69	6.33193	Positive	1
aim_ID142_v11c_ACGTCAAGTTAAGAAC-1	6	ID142	CD69	6.48287	Positive	1
aim_ID142_v11c_ACTATCTCAAACTGTC-1	6	ID142	CD69	3.47924	Negative	1
aim_ID142_v11c_ACTGAACAGATGTGTA-1	6	ID142	CD69	11.4461	Positive	1
aim_ID142_v11c_ACTGAACTCGATGAGG-1	6	ID142	CD69	8.42521	Positive	1
aim_ID142_v11c_ACTGAGTCAAACGTGG-1	6	ID142	CD69	5.78037	Positive	1
aim_ID142_v11c_ACTGAGTCACGGCGTT-1	6	ID142	CD69	3.35644	Negative	1
aim_ID142_v11c_ACTGAGTCAGCATGAG-1	6	ID142	CD69	4.37994	Positive	1
aim_ID142_v11c_ACTGCTCAGTCATCCA-1	6	ID142	CD69	8.28209	Positive	1
aim_ID142_v11c_ACTTACTGTAGCGCTC-1	6	ID142	CD69	6.0385	Positive	1
aim_ID142_v11c_ACTTGTTCAGTCACTA-1	6	ID142	CD69	4.00577	Positive	1
aim_ID142_v11c_ACTTTCAAGCCATCGC-1	6	ID142	CD69	8.07899	Positive	1
aim_ID142_v11c_ACTTTCAAGTTACGGG-1	6	ID142	CD69	5.92979	Positive	1
aim_ID142_v11c_ACTTTCACAGCCACCA-1	6	ID142	CD69	5.01542	Positive	1
aim_ID142_v11c_ACTTTCATCCTTGCCA-1	6	ID142	CD69	5.83003	Positive	1
aim_ID142_v11c_ACTTTCATCTTCGGTC-1	6	ID142	CD69	6.72715	Positive	1
aim_ID142_v11c_AGAATAGAGTGTCCAT-1	6	ID142	CD69	4.29474	Positive	1
aim_ID142_v11c_AGAGCGAAGCCGTCGT-1	6	ID142	CD69	6.67078	Positive	1
aim_ID142_v11c_AGAGCTTCATTATCTC-1	6	ID142	CD69	6.10962	Positive	1
aim_ID142_v11c_AGATCTGAGATCTGAA-1	6	ID142	CD69	1.11871	Negative	1
aim_ID142_v11c_AGATCTGGTAGGCATG-1	6	ID142	CD69	7.1403	Positive	1
aim_ID142_v11c_AGATCTGTCACTTATC-1	6	ID142	CD69	4.37674	Positive	1
aim_ID142_v11c_AGATCTGTCAGAGCTT-1	6	ID142	CD69	3.62421	Negative	1
aim_ID142_v11c_AGATCTGTCGTCACGG-1	6	ID142	CD69	7.68591	Positive	1
aim_ID142_v11c_AGATTGCTCAGGTAAA-1	6	ID142	CD69	3.18553	Negative	1
aim_ID142_v11c_AGCAGCCTCATGGTCA-1	6	ID142	CD69	7.03086	Positive	1
aim_ID142_v11c_AGCATACGTACAGACG-1	6	ID142	CD69	7.49945	Positive	1
aim_ID142_v11c_AGCTCCTAGCTGTCTA-1	6	ID142	CD69	7.25153	Positive	1
aim_ID142_v11c_AGCTCTCGTCCAACTA-1	6	ID142	CD69	5.91037	Positive	1
aim_ID142_v11c_AGGCCACCAATACGCT-1	6	ID142	CD69	1.68722	Negative	1
aim_ID142_v11c_AGGGAGTGTTATTCTC-1	6	ID142	CD69	8.90252	Positive	1
aim_ID142_v11c_AGGGAGTTCACCACCT-1	6	ID142	CD69	4.45975	Positive	1
aim_ID142_v11c_AGGGAGTTCCACTCCA-1	6	ID142	CD69	6.61154	Positive	1
aim_ID142_v11c_AGGGAGTTCGTCACGG-1	6	ID142	CD69	5.16946	Positive	1
aim_ID142_v11c_AGGGATGCACGAAAGC-1	6	ID142	CD69	6.40833	Positive	1
aim_ID142_v11c_AGGGATGCAGAGTGTG-1	6	ID142	CD69	1.4785	Negative	1
aim_ID142_v11c_AGGGATGCATACGCCG-1	6	ID142	CD69	4.3639	Positive	1
aim_ID142_v11c_AGGGATGGTGCGCTTG-1	6	ID142	CD69	4.2803	Positive	1
aim_ID142_v11c_AGGGATGTCGTTGCCT-1	6	ID142	CD69	10.428	Positive	1
aim_ID142_v11c_AGGTCATAGCTAGCCC-1	6	ID142	CD69	8.8594	Positive	1
aim_ID142_v11c_AGGTCATAGTTACCCA-1	6	ID142	CD69	8.83167	Positive	1
aim_ID142_v11c_AGGTCCGAGAAGATTC-1	6	ID142	CD69	7.12877	Positive	1
aim_ID142_v11c_AGGTCCGAGAATGTGT-1	6	ID142	CD69	10.0449	Positive	1
aim_ID142_v11c_AGGTCCGAGAGCCCAA-1	6	ID142	CD69	12.9244	Positive	1
aim_ID142_v11c_AGGTCCGCAAGGTTTC-1	6	ID142	CD69	5.12981	Positive	1
aim_ID142_v11c_AGGTCCGGTCGTCTTC-1	6	ID142	CD69	8.18908	Positive	1
aim_ID142_v11c_AGGTCCGGTTCTGTTT-1	6	ID142	CD69	3.91129	Negative	1
aim_ID142_v11c_AGTAGTCCATGGTCAT-1	6	ID142	CD69	7.64567	Positive	1
aim_ID142_v11c_AGTAGTCTCACTATTC-1	6	ID142	CD69	4.37115	Positive	1
aim_ID142_v11c_AGTCTTTGTACTTCTT-1	6	ID142	CD69	2.1378	Negative	1
aim_ID142_v11c_AGTCTTTGTCATATCG-1	6	ID142	CD69	3.8063	Negative	1
aim_ID142_v11c_AGTGAGGAGTGGGATC-1	6	ID142	CD69	5.23886	Positive	1
aim_ID142_v11c_AGTGAGGCACAACGTT-1	6	ID142	CD69	7.96043	Positive	1
aim_ID142_v11c_AGTGGGAAGACTAGAT-1	6	ID142	CD69	3.91305	Negative	1
aim_ID142_v11c_AGTGTCAGTCTTTCAT-1	6	ID142	CD69	8.3686	Positive	1
aim_ID142_v11c_ATAACGCAGTTCCACA-1	6	ID142	CD69	7.25426	Positive	1
aim_ID142_v11c_ATCACGACAACTGCGC-1	6	ID142	CD69	4.48719	Positive	1
aim_ID142_v11c_ATCACGATCAACGAAA-1	6	ID142	CD69	6.04494	Positive	1
aim_ID142_v11c_ATCACGATCAATACCG-1	6	ID142	CD69	11.7313	Positive	1
aim_ID142_v11c_ATCATCTAGACTAGAT-1	6	ID142	CD69	6.12409	Positive	1
aim_ID142_v11c_ATCATCTTCATCGATG-1	6	ID142	CD69	4.74754	Positive	1
aim_ID142_v11c_ATCATGGCAAAGGCGT-1	6	ID142	CD69	6.94278	Positive	1
aim_ID142_v11c_ATCATGGTCAAGGTAA-1	6	ID142	CD69	4.15254	Positive	1
aim_ID142_v11c_ATCCACCGTTGCTCCT-1	6	ID142	CD69	5.91701	Positive	1
aim_ID142_v11c_ATCCGAATCAAACAAG-1	6	ID142	CD69	3.16202	Negative	1
aim_ID142_v11c_ATCCGAATCCTAGTGA-1	6	ID142	CD69	5.75595	Positive	1
aim_ID142_v11c_ATCGAGTCACCCATGG-1	6	ID142	CD69	5.36848	Positive	1
aim_ID142_v11c_ATCGAGTTCCCTTGTG-1	6	ID142	CD69	5.52027	Positive	1
aim_ID142_v11c_ATCTACTCATTATCTC-1	6	ID142	CD69	7.19616	Positive	1
aim_ID142_v11c_ATCTACTGTCCTCCAT-1	6	ID142	CD69	4.56816	Positive	1
aim_ID142_v11c_ATCTGCCAGAGCTGCA-1	6	ID142	CD69	5.7744	Positive	1
aim_ID142_v11c_ATGAGGGAGCGAGAAA-1	6	ID142	CD69	8.01917	Positive	1
aim_ID142_v11c_ATGAGGGAGTCCGTAT-1	6	ID142	CD69	7.52904	Positive	1
aim_ID142_v11c_ATGAGGGTCTGATTCT-1	6	ID142	CD69	4.63381	Positive	1
aim_ID142_v11c_ATGCGATGTCACTGGC-1	6	ID142	CD69	3.97206	Negative	1
aim_ID142_v11c_ATGCGATGTCTAGAGG-1	6	ID142	CD69	7.91812	Positive	1
aim_ID142_v11c_ATGCGATTCGTCGTTC-1	6	ID142	CD69	7.59528	Positive	1
aim_ID142_v11c_ATGGGAGAGCTAGTTC-1	6	ID142	CD69	7.94936	Positive	1
aim_ID142_v11c_ATGGGAGGTGTGCGTC-1	6	ID142	CD69	5.22031	Positive	1
aim_ID142_v11c_ATGTGTGAGTAGCCGA-1	6	ID142	CD69	9.17038	Positive	1
aim_ID142_v11c_ATTACTCCAGACGCCT-1	6	ID142	CD69	3.27444	Negative	1
aim_ID142_v11c_ATTATCCGTTGTTTGG-1	6	ID142	CD69	4.29985	Positive	1
aim_ID142_v11c_ATTATCCGTTTGACTG-1	6	ID142	CD69	10.1255	Positive	1
aim_ID142_v11c_ATTCTACGTTCAACCA-1	6	ID142	CD69	6.48954	Positive	1
aim_ID142_v11c_ATTCTACTCGTAGATC-1	6	ID142	CD69	3.88205	Negative	1
aim_ID142_v11c_ATTTCTGTCCACTGGG-1	6	ID142	CD69	8.20085	Positive	1
aim_ID142_v11c_CAACCAAGTCCGAACC-1	6	ID142	CD69	11.052	Positive	1
aim_ID142_v11c_CAACCAAGTCTCATCC-1	6	ID142	CD69	1.3208	Negative	1
aim_ID142_v11c_CAACCTCAGTTGTAGA-1	6	ID142	CD69	8.18126	Positive	1
aim_ID142_v11c_CAACCTCGTACCGTTA-1	6	ID142	CD69	10.3677	Positive	1
aim_ID142_v11c_CAACCTCGTCCAGTTA-1	6	ID142	CD69	4.47954	Positive	1
aim_ID142_v11c_CAACCTCTCTGCTTGC-1	6	ID142	CD69	8.35918	Positive	1
aim_ID142_v11c_CAACTAGAGCACCGCT-1	6	ID142	CD69	2.55165	Negative	1
aim_ID142_v11c_CAACTAGAGTACTTGC-1	6	ID142	CD69	7.08262	Positive	1
aim_ID142_v11c_CAACTAGGTCTCCCTA-1	6	ID142	CD69	7.30576	Positive	1
aim_ID142_v11c_CAAGAAACAAGGTGTG-1	6	ID142	CD69	4.23542	Positive	1
aim_ID142_v11c_CAAGAAATCATGCTCC-1	6	ID142	CD69	1.00588	Negative	1
aim_ID142_v11c_CAAGGCCCACCCATTC-1	6	ID142	CD69	5.04925	Positive	1
aim_ID142_v11c_CAAGGCCTCTTATCTG-1	6	ID142	CD69	7.12933	Positive	1
aim_ID142_v11c_CACAAACCAGTATAAG-1	6	ID142	CD69	2.72882	Negative	1
aim_ID142_v11c_CACACAATCTCGTATT-1	6	ID142	CD69	4.55808	Positive	1
aim_ID142_v11c_CACACTCAGTAGCCGA-1	6	ID142	CD69	4.34821	Positive	1
aim_ID142_v11c_CACAGGCGTGCACCAC-1	6	ID142	CD69	7.57282	Positive	1
aim_ID142_v11c_CACAGGCGTGTTTGTG-1	6	ID142	CD69	5.07733	Positive	1
aim_ID142_v11c_CACAGGCGTTCCACAA-1	6	ID142	CD69	5.86926	Positive	1
aim_ID142_v11c_CACAGGCTCACAACGT-1	6	ID142	CD69	4.16544	Positive	1
aim_ID142_v11c_CACAGTACACAGCGTC-1	6	ID142	CD69	8.25188	Positive	1
aim_ID142_v11c_CACAGTACAGTTAACC-1	6	ID142	CD69	4.81594	Positive	1
aim_ID142_v11c_CACATTTCACGAAACG-1	6	ID142	CD69	2.23743	Negative	1
aim_ID142_v11c_CACATTTCAGTTAACC-1	6	ID142	CD69	4.87896	Positive	1
aim_ID142_v11c_CACCAGGCATGCCTTC-1	6	ID142	CD69	4.25093	Positive	1
aim_ID142_v11c_CACCAGGCATTGGTAC-1	6	ID142	CD69	5.05742	Positive	1
aim_ID142_v11c_CACCAGGTCCCTCAGT-1	6	ID142	CD69	6.41819	Positive	1
aim_ID142_v11c_CACTCCACAGCATACT-1	6	ID142	CD69	8.70197	Positive	1
aim_ID142_v11c_CACTCCATCCGCGGTA-1	6	ID142	CD69	6.37053	Positive	1
aim_ID142_v11c_CAGAGAGCAATGGAGC-1	6	ID142	CD69	6.31677	Positive	1
aim_ID142_v11c_CAGATCAAGAGAACAG-1	6	ID142	CD69	5.20745	Positive	1
aim_ID142_v11c_CAGATCACAGGTTTCA-1	6	ID142	CD69	6.47021	Positive	1
aim_ID142_v11c_CAGCAGCCAATAGAGT-1	6	ID142	CD69	8.15341	Positive	1
aim_ID142_v11c_CAGCAGCGTGGACGAT-1	6	ID142	CD69	6.81677	Positive	1
aim_ID142_v11c_CAGCATAAGTACCGGA-1	6	ID142	CD69	4.52256	Positive	1
aim_ID142_v11c_CAGCATATCTGGTTCC-1	6	ID142	CD69	5.83268	Positive	1
aim_ID142_v11c_CAGCCGACATGGAATA-1	6	ID142	CD69	8.75735	Positive	1
aim_ID142_v11c_CAGCCGATCACCTTAT-1	6	ID142	CD69	7.47619	Positive	1
aim_ID142_v11c_CAGCTAAAGTACGTAA-1	6	ID142	CD69	3.66983	Negative	1
aim_ID142_v11c_CAGCTAAGTTTGGCGC-1	6	ID142	CD69	5.12133	Positive	1
aim_ID142_v11c_CAGCTAATCGGCTTGG-1	6	ID142	CD69	5.38716	Positive	1
aim_ID142_v11c_CAGCTGGAGTACGACG-1	6	ID142	CD69	7.61462	Positive	1
aim_ID142_v11c_CAGCTGGCAGCCTTGG-1	6	ID142	CD69	6.51688	Positive	1
aim_ID142_v11c_CAGCTGGGTTCAGTAC-1	6	ID142	CD69	7.40336	Positive	1
aim_ID142_v11c_CATATTCAGGGTGTGT-1	6	ID142	CD69	8.43656	Positive	1
aim_ID142_v11c_CATCGAACACAGACTT-1	6	ID142	CD69	12.1678	Positive	1
aim_ID142_v11c_CATCGAACAGAAGCAC-1	6	ID142	CD69	3.72831	Negative	1
aim_ID142_v11c_CATCGGGGTCCAAGTT-1	6	ID142	CD69	7.9207	Positive	1
aim_ID142_v11c_CATCGGGGTGGCGAAT-1	6	ID142	CD69	6.32187	Positive	1
aim_ID142_v11c_CATGACATCCTCCTAG-1	6	ID142	CD69	3.35401	Negative	1
aim_ID142_v11c_CATGCCTGTCTCTCGT-1	6	ID142	CD69	5.80338	Positive	1
aim_ID142_v11c_CATGGCGCAATAACGA-1	6	ID142	CD69	7.20763	Positive	1
aim_ID142_v11c_CATTATCCAGTAAGAT-1	6	ID142	CD69	9.10471	Positive	1
aim_ID142_v11c_CATTATCGTGTGGCTC-1	6	ID142	CD69	6.93455	Positive	1
aim_ID142_v11c_CATTCGCCAGATTGCT-1	6	ID142	CD69	7.38305	Positive	1
aim_ID142_v11c_CCAATCCAGAGCCCAA-1	6	ID142	CD69	9.41227	Positive	1
aim_ID142_v11c_CCAATCCAGCTACCTA-1	6	ID142	CD69	8.57672	Positive	1
aim_ID142_v11c_CCAATCCCATCGATTG-1	6	ID142	CD69	4.45999	Positive	1
aim_ID142_v11c_CCAATCCTCCCGACTT-1	6	ID142	CD69	11.708	Positive	1
aim_ID142_v11c_CCACCTAAGAACAACT-1	6	ID142	CD69	9.41864	Positive	1
aim_ID142_v11c_CCACCTACATAAGACA-1	6	ID142	CD69	4.65052	Positive	1
aim_ID142_v11c_CCACCTAGTTCAGTAC-1	6	ID142	CD69	6.91019	Positive	1
aim_ID142_v11c_CCACCTATCTCGTATT-1	6	ID142	CD69	4.88959	Positive	1
aim_ID142_v11c_CCACTACCAAGGCTCC-1	6	ID142	CD69	8.10256	Positive	1
aim_ID142_v11c_CCATGTCAGACTCGGA-1	6	ID142	CD69	2.31563	Negative	1
aim_ID142_v11c_CCCAGTTCATGCATGT-1	6	ID142	CD69	10.274	Positive	1
aim_ID142_v11c_CCGGGATAGATATGCA-1	6	ID142	CD69	6.11513	Positive	1
aim_ID142_v11c_CCGGGATTCGCGTTTC-1	6	ID142	CD69	4.33316	Positive	1
aim_ID142_v11c_CCGGGATTCTTGTCAT-1	6	ID142	CD69	6.46492	Positive	1
aim_ID142_v11c_CCGGTAGGTCGACTGC-1	6	ID142	CD69	10.4121	Positive	1
aim_ID142_v11c_CCGTACTGTCCATCCT-1	6	ID142	CD69	8.64067	Positive	1
aim_ID142_v11c_CCGTGGATCGCCATAA-1	6	ID142	CD69	6.06382	Positive	1
aim_ID142_v11c_CCTAAAGCAGTATGCT-1	6	ID142	CD69	8.46483	Positive	1
aim_ID142_v11c_CCTACCATCTTTCCTC-1	6	ID142	CD69	4.66514	Positive	1
aim_ID142_v11c_CCTAGCTAGGAATGGA-1	6	ID142	CD69	9.35838	Positive	1
aim_ID142_v11c_CCTAGCTCACGGTAAG-1	6	ID142	CD69	9.63899	Positive	1
aim_ID142_v11c_CCTAGCTGTTGGTAAA-1	6	ID142	CD69	6.49037	Positive	1
aim_ID142_v11c_CCTCAGTAGCGCCTTG-1	6	ID142	CD69	4.96379	Positive	1
aim_ID142_v11c_CCTCTGAAGCTAACTC-1	6	ID142	CD69	4.65605	Positive	1
aim_ID142_v11c_CCTCTGAAGTCCGGTC-1	6	ID142	CD69	6.84807	Positive	1
aim_ID142_v11c_CCTCTGATCCCGACTT-1	6	ID142	CD69	3.69496	Negative	1
aim_ID142_v11c_CCTTACGCACTGTTAG-1	6	ID142	CD69	5.00034	Positive	1
aim_ID142_v11c_CCTTACGCATCCTAGA-1	6	ID142	CD69	6.7425	Positive	1
aim_ID142_v11c_CCTTCCCAGCTCCCAG-1	6	ID142	CD69	6.81623	Positive	1
aim_ID142_v11c_CCTTCGAGTACCGGCT-1	6	ID142	CD69	7.81824	Positive	1
aim_ID142_v11c_CCTTCGAGTCGAGATG-1	6	ID142	CD69	7.3238	Positive	1
aim_ID142_v11c_CCTTCGATCAGTCAGT-1	6	ID142	CD69	4.6515	Positive	1
aim_ID142_v11c_CCTTTCTGTGGTACAG-1	6	ID142	CD69	5.05786	Positive	1
aim_ID142_v11c_CGAACATAGCCACCTG-1	6	ID142	CD69	4.21356	Positive	1
aim_ID142_v11c_CGAGCACGTCACTGGC-1	6	ID142	CD69	7.11991	Positive	1
aim_ID142_v11c_CGAGCCAAGTACGTTC-1	6	ID142	CD69	7.50033	Positive	1
aim_ID142_v11c_CGATGGCAGGCCGAAT-1	6	ID142	CD69	5.55389	Positive	1
aim_ID142_v11c_CGATTGAGTCAATGTC-1	6	ID142	CD69	5.89207	Positive	1
aim_ID142_v11c_CGCCAAGGTCGCCATG-1	6	ID142	CD69	8.80681	Positive	1
aim_ID142_v11c_CGCCAAGTCGTTTAGG-1	6	ID142	CD69	9.75151	Positive	1
aim_ID142_v11c_CGCGGTATCTCTAGGA-1	6	ID142	CD69	5.53145	Positive	1
aim_ID142_v11c_CGCGTTTTCCAGGGCT-1	6	ID142	CD69	6.00022	Positive	1
aim_ID142_v11c_CGCTATCAGGAGTACC-1	6	ID142	CD69	7.09933	Positive	1
aim_ID142_v11c_CGCTATCAGGTGATTA-1	6	ID142	CD69	2.99572	Negative	1
aim_ID142_v11c_CGCTGGACAGCTTAAC-1	6	ID142	CD69	7.82494	Positive	1
aim_ID142_v11c_CGCTGGACAGGCTCAC-1	6	ID142	CD69	7.01866	Positive	1
aim_ID142_v11c_CGGACACGTGCGAAAC-1	6	ID142	CD69	4.61878	Positive	1
aim_ID142_v11c_CGGACACGTGGAAAGA-1	6	ID142	CD69	4.43648	Positive	1
aim_ID142_v11c_CGGACGTCAGGCGATA-1	6	ID142	CD69	3.49166	Negative	1
aim_ID142_v11c_CGGACGTGTTGGACCC-1	6	ID142	CD69	9.04546	Positive	1
aim_ID142_v11c_CGGACTGGTTCAACCA-1	6	ID142	CD69	7.14989	Positive	1
aim_ID142_v11c_CGGACTGTCAACCAAC-1	6	ID142	CD69	7.63868	Positive	1
aim_ID142_v11c_CGGACTGTCAGAGCTT-1	6	ID142	CD69	6.10965	Positive	1
aim_ID142_v11c_CGGACTGTCAGTGCAT-1	6	ID142	CD69	7.11667	Positive	1
aim_ID142_v11c_CGGAGCTGTACCGAGA-1	6	ID142	CD69	5.50878	Positive	1
aim_ID142_v11c_CGGCTAGCATTCTTAC-1	6	ID142	CD69	3.45522	Negative	1
aim_ID142_v11c_CGGCTAGTCGGGAGTA-1	6	ID142	CD69	5.46929	Positive	1
aim_ID142_v11c_CGGGTCATCGGTTAAC-1	6	ID142	CD69	7.20143	Positive	1
aim_ID142_v11c_CGGTTAAAGACCTTTG-1	6	ID142	CD69	5.85622	Positive	1
aim_ID142_v11c_CGGTTAAGTGTAAGTA-1	6	ID142	CD69	7.5377	Positive	1
aim_ID142_v11c_CGGTTAATCACGATGT-1	6	ID142	CD69	1.90169	Negative	1
aim_ID142_v11c_CGTAGCGAGAAGAAGC-1	6	ID142	CD69	9.10098	Positive	1
aim_ID142_v11c_CGTAGCGAGTACGTAA-1	6	ID142	CD69	5.70962	Positive	1
aim_ID142_v11c_CGTCAGGAGGACATTA-1	6	ID142	CD69	7.2289	Positive	1
aim_ID142_v11c_CGTCAGGCACACATGT-1	6	ID142	CD69	11.4056	Positive	1
aim_ID142_v11c_CGTCAGGCAGTGAGTG-1	6	ID142	CD69	4.44735	Positive	1
aim_ID142_v11c_CGTCAGGTCAACACAC-1	6	ID142	CD69	3.31966	Negative	1
aim_ID142_v11c_CGTCTACAGTAAGTAC-1	6	ID142	CD69	5.39199	Positive	1
aim_ID142_v11c_CGTGAGCAGATAGCAT-1	6	ID142	CD69	4.37535	Positive	1
aim_ID142_v11c_CGTGTAAAGAGACTTA-1	6	ID142	CD69	8.10109	Positive	1
aim_ID142_v11c_CGTGTAATCGTCCGTT-1	6	ID142	CD69	3.72801	Negative	1
aim_ID142_v11c_CGTGTCTGTAGAAGGA-1	6	ID142	CD69	2.36663	Negative	1
aim_ID142_v11c_CGTGTCTTCAGTGCAT-1	6	ID142	CD69	8.70617	Positive	1
aim_ID142_v11c_CGTGTCTTCCTCAATT-1	6	ID142	CD69	4.53785	Positive	1
aim_ID142_v11c_CGTTAGAGTTGTGGAG-1	6	ID142	CD69	4.34143	Positive	1
aim_ID142_v11c_CGTTCTGCATGTCTCC-1	6	ID142	CD69	3.44577	Negative	1
aim_ID142_v11c_CGTTCTGGTGGTCTCG-1	6	ID142	CD69	5.82693	Positive	1
aim_ID142_v11c_CGTTGGGAGGCTCATT-1	6	ID142	CD69	6.42256	Positive	1
aim_ID142_v11c_CGTTGGGGTCGACTAT-1	6	ID142	CD69	4.8394	Positive	1
aim_ID142_v11c_CTAAGACAGTGCGATG-1	6	ID142	CD69	11.1489	Positive	1
aim_ID142_v11c_CTAATGGGTAACGTTC-1	6	ID142	CD69	4.66914	Positive	1
aim_ID142_v11c_CTAATGGTCAAGGCTT-1	6	ID142	CD69	8.04741	Positive	1
aim_ID142_v11c_CTACACCGTACACCGC-1	6	ID142	CD69	7.38325	Positive	1
aim_ID142_v11c_CTACACCGTGAGCGAT-1	6	ID142	CD69	7.14394	Positive	1
aim_ID142_v11c_CTACCCAGTACTCGCG-1	6	ID142	CD69	4.72965	Positive	1
aim_ID142_v11c_CTAGAGTAGAATGTGT-1	6	ID142	CD69	5.74864	Positive	1
aim_ID142_v11c_CTAGAGTCACATAACC-1	6	ID142	CD69	11.0003	Positive	1
aim_ID142_v11c_CTAGCCTTCCATGAGT-1	6	ID142	CD69	5.98513	Positive	1
aim_ID142_v11c_CTCATTAAGTATGACA-1	6	ID142	CD69	1.59275	Negative	1
aim_ID142_v11c_CTCCTAGTCTGTCTAT-1	6	ID142	CD69	4.54283	Positive	1
aim_ID142_v11c_CTCGAAAAGCTAGGCA-1	6	ID142	CD69	5.86643	Positive	1
aim_ID142_v11c_CTCGAGGCAGCGTAAG-1	6	ID142	CD69	7.17163	Positive	1
aim_ID142_v11c_CTCGGAGCACATCCGG-1	6	ID142	CD69	8.94081	Positive	1
aim_ID142_v11c_CTCGGGAAGCACGCCT-1	6	ID142	CD69	7.46321	Positive	1
aim_ID142_v11c_CTCGTACAGACTGGGT-1	6	ID142	CD69	5.84365	Positive	1
aim_ID142_v11c_CTCGTACCATGCAATC-1	6	ID142	CD69	8.26289	Positive	1
aim_ID142_v11c_CTCGTACGTGCAGACA-1	6	ID142	CD69	7.54936	Positive	1
aim_ID142_v11c_CTCGTACTCAATACCG-1	6	ID142	CD69	9.14677	Positive	1
aim_ID142_v11c_CTCGTCAAGGAGTCTG-1	6	ID142	CD69	4.26849	Positive	1
aim_ID142_v11c_CTCTGGTCATGGGAAC-1	6	ID142	CD69	7.63872	Positive	1
aim_ID142_v11c_CTGAAACAGCGTCTAT-1	6	ID142	CD69	5.9029	Positive	1
aim_ID142_v11c_CTGCCTAAGGATCGCA-1	6	ID142	CD69	7.07079	Positive	1
aim_ID142_v11c_CTGCGGATCAACACGT-1	6	ID142	CD69	4.33226	Positive	1
aim_ID142_v11c_CTGCGGATCATAGCAC-1	6	ID142	CD69	8.06492	Positive	1
aim_ID142_v11c_CTGCTGTAGGAGTTTA-1	6	ID142	CD69	12.4001	Positive	1
aim_ID142_v11c_CTGGTCTTCACTGGGC-1	6	ID142	CD69	11.3386	Positive	1
aim_ID142_v11c_CTGTGCTCACACCGAC-1	6	ID142	CD69	8.3908	Positive	1
aim_ID142_v11c_CTGTGCTTCATCTGCC-1	6	ID142	CD69	8.07666	Positive	1
aim_ID142_v11c_CTGTTTAAGGTGCTAG-1	6	ID142	CD69	4.30039	Positive	1
aim_ID142_v11c_CTGTTTACACTCGACG-1	6	ID142	CD69	7.25129	Positive	1
aim_ID142_v11c_CTTAACTAGGGTATCG-1	6	ID142	CD69	5.53529	Positive	1
aim_ID142_v11c_CTTACCGAGCGCTCCA-1	6	ID142	CD69	9.56817	Positive	1
aim_ID142_v11c_CTTAGGAAGCGATCCC-1	6	ID142	CD69	3.38156	Negative	1
aim_ID142_v11c_CTTCTCTAGACGCAAC-1	6	ID142	CD69	8.56452	Positive	1
aim_ID142_v11c_CTTCTCTAGGACTGGT-1	6	ID142	CD69	4.92387	Positive	1
aim_ID142_v11c_CTTCTCTAGGTAAACT-1	6	ID142	CD69	10.5963	Positive	1
aim_ID142_v11c_CTTCTCTGTTGAGGTG-1	6	ID142	CD69	3.37904	Negative	1
aim_ID142_v11c_CTTGGCTCATCCCACT-1	6	ID142	CD69	1.44336	Negative	1
aim_ID142_v11c_GAAACTCGTTCTGAAC-1	6	ID142	CD69	10.9524	Positive	1
aim_ID142_v11c_GAACATCAGGCAAAGA-1	6	ID142	CD69	4.43002	Positive	1
aim_ID142_v11c_GAACGGATCATGTAGC-1	6	ID142	CD69	2.31099	Negative	1
aim_ID142_v11c_GAAGCAGCAATTCCTT-1	6	ID142	CD69	6.61124	Positive	1
aim_ID142_v11c_GAAGCAGTCTCTAGGA-1	6	ID142	CD69	8.1708	Positive	1
aim_ID142_v11c_GAATGAAGTCCATCCT-1	6	ID142	CD69	4.99517	Positive	1
aim_ID142_v11c_GAATGAAGTTCAGCGC-1	6	ID142	CD69	5.16025	Positive	1
aim_ID142_v11c_GAATGAATCAGCTCGG-1	6	ID142	CD69	6.77134	Positive	1
aim_ID142_v11c_GACACGCCACCGGAAA-1	6	ID142	CD69	6.7575	Positive	1
aim_ID142_v11c_GACACGCGTCCATCCT-1	6	ID142	CD69	6.58018	Positive	1
aim_ID142_v11c_GACACGCGTTCGGCAC-1	6	ID142	CD69	9.6289	Positive	1
aim_ID142_v11c_GACAGAGAGTAGGTGC-1	6	ID142	CD69	6.83243	Positive	1
aim_ID142_v11c_GACAGAGTCACAATGC-1	6	ID142	CD69	4.30455	Positive	1
aim_ID142_v11c_GACCTGGCAGTCGATT-1	6	ID142	CD69	12.7987	Positive	1
aim_ID142_v11c_GACGCGTAGAAGGTTT-1	6	ID142	CD69	10.6192	Positive	1
aim_ID142_v11c_GACGCGTAGACCTTTG-1	6	ID142	CD69	3.28072	Negative	1
aim_ID142_v11c_GACGCGTGTGACCAAG-1	6	ID142	CD69	4.33655	Positive	1
aim_ID142_v11c_GACGCGTTCACCTTAT-1	6	ID142	CD69	3.53142	Negative	1
aim_ID142_v11c_GACGCGTTCTTCGAGA-1	6	ID142	CD69	8.22278	Positive	1
aim_ID142_v11c_GACGGCTAGCCATCGC-1	6	ID142	CD69	7.23818	Positive	1
aim_ID142_v11c_GACGTGCCAGTCGATT-1	6	ID142	CD69	7.75328	Positive	1
aim_ID142_v11c_GACGTGCGTATAGTAG-1	6	ID142	CD69	5.5198	Positive	1
aim_ID142_v11c_GACGTGCTCGCAAGCC-1	6	ID142	CD69	6.97584	Positive	1
aim_ID142_v11c_GACGTTAGTATCTGCA-1	6	ID142	CD69	4.93166	Positive	1
aim_ID142_v11c_GACTAACCATACAGCT-1	6	ID142	CD69	8.34006	Positive	1
aim_ID142_v11c_GACTGCGGTCAATGTC-1	6	ID142	CD69	6.65326	Positive	1
aim_ID142_v11c_GAGTCCGAGACCTTTG-1	6	ID142	CD69	7.57331	Positive	1
aim_ID142_v11c_GATCAGTAGGACACCA-1	6	ID142	CD69	4.08032	Positive	1
aim_ID142_v11c_GATCGATGTATCACCA-1	6	ID142	CD69	4.14932	Positive	1
aim_ID142_v11c_GATCGATTCGGAGGTA-1	6	ID142	CD69	6.04499	Positive	1
aim_ID142_v11c_GATCGTAGTCTCTTTA-1	6	ID142	CD69	7.56775	Positive	1
aim_ID142_v11c_GATCGTATCTCCTATA-1	6	ID142	CD69	6.34904	Positive	1
aim_ID142_v11c_GATCTAGTCTCAACTT-1	6	ID142	CD69	6.61687	Positive	1
aim_ID142_v11c_GATGAAACAGGGATTG-1	6	ID142	CD69	9.20687	Positive	1
aim_ID142_v11c_GATGAAAGTATCTGCA-1	6	ID142	CD69	4.42697	Positive	1
aim_ID142_v11c_GATGAGGAGAGTCTGG-1	6	ID142	CD69	7.33991	Positive	1
aim_ID142_v11c_GATGAGGTCTGACCTC-1	6	ID142	CD69	6.9253	Positive	1
aim_ID142_v11c_GATGCTATCAGTGCAT-1	6	ID142	CD69	3.27963	Negative	1
aim_ID142_v11c_GATGCTATCTCTGTCG-1	6	ID142	CD69	4.95375	Positive	1
aim_ID142_v11c_GATGCTATCTGCTGCT-1	6	ID142	CD69	3.30504	Negative	1
aim_ID142_v11c_GATTCAGAGTCGTACT-1	6	ID142	CD69	8.71619	Positive	1
aim_ID142_v11c_GATTCAGAGTTCGCAT-1	6	ID142	CD69	7.87237	Positive	1
aim_ID142_v11c_GATTCAGGTAAGTTCC-1	6	ID142	CD69	3.45213	Negative	1
aim_ID142_v11c_GCAAACTAGGGTTCCC-1	6	ID142	CD69	11.3999	Positive	1
aim_ID142_v11c_GCAATCAAGAGTACCG-1	6	ID142	CD69	2.55106	Negative	1
aim_ID142_v11c_GCACATAGTGCCTGTG-1	6	ID142	CD69	3.71306	Negative	1
aim_ID142_v11c_GCACATATCCTCGCAT-1	6	ID142	CD69	4.30031	Positive	1
aim_ID142_v11c_GCACTCTGTCTCTCGT-1	6	ID142	CD69	2.31994	Negative	1
aim_ID142_v11c_GCAGCCACATCACGTA-1	6	ID142	CD69	6.25512	Positive	1
aim_ID142_v11c_GCAGCCATCTGCAGTA-1	6	ID142	CD69	4.84901	Positive	1
aim_ID142_v11c_GCAGTTACAGGACCCT-1	6	ID142	CD69	5.81518	Positive	1
aim_ID142_v11c_GCATACAAGACGCTTT-1	6	ID142	CD69	5.36536	Positive	1
aim_ID142_v11c_GCATACATCAAAGACA-1	6	ID142	CD69	6.43918	Positive	1
aim_ID142_v11c_GCATACATCTCTAGGA-1	6	ID142	CD69	3.65328	Negative	1
aim_ID142_v11c_GCATACATCTGTTGAG-1	6	ID142	CD69	3.20723	Negative	1
aim_ID142_v11c_GCATGATTCAGTTCGA-1	6	ID142	CD69	5.93011	Positive	1
aim_ID142_v11c_GCATGTACATGGTAGG-1	6	ID142	CD69	5.55531	Positive	1
aim_ID142_v11c_GCATGTATCGCTAGCG-1	6	ID142	CD69	7.0795	Positive	1
aim_ID142_v11c_GCATGTATCTTCGGTC-1	6	ID142	CD69	5.31357	Positive	1
aim_ID142_v11c_GCCAAATCAAGACGTG-1	6	ID142	CD69	7.05428	Positive	1
aim_ID142_v11c_GCCAAATCAGATAATG-1	6	ID142	CD69	8.40001	Positive	1
aim_ID142_v11c_GCCAAATGTAGCGTGA-1	6	ID142	CD69	5.13754	Positive	1
aim_ID142_v11c_GCCAAATGTGTGCCTG-1	6	ID142	CD69	7.96272	Positive	1
aim_ID142_v11c_GCCAAATGTTCGGCAC-1	6	ID142	CD69	4.76112	Positive	1
aim_ID142_v11c_GCGACCATCTTACCTA-1	6	ID142	CD69	5.64205	Positive	1
aim_ID142_v11c_GCGAGAAAGGATCGCA-1	6	ID142	CD69	11.2261	Positive	1
aim_ID142_v11c_GCGAGAAAGTTACCCA-1	6	ID142	CD69	5.88653	Positive	1
aim_ID142_v11c_GCGAGAACACTTGGAT-1	6	ID142	CD69	7.00296	Positive	1
aim_ID142_v11c_GCGAGAAGTCACACGC-1	6	ID142	CD69	5.95338	Positive	1
aim_ID142_v11c_GCGCCAAGTGCTCTTC-1	6	ID142	CD69	5.66175	Positive	1
aim_ID142_v11c_GCGCGATAGATCCGAG-1	6	ID142	CD69	4.8553	Positive	1
aim_ID142_v11c_GCGGGTTCAATTCCTT-1	6	ID142	CD69	3.40548	Negative	1
aim_ID142_v11c_GCGGGTTGTTAGGGTG-1	6	ID142	CD69	12.867	Positive	1
aim_ID142_v11c_GCGGGTTGTTATGTGC-1	6	ID142	CD69	8.47341	Positive	1
aim_ID142_v11c_GCTCCTACAAAGCAAT-1	6	ID142	CD69	3.14787	Negative	1
aim_ID142_v11c_GCTGCAGTCAGTTGAC-1	6	ID142	CD69	5.05687	Positive	1
aim_ID142_v11c_GCTGCGAGTCTCACCT-1	6	ID142	CD69	7.92671	Positive	1
aim_ID142_v11c_GCTGCGAGTGTGACGA-1	6	ID142	CD69	14.7371	Positive	1
aim_ID142_v11c_GCTTCCACAAAGTGCG-1	6	ID142	CD69	8.73991	Positive	1
aim_ID142_v11c_GGAAAGCTCCCTTGTG-1	6	ID142	CD69	8.35856	Positive	1
aim_ID142_v11c_GGAACTTAGGTAGCTG-1	6	ID142	CD69	4.5942	Positive	1
aim_ID142_v11c_GGAATAAGTTGGTGGA-1	6	ID142	CD69	6.58514	Positive	1
aim_ID142_v11c_GGACAAGAGTGCGTGA-1	6	ID142	CD69	2.62319	Negative	1
aim_ID142_v11c_GGACAAGCAGTACACT-1	6	ID142	CD69	4.81432	Positive	1
aim_ID142_v11c_GGACAAGGTATCGCAT-1	6	ID142	CD69	4.99223	Positive	1
aim_ID142_v11c_GGACAAGGTCTCTCTG-1	6	ID142	CD69	3.63162	Negative	1
aim_ID142_v11c_GGACAGACAGATAATG-1	6	ID142	CD69	5.25978	Positive	1
aim_ID142_v11c_GGACAGACATCCCATC-1	6	ID142	CD69	6.08213	Positive	1
aim_ID142_v11c_GGACATTCACGGCGTT-1	6	ID142	CD69	5.89869	Positive	1
aim_ID142_v11c_GGATTACGTGCCTGCA-1	6	ID142	CD69	7.43861	Positive	1
aim_ID142_v11c_GGATTACTCTGGCGAC-1	6	ID142	CD69	8.39154	Positive	1
aim_ID142_v11c_GGCAATTTCTCAAGTG-1	6	ID142	CD69	4.15339	Positive	1
aim_ID142_v11c_GGCCGATAGATCACGG-1	6	ID142	CD69	9.43442	Positive	1
aim_ID142_v11c_GGCCGATGTCCCTACT-1	6	ID142	CD69	4.86076	Positive	1
aim_ID142_v11c_GGCGACTAGCGCCTTG-1	6	ID142	CD69	7.09262	Positive	1
aim_ID142_v11c_GGCGTGTGTGATGTCT-1	6	ID142	CD69	7.39192	Positive	1
aim_ID142_v11c_GGCGTGTTCGGACAAG-1	6	ID142	CD69	0.562109	Negative	1
aim_ID142_v11c_GGCTGGTTCTGCTGCT-1	6	ID142	CD69	10.8895	Positive	1
aim_ID142_v11c_GGGAATGCAGACAAGC-1	6	ID142	CD69	2.73965	Negative	1
aim_ID142_v11c_GGGAATGGTAGCTAAA-1	6	ID142	CD69	7.79978	Positive	1
aim_ID142_v11c_GGGAATGGTATCACCA-1	6	ID142	CD69	9.86934	Positive	1
aim_ID142_v11c_GGGAATGGTCGCCATG-1	6	ID142	CD69	2.77847	Negative	1
aim_ID142_v11c_GGGACCTAGCGGCTTC-1	6	ID142	CD69	3.38867	Negative	1
aim_ID142_v11c_GGGACCTAGGCTAGCA-1	6	ID142	CD69	10.4812	Positive	1
aim_ID142_v11c_GGGAGATAGGGCATGT-1	6	ID142	CD69	6.57957	Positive	1
aim_ID142_v11c_GGGAGATAGTGTTGAA-1	6	ID142	CD69	5.07979	Positive	1
aim_ID142_v11c_GGGAGATTCTGGCGAC-1	6	ID142	CD69	9.38783	Positive	1
aim_ID142_v11c_GGGATGAAGACGCAAC-1	6	ID142	CD69	6.33402	Positive	1
aim_ID142_v11c_GGGATGAAGGCCATAG-1	6	ID142	CD69	2.37235	Negative	1
aim_ID142_v11c_GGGATGAGTCCGCTGA-1	6	ID142	CD69	7.07007	Positive	1
aim_ID142_v11c_GGGCACTCATTTGCCC-1	6	ID142	CD69	8.56029	Positive	1
aim_ID142_v11c_GGGCACTGTTCGAATC-1	6	ID142	CD69	4.90139	Positive	1
aim_ID142_v11c_GGGTCTGCATGCTAGT-1	6	ID142	CD69	5.8455	Positive	1
aim_ID142_v11c_GGGTCTGTCAGAGCTT-1	6	ID142	CD69	6.6493	Positive	1
aim_ID142_v11c_GGGTCTGTCGACGGAA-1	6	ID142	CD69	5.86477	Positive	1
aim_ID142_v11c_GGTGAAGAGAGATGAG-1	6	ID142	CD69	7.79767	Positive	1
aim_ID142_v11c_GGTGTTATCGTCGTTC-1	6	ID142	CD69	4.76698	Positive	1
aim_ID142_v11c_GTAACGTTCTTACCGC-1	6	ID142	CD69	7.30257	Positive	1
aim_ID142_v11c_GTACGTACAAGCGATG-1	6	ID142	CD69	7.11056	Positive	1
aim_ID142_v11c_GTACTCCTCAGAGGTG-1	6	ID142	CD69	7.12154	Positive	1
aim_ID142_v11c_GTACTCCTCATGTAGC-1	6	ID142	CD69	7.1501	Positive	1
aim_ID142_v11c_GTACTTTCATTCGACA-1	6	ID142	CD69	6.92572	Positive	1
aim_ID142_v11c_GTACTTTGTTTAAGCC-1	6	ID142	CD69	0.682387	Negative	1
aim_ID142_v11c_GTAGGCCTCGCCAGCA-1	6	ID142	CD69	3.49198	Negative	1
aim_ID142_v11c_GTAGTCAAGACCCACC-1	6	ID142	CD69	8.18366	Positive	1
aim_ID142_v11c_GTAGTCATCCTACAGA-1	6	ID142	CD69	5.17806	Positive	1
aim_ID142_v11c_GTATCTTTCTGTGCAA-1	6	ID142	CD69	9.16828	Positive	1
aim_ID142_v11c_GTATTCTCATCGGGTC-1	6	ID142	CD69	8.30026	Positive	1
aim_ID142_v11c_GTCAAGTAGCGATCCC-1	6	ID142	CD69	8.772	Positive	1
aim_ID142_v11c_GTCACAAGTCACTTCC-1	6	ID142	CD69	5.29802	Positive	1
aim_ID142_v11c_GTCACGGCAAACTGCT-1	6	ID142	CD69	4.58953	Positive	1
aim_ID142_v11c_GTCACGGGTATTAGCC-1	6	ID142	CD69	6.35119	Positive	1
aim_ID142_v11c_GTCACGGGTCAGGACA-1	6	ID142	CD69	8.2983	Positive	1
aim_ID142_v11c_GTCACGGGTGCAGTAG-1	6	ID142	CD69	5.45919	Positive	1
aim_ID142_v11c_GTCATTTAGTGTGAAT-1	6	ID142	CD69	6.06416	Positive	1
aim_ID142_v11c_GTCATTTCAGCTGCAC-1	6	ID142	CD69	5.70375	Positive	1
aim_ID142_v11c_GTCATTTTCCCATTAT-1	6	ID142	CD69	5.74312	Positive	1
aim_ID142_v11c_GTCATTTTCCTCGCAT-1	6	ID142	CD69	2.83267	Negative	1
aim_ID142_v11c_GTCCTCAAGAGACGAA-1	6	ID142	CD69	2.96938	Negative	1
aim_ID142_v11c_GTCCTCAAGTGCAAGC-1	6	ID142	CD69	4.90436	Positive	1
aim_ID142_v11c_GTCCTCAAGTGTGAAT-1	6	ID142	CD69	2.96612	Negative	1
aim_ID142_v11c_GTCCTCAGTTTGGGCC-1	6	ID142	CD69	3.84814	Negative	1
aim_ID142_v11c_GTCGGGTTCGGTCTAA-1	6	ID142	CD69	7.87936	Positive	1
aim_ID142_v11c_GTCTCGTCACTGTTAG-1	6	ID142	CD69	6.05377	Positive	1
aim_ID142_v11c_GTCTCGTGTCGTCTTC-1	6	ID142	CD69	7.13823	Positive	1
aim_ID142_v11c_GTGCAGCCACGTGAGA-1	6	ID142	CD69	5.10832	Positive	1
aim_ID142_v11c_GTGCAGCCAGCGAACA-1	6	ID142	CD69	8.77467	Positive	1
aim_ID142_v11c_GTGCAGCTCTGCGACG-1	6	ID142	CD69	5.85816	Positive	1
aim_ID142_v11c_GTGCATACAATGAAAC-1	6	ID142	CD69	8.85368	Positive	1
aim_ID142_v11c_GTGCATAGTATCGCAT-1	6	ID142	CD69	7.69861	Positive	1
aim_ID142_v11c_GTGCATATCGCCCTTA-1	6	ID142	CD69	1.62151	Negative	1
aim_ID142_v11c_GTGCGGTCAGGGTTAG-1	6	ID142	CD69	4.46943	Positive	1
aim_ID142_v11c_GTGCGGTTCGGTTAAC-1	6	ID142	CD69	5.89461	Positive	1
aim_ID142_v11c_GTGCTTCCAAATTGCC-1	6	ID142	CD69	9.34167	Positive	1
aim_ID142_v11c_GTGCTTCCACCTTGTC-1	6	ID142	CD69	5.48963	Positive	1
aim_ID142_v11c_GTGGGTCTCGTGGACC-1	6	ID142	CD69	4.45759	Positive	1
aim_ID142_v11c_GTGTGCGCATCACGTA-1	6	ID142	CD69	5.85033	Positive	1
aim_ID142_v11c_GTTAAGCGTCCGAAGA-1	6	ID142	CD69	7.85515	Positive	1
aim_ID142_v11c_GTTACAGAGCGTGTCC-1	6	ID142	CD69	6.15857	Positive	1
aim_ID142_v11c_GTTACAGTCAGCTCGG-1	6	ID142	CD69	7.6508	Positive	1
aim_ID142_v11c_GTTACAGTCTAACTTC-1	6	ID142	CD69	2.07409	Negative	1
aim_ID142_v11c_GTTCATTCACGAAATA-1	6	ID142	CD69	8.46092	Positive	1
aim_ID142_v11c_GTTCATTTCGCATGAT-1	6	ID142	CD69	8.56075	Positive	1
aim_ID142_v11c_TAAGCGTTCTCTGTCG-1	6	ID142	CD69	7.206	Positive	1
aim_ID142_v11c_TAAGTGCTCCTAAGTG-1	6	ID142	CD69	2.89736	Negative	1
aim_ID142_v11c_TACACGAGTTCCTCCA-1	6	ID142	CD69	9.46615	Positive	1
aim_ID142_v11c_TACAGTGAGAGCTGCA-1	6	ID142	CD69	7.08365	Positive	1
aim_ID142_v11c_TACAGTGCAATCTACG-1	6	ID142	CD69	6.85148	Positive	1
aim_ID142_v11c_TACAGTGCAATGGAGC-1	6	ID142	CD69	5.01534	Positive	1
aim_ID142_v11c_TACAGTGGTCGAAAGC-1	6	ID142	CD69	6.84405	Positive	1
aim_ID142_v11c_TACAGTGGTTAAGTAG-1	6	ID142	CD69	4.5379	Positive	1
aim_ID142_v11c_TACCTATTCAACCAAC-1	6	ID142	CD69	5.12429	Positive	1
aim_ID142_v11c_TACCTATTCGTAGGTT-1	6	ID142	CD69	8.26998	Positive	1
aim_ID142_v11c_TACGGATGTCCATGAT-1	6	ID142	CD69	7.54305	Positive	1
aim_ID142_v11c_TACGGATGTCTCAACA-1	6	ID142	CD69	5.54692	Positive	1
aim_ID142_v11c_TACGGGCAGCACACAG-1	6	ID142	CD69	10.7147	Positive	1
aim_ID142_v11c_TACGGTAAGTTCGATC-1	6	ID142	CD69	9.64391	Positive	1
aim_ID142_v11c_TACGGTAGTAGCTGCC-1	6	ID142	CD69	8.06031	Positive	1
aim_ID142_v11c_TACGGTAGTTCTGGTA-1	6	ID142	CD69	6.02481	Positive	1
aim_ID142_v11c_TACTCATGTGCCTGGT-1	6	ID142	CD69	6.63445	Positive	1
aim_ID142_v11c_TACTCGCAGACAAAGG-1	6	ID142	CD69	7.22316	Positive	1
aim_ID142_v11c_TACTCGCGTAACGTTC-1	6	ID142	CD69	6.04368	Positive	1
aim_ID142_v11c_TACTCGCGTGCAGTAG-1	6	ID142	CD69	9.78395	Positive	1
aim_ID142_v11c_TACTTACAGTGGTAGC-1	6	ID142	CD69	7.30798	Positive	1
aim_ID142_v11c_TACTTGTAGTGTTAGA-1	6	ID142	CD69	6.24459	Positive	1
aim_ID142_v11c_TAGACCACAATGACCT-1	6	ID142	CD69	3.71969	Negative	1
aim_ID142_v11c_TAGAGCTAGTTGTAGA-1	6	ID142	CD69	7.16189	Positive	1
aim_ID142_v11c_TAGTGGTAGGGAACGG-1	6	ID142	CD69	4.62909	Positive	1
aim_ID142_v11c_TATCAGGCACGAAATA-1	6	ID142	CD69	8.61276	Positive	1
aim_ID142_v11c_TATCAGGGTTCAGCGC-1	6	ID142	CD69	4.40399	Positive	1
aim_ID142_v11c_TATCAGGTCCGTTGCT-1	6	ID142	CD69	14.442	Positive	1
aim_ID142_v11c_TATCTCAGTAGAGCTG-1	6	ID142	CD69	5.81661	Positive	1
aim_ID142_v11c_TATCTCATCACTCCTG-1	6	ID142	CD69	11.0035	Positive	1
aim_ID142_v11c_TATGCCCCAGGGTACA-1	6	ID142	CD69	4.70329	Positive	1
aim_ID142_v11c_TATGCCCTCGTTGACA-1	6	ID142	CD69	10.3145	Positive	1
aim_ID142_v11c_TATTACCAGGACGAAA-1	6	ID142	CD69	5.17663	Positive	1
aim_ID142_v11c_TATTACCGTCTCAACA-1	6	ID142	CD69	8.4742	Positive	1
aim_ID142_v11c_TATTACCGTCTGGTCG-1	6	ID142	CD69	5.07852	Positive	1
aim_ID142_v11c_TATTACCTCAATCACG-1	6	ID142	CD69	6.18608	Positive	1
aim_ID142_v11c_TCAACGATCTTGTTTG-1	6	ID142	CD69	9.60353	Positive	1
aim_ID142_v11c_TCACAAGTCACTCCTG-1	6	ID142	CD69	5.33484	Positive	1
aim_ID142_v11c_TCAGCAAAGGGTCGAT-1	6	ID142	CD69	6.26629	Positive	1
aim_ID142_v11c_TCAGCAAAGTGGGATC-1	6	ID142	CD69	3.15915	Negative	1
aim_ID142_v11c_TCAGCAAGTTGTACAC-1	6	ID142	CD69	1.86957	Negative	1
aim_ID142_v11c_TCAGCTCTCACGACTA-1	6	ID142	CD69	7.3016	Positive	1
aim_ID142_v11c_TCAGGATCAGGTCTCG-1	6	ID142	CD69	2.91837	Negative	1
aim_ID142_v11c_TCAGGATGTGCGCTTG-1	6	ID142	CD69	9.16451	Positive	1
aim_ID142_v11c_TCAGGTACAACGATGG-1	6	ID142	CD69	9.02386	Positive	1
aim_ID142_v11c_TCAGGTACAAGAAGAG-1	6	ID142	CD69	7.30787	Positive	1
aim_ID142_v11c_TCAGGTAGTTCCCTTG-1	6	ID142	CD69	7.7328	Positive	1
aim_ID142_v11c_TCATTACAGCTAACTC-1	6	ID142	CD69	3.38473	Negative	1
aim_ID142_v11c_TCATTACGTCAACATC-1	6	ID142	CD69	7.75968	Positive	1
aim_ID142_v11c_TCATTTGCAAAGGTGC-1	6	ID142	CD69	5.51167	Positive	1
aim_ID142_v11c_TCATTTGGTTTGACAC-1	6	ID142	CD69	7.36613	Positive	1
aim_ID142_v11c_TCGAGGCCAATCCAAC-1	6	ID142	CD69	6.71016	Positive	1
aim_ID142_v11c_TCGCGTTAGCTAGCCC-1	6	ID142	CD69	5.39938	Positive	1
aim_ID142_v11c_TCGCGTTAGTACACCT-1	6	ID142	CD69	5.11208	Positive	1
aim_ID142_v11c_TCGCGTTCAATGGATA-1	6	ID142	CD69	5.76535	Positive	1
aim_ID142_v11c_TCGCGTTTCGCACTCT-1	6	ID142	CD69	10.9864	Positive	1
aim_ID142_v11c_TCGGGACAGAAACCAT-1	6	ID142	CD69	7.64152	Positive	1
aim_ID142_v11c_TCGGGACAGTCTCGGC-1	6	ID142	CD69	1.99994	Negative	1
aim_ID142_v11c_TCGGTAAGTGTAATGA-1	6	ID142	CD69	8.25099	Positive	1
aim_ID142_v11c_TCGGTAATCGACGGAA-1	6	ID142	CD69	10.8378	Positive	1
aim_ID142_v11c_TCGTAGAAGGAGTACC-1	6	ID142	CD69	7.19059	Positive	1
aim_ID142_v11c_TCGTAGAGTGTTGGGA-1	6	ID142	CD69	7.13729	Positive	1
aim_ID142_v11c_TCTATTGAGCGTTTAC-1	6	ID142	CD69	12.3011	Positive	1
aim_ID142_v11c_TCTCATAAGCCACGTC-1	6	ID142	CD69	7.95612	Positive	1
aim_ID142_v11c_TCTCTAAGTAGCGATG-1	6	ID142	CD69	5.65321	Positive	1
aim_ID142_v11c_TCTCTAAGTTGCTCCT-1	6	ID142	CD69	8.01263	Positive	1
aim_ID142_v11c_TCTGAGACATGCCTTC-1	6	ID142	CD69	7.17375	Positive	1
aim_ID142_v11c_TCTGGAAGTAAATGTG-1	6	ID142	CD69	3.99374	Negative	1
aim_ID142_v11c_TCTTTCCCACGGACAA-1	6	ID142	CD69	6.35214	Positive	1
aim_ID142_v11c_TCTTTCCGTCACAAGG-1	6	ID142	CD69	10.3891	Positive	1
aim_ID142_v11c_TGACAACTCAGCCTAA-1	6	ID142	CD69	3.09327	Negative	1
aim_ID142_v11c_TGACTAGGTAAGGGCT-1	6	ID142	CD69	5.49003	Positive	1
aim_ID142_v11c_TGAGAGGTCCTGCTTG-1	6	ID142	CD69	5.74289	Positive	1
aim_ID142_v11c_TGAGCCGTCGGAATCT-1	6	ID142	CD69	5.68582	Positive	1
aim_ID142_v11c_TGAGGGAAGAAACGAG-1	6	ID142	CD69	5.3599	Positive	1
aim_ID142_v11c_TGCACCTCATGCGCAC-1	6	ID142	CD69	6.78952	Positive	1
aim_ID142_v11c_TGCCAAAGTGCGAAAC-1	6	ID142	CD69	3.98749	Negative	1
aim_ID142_v11c_TGCCCATAGCGTAATA-1	6	ID142	CD69	15.7971	Positive	1
aim_ID142_v11c_TGCCCATAGTCCAGGA-1	6	ID142	CD69	10.9972	Positive	1
aim_ID142_v11c_TGCCCATCACATTTCT-1	6	ID142	CD69	11.6062	Positive	1
aim_ID142_v11c_TGCCCATTCGAATCCA-1	6	ID142	CD69	4.13829	Positive	1
aim_ID142_v11c_TGCGGGTAGCGTCTAT-1	6	ID142	CD69	5.80067	Positive	1
aim_ID142_v11c_TGCGGGTCACAGCGTC-1	6	ID142	CD69	6.96993	Positive	1
aim_ID142_v11c_TGCGTGGGTCCTGCTT-1	6	ID142	CD69	2.24316	Negative	1
aim_ID142_v11c_TGCTACCAGTCTCAAC-1	6	ID142	CD69	8.27575	Positive	1
aim_ID142_v11c_TGCTACCGTCCGAACC-1	6	ID142	CD69	5.87981	Positive	1
aim_ID142_v11c_TGCTGCTAGACCGGAT-1	6	ID142	CD69	7.57832	Positive	1
aim_ID142_v11c_TGCTGCTCAAAGGAAG-1	6	ID142	CD69	7.3231	Positive	1
aim_ID142_v11c_TGCTGCTTCCGCGGTA-1	6	ID142	CD69	4.24504	Positive	1
aim_ID142_v11c_TGGCCAGAGAGAGCTC-1	6	ID142	CD69	7.78057	Positive	1
aim_ID142_v11c_TGGCCAGCACCGCTAG-1	6	ID142	CD69	5.1503	Positive	1
aim_ID142_v11c_TGGCCAGTCAATACCG-1	6	ID142	CD69	5.96999	Positive	1
aim_ID142_v11c_TGGCGCATCCATGAGT-1	6	ID142	CD69	5.11851	Positive	1
aim_ID142_v11c_TGGCGCATCTTGTACT-1	6	ID142	CD69	8.24475	Positive	1
aim_ID142_v11c_TGGCTGGAGCTAGCCC-1	6	ID142	CD69	3.88168	Negative	1
aim_ID142_v11c_TGGGAAGAGCAGGTCA-1	6	ID142	CD69	7.25585	Positive	1
aim_ID142_v11c_TGGGAAGCAAGGTGTG-1	6	ID142	CD69	5.23049	Positive	1
aim_ID142_v11c_TGGGAAGGTCCATCCT-1	6	ID142	CD69	5.81079	Positive	1
aim_ID142_v11c_TGGGCGTCAAATACAG-1	6	ID142	CD69	5.82645	Positive	1
aim_ID142_v11c_TGTATTCCAAGCGATG-1	6	ID142	CD69	4.5321	Positive	1
aim_ID142_v11c_TGTATTCGTACAGTGG-1	6	ID142	CD69	3.92508	Negative	1
aim_ID142_v11c_TGTGGTATCCCTAATT-1	6	ID142	CD69	6.57369	Positive	1
aim_ID142_v11c_TGTGTTTAGCCGCCTA-1	6	ID142	CD69	3.85205	Negative	1
aim_ID142_v11c_TGTGTTTAGTCGAGTG-1	6	ID142	CD69	7.13458	Positive	1
aim_ID142_v11c_TGTTCCGGTGATGATA-1	6	ID142	CD69	5.40214	Positive	1
aim_ID142_v11c_TTAACTCAGACAGGCT-1	6	ID142	CD69	6.12717	Positive	1
aim_ID142_v11c_TTAGGACAGTCAAGCG-1	6	ID142	CD69	7.67454	Positive	1
aim_ID142_v11c_TTAGTTCTCAGAGGTG-1	6	ID142	CD69	5.10472	Positive	1
aim_ID142_v11c_TTATGCTCAAAGGTGC-1	6	ID142	CD69	6.65608	Positive	1
aim_ID142_v11c_TTATGCTCATGGTAGG-1	6	ID142	CD69	8.82759	Positive	1
aim_ID142_v11c_TTATGCTTCACGACTA-1	6	ID142	CD69	6.61756	Positive	1
aim_ID142_v11c_TTCCCAGAGCCGATTT-1	6	ID142	CD69	6.50727	Positive	1
aim_ID142_v11c_TTCCCAGAGGTGCAAC-1	6	ID142	CD69	8.09184	Positive	1
aim_ID142_v11c_TTCCCAGCACTTAACG-1	6	ID142	CD69	10.1677	Positive	1
aim_ID142_v11c_TTCCCAGCATACAGCT-1	6	ID142	CD69	5.0985	Positive	1
aim_ID142_v11c_TTCGAAGCAGACAAAT-1	6	ID142	CD69	5.15605	Positive	1
aim_ID142_v11c_TTCGAAGTCCAACCAA-1	6	ID142	CD69	9.86794	Positive	1
aim_ID142_v11c_TTCGAAGTCGTTGACA-1	6	ID142	CD69	9.40908	Positive	1
aim_ID142_v11c_TTCGGTCAGAGACTAT-1	6	ID142	CD69	7.27404	Positive	1
aim_ID142_v11c_TTCGGTCTCAGAGACG-1	6	ID142	CD69	8.95294	Positive	1
aim_ID142_v11c_TTCGGTCTCCTCATTA-1	6	ID142	CD69	5.86454	Positive	1
aim_ID142_v11c_TTCTCAACACTGCCAG-1	6	ID142	CD69	4.39667	Positive	1
aim_ID142_v11c_TTCTCAACACTTACGA-1	6	ID142	CD69	8.86355	Positive	1
aim_ID142_v11c_TTCTCAATCAACGGGA-1	6	ID142	CD69	8.68224	Positive	1
aim_ID142_v11c_TTCTCAATCTTGTCAT-1	6	ID142	CD69	7.32621	Positive	1
aim_ID142_v11c_TTGAACGCACCGGAAA-1	6	ID142	CD69	6.41066	Positive	1
aim_ID142_v11c_TTGAACGCAGCTGGCT-1	6	ID142	CD69	4.55306	Positive	1
aim_ID142_v11c_TTGAACGGTAGAGTGC-1	6	ID142	CD69	8.93934	Positive	1
aim_ID142_v11c_TTGCCGTGTTCGGCAC-1	6	ID142	CD69	3.47504	Negative	1
aim_ID142_v11c_TTGCGTCTCCTATTCA-1	6	ID142	CD69	6.02131	Positive	1
aim_ID142_v11c_TTGGAACCAATCTACG-1	6	ID142	CD69	5.93841	Positive	1
aim_ID142_v11c_TTGGAACCACCTCGGA-1	6	ID142	CD69	3.38623	Negative	1
aim_ID142_v11c_TTGGCAAAGGCTACGA-1	6	ID142	CD69	6.33804	Positive	1
aim_ID142_v11c_TTGGCAAAGTTCGATC-1	6	ID142	CD69	3.91451	Negative	1
aim_ID142_v11c_TTGTAGGGTAGCAAAT-1	6	ID142	CD69	5.25957	Positive	1
aim_ID142_v11c_TTGTAGGGTTGAGTTC-1	6	ID142	CD69	5.2392	Positive	1
aim_ID142_v11c_TTTATGCAGCTTATCG-1	6	ID142	CD69	2.27607	Negative	1
aim_ID142_v11c_TTTATGCCAGACAAAT-1	6	ID142	CD69	3.52491	Negative	1
aim_ID142_v11c_TTTATGCTCAACGCTA-1	6	ID142	CD69	5.68019	Positive	1
aim_ID142_v11c_TTTGCGCTCGTAGGTT-1	6	ID142	CD69	6.29151	Positive	1
aim_ID142_v11c_TTTGGTTTCACCACCT-1	6	ID142	CD69	4.05991	Positive	1
aim_ID142_v11c_TTTGTCACACAGACAG-1	6	ID142	CD69	4.5858	Positive	1
aim_ID107_v28_AAAGCAATCCTTCAAT-1	11	ID107	CD69	14.3664	Positive	2
aim_ID107_v34_AAAGATGTCCCACTTG-1	11	ID107	CD69	9.11783	Positive	2
aim_ID107_v34_AACTGGTAGAGACTAT-1	11	ID107	CD69	2.63911	Negative	2
aim_ID107_v34_AAGCCGCAGCGCTTAT-1	11	ID107	CD69	2.01689	Negative	2
aim_ID107_v34_AAGGCAGAGAGGTTAT-1	11	ID107	CD69	4.99837	Positive	2
aim_ID107_v34_ACGCCGAAGCTCCTTC-1	11	ID107	CD69	6.2039	Positive	2
aim_ID107_v34_AGACGTTTCCTAAGTG-1	11	ID107	CD69	10.471	Positive	2
aim_ID107_v34_AGCTCCTGTCGAGTTT-1	11	ID107	CD69	8.86063	Positive	2
aim_ID107_v34_AGGGAGTGTGACAAAT-1	11	ID107	CD69	7.90059	Positive	2
aim_ID107_v34_AGGGATGGTTCTGGTA-1	11	ID107	CD69	4.90864	Positive	2
aim_ID107_v34_AGTAGTCCAGATGGCA-1	11	ID107	CD69	7.4599	Positive	2
aim_ID107_v34_AGTAGTCCAGGCGATA-1	11	ID107	CD69	12.1174	Positive	2
aim_ID107_v34_ATAGACCCATCTCGCT-1	11	ID107	CD69	1.41375	Negative	2
aim_ID107_v34_ATGCGATTCATGTAGC-1	11	ID107	CD69	3.3311	Negative	2
aim_ID107_v34_CACCACTAGAGTTGGC-1	11	ID107	CD69	8.18847	Positive	2
aim_ID107_v34_CAGCATAGTGGAAAGA-1	11	ID107	CD69	4.89287	Positive	2
aim_ID107_v34_CCACGGAAGCGATGAC-1	11	ID107	CD69	4.05238	Positive	2
aim_ID107_v34_CCCAATCTCACGCGGT-1	11	ID107	CD69	11.7256	Positive	2
aim_ID107_v34_CGACCTTTCACAAACC-1	11	ID107	CD69	6.25337	Positive	2
aim_ID107_v34_CGACTTCAGCCCAATT-1	11	ID107	CD69	2.95171	Negative	2
aim_ID107_v34_CGCGGTAGTAAGTGGC-1	11	ID107	CD69	3.68748	Negative	2
aim_ID107_v34_CGCTATCTCATTGCGA-1	11	ID107	CD69	6.40035	Positive	2
aim_ID107_v34_CGGCTAGAGTGGTAAT-1	11	ID107	CD69	9.88735	Positive	2
aim_ID107_v34_CTAAGACAGGCAGGTT-1	11	ID107	CD69	10.2187	Positive	2
aim_ID107_v34_CTAGTGAAGCAAATCA-1	11	ID107	CD69	9.18316	Positive	2
aim_ID107_v34_GAAATGATCAAGGCTT-1	11	ID107	CD69	7.89161	Positive	2
aim_ID107_v34_GAACGGACACAGCCCA-1	11	ID107	CD69	6.35735	Positive	2
aim_ID107_v34_GAATGAAAGCCCAATT-1	11	ID107	CD69	4.15634	Positive	2
aim_ID107_v34_GAGCAGATCTGCAGTA-1	11	ID107	CD69	8.71312	Positive	2
aim_ID107_v34_GATGAAACAAGTAGTA-1	11	ID107	CD69	0.652873	Negative	2
aim_ID107_v34_GCTTCCACACTGAAGG-1	11	ID107	CD69	5.05709	Positive	2
aim_ID107_v34_GGCGTGTTCAGGCCCA-1	11	ID107	CD69	6.48374	Positive	2
aim_ID107_v34_GGCGTGTTCTCCAACC-1	11	ID107	CD69	4.00612	Positive	2
aim_ID107_v34_GGGTCTGAGAGCTGGT-1	11	ID107	CD69	8.3706	Positive	2
aim_ID107_v34_GTAGTCATCGACGGAA-1	11	ID107	CD69	4.14893	Positive	2
aim_ID107_v34_GTCACAAAGGAGTTGC-1	11	ID107	CD69	8.60785	Positive	2
aim_ID107_v34_GTGCTTCCACAGAGGT-1	11	ID107	CD69	3.0874	Negative	2
aim_ID107_v34_GTTCATTGTTGCTCCT-1	11	ID107	CD69	3.3341	Negative	2
aim_ID107_v34_TAAGTGCAGAAGGTGA-1	11	ID107	CD69	0.709119	Negative	2
aim_ID107_v34_TAGCCGGTCTGAAAGA-1	11	ID107	CD69	6.47821	Positive	2
aim_ID107_v34_TATGCCCCAGCTATTG-1	11	ID107	CD69	2.88847	Negative	2
aim_ID107_v34_TCAATCTGTGGCTCCA-1	11	ID107	CD69	4.37745	Positive	2
aim_ID107_v34_TCAGGTACACACGCTG-1	11	ID107	CD69	10.8026	Positive	2
aim_ID107_v34_TCGCGTTCAAGCCATT-1	11	ID107	CD69	9.19363	Positive	2
aim_ID107_v34_TCGTACCCAACTTGAC-1	11	ID107	CD69	12.0667	Positive	2
aim_ID107_v34_TTTGCGCAGTAAGTAC-1	11	ID107	CD69	10.266	Positive	2
aim_ID107_v37_AACTTTCTCAAGGCTT-1	11	ID107	CD69	9.95229	Positive	2
aim_ID107_v37_ACATCAGAGAGCTGGT-1	11	ID107	CD69	5.16973	Positive	2
aim_ID107_v37_ACGAGGAGTGATGTCT-1	11	ID107	CD69	4.73671	Positive	2
aim_ID107_v37_CAACCTCAGAGTCGGT-1	11	ID107	CD69	0.359659	Negative	2
aim_ID107_v37_CACACAATCCGTAGGC-1	11	ID107	CD69	12.5615	Positive	2
aim_ID107_v37_CCTCTGAGTCGCTTTC-1	11	ID107	CD69	2.52558	Negative	2
aim_ID107_v37_CGCGGTATCAGGATCT-1	11	ID107	CD69	8.49439	Positive	2
aim_ID107_v37_CGCGTTTTCATGCTCC-1	11	ID107	CD69	5.31492	Positive	2
aim_ID107_v37_CTACCCATCAAACGGG-1	11	ID107	CD69	9.50448	Positive	2
aim_ID107_v37_CTCTACGCAGTATGCT-1	11	ID107	CD69	5.05245	Positive	2
aim_ID107_v37_GACTACACAAAGTCAA-1	11	ID107	CD69	4.14749	Positive	2
aim_ID107_v37_GATGAGGTCACGACTA-1	11	ID107	CD69	7.37406	Positive	2
aim_ID107_v37_GCAAACTAGTGTTAGA-1	11	ID107	CD69	9.43296	Positive	2
aim_ID107_v37_GCATGATAGACAATAC-1	11	ID107	CD69	9.53014	Positive	2
aim_ID107_v37_GGACGTCCAGATCTGT-1	11	ID107	CD69	5.18515	Positive	2
aim_ID107_v37_GGGCATCGTCCGTGAC-1	11	ID107	CD69	6.89401	Positive	2
aim_ID107_v37_GTATTCTAGTGTACTC-1	11	ID107	CD69	12.5769	Positive	2
aim_ID107_v37_GTCACAATCTATCGCC-1	11	ID107	CD69	9.5255	Positive	2
aim_ID107_v37_GTCGTAAAGTGAAGAG-1	11	ID107	CD69	4.08921	Positive	2
aim_ID107_v37_GTCTTCGTCTGGTATG-1	11	ID107	CD69	5.48813	Positive	2
aim_ID107_v37_TGACTTTCAACTGCGC-1	11	ID107	CD69	7.03592	Positive	2
aim_ID107_v37_TTTCCTCTCCCGGATG-1	11	ID107	CD69	3.14433	Negative	2
aim_ID142_v02_CAGCAGCAGCAGATCG-1	11	ID142	CD69	4.88976	Positive	2
aim_ID142_v02_CCACTACTCAACGAAA-1	11	ID142	CD69	6.6789	Positive	2
aim_ID142_v02_CCCATACTCTGTTGAG-1	11	ID142	CD69	7.03995	Positive	2
aim_ID142_v02_CCTCAGTCACGTAAGG-1	11	ID142	CD69	3.07174	Negative	2
aim_ID142_v02_CCTCAGTTCTAACGGT-1	11	ID142	CD69	4.24089	Positive	2
aim_ID142_v02_CGTAGCGGTTCACGGC-1	11	ID142	CD69	8.09229	Positive	2
aim_ID142_v02_GATCGATCAGCATGAG-1	11	ID142	CD69	10.1092	Positive	2
aim_ID142_v02_GGATGTTGTGCCTGTG-1	11	ID142	CD69	8.96204	Positive	2
aim_ID142_v02_GTGTTAGAGGACCACA-1	11	ID142	CD69	8.39373	Positive	2
aim_ID142_v02_TCAACGATCTGTCTCG-1	11	ID142	CD69	9.41825	Positive	2
aim_ID142_v02_TGCGTGGCACACATGT-1	11	ID142	CD69	4.30032	Positive	2
aim_ID142_v11b_ACGCCAGCAAAGCGGT-1	11	ID142	CD69	6.69069	Positive	2
aim_ID142_v11b_GAACCTAGTGAAAGAG-1	11	ID142	CD69	5.49123	Positive	2
aim_ID142_v11c_ACGATGTCAGGACGTA-1	11	ID142	CD69	2.97133	Negative	2
aim_ID142_v11c_CAGCTAAAGAGTCGGT-1	11	ID142	CD69	10.5995	Positive	2
aim_ID142_v11c_CCCTCCTGTAGGACAC-1	11	ID142	CD69	7.86553	Positive	2
aim_ID142_v11c_GCATACACAATAGCGG-1	11	ID142	CD69	5.65827	Positive	2
aim_ID142_v11c_TCTATTGGTAGAGGAA-1	11	ID142	CD69	0.019468	Negative	2
aim_ID142_v11c_TGACTTTGTAGCTGCC-1	11	ID142	CD69	3.57754	Negative	2
aim_ID142_v11c_TTAGTTCTCCTTCAAT-1	11	ID142	CD69	2.27645	Negative	2
aim_ID107_v28_AACTCTTTCACATAGC-1	8	ID107	CD69	12.1902	Positive	3
aim_ID107_v28_AAGGAGCGTCCGAACC-1	8	ID107	CD69	5.87205	Positive	3
aim_ID107_v28_AAGGCAGCAAGCTGAG-1	8	ID107	CD69	5.13162	Positive	3
aim_ID107_v28_AAGGCAGCATGCCTTC-1	8	ID107	CD69	13.3425	Positive	3
aim_ID107_v28_ACACCCTAGCCTATGT-1	8	ID107	CD69	10.1751	Positive	3
aim_ID107_v28_ACAGCCGAGTTTGCGT-1	8	ID107	CD69	10.275	Positive	3
aim_ID107_v28_ACTGATGGTACAGCAG-1	8	ID107	CD69	16.6145	Positive	3
aim_ID107_v28_AGACGTTCAGTACACT-1	8	ID107	CD69	14.8565	Positive	3
aim_ID107_v28_AGAGCGAAGTGGCACA-1	8	ID107	CD69	9.26381	Positive	3
aim_ID107_v28_AGATCTGTCACCTTAT-1	8	ID107	CD69	15.8517	Positive	3
aim_ID107_v28_AGGTCATAGCCACGTC-1	8	ID107	CD69	7.17313	Positive	3
aim_ID107_v28_ATAACGCTCCTAAGTG-1	8	ID107	CD69	12.8632	Positive	3
aim_ID107_v28_ATCATGGGTGAACCTT-1	8	ID107	CD69	6.03223	Positive	3
aim_ID107_v28_ATGAGGGGTTCCACTC-1	8	ID107	CD69	8.36578	Positive	3
aim_ID107_v28_ATGTGTGGTCATACTG-1	8	ID107	CD69	1.278	Negative	3
aim_ID107_v28_CACACCTCACGCTTTC-1	8	ID107	CD69	10.1908	Positive	3
aim_ID107_v28_CATCGGGTCGCCTGTT-1	8	ID107	CD69	9.46295	Positive	3
aim_ID107_v28_CATGCCTGTGCAGACA-1	8	ID107	CD69	10.7561	Positive	3
aim_ID107_v28_CCGGTAGAGTGCTGCC-1	8	ID107	CD69	6.97515	Positive	3
aim_ID107_v28_CCTTTCTCAAGCTGGA-1	8	ID107	CD69	13.5849	Positive	3
aim_ID107_v28_CGATTGATCCGCAGTG-1	8	ID107	CD69	19.5577	Positive	3
aim_ID107_v28_CGGAGCTAGGACAGCT-1	8	ID107	CD69	11.3312	Positive	3
aim_ID107_v28_CGGTTAAAGGACAGCT-1	8	ID107	CD69	14.3951	Positive	3
aim_ID107_v28_CTCGTCAAGGTCGGAT-1	8	ID107	CD69	3.20728	Negative	3
aim_ID107_v28_CTCGTCATCTGATTCT-1	8	ID107	CD69	0.244627	Negative	3
aim_ID107_v28_CTTTGCGCATTGGGCC-1	8	ID107	CD69	4.67221	Positive	3
aim_ID107_v28_GAATGAATCTGTTTGT-1	8	ID107	CD69	6.11324	Positive	3
aim_ID107_v28_GACGGCTAGCTAGTCT-1	8	ID107	CD69	12.8774	Positive	3
aim_ID107_v28_GACGTTATCAGATAAG-1	8	ID107	CD69	18.0791	Positive	3
aim_ID107_v28_GATCGTAGTTGTGGAG-1	8	ID107	CD69	7.01424	Positive	3
aim_ID107_v28_GATCTAGAGTCCGTAT-1	8	ID107	CD69	11.5469	Positive	3
aim_ID107_v28_GATGCTATCAACTCTT-1	8	ID107	CD69	4.06983	Positive	3
aim_ID107_v28_GCTCCTAGTAATCACC-1	8	ID107	CD69	8.25862	Positive	3
aim_ID107_v28_GGACAAGCACCAGATT-1	8	ID107	CD69	6.98852	Positive	3
aim_ID107_v28_GGACAGAGTGATAAGT-1	8	ID107	CD69	14.8713	Positive	3
aim_ID107_v28_GGACATTTCCACTGGG-1	8	ID107	CD69	3.94539	Negative	3
aim_ID107_v28_GGACGTCAGACAGAGA-1	8	ID107	CD69	16.6097	Positive	3
aim_ID107_v28_GGCTCGATCGGTGTCG-1	8	ID107	CD69	1.58367	Negative	3
aim_ID107_v28_GGTATTGCAGGCAGTA-1	8	ID107	CD69	6.3015	Positive	3
aim_ID107_v28_GTCACGGAGTCGAGTG-1	8	ID107	CD69	13.9515	Positive	3
aim_ID107_v28_TACTCGCAGTGGACGT-1	8	ID107	CD69	10.7221	Positive	3
aim_ID107_v28_TCAATCTAGATCTGCT-1	8	ID107	CD69	6.87401	Positive	3
aim_ID107_v28_TCAGCAAAGAGTACCG-1	8	ID107	CD69	10.6868	Positive	3
aim_ID107_v28_TCATTTGTCAGCATGT-1	8	ID107	CD69	5.70966	Positive	3
aim_ID107_v28_TCCACACTCTATCCTA-1	8	ID107	CD69	10.9536	Positive	3
aim_ID107_v28_TCGAGGCAGGTGCTAG-1	8	ID107	CD69	6.2573	Positive	3
aim_ID107_v28_TCGGGACTCATCTGTT-1	8	ID107	CD69	15.8968	Positive	3
aim_ID107_v28_TCTTCGGGTCAGAATA-1	8	ID107	CD69	11.2317	Positive	3
aim_ID107_v28_TGACTTTAGTGGGTTG-1	8	ID107	CD69	18.766	Positive	3
aim_ID107_v28_TGAGAGGGTAGCTAAA-1	8	ID107	CD69	4.9836	Positive	3
aim_ID107_v28_TGAGGGAAGATAGTCA-1	8	ID107	CD69	6.69349	Positive	3
aim_ID107_v28_TGCACCTTCTCGTTTA-1	8	ID107	CD69	17.5232	Positive	3
aim_ID107_v28_TGGCCAGGTGGTACAG-1	8	ID107	CD69	14.8747	Positive	3
aim_ID107_v28_TTCGAAGCACGTTGGC-1	8	ID107	CD69	3.81716	Negative	3
aim_ID107_v28_TTCTCCTCAAGGACTG-1	8	ID107	CD69	6.42741	Positive	3
aim_ID107_v28_TTGACTTTCCGAAGAG-1	8	ID107	CD69	7.81901	Positive	3
aim_ID107_v34_AACACGTTCAGTTGAC-1	8	ID107	CD69	6.47075	Positive	3
aim_ID107_v34_AACTCCCCACAACTGT-1	8	ID107	CD69	7.08403	Positive	3
aim_ID107_v34_AACTGGTCAACACCCG-1	8	ID107	CD69	6.46848	Positive	3
aim_ID107_v34_AACTTTCGTCTCCACT-1	8	ID107	CD69	3.70638	Negative	3
aim_ID107_v34_AATCGGTGTAACGACG-1	8	ID107	CD69	5.52328	Positive	3
aim_ID107_v34_AATCGGTGTTAAGAAC-1	8	ID107	CD69	1.42413	Negative	3
aim_ID107_v34_ACACCAATCAGCGACC-1	8	ID107	CD69	0.105533	Negative	3
aim_ID107_v34_ACACCAATCTGCAAGT-1	8	ID107	CD69	10.744	Positive	3
aim_ID107_v34_ACACCGGTCTTGCATT-1	8	ID107	CD69	2.11315	Negative	3
aim_ID107_v34_ACATACGGTACTTGAC-1	8	ID107	CD69	1.50263	Negative	3
aim_ID107_v34_ACATCAGTCAGTTGAC-1	8	ID107	CD69	1.72465	Negative	3
aim_ID107_v34_ACGAGGAGTAGGGTAC-1	8	ID107	CD69	3.26176	Negative	3
aim_ID107_v34_ACGAGGATCATGGTCA-1	8	ID107	CD69	2.15643	Negative	3
aim_ID107_v34_ACGATACGTAGCAAAT-1	8	ID107	CD69	7.01633	Positive	3
aim_ID107_v34_ACGATACTCACCATAG-1	8	ID107	CD69	6.34742	Positive	3
aim_ID107_v34_ACGCCAGAGCATGGCA-1	8	ID107	CD69	1.59623	Negative	3
aim_ID107_v34_ACGTCAACAGTAAGCG-1	8	ID107	CD69	7.25116	Positive	3
aim_ID107_v34_ACGTCAAGTCGCTTCT-1	8	ID107	CD69	2.92193	Negative	3
aim_ID107_v34_ACTATCTTCTCTTGAT-1	8	ID107	CD69	5.08073	Positive	3
aim_ID107_v34_ACTGAACAGGCGCTCT-1	8	ID107	CD69	8.17224	Positive	3
aim_ID107_v34_ACTGAACAGTTTGCGT-1	8	ID107	CD69	2.47023	Negative	3
aim_ID107_v34_ACTGAACCAATGCCAT-1	8	ID107	CD69	5.39505	Positive	3
aim_ID107_v34_ACTGAACCACGCTTTC-1	8	ID107	CD69	14.632	Positive	3
aim_ID107_v34_ACTGCTCTCTAACGGT-1	8	ID107	CD69	0.122717	Negative	3
aim_ID107_v34_ACTGTCCAGTAGATGT-1	8	ID107	CD69	14.2966	Positive	3
aim_ID107_v34_ACTGTCCTCGAATCCA-1	8	ID107	CD69	4.69307	Positive	3
aim_ID107_v34_ACTGTCCTCGTTTGCC-1	8	ID107	CD69	5.44522	Positive	3
aim_ID107_v34_AGCGGTCAGATCCGAG-1	8	ID107	CD69	3.92686	Negative	3
aim_ID107_v34_AGCTCTCTCATCTGTT-1	8	ID107	CD69	3.0486	Negative	3
aim_ID107_v34_AGCTCTCTCTCCAACC-1	8	ID107	CD69	4.51036	Positive	3
aim_ID107_v34_AGGGAGTAGTGGGCTA-1	8	ID107	CD69	6.08946	Positive	3
aim_ID107_v34_AGGTCCGCAGCTATTG-1	8	ID107	CD69	9.09352	Positive	3
aim_ID107_v34_AGTCTTTCAAGGGTCA-1	8	ID107	CD69	4.18506	Positive	3
aim_ID107_v34_AGTGTCAGTTGTTTGG-1	8	ID107	CD69	-0.0414825	Negative	3
aim_ID107_v34_ATAACGCAGGCGATAC-1	8	ID107	CD69	8.41255	Positive	3
aim_ID107_v34_ATAGACCCAAGAAAGG-1	8	ID107	CD69	10.999	Positive	3
aim_ID107_v34_ATGCGATCACCGTTGG-1	8	ID107	CD69	12.6641	Positive	3
aim_ID107_v34_ATGTGTGCAATGGTCT-1	8	ID107	CD69	3.62228	Negative	3
aim_ID107_v34_ATTACTCCATTTGCTT-1	8	ID107	CD69	6.6694	Positive	3
aim_ID107_v34_ATTCTACGTGCACGAA-1	8	ID107	CD69	4.58012	Positive	3
aim_ID107_v34_ATTGGTGCACTTCTGC-1	8	ID107	CD69	5.49665	Positive	3
aim_ID107_v34_CAACCTCAGATGTGTA-1	8	ID107	CD69	4.67265	Positive	3
aim_ID107_v34_CAACTAGCATCCAACA-1	8	ID107	CD69	6.13955	Positive	3
aim_ID107_v34_CAAGATCTCGAGAACG-1	8	ID107	CD69	15.3636	Positive	3
aim_ID107_v34_CAAGGCCGTGTCGCTG-1	8	ID107	CD69	3.10409	Negative	3
aim_ID107_v34_CAAGTTGAGCCTTGAT-1	8	ID107	CD69	6.682	Positive	3
aim_ID107_v34_CACAAACCATACTACG-1	8	ID107	CD69	5.18994	Positive	3
aim_ID107_v34_CACACAAAGGGCTTCC-1	8	ID107	CD69	13.8995	Positive	3
aim_ID107_v34_CACAGTATCGTAGATC-1	8	ID107	CD69	12.0758	Positive	3
aim_ID107_v34_CACATAGAGCTACCGC-1	8	ID107	CD69	1.68957	Negative	3
aim_ID107_v34_CACCACTCATGGATGG-1	8	ID107	CD69	3.26791	Negative	3
aim_ID107_v34_CACCTTGTCACAATGC-1	8	ID107	CD69	5.26894	Positive	3
aim_ID107_v34_CAGAGAGAGCTGGAAC-1	8	ID107	CD69	8.75824	Positive	3
aim_ID107_v34_CAGCAGCTCGCAAACT-1	8	ID107	CD69	0.521459	Negative	3
aim_ID107_v34_CAGCTGGAGCTACCGC-1	8	ID107	CD69	4.32838	Positive	3
aim_ID107_v34_CATATTCCACTCGACG-1	8	ID107	CD69	11.2033	Positive	3
aim_ID107_v34_CATCAAGGTAGGGTAC-1	8	ID107	CD69	9.38412	Positive	3
aim_ID107_v34_CATCGAATCTGTCAAG-1	8	ID107	CD69	7.46787	Positive	3
aim_ID107_v34_CATCGGGAGCAGCCTC-1	8	ID107	CD69	1.35388	Negative	3
aim_ID107_v34_CATTATCAGTATGACA-1	8	ID107	CD69	6.09521	Positive	3
aim_ID107_v34_CCACTACTCTGCCAGG-1	8	ID107	CD69	8.9719	Positive	3
aim_ID107_v34_CCCAATCTCCCTCTTT-1	8	ID107	CD69	8.71986	Positive	3
aim_ID107_v34_CCCTCCTTCGGTCTAA-1	8	ID107	CD69	1.40809	Negative	3
aim_ID107_v34_CCGTTCATCAATCTCT-1	8	ID107	CD69	10.2653	Positive	3
aim_ID107_v34_CCGTTCATCGCCTGTT-1	8	ID107	CD69	6.9961	Positive	3
aim_ID107_v34_CCTCAGTTCTCGATGA-1	8	ID107	CD69	10.2423	Positive	3
aim_ID107_v34_CCTCTGATCATGCAAC-1	8	ID107	CD69	2.25207	Negative	3
aim_ID107_v34_CGAATGTGTACAGACG-1	8	ID107	CD69	3.7828	Negative	3
aim_ID107_v34_CGAGAAGGTGCCTGCA-1	8	ID107	CD69	4.85664	Positive	3
aim_ID107_v34_CGCTGGACACGGCCAT-1	8	ID107	CD69	6.45962	Positive	3
aim_ID107_v34_CGCTTCAAGTACGCGA-1	8	ID107	CD69	2.24515	Negative	3
aim_ID107_v34_CGCTTCAAGTGTACCT-1	8	ID107	CD69	2.50566	Negative	3
aim_ID107_v34_CGGAGTCCAATAGCGG-1	8	ID107	CD69	1.87985	Negative	3
aim_ID107_v34_CGGGTCACAATAACGA-1	8	ID107	CD69	2.58911	Negative	3
aim_ID107_v34_CGGTTAATCACTTATC-1	8	ID107	CD69	2.2861	Negative	3
aim_ID107_v34_CGTCCATAGTGGAGAA-1	8	ID107	CD69	2.37667	Negative	3
aim_ID107_v34_CGTGTAACAAACTGTC-1	8	ID107	CD69	2.58622	Negative	3
aim_ID107_v34_CGTGTCTGTTTAAGCC-1	8	ID107	CD69	4.59046	Positive	3
aim_ID107_v34_CTAACTTTCACTCCTG-1	8	ID107	CD69	5.08354	Positive	3
aim_ID107_v34_CTAAGACAGTTTGCGT-1	8	ID107	CD69	7.87563	Positive	3
aim_ID107_v34_CTACATTAGTGGGTTG-1	8	ID107	CD69	2.9611	Negative	3
aim_ID107_v34_CTACGTCGTTTAGCTG-1	8	ID107	CD69	2.90774	Negative	3
aim_ID107_v34_CTAGCCTAGAGCTGGT-1	8	ID107	CD69	7.46527	Positive	3
aim_ID107_v34_CTAGCCTAGTTTAGGA-1	8	ID107	CD69	2.75572	Negative	3
aim_ID107_v34_CTCGGAGCAGTGAGTG-1	8	ID107	CD69	6.8721	Positive	3
aim_ID107_v34_CTCGTCACAATCTGCA-1	8	ID107	CD69	4.3224	Positive	3
aim_ID107_v34_CTCTAATAGAGGTACC-1	8	ID107	CD69	5.00644	Positive	3
aim_ID107_v34_CTCTACGAGTGTCCCG-1	8	ID107	CD69	12.9907	Positive	3
aim_ID107_v34_CTCTGGTCAATAACGA-1	8	ID107	CD69	2.00199	Negative	3
aim_ID107_v34_CTGAAACAGACTTGAA-1	8	ID107	CD69	6.09057	Positive	3
aim_ID107_v34_CTGAAACGTTACCGAT-1	8	ID107	CD69	0.841456	Negative	3
aim_ID107_v34_CTGATCCCACACCGCA-1	8	ID107	CD69	7.71015	Positive	3
aim_ID107_v34_CTGCCTATCATGTCCC-1	8	ID107	CD69	9.66752	Positive	3
aim_ID107_v34_CTGCCTATCCCTAACC-1	8	ID107	CD69	9.97272	Positive	3
aim_ID107_v34_CTGTTTACAGGCGATA-1	8	ID107	CD69	4.3881	Positive	3
aim_ID107_v34_CTGTTTAGTGTGCGTC-1	8	ID107	CD69	3.28516	Negative	3
aim_ID107_v34_CTTAACTGTAGCGCAA-1	8	ID107	CD69	11.2111	Positive	3
aim_ID107_v34_CTTAGGATCCAGGGCT-1	8	ID107	CD69	1.26475	Negative	3
aim_ID107_v34_CTTAGGATCTCCGGTT-1	8	ID107	CD69	0.160693	Negative	3
aim_ID107_v34_CTTCTCTTCATACGGT-1	8	ID107	CD69	13.4483	Positive	3
aim_ID107_v34_CTTTGCGCATCTCCCA-1	8	ID107	CD69	5.03419	Positive	3
aim_ID107_v34_GAACATCTCGTTTATC-1	8	ID107	CD69	9.44859	Positive	3
aim_ID107_v34_GAATGAAAGAGCTTCT-1	8	ID107	CD69	7.8333	Positive	3
aim_ID107_v34_GACACGCTCGTGGTCG-1	8	ID107	CD69	4.02127	Positive	3
aim_ID107_v34_GACGGCTCAGCCACCA-1	8	ID107	CD69	5.54759	Positive	3
aim_ID107_v34_GACGGCTCATCGACGC-1	8	ID107	CD69	2.51307	Negative	3
aim_ID107_v34_GACGTTATCGTTTAGG-1	8	ID107	CD69	3.46384	Negative	3
aim_ID107_v34_GACTACAGTGTAATGA-1	8	ID107	CD69	8.29961	Positive	3
aim_ID107_v34_GATCGCGAGTCTCAAC-1	8	ID107	CD69	2.96994	Negative	3
aim_ID107_v34_GATCGCGGTGCTCTTC-1	8	ID107	CD69	5.27908	Positive	3
aim_ID107_v34_GATGAGGAGTTAACGA-1	8	ID107	CD69	10.1922	Positive	3
aim_ID107_v34_GCACTCTCAGGCTGAA-1	8	ID107	CD69	7.20537	Positive	3
aim_ID107_v34_GCACTCTTCCTATGTT-1	8	ID107	CD69	4.40824	Positive	3
aim_ID107_v34_GCCAAATGTTAAAGAC-1	8	ID107	CD69	0.438118	Negative	3
aim_ID107_v34_GCCTCTAAGAGGTTGC-1	8	ID107	CD69	4.0335	Positive	3
aim_ID107_v34_GCGAGAACAGCGTCCA-1	8	ID107	CD69	5.11004	Positive	3
aim_ID107_v34_GCGAGAATCCACGACG-1	8	ID107	CD69	5.67383	Positive	3
aim_ID107_v34_GCGCAACAGTACCGGA-1	8	ID107	CD69	6.7866	Positive	3
aim_ID107_v34_GCGCCAAGTCATGCAT-1	8	ID107	CD69	6.39762	Positive	3
aim_ID107_v34_GCTGCGATCAGAGGTG-1	8	ID107	CD69	4.94808	Positive	3
aim_ID107_v34_GCTGCTTAGATGTGGC-1	8	ID107	CD69	6.10449	Positive	3
aim_ID107_v34_GCTTCCATCACTTACT-1	8	ID107	CD69	8.94008	Positive	3
aim_ID107_v34_GGAACTTTCAGCATGT-1	8	ID107	CD69	1.26282	Negative	3
aim_ID107_v34_GGACAAGAGAGCTGCA-1	8	ID107	CD69	2.30085	Negative	3
aim_ID107_v34_GGACGTCCACCGAAAG-1	8	ID107	CD69	4.39502	Positive	3
aim_ID107_v34_GGAGCAACAAGCGATG-1	8	ID107	CD69	6.24413	Positive	3
aim_ID107_v34_GGATGTTAGAAGGTTT-1	8	ID107	CD69	4.43721	Positive	3
aim_ID107_v34_GGGAGATGTCGCGTGT-1	8	ID107	CD69	-0.0115525	Negative	3
aim_ID107_v34_GGGTCTGCATACGCTA-1	8	ID107	CD69	2.42	Negative	3
aim_ID107_v34_GGTGCGTCATGACATC-1	8	ID107	CD69	7.4877	Positive	3
aim_ID107_v34_GGTGTTAGTTCGTCTC-1	8	ID107	CD69	2.44147	Negative	3
aim_ID107_v34_GTAACTGTCAATACCG-1	8	ID107	CD69	9.06786	Positive	3
aim_ID107_v34_GTACGTATCATCGCTC-1	8	ID107	CD69	10.0712	Positive	3
aim_ID107_v34_GTATCTTCACATTCGA-1	8	ID107	CD69	13.5692	Positive	3
aim_ID107_v34_GTATCTTCATTCTCAT-1	8	ID107	CD69	5.294	Positive	3
aim_ID107_v34_GTCGTAACATCACAAC-1	8	ID107	CD69	7.48097	Positive	3
aim_ID107_v34_GTGCAGCAGGACGAAA-1	8	ID107	CD69	19.9822	Positive	3
aim_ID107_v34_GTGCAGCTCTATCGCC-1	8	ID107	CD69	6.07254	Positive	3
aim_ID107_v34_GTGCATAGTTACGGAG-1	8	ID107	CD69	-3.18768	Negative	3
aim_ID107_v34_GTGGGTCAGCCGATTT-1	8	ID107	CD69	3.4528	Negative	3
aim_ID107_v34_GTGTGCGAGTGTTAGA-1	8	ID107	CD69	2.2234	Negative	3
aim_ID107_v34_GTTCATTCATAACCTG-1	8	ID107	CD69	2.88466	Negative	3
aim_ID107_v34_TAAACCGCAGCCTATA-1	8	ID107	CD69	9.42277	Positive	3
aim_ID107_v34_TAAACCGTCACAATGC-1	8	ID107	CD69	2.67257	Negative	3
aim_ID107_v34_TAAGAGAGTAGCTGCC-1	8	ID107	CD69	2.11449	Negative	3
aim_ID107_v34_TAAGCGTAGGAGCGAG-1	8	ID107	CD69	1.71605	Negative	3
aim_ID107_v34_TAAGTGCCAAAGCAAT-1	8	ID107	CD69	5.11879	Positive	3
aim_ID107_v34_TAAGTGCCACGAAAGC-1	8	ID107	CD69	3.71132	Negative	3
aim_ID107_v34_TAAGTGCTCGCGGATC-1	8	ID107	CD69	2.55664	Negative	3
aim_ID107_v34_TACCTATTCTTCCTTC-1	8	ID107	CD69	9.1846	Positive	3
aim_ID107_v34_TACGGGCGTCGCATCG-1	8	ID107	CD69	5.29673	Positive	3
aim_ID107_v34_TACTCATTCGCGTAGC-1	8	ID107	CD69	7.56081	Positive	3
aim_ID107_v34_TACTTACAGTAGGTGC-1	8	ID107	CD69	7.78287	Positive	3
aim_ID107_v34_TACTTACCAATGGAGC-1	8	ID107	CD69	7.63709	Positive	3
aim_ID107_v34_TAGAGCTAGCTAGCCC-1	8	ID107	CD69	5.24198	Positive	3
aim_ID107_v34_TCACAAGTCCTCAATT-1	8	ID107	CD69	7.10309	Positive	3
aim_ID107_v34_TCAGATGTCTTTACGT-1	8	ID107	CD69	5.22847	Positive	3
aim_ID107_v34_TCAGGATAGAGACTTA-1	8	ID107	CD69	1.99843	Negative	3
aim_ID107_v34_TCGAGGCCAAGCTGGA-1	8	ID107	CD69	1.98792	Negative	3
aim_ID107_v34_TCGCGTTAGAGGTTAT-1	8	ID107	CD69	3.44268	Negative	3
aim_ID107_v34_TCGGGACGTTGGTGGA-1	8	ID107	CD69	5.4143	Positive	3
aim_ID107_v34_TCTATTGTCTTCCTTC-1	8	ID107	CD69	4.75932	Positive	3
aim_ID107_v34_TCTCTAAGTGCCTGCA-1	8	ID107	CD69	2.85655	Negative	3
aim_ID107_v34_TCTGGAACAAGACACG-1	8	ID107	CD69	6.93173	Positive	3
aim_ID107_v34_TCTTCGGAGCCAGTAG-1	8	ID107	CD69	3.59267	Negative	3
aim_ID107_v34_TCTTCGGCACGCGAAA-1	8	ID107	CD69	1.73298	Negative	3
aim_ID107_v34_TGACTAGCAATTGCTG-1	8	ID107	CD69	2.45675	Negative	3
aim_ID107_v34_TGCGGGTGTCTTGATG-1	8	ID107	CD69	2.64097	Negative	3
aim_ID107_v34_TGCGTGGCAGGAATCG-1	8	ID107	CD69	6.51205	Positive	3
aim_ID107_v34_TGCTACCTCATAAAGG-1	8	ID107	CD69	5.50029	Positive	3
aim_ID107_v34_TGGGAAGAGTCAATAG-1	8	ID107	CD69	4.38256	Positive	3
aim_ID107_v34_TGGTTCCAGTTGCAGG-1	8	ID107	CD69	4.3597	Positive	3
aim_ID107_v34_TGTGGTATCCCTAATT-1	8	ID107	CD69	-1.16718	Negative	3
aim_ID107_v34_TGTTCCGTCTCGCATC-1	8	ID107	CD69	0.423214	Negative	3
aim_ID107_v34_TTAACTCTCTGCAAGT-1	8	ID107	CD69	9.23887	Positive	3
aim_ID107_v34_TTAGGACTCTATCCCG-1	8	ID107	CD69	8.18275	Positive	3
aim_ID107_v34_TTCGAAGCAGGGAGAG-1	8	ID107	CD69	4.95535	Positive	3
aim_ID107_v34_TTCGGTCCAAACCCAT-1	8	ID107	CD69	1.79944	Negative	3
aim_ID107_v34_TTCGGTCCAGATCCAT-1	8	ID107	CD69	1.59843	Negative	3
aim_ID107_v34_TTCTCAACAAAGGCGT-1	8	ID107	CD69	5.88837	Positive	3
aim_ID107_v34_TTCTCAACAGGTTTCA-1	8	ID107	CD69	3.63218	Negative	3
aim_ID107_v34_TTCTCAATCAACACCA-1	8	ID107	CD69	5.30883	Positive	3
aim_ID107_v34_TTCTCCTAGGATGTAT-1	8	ID107	CD69	6.11761	Positive	3
aim_ID107_v34_TTCTCCTGTAAGCACG-1	8	ID107	CD69	4.5633	Positive	3
aim_ID107_v34_TTCTTAGGTCGTTGTA-1	8	ID107	CD69	6.67968	Positive	3
aim_ID107_v34_TTTCCTCTCTCGTATT-1	8	ID107	CD69	5.61247	Positive	3
aim_ID107_v37_AAACGGGAGTTACGGG-1	8	ID107	CD69	1.03298	Negative	3
aim_ID107_v37_AAAGATGAGTGTGAAT-1	8	ID107	CD69	5.0188	Positive	3
aim_ID107_v37_AACCATGAGACTAGAT-1	8	ID107	CD69	3.88983	Negative	3
aim_ID107_v37_AACCGCGGTTGTCGCG-1	8	ID107	CD69	4.44466	Positive	3
aim_ID107_v37_AAGTCTGCATCCCACT-1	8	ID107	CD69	4.67691	Positive	3
aim_ID107_v37_ACACCCTAGCGATTCT-1	8	ID107	CD69	3.84878	Negative	3
aim_ID107_v37_ACCCACTCATCAGTCA-1	8	ID107	CD69	11.7915	Positive	3
aim_ID107_v37_ACCTTTAAGTGTGGCA-1	8	ID107	CD69	5.77626	Positive	3
aim_ID107_v37_ACGCAGCGTCTGCGGT-1	8	ID107	CD69	8.97914	Positive	3
aim_ID107_v37_ACGCCGACAATCCAAC-1	8	ID107	CD69	8.42366	Positive	3
aim_ID107_v37_ACGCCGATCTAGAGTC-1	8	ID107	CD69	1.65505	Negative	3
aim_ID107_v37_ACGGAGAGTCGGATCC-1	8	ID107	CD69	12.8993	Positive	3
aim_ID107_v37_ACGTCAAAGACCGGAT-1	8	ID107	CD69	4.32421	Positive	3
aim_ID107_v37_ACTGAGTTCTCGAGTA-1	8	ID107	CD69	11.6332	Positive	3
aim_ID107_v37_ACTGCTCGTAGTAGTA-1	8	ID107	CD69	8.31377	Positive	3
aim_ID107_v37_ACTGCTCGTCTAGTCA-1	8	ID107	CD69	4.70472	Positive	3
aim_ID107_v37_ACTGTCCTCCGTAGGC-1	8	ID107	CD69	5.41806	Positive	3
aim_ID107_v37_ACTGTCCTCCGTCATC-1	8	ID107	CD69	10.8316	Positive	3
aim_ID107_v37_ACTTGTTTCACGCATA-1	8	ID107	CD69	4.0589	Positive	3
aim_ID107_v37_AGACGTTAGACATAAC-1	8	ID107	CD69	4.97478	Positive	3
aim_ID107_v37_AGACGTTAGACCCACC-1	8	ID107	CD69	0.885807	Negative	3
aim_ID107_v37_AGACGTTGTCTAGAGG-1	8	ID107	CD69	4.30989	Positive	3
aim_ID107_v37_AGAGCGAGTAGCGCTC-1	8	ID107	CD69	12.0718	Positive	3
aim_ID107_v37_AGATCTGCACTAGTAC-1	8	ID107	CD69	4.87049	Positive	3
aim_ID107_v37_AGCATACGTCTTTCAT-1	8	ID107	CD69	5.84964	Positive	3
aim_ID107_v37_AGCATACGTGTGGCTC-1	8	ID107	CD69	6.88033	Positive	3
aim_ID107_v37_AGCTTGAGTACGCACC-1	8	ID107	CD69	14.2896	Positive	3
aim_ID107_v37_AGGGAGTTCCTCTAGC-1	8	ID107	CD69	5.72	Positive	3
aim_ID107_v37_AGGTCCGTCTCTGTCG-1	8	ID107	CD69	8.91574	Positive	3
aim_ID107_v37_AGTCTTTCATCACAAC-1	8	ID107	CD69	7.36529	Positive	3
aim_ID107_v37_AGTGTCAAGTGTTTGC-1	8	ID107	CD69	2.05672	Negative	3
aim_ID107_v37_AGTTGGTCAATGCCAT-1	8	ID107	CD69	3.31375	Negative	3
aim_ID107_v37_ATCCACCAGATGGGTC-1	8	ID107	CD69	9.06108	Positive	3
aim_ID107_v37_ATGTGTGAGGAATTAC-1	8	ID107	CD69	14.9548	Positive	3
aim_ID107_v37_ATTTCTGGTTACGCGC-1	8	ID107	CD69	1.0188	Negative	3
aim_ID107_v37_CAACCAATCTACGAGT-1	8	ID107	CD69	7.8992	Positive	3
aim_ID107_v37_CAACTAGAGAGAGCTC-1	8	ID107	CD69	3.17253	Negative	3
aim_ID107_v37_CACACAAGTGCACGAA-1	8	ID107	CD69	4.45579	Positive	3
aim_ID107_v37_CACACTCAGGACAGCT-1	8	ID107	CD69	9.23566	Positive	3
aim_ID107_v37_CACCAGGAGGCGCTCT-1	8	ID107	CD69	2.2221	Negative	3
aim_ID107_v37_CAGAGAGGTCTAAAGA-1	8	ID107	CD69	5.76686	Positive	3
aim_ID107_v37_CAGGTGCAGGAGCGAG-1	8	ID107	CD69	3.57326	Negative	3
aim_ID107_v37_CATATTCGTCATATCG-1	8	ID107	CD69	1.38432	Negative	3
aim_ID107_v37_CATCGAACATGACGGA-1	8	ID107	CD69	2.56695	Negative	3
aim_ID107_v37_CCACCTAGTTTCCACC-1	8	ID107	CD69	7.57916	Positive	3
aim_ID107_v37_CCACGGACAAGCTGAG-1	8	ID107	CD69	2.7693	Negative	3
aim_ID107_v37_CCATGTCAGGATTCGG-1	8	ID107	CD69	2.63385	Negative	3
aim_ID107_v37_CCCTCCTAGTGGTCCC-1	8	ID107	CD69	0.437791	Negative	3
aim_ID107_v37_CCGGTAGCAGTACACT-1	8	ID107	CD69	5.01981	Positive	3
aim_ID107_v37_CCTACACCATCACCCT-1	8	ID107	CD69	1.08403	Negative	3
aim_ID107_v37_CCTAGCTAGAGGGATA-1	8	ID107	CD69	11.2952	Positive	3
aim_ID107_v37_CCTATTATCACTCTTA-1	8	ID107	CD69	1.89263	Negative	3
aim_ID107_v37_CCTTACGTCTGCTTGC-1	8	ID107	CD69	8.68101	Positive	3
aim_ID107_v37_CCTTCGAGTTCCACTC-1	8	ID107	CD69	9.04377	Positive	3
aim_ID107_v37_CGAATGTGTAAACCTC-1	8	ID107	CD69	1.06297	Negative	3
aim_ID107_v37_CGAGAAGAGACCGGAT-1	8	ID107	CD69	5.91081	Positive	3
aim_ID107_v37_CGAGCACAGTAGTGCG-1	8	ID107	CD69	5.21086	Positive	3
aim_ID107_v37_CGATTGAAGCTGTTCA-1	8	ID107	CD69	8.66854	Positive	3
aim_ID107_v37_CGGTTAAAGGCCCGTT-1	8	ID107	CD69	6.84155	Positive	3
aim_ID107_v37_CGTAGCGAGGACATTA-1	8	ID107	CD69	10.2056	Positive	3
aim_ID107_v37_CGTGAGCAGGAGCGAG-1	8	ID107	CD69	8.2307	Positive	3
aim_ID107_v37_CTAAGACAGGATGCGT-1	8	ID107	CD69	7.53692	Positive	3
aim_ID107_v37_CTAAGACAGGGTGTTG-1	8	ID107	CD69	3.17396	Negative	3
aim_ID107_v37_CTAATGGCACCAGGTC-1	8	ID107	CD69	2.63064	Negative	3
aim_ID107_v37_CTACCCATCATGCAAC-1	8	ID107	CD69	4.24848	Positive	3
aim_ID107_v37_CTAGAGTAGCTAAGAT-1	8	ID107	CD69	1.24759	Negative	3
aim_ID107_v37_CTCCTAGAGATATACG-1	8	ID107	CD69	7.05976	Positive	3
aim_ID107_v37_CTCCTAGCAGTAAGCG-1	8	ID107	CD69	1.63098	Negative	3
aim_ID107_v37_CTCCTAGTCCCTCTTT-1	8	ID107	CD69	10.1435	Positive	3
aim_ID107_v37_CTCGAAAAGACGACGT-1	8	ID107	CD69	4.03838	Positive	3
aim_ID107_v37_CTCGAGGCAGTAGAGC-1	8	ID107	CD69	0.792443	Negative	3
aim_ID107_v37_CTTTGCGAGGCTAGCA-1	8	ID107	CD69	5.70724	Positive	3
aim_ID107_v37_GAATGAACAGTTCCCT-1	8	ID107	CD69	3.69588	Negative	3
aim_ID107_v37_GAATGAATCGCTGATA-1	8	ID107	CD69	6.46433	Positive	3
aim_ID107_v37_GACCTGGCAACACCCG-1	8	ID107	CD69	4.83272	Positive	3
aim_ID107_v37_GACTGCGGTCGCGGTT-1	8	ID107	CD69	7.29879	Positive	3
aim_ID107_v37_GAGGTGAGTCCGTTAA-1	8	ID107	CD69	6.38103	Positive	3
aim_ID107_v37_GATCGATAGTTGTAGA-1	8	ID107	CD69	4.65789	Positive	3
aim_ID107_v37_GATCGATGTCATCCCT-1	8	ID107	CD69	0.627331	Negative	3
aim_ID107_v37_GATCGTAAGATCTGCT-1	8	ID107	CD69	4.53422	Positive	3
aim_ID107_v37_GATGAAATCGAGAACG-1	8	ID107	CD69	3.75599	Negative	3
aim_ID107_v37_GCAATCAAGGGTGTGT-1	8	ID107	CD69	5.58254	Positive	3
aim_ID107_v37_GCATACACACATTCGA-1	8	ID107	CD69	5.48179	Positive	3
aim_ID107_v37_GCATGTACACACTGCG-1	8	ID107	CD69	7.07252	Positive	3
aim_ID107_v37_GCCTCTAAGATGCGAC-1	8	ID107	CD69	1.14023	Negative	3
aim_ID107_v37_GCGCAACCACATGACT-1	8	ID107	CD69	0.430472	Negative	3
aim_ID107_v37_GCTCTGTAGATGCCTT-1	8	ID107	CD69	6.66581	Positive	3
aim_ID107_v37_GCTCTGTGTCACACGC-1	8	ID107	CD69	1.08089	Negative	3
aim_ID107_v37_GCTCTGTTCATTCACT-1	8	ID107	CD69	10.7224	Positive	3
aim_ID107_v37_GGACAAGCAGTCGATT-1	8	ID107	CD69	6.72463	Positive	3
aim_ID107_v37_GGACAAGGTCACCTAA-1	8	ID107	CD69	14.2737	Positive	3
aim_ID107_v37_GGACATTTCCTCAATT-1	8	ID107	CD69	7.25093	Positive	3
aim_ID107_v37_GGAGCAAGTGAGGGAG-1	8	ID107	CD69	2.37615	Negative	3
aim_ID107_v37_GGGAGATCACTTCGAA-1	8	ID107	CD69	8.49564	Positive	3
aim_ID107_v37_GGGAGATTCAGGCGAA-1	8	ID107	CD69	12.4943	Positive	3
aim_ID107_v37_GGGATGACACGCTTTC-1	8	ID107	CD69	7.85747	Positive	3
aim_ID107_v37_GGGCACTCATCTACGA-1	8	ID107	CD69	7.23197	Positive	3
aim_ID107_v37_GGTGAAGGTCATCGGC-1	8	ID107	CD69	9.48207	Positive	3
aim_ID107_v37_GTAACTGGTCGAAAGC-1	8	ID107	CD69	2.0713	Negative	3
aim_ID107_v37_GTACGTATCACCTCGT-1	8	ID107	CD69	3.87959	Negative	3
aim_ID107_v37_GTAGGCCGTAGGACAC-1	8	ID107	CD69	18.0432	Positive	3
aim_ID107_v37_GTCACGGTCGAATCCA-1	8	ID107	CD69	1.22432	Negative	3
aim_ID107_v37_GTCTCGTAGGCTATCT-1	8	ID107	CD69	2.67921	Negative	3
aim_ID107_v37_GTGCAGCGTCCAACTA-1	8	ID107	CD69	6.27953	Positive	3
aim_ID107_v37_GTGTGCGGTTGGACCC-1	8	ID107	CD69	8.95662	Positive	3
aim_ID107_v37_GTGTTAGGTGGTCTCG-1	8	ID107	CD69	7.67955	Positive	3
aim_ID107_v37_GTTAAGCAGCCACGTC-1	8	ID107	CD69	7.1394	Positive	3
aim_ID107_v37_GTTAAGCTCCCTTGCA-1	8	ID107	CD69	9.82419	Positive	3
aim_ID107_v37_GTTCATTTCCCTAACC-1	8	ID107	CD69	12.3563	Positive	3
aim_ID107_v37_GTTCGGGCAAAGGAAG-1	8	ID107	CD69	10.0594	Positive	3
aim_ID107_v37_GTTCTCGCAGATAATG-1	8	ID107	CD69	1.87555	Negative	3
aim_ID107_v37_TAAGAGAGTCATACTG-1	8	ID107	CD69	3.84262	Negative	3
aim_ID107_v37_TAAGCGTTCGCCGTGA-1	8	ID107	CD69	8.62848	Positive	3
aim_ID107_v37_TACGGTACAGGCTCAC-1	8	ID107	CD69	3.03601	Negative	3
aim_ID107_v37_TAGCCGGAGAAGGCCT-1	8	ID107	CD69	1.17093	Negative	3
aim_ID107_v37_TAGCCGGGTTATGTGC-1	8	ID107	CD69	5.88576	Positive	3
aim_ID107_v37_TCAACGAGTACATGTC-1	8	ID107	CD69	3.10401	Negative	3
aim_ID107_v37_TCAATCTGTTCAACCA-1	8	ID107	CD69	7.64807	Positive	3
aim_ID107_v37_TCACAAGAGGAGTTGC-1	8	ID107	CD69	5.75978	Positive	3
aim_ID107_v37_TCACGAACAACGATCT-1	8	ID107	CD69	4.62699	Positive	3
aim_ID107_v37_TCCCGATCAGACGTAG-1	8	ID107	CD69	7.52436	Positive	3
aim_ID107_v37_TCGAGGCCACCTATCC-1	8	ID107	CD69	3.48306	Negative	3
aim_ID107_v37_TCGCGTTGTCGAAAGC-1	8	ID107	CD69	4.42556	Positive	3
aim_ID107_v37_TCGGTAATCTTGTCAT-1	8	ID107	CD69	4.11101	Positive	3
aim_ID107_v37_TCGTACCTCCTTTCGG-1	8	ID107	CD69	3.56181	Negative	3
aim_ID107_v37_TCGTAGAAGGACACCA-1	8	ID107	CD69	5.32994	Positive	3
aim_ID107_v37_TCTGGAACACGTAAGG-1	8	ID107	CD69	5.82957	Positive	3
aim_ID107_v37_TGACTTTTCGTGGGAA-1	8	ID107	CD69	2.84731	Negative	3
aim_ID107_v37_TGAGCATCATGGAATA-1	8	ID107	CD69	3.09728	Negative	3
aim_ID107_v37_TGATTTCTCACTCCTG-1	8	ID107	CD69	10.9925	Positive	3
aim_ID107_v37_TGCGGGTTCGGTGTTA-1	8	ID107	CD69	2.1776	Negative	3
aim_ID107_v37_TGCGTGGCAGGTTTCA-1	8	ID107	CD69	8.04647	Positive	3
aim_ID107_v37_TGCTACCGTAGCTTGT-1	8	ID107	CD69	-0.669408	Negative	3
aim_ID107_v37_TGGACGCCAGACGCCT-1	8	ID107	CD69	2.0897	Negative	3
aim_ID107_v37_TGGCCAGCAGGTCTCG-1	8	ID107	CD69	5.60428	Positive	3
aim_ID107_v37_TGGTTCCGTAGTAGTA-1	8	ID107	CD69	1.99674	Negative	3
aim_ID107_v37_TGTATTCTCACAATGC-1	8	ID107	CD69	10.6391	Positive	3
aim_ID107_v37_TGTTCCGAGACAAAGG-1	8	ID107	CD69	2.6679	Negative	3
aim_ID107_v37_TGTTCCGCAAGAGTCG-1	8	ID107	CD69	2.33767	Negative	3
aim_ID107_v37_TTCTACAAGCCATCGC-1	8	ID107	CD69	2.37706	Negative	3
aim_ID107_v37_TTCTACAAGTACGACG-1	8	ID107	CD69	3.68061	Negative	3
aim_ID107_v37_TTCTACACATCCAACA-1	8	ID107	CD69	4.36151	Positive	3
aim_ID107_v37_TTCTACATCAGCTTAG-1	8	ID107	CD69	2.51421	Negative	3
aim_ID107_v37_TTTATGCAGTTCGCAT-1	8	ID107	CD69	8.13592	Positive	3
aim_ID107_v37_TTTGTCATCACGATGT-1	8	ID107	CD69	2.85217	Negative	3
aim_ID142_v02_AACCGCGGTCGAAAGC-1	8	ID142	CD69	14.9922	Positive	3
aim_ID142_v02_ACACTGATCTCCTATA-1	8	ID142	CD69	3.97662	Negative	3
aim_ID142_v02_AGATCTGTCTGCGTAA-1	8	ID142	CD69	11.2058	Positive	3
aim_ID142_v02_AGCTCCTTCCACGAAT-1	8	ID142	CD69	7.17488	Positive	3
aim_ID142_v02_AGTCTTTCAATGTAAG-1	8	ID142	CD69	3.07192	Negative	3
aim_ID142_v02_AGTGAGGCACGTTGGC-1	8	ID142	CD69	4.71607	Positive	3
aim_ID142_v02_AGTGTCACAGTCGTGC-1	8	ID142	CD69	4.76116	Positive	3
aim_ID142_v02_CAAGTTGCATGCAATC-1	8	ID142	CD69	2.90122	Negative	3
aim_ID142_v02_CACCACTTCTGCGACG-1	8	ID142	CD69	10.2491	Positive	3
aim_ID142_v02_CATATTCAGAATGTGT-1	8	ID142	CD69	1.61711	Negative	3
aim_ID142_v02_CCTCAGTGTAAAGGAG-1	8	ID142	CD69	7.88065	Positive	3
aim_ID142_v02_CGAGAAGTCTCGTTTA-1	8	ID142	CD69	10.2172	Positive	3
aim_ID142_v02_CGGGTCAAGGACAGCT-1	8	ID142	CD69	3.84331	Negative	3
aim_ID142_v02_GAACGGAGTGGCAAAC-1	8	ID142	CD69	5.49124	Positive	3
aim_ID142_v02_GACTAACAGATGCCTT-1	8	ID142	CD69	6.15824	Positive	3
aim_ID142_v02_GCGCCAAAGGTGTTAA-1	8	ID142	CD69	3.20873	Negative	3
aim_ID142_v02_GCTGCTTAGAGTGAGA-1	8	ID142	CD69	6.6514	Positive	3
aim_ID142_v02_GGAGCAATCCTGTAGA-1	8	ID142	CD69	7.67543	Positive	3
aim_ID142_v02_GGATGTTAGGTGGGTT-1	8	ID142	CD69	9.42725	Positive	3
aim_ID142_v02_GGCTCGACAGATGGCA-1	8	ID142	CD69	11.7363	Positive	3
aim_ID142_v02_GTATTCTAGTCCGTAT-1	8	ID142	CD69	0.323136	Negative	3
aim_ID142_v02_GTCTTCGTCTTTAGTC-1	8	ID142	CD69	10.3265	Positive	3
aim_ID142_v02_GTGCAGCCAAAGCGGT-1	8	ID142	CD69	8.08424	Positive	3
aim_ID142_v02_GTTCATTTCCTAGTGA-1	8	ID142	CD69	3.71591	Negative	3
aim_ID142_v02_TCACGAATCTTGTCAT-1	8	ID142	CD69	2.34083	Negative	3
aim_ID142_v02_TCCCGATAGCGCTCCA-1	8	ID142	CD69	2.41658	Negative	3
aim_ID142_v02_TCTCTAAAGGTGCAAC-1	8	ID142	CD69	7.92202	Positive	3
aim_ID142_v02_TCTGGAAAGACTAGGC-1	8	ID142	CD69	2.34628	Negative	3
aim_ID142_v02_TGAGAGGGTACCATCA-1	8	ID142	CD69	13.2937	Positive	3
aim_ID142_v02_TGAGAGGTCATTCACT-1	8	ID142	CD69	7.03738	Positive	3
aim_ID142_v02_TTAGGCATCAGAAATG-1	8	ID142	CD69	12.3819	Positive	3
aim_ID142_v02_TTCTCCTGTCTCCCTA-1	8	ID142	CD69	6.39331	Positive	3
aim_ID142_v02_TTGAACGGTCAAGCGA-1	8	ID142	CD69	9.03425	Positive	3
aim_ID142_v11b_ACGCCAGAGGGTGTTG-1	8	ID142	CD69	6.63605	Positive	3
aim_ID142_v11b_ACGCCGAGTACCGTAT-1	8	ID142	CD69	4.07448	Positive	3
aim_ID142_v11b_AGACGTTGTCAGGACA-1	8	ID142	CD69	6.88823	Positive	3
aim_ID142_v11b_ATCACGACAATCGAAA-1	8	ID142	CD69	7.62849	Positive	3
aim_ID142_v11b_ATTGGACGTAGGACAC-1	8	ID142	CD69	2.58665	Negative	3
aim_ID142_v11b_CAACTAGGTATCTGCA-1	8	ID142	CD69	5.70671	Positive	3
aim_ID142_v11b_CACCTTGCACGAGGTA-1	8	ID142	CD69	9.12701	Positive	3
aim_ID142_v11b_CGCTGGATCAAACAAG-1	8	ID142	CD69	9.51013	Positive	3
aim_ID142_v11b_GATCGTAGTCGGCTCA-1	8	ID142	CD69	8.46613	Positive	3
aim_ID142_v11b_GGACAAGGTCGCTTCT-1	8	ID142	CD69	6.52282	Positive	3
aim_ID142_v11b_GGGCACTAGTACGTAA-1	8	ID142	CD69	5.30973	Positive	3
aim_ID142_v11b_GGGCACTTCCAAACTG-1	8	ID142	CD69	6.37284	Positive	3
aim_ID142_v11b_TTGCCGTAGAACTCGG-1	8	ID142	CD69	2.0647	Negative	3
aim_ID142_v11c_AAAGCAACACCCAGTG-1	8	ID142	CD69	4.33343	Positive	3
aim_ID142_v11c_AACCATGAGCGATATA-1	8	ID142	CD69	2.8758	Negative	3
aim_ID142_v11c_AACCATGCATTCCTGC-1	8	ID142	CD69	5.94564	Positive	3
aim_ID142_v11c_AACTCTTAGACAAAGG-1	8	ID142	CD69	1.91533	Negative	3
aim_ID142_v11c_AAGTCTGAGACTAGGC-1	8	ID142	CD69	6.50154	Positive	3
aim_ID142_v11c_ACACCCTTCTTATCTG-1	8	ID142	CD69	4.64852	Positive	3
aim_ID142_v11c_ACACCCTTCTTGTATC-1	8	ID142	CD69	0.296486	Negative	3
aim_ID142_v11c_ACACTGACATGCTGGC-1	8	ID142	CD69	10.4753	Positive	3
aim_ID142_v11c_ACATACGTCTGCAAGT-1	8	ID142	CD69	6.95387	Positive	3
aim_ID142_v11c_ACATCAGAGACTTTCG-1	8	ID142	CD69	3.5533	Negative	3
aim_ID142_v11c_ACATCAGTCTACCAGA-1	8	ID142	CD69	4.95787	Positive	3
aim_ID142_v11c_ACCCACTTCTAACTTC-1	8	ID142	CD69	6.36997	Positive	3
aim_ID142_v11c_ACGCCGACACGACTCG-1	8	ID142	CD69	7.00608	Positive	3
aim_ID142_v11c_ACGGAGAAGTGCCATT-1	8	ID142	CD69	3.3281	Negative	3
aim_ID142_v11c_ACGGGTCAGATAGTCA-1	8	ID142	CD69	6.47694	Positive	3
aim_ID142_v11c_ACTGAGTAGTTGTAGA-1	8	ID142	CD69	4.40351	Positive	3
aim_ID142_v11c_ACTGAGTGTCATCGGC-1	8	ID142	CD69	9.74999	Positive	3
aim_ID142_v11c_ACTGATGAGCCTCGTG-1	8	ID142	CD69	1.42813	Negative	3
aim_ID142_v11c_ACTTACTCAGTCAGCC-1	8	ID142	CD69	5.35455	Positive	3
aim_ID142_v11c_ACTTGTTGTCTCTTAT-1	8	ID142	CD69	9.71821	Positive	3
aim_ID142_v11c_AGAATAGCACTTACGA-1	8	ID142	CD69	3.83151	Negative	3
aim_ID142_v11c_AGACGTTTCAGGCGAA-1	8	ID142	CD69	1.95749	Negative	3
aim_ID142_v11c_AGACGTTTCCACGTGG-1	8	ID142	CD69	1.28328	Negative	3
aim_ID142_v11c_AGATTGCCATTCTTAC-1	8	ID142	CD69	0.0393375	Negative	3
aim_ID142_v11c_AGCGGTCGTGGACGAT-1	8	ID142	CD69	2.14092	Negative	3
aim_ID142_v11c_AGCGTATGTCACTGGC-1	8	ID142	CD69	7.58582	Positive	3
aim_ID142_v11c_AGCTCCTAGCAATATG-1	8	ID142	CD69	8.70209	Positive	3
aim_ID142_v11c_AGGCCACCATATGCTG-1	8	ID142	CD69	3.34926	Negative	3
aim_ID142_v11c_AGGGAGTGTCCCTACT-1	8	ID142	CD69	9.46952	Positive	3
aim_ID142_v11c_AGGGATGGTGTGCGTC-1	8	ID142	CD69	1.4555	Negative	3
aim_ID142_v11c_ATCACGATCGATAGAA-1	8	ID142	CD69	8.50957	Positive	3
aim_ID142_v11c_ATCGAGTGTTTGGCGC-1	8	ID142	CD69	6.13838	Positive	3
aim_ID142_v11c_ATGCGATAGCGTGAGT-1	8	ID142	CD69	4.72269	Positive	3
aim_ID142_v11c_ATTATCCCATCCGTGG-1	8	ID142	CD69	14.2948	Positive	3
aim_ID142_v11c_ATTATCCTCATAACCG-1	8	ID142	CD69	5.28781	Positive	3
aim_ID142_v11c_ATTCTACGTGCAACGA-1	8	ID142	CD69	7.01173	Positive	3
aim_ID142_v11c_CAACCAAGTGATGTGG-1	8	ID142	CD69	10.0711	Positive	3
aim_ID142_v11c_CAACCAATCAGTTGAC-1	8	ID142	CD69	3.16421	Negative	3
aim_ID142_v11c_CAACCTCTCCCAGGTG-1	8	ID142	CD69	5.22374	Positive	3
aim_ID142_v11c_CACATTTGTGGCAAAC-1	8	ID142	CD69	1.01511	Negative	3
aim_ID142_v11c_CACATTTTCACGACTA-1	8	ID142	CD69	9.02553	Positive	3
aim_ID142_v11c_CACCAGGAGACAGAGA-1	8	ID142	CD69	8.70411	Positive	3
aim_ID142_v11c_CACCTTGGTGCCTGCA-1	8	ID142	CD69	3.92219	Negative	3
aim_ID142_v11c_CAGTAACGTACCATCA-1	8	ID142	CD69	3.3787	Negative	3
aim_ID142_v11c_CATCAAGGTCTGGAGA-1	8	ID142	CD69	3.68549	Negative	3
aim_ID142_v11c_CATCCACGTTTGTTTC-1	8	ID142	CD69	5.07718	Positive	3
aim_ID142_v11c_CATCGAACATCGGAAG-1	8	ID142	CD69	13.6585	Positive	3
aim_ID142_v11c_CATTATCGTTACGTCA-1	8	ID142	CD69	0.879634	Negative	3
aim_ID142_v11c_CCAATCCGTCCCTTGT-1	8	ID142	CD69	-0.55465	Negative	3
aim_ID142_v11c_CCATTCGCAGCCTATA-1	8	ID142	CD69	2.04531	Negative	3
aim_ID142_v11c_CCGGGATAGGCGACAT-1	8	ID142	CD69	-0.0853042	Negative	3
aim_ID142_v11c_CCGGTAGCACTTCGAA-1	8	ID142	CD69	1.87506	Negative	3
aim_ID142_v11c_CCTAAAGCAGGAATCG-1	8	ID142	CD69	1.69459	Negative	3
aim_ID142_v11c_CCTACACCATTAGCCA-1	8	ID142	CD69	10.3937	Positive	3
aim_ID142_v11c_CCTCAGTAGCGAGAAA-1	8	ID142	CD69	3.77666	Negative	3
aim_ID142_v11c_CCTCTGACATCGGACC-1	8	ID142	CD69	2.1743	Negative	3
aim_ID142_v11c_CCTTTCTCACATTAGC-1	8	ID142	CD69	2.49517	Negative	3
aim_ID142_v11c_CGAATGTGTCAGCTAT-1	8	ID142	CD69	1.08859	Negative	3
aim_ID142_v11c_CGAGCACTCAGTGCAT-1	8	ID142	CD69	7.5671	Positive	3
aim_ID142_v11c_CGAGCCAAGATGAGAG-1	8	ID142	CD69	8.00192	Positive	3
aim_ID142_v11c_CGATGGCCAAACTGTC-1	8	ID142	CD69	2.04329	Negative	3
aim_ID142_v11c_CGATTGAAGTCGCCGT-1	8	ID142	CD69	6.0912	Positive	3
aim_ID142_v11c_CGATTGAGTACCAGTT-1	8	ID142	CD69	2.60497	Negative	3
aim_ID142_v11c_CGCCAAGGTTTGCATG-1	8	ID142	CD69	3.11374	Negative	3
aim_ID142_v11c_CGCTATCTCAATACCG-1	8	ID142	CD69	1.20624	Negative	3
aim_ID142_v11c_CGCTGGATCTGGTTCC-1	8	ID142	CD69	11.915	Positive	3
aim_ID142_v11c_CGGACGTAGCTAGTCT-1	8	ID142	CD69	3.69714	Negative	3
aim_ID142_v11c_CGTAGCGCACTAAGTC-1	8	ID142	CD69	5.029	Positive	3
aim_ID142_v11c_CGTCACTGTATGGTTC-1	8	ID142	CD69	1.62227	Negative	3
aim_ID142_v11c_CGTGAGCGTATGAAAC-1	8	ID142	CD69	2.25	Negative	3
aim_ID142_v11c_CGTGTCTGTCTCTCTG-1	8	ID142	CD69	5.62877	Positive	3
aim_ID142_v11c_CGTGTCTTCTTTACGT-1	8	ID142	CD69	12.119	Positive	3
aim_ID142_v11c_CGTTAGAAGAAACCAT-1	8	ID142	CD69	8.94848	Positive	3
aim_ID142_v11c_CTACACCGTATATCCG-1	8	ID142	CD69	13.1096	Positive	3
aim_ID142_v11c_CTAGAGTAGTTCCACA-1	8	ID142	CD69	8.52949	Positive	3
aim_ID142_v11c_CTAGTGATCAACGCTA-1	8	ID142	CD69	2.4779	Negative	3
aim_ID142_v11c_CTCAGAATCGTAGATC-1	8	ID142	CD69	8.24952	Positive	3
aim_ID142_v11c_CTCGAGGAGGGTCTCC-1	8	ID142	CD69	11.2845	Positive	3
aim_ID142_v11c_CTCTACGAGGAATGGA-1	8	ID142	CD69	2.99092	Negative	3
aim_ID142_v11c_CTGATAGGTCTCATCC-1	8	ID142	CD69	5.10914	Positive	3
aim_ID142_v11c_CTGCTGTAGTCCAGGA-1	8	ID142	CD69	2.49229	Negative	3
aim_ID142_v11c_CTGTGCTGTAAGAGAG-1	8	ID142	CD69	0.855388	Negative	3
aim_ID142_v11c_CTGTTTAAGGATCGCA-1	8	ID142	CD69	3.26278	Negative	3
aim_ID142_v11c_CTTGGCTCACGGCGTT-1	8	ID142	CD69	4.45078	Positive	3
aim_ID142_v11c_GAATAAGTCATAAAGG-1	8	ID142	CD69	4.45026	Positive	3
aim_ID142_v11c_GACAGAGTCTGGTGTA-1	8	ID142	CD69	-0.434398	Negative	3
aim_ID142_v11c_GACGCGTTCCACGTTC-1	8	ID142	CD69	-0.307309	Negative	3
aim_ID142_v11c_GACTAACGTTTGGCGC-1	8	ID142	CD69	5.90376	Positive	3
aim_ID142_v11c_GACTACAAGAACAATC-1	8	ID142	CD69	5.05176	Positive	3
aim_ID142_v11c_GAGGTGACAGTGGAGT-1	8	ID142	CD69	2.48893	Negative	3
aim_ID142_v11c_GAGGTGATCTTAGAGC-1	8	ID142	CD69	3.241	Negative	3
aim_ID142_v11c_GATCAGTAGAAGGTTT-1	8	ID142	CD69	4.06069	Positive	3
aim_ID142_v11c_GATCGTAGTCACAAGG-1	8	ID142	CD69	4.76502	Positive	3
aim_ID142_v11c_GATCTAGTCAAAGACA-1	8	ID142	CD69	6.06074	Positive	3
aim_ID142_v11c_GATGCTAAGTTAGGTA-1	8	ID142	CD69	5.06772	Positive	3
aim_ID142_v11c_GCACTCTCATTCCTGC-1	8	ID142	CD69	7.8768	Positive	3
aim_ID142_v11c_GCATGATAGGTCGGAT-1	8	ID142	CD69	0.309228	Negative	3
aim_ID142_v11c_GCATGTAGTCCAAGTT-1	8	ID142	CD69	4.55457	Positive	3
aim_ID142_v11c_GCGCAACAGCGTGTCC-1	8	ID142	CD69	3.76801	Negative	3
aim_ID142_v11c_GCGCAACAGTATCGAA-1	8	ID142	CD69	-0.987717	Negative	3
aim_ID142_v11c_GCGCAGTTCCTAAGTG-1	8	ID142	CD69	3.3058	Negative	3
aim_ID142_v11c_GCGCCAAGTAGCTTGT-1	8	ID142	CD69	6.76146	Positive	3
aim_ID142_v11c_GCTGGGTCAGTCTTCC-1	8	ID142	CD69	0.0126457	Negative	3
aim_ID142_v11c_GCTTCCAAGGTGCTTT-1	8	ID142	CD69	1.34242	Negative	3
aim_ID142_v11c_GGAATAACAGCCTGTG-1	8	ID142	CD69	19.5696	Positive	3
aim_ID142_v11c_GGACAAGAGTTCGATC-1	8	ID142	CD69	3.90874	Negative	3
aim_ID142_v11c_GGAGCAATCAGTACGT-1	8	ID142	CD69	12.1692	Positive	3
aim_ID142_v11c_GGATTACAGCGATAGC-1	8	ID142	CD69	3.07593	Negative	3
aim_ID142_v11c_GGATTACTCCGTCAAA-1	8	ID142	CD69	6.09855	Positive	3
aim_ID142_v11c_GGATTACTCGCAAGCC-1	8	ID142	CD69	-0.969284	Negative	3
aim_ID142_v11c_GGCAATTTCCTTCAAT-1	8	ID142	CD69	4.64059	Positive	3
aim_ID142_v11c_GGCGACTAGCTAACAA-1	8	ID142	CD69	6.24414	Positive	3
aim_ID142_v11c_GGTGCGTAGAGTGACC-1	8	ID142	CD69	7.40585	Positive	3
aim_ID142_v11c_GGTGCGTTCAGAGCTT-1	8	ID142	CD69	1.18916	Negative	3
aim_ID142_v11c_GTAACTGCAACACCCG-1	8	ID142	CD69	4.26558	Positive	3
aim_ID142_v11c_GTATTCTGTCTAGCGC-1	8	ID142	CD69	0.0977864	Negative	3
aim_ID142_v11c_GTCAAGTTCGCGATCG-1	8	ID142	CD69	4.54512	Positive	3
aim_ID142_v11c_GTCACGGCAAGACACG-1	8	ID142	CD69	2.45381	Negative	3
aim_ID142_v11c_GTCTCGTGTGATGCCC-1	8	ID142	CD69	1.80809	Negative	3
aim_ID142_v11c_GTCTTCGTCAACGGCC-1	8	ID142	CD69	2.08843	Negative	3
aim_ID142_v11c_TAAGAGAAGTGGTAGC-1	8	ID142	CD69	0.621272	Negative	3
aim_ID142_v11c_TAAGAGAGTATAGGTA-1	8	ID142	CD69	2.08675	Negative	3
aim_ID142_v11c_TAAGAGAGTTCTCATT-1	8	ID142	CD69	11.8765	Positive	3
aim_ID142_v11c_TACGGATGTGCACTTA-1	8	ID142	CD69	2.57477	Negative	3
aim_ID142_v11c_TACGGGCCACGCTTTC-1	8	ID142	CD69	8.59324	Positive	3
aim_ID142_v11c_TACTTGTAGCGTGAGT-1	8	ID142	CD69	-0.490318	Negative	3
aim_ID142_v11c_TATGCCCAGCAGCGTA-1	8	ID142	CD69	5.8757	Positive	3
aim_ID142_v11c_TATGCCCTCTGCGGCA-1	8	ID142	CD69	1.07913	Negative	3
aim_ID142_v11c_TATTACCAGTTTGCGT-1	8	ID142	CD69	8.46027	Positive	3
aim_ID142_v11c_TCAATCTTCCGAAGAG-1	8	ID142	CD69	2.32623	Negative	3
aim_ID142_v11c_TCACAAGCAAACGTGG-1	8	ID142	CD69	2.72987	Negative	3
aim_ID142_v11c_TCAGCAAAGGCAATTA-1	8	ID142	CD69	2.70452	Negative	3
aim_ID142_v11c_TCAGCAAGTGATGTCT-1	8	ID142	CD69	9.79724	Positive	3
aim_ID142_v11c_TCATTTGGTACAGCAG-1	8	ID142	CD69	1.69392	Negative	3
aim_ID142_v11c_TCGCGAGAGGATGGTC-1	8	ID142	CD69	-0.795632	Negative	3
aim_ID142_v11c_TCGGGACCAGATGGCA-1	8	ID142	CD69	4.03515	Positive	3
aim_ID142_v11c_TCGTAGACACTATCTT-1	8	ID142	CD69	2.32885	Negative	3
aim_ID142_v11c_TCTCTAATCTCTGAGA-1	8	ID142	CD69	9.99503	Positive	3
aim_ID142_v11c_TCTTTCCCAAGTTGTC-1	8	ID142	CD69	1.41433	Negative	3
aim_ID142_v11c_TGAGAGGGTATGCTTG-1	8	ID142	CD69	2.505	Negative	3
aim_ID142_v11c_TGAGCCGTCAATACCG-1	8	ID142	CD69	10.4828	Positive	3
aim_ID142_v11c_TGCGCAGTCTATCCCG-1	8	ID142	CD69	16.6222	Positive	3
aim_ID142_v11c_TGGACGCCAGGTGGAT-1	8	ID142	CD69	-0.536488	Negative	3
aim_ID142_v11c_TGTATTCGTCCTGCTT-1	8	ID142	CD69	6.62398	Positive	3
aim_ID142_v11c_TGTATTCGTTCGGGCT-1	8	ID142	CD69	2.16461	Negative	3
aim_ID142_v11c_TGTGTTTCAGCAGTTT-1	8	ID142	CD69	2.29361	Negative	3
aim_ID142_v11c_TTCCCAGTCAACACGT-1	8	ID142	CD69	5.59433	Positive	3
aim_ID142_v11c_TTCGGTCTCCCACTTG-1	8	ID142	CD69	3.66885	Negative	3
aim_ID142_v11c_TTCTACAAGGGTCTCC-1	8	ID142	CD69	3.95252	Negative	3
aim_ID142_v11c_TTGCCGTGTCGCATAT-1	8	ID142	CD69	8.524	Positive	3
aim_ID142_v11c_TTTGCGCCACAACGCC-1	8	ID142	CD69	4.31218	Positive	3
aim_ID142_v11c_TTTGCGCGTCTGATTG-1	8	ID142	CD69	1.47896	Negative	3
[truncated: 54,973 more rows]

## Sheet: Ext Data Figure 5D
sample	donor	clinical_time_point	status	cluster	n	tot.cells	freq	cluster_label
aim_ID104_v13	ID104	pre-ATI	NCs	1	25	2102	0.0118934	1*
aim_ID104_v13	ID104	pre-ATI	NCs	2	230	2102	0.10942	2
aim_ID104_v13	ID104	pre-ATI	NCs	3	61	2102	0.02902	3
aim_ID104_v13	ID104	pre-ATI	NCs	4	130	2102	0.0618459	4
aim_ID104_v13	ID104	pre-ATI	NCs	5	176	2102	0.0837298	5
aim_ID104_v13	ID104	pre-ATI	NCs	6	360	2102	0.171265	6
aim_ID104_v13	ID104	pre-ATI	NCs	7	451	2102	0.214558	7
aim_ID104_v13	ID104	pre-ATI	NCs	8	544	2102	0.258801	8
aim_ID104_v13	ID104	pre-ATI	NCs	9	29	2102	0.0137964	9
aim_ID104_v13	ID104	pre-ATI	NCs	10	49	2102	0.0233111	10
aim_ID104_v13	ID104	pre-ATI	NCs	11	47	2102	0.0223597	11
aim_ID107_v13	ID107	pre-ATI	PICs	1	354	2055	0.172263	1*
aim_ID107_v13	ID107	pre-ATI	PICs	2	299	2055	0.145499	2
aim_ID107_v13	ID107	pre-ATI	PICs	3	328	2055	0.159611	3
aim_ID107_v13	ID107	pre-ATI	PICs	4	320	2055	0.155718	4
aim_ID107_v13	ID107	pre-ATI	PICs	5	260	2055	0.126521	5
aim_ID107_v13	ID107	pre-ATI	PICs	6	102	2055	0.049635	6
aim_ID107_v13	ID107	pre-ATI	PICs	7	115	2055	0.0559611	7
aim_ID107_v13	ID107	pre-ATI	PICs	8	56	2055	0.0272506	8
aim_ID107_v13	ID107	pre-ATI	PICs	9	181	2055	0.0880779	9
aim_ID107_v13	ID107	pre-ATI	PICs	10	24	2055	0.0116788	10
aim_ID107_v13	ID107	pre-ATI	PICs	11	16	2055	0.00778589	11
aim_ID112_v13	ID112	pre-ATI	NCs	1	6	608	0.00986842	1*
aim_ID112_v13	ID112	pre-ATI	NCs	2	159	608	0.261513	2
aim_ID112_v13	ID112	pre-ATI	NCs	3	41	608	0.0674342	3
aim_ID112_v13	ID112	pre-ATI	NCs	4	81	608	0.133224	4
aim_ID112_v13	ID112	pre-ATI	NCs	5	62	608	0.101974	5
aim_ID112_v13	ID112	pre-ATI	NCs	6	142	608	0.233553	6
aim_ID112_v13	ID112	pre-ATI	NCs	7	68	608	0.111842	7
aim_ID112_v13	ID112	pre-ATI	NCs	8	33	608	0.0542763	8
aim_ID112_v13	ID112	pre-ATI	NCs	9	10	608	0.0164474	9
aim_ID112_v13	ID112	pre-ATI	NCs	10	6	608	0.00986842	10
aim_ID142_v02	ID142	pre-ATI	PICs	1	871	2483	0.350785	1*
aim_ID142_v02	ID142	pre-ATI	PICs	2	193	2483	0.0777286	2
aim_ID142_v02	ID142	pre-ATI	PICs	3	297	2483	0.119613	3
aim_ID142_v02	ID142	pre-ATI	PICs	4	177	2483	0.0712847	4
aim_ID142_v02	ID142	pre-ATI	PICs	5	226	2483	0.0910189	5
aim_ID142_v02	ID142	pre-ATI	PICs	6	192	2483	0.0773258	6
aim_ID142_v02	ID142	pre-ATI	PICs	7	186	2483	0.0749094	7
aim_ID142_v02	ID142	pre-ATI	PICs	8	34	2483	0.0136931	8
aim_ID142_v02	ID142	pre-ATI	PICs	9	199	2483	0.080145	9
aim_ID142_v02	ID142	pre-ATI	PICs	10	97	2483	0.0390656	10
aim_ID142_v02	ID142	pre-ATI	PICs	11	11	2483	0.00443012	11
aim_ID104_v24	ID104	ATI	NCs	1	197	2086	0.0944391	1
aim_ID104_v24	ID104	ATI	NCs	2	133	2086	0.0637584	2
aim_ID104_v24	ID104	ATI	NCs	3	170	2086	0.0814957	3
aim_ID104_v24	ID104	ATI	NCs	4	251	2086	0.120326	4
aim_ID104_v24	ID104	ATI	NCs	5	328	2086	0.157239	5
aim_ID104_v24	ID104	ATI	NCs	6	219	2086	0.104986	6
aim_ID104_v24	ID104	ATI	NCs	7	272	2086	0.130393	7
aim_ID104_v24	ID104	ATI	NCs	8	150	2086	0.071908	8
aim_ID104_v24	ID104	ATI	NCs	9	292	2086	0.139981	9
aim_ID104_v24	ID104	ATI	NCs	10	53	2086	0.0254075	10
aim_ID104_v24	ID104	ATI	NCs	11	21	2086	0.0100671	11
aim_ID107_v24	ID107	ATI	PICs	1	400	4814	0.083091	1
aim_ID107_v24	ID107	ATI	PICs	2	1264	4814	0.262568	2
aim_ID107_v24	ID107	ATI	PICs	3	564	4814	0.117158	3
aim_ID107_v24	ID107	ATI	PICs	4	657	4814	0.136477	4
aim_ID107_v24	ID107	ATI	PICs	5	574	4814	0.119236	5
aim_ID107_v24	ID107	ATI	PICs	6	303	4814	0.0629414	6
aim_ID107_v24	ID107	ATI	PICs	7	270	4814	0.0560864	7
aim_ID107_v24	ID107	ATI	PICs	8	477	4814	0.099086	8
aim_ID107_v24	ID107	ATI	PICs	9	246	4814	0.051101	9
aim_ID107_v24	ID107	ATI	PICs	10	28	4814	0.00581637	10
aim_ID107_v24	ID107	ATI	PICs	11	31	4814	0.00643955	11
aim_ID112_v24	ID112	ATI	NCs	1	95	1611	0.0589696	1
aim_ID112_v24	ID112	ATI	NCs	2	411	1611	0.255121	2
aim_ID112_v24	ID112	ATI	NCs	3	124	1611	0.0769708	3
aim_ID112_v24	ID112	ATI	NCs	4	181	1611	0.112353	4
aim_ID112_v24	ID112	ATI	NCs	5	156	1611	0.0968343	5
aim_ID112_v24	ID112	ATI	NCs	6	283	1611	0.175667	6
aim_ID112_v24	ID112	ATI	NCs	7	106	1611	0.0657976	7
aim_ID112_v24	ID112	ATI	NCs	8	122	1611	0.0757294	8
aim_ID112_v24	ID112	ATI	NCs	9	92	1611	0.0571074	9
aim_ID112_v24	ID112	ATI	NCs	10	24	1611	0.0148976	10
aim_ID112_v24	ID112	ATI	NCs	11	17	1611	0.0105525	11
aim_ID142_v11b	ID142	ATI	PICs	1	216	771	0.280156	1
aim_ID142_v11b	ID142	ATI	PICs	2	89	771	0.115435	2
aim_ID142_v11b	ID142	ATI	PICs	3	100	771	0.129702	3
aim_ID142_v11b	ID142	ATI	PICs	4	53	771	0.0687419	4
aim_ID142_v11b	ID142	ATI	PICs	5	98	771	0.127108	5
aim_ID142_v11b	ID142	ATI	PICs	6	55	771	0.0713359	6
aim_ID142_v11b	ID142	ATI	PICs	7	42	771	0.0544747	7
aim_ID142_v11b	ID142	ATI	PICs	8	13	771	0.0168612	8
aim_ID142_v11b	ID142	ATI	PICs	9	63	771	0.0817121	9
aim_ID142_v11b	ID142	ATI	PICs	10	39	771	0.0505837	10
aim_ID142_v11b	ID142	ATI	PICs	11	3	771	0.00389105	11

## Sheet: Ext Data Figure 5D_averaged
cluster_label	status	freq	min	max
1*	PICs	0.261524	0.75	1.25
1*	NCs	0.0108809	1.75	2.25
2	PICs	0.111614	0.75	1.25
2	NCs	0.185466	1.75	2.25
3	PICs	0.139612	0.75	1.25
3	NCs	0.0482271	1.75	2.25
4	PICs	0.113501	0.75	1.25
4	NCs	0.0975348	1.75	2.25
5	PICs	0.10877	0.75	1.25
5	NCs	0.0928517	1.75	2.25
6	PICs	0.0634804	0.75	1.25
6	NCs	0.202409	1.75	2.25
7	PICs	0.0654352	0.75	1.25
7	NCs	0.1632	1.75	2.25
8	PICs	0.0204719	0.75	1.25
8	NCs	0.156539	1.75	2.25
9	PICs	0.0841114	0.75	1.25
9	NCs	0.0151219	1.75	2.25
10	PICs	0.0253722	0.75	1.25
10	NCs	0.0165898	1.75	2.25
11	PICs	0.00610801	0.75	1.25
11	NCs	0.0223597	1.75	2.25
1	PICs	0.181623	0.75	1.25
1	NCs	0.0767044	1.75	2.25
2	PICs	0.189001	0.75	1.25
2	NCs	0.15944	1.75	2.25
3	PICs	0.12343	0.75	1.25
3	NCs	0.0792333	1.75	2.25
4	PICs	0.102609	0.75	1.25
4	NCs	0.116339	1.75	2.25
5	PICs	0.123172	0.75	1.25
5	NCs	0.127036	1.75	2.25
6	PICs	0.0671387	0.75	1.25
6	NCs	0.140326	1.75	2.25
7	PICs	0.0552806	0.75	1.25
7	NCs	0.0980954	1.75	2.25
8	PICs	0.0579736	0.75	1.25
8	NCs	0.0738187	1.75	2.25
9	PICs	0.0664065	0.75	1.25
9	NCs	0.0985441	1.75	2.25
10	PICs	0.0282	0.75	1.25
10	NCs	0.0201525	1.75	2.25
11	PICs	0.0051653	0.75	1.25
11	NCs	0.0103098	1.75	2.25
