# Supplementary material for: Autologous neutralizing antibodies and polyfunctional T cells contribute to long-term HIV-1 post-intervention control
Source: Nat Immunol. 2026 Mar 3;27(4):812–26. doi: 10.1038/s41590-026-02448-z (PMC13043296; doi:10.1038/s41590-026-02448-z)
Supplement: Supplementary file 16 — Statistical source data for Extended Data Fig. 6. One sheet is labeled for each relevant figure panel. [file 41590_2026_2448_MOESM16_ESM.xlsx]

## Sheet: Ext Data Figure 6A
barcode	donor	visit	CT	prevalence	rank_group	w_clusters	control
aim_ID104_v01_AACACGTAGGGTTCCC-1	ID104	v01	ct_1	78	1:10	3	NCs
aim_ID104_v01_AACTGGTTCAGCGATT-1	ID104	v01	ct_1	78	1:10	9	NCs
aim_ID104_v01_AGCAGCCCAATGCCAT-1	ID104	v01	ct_1	78	1:10	4	NCs
aim_ID104_v01_AGGCCGTGTGTTTGGT-1	ID104	v01	ct_1	78	1:10	4	NCs
aim_ID104_v01_AGGTCCGGTGTCGCTG-1	ID104	v01	ct_1	78	1:10	3	NCs
aim_ID104_v01_ATAACGCTCAGTCCCT-1	ID104	v01	ct_1	78	1:10	5	NCs
aim_ID104_v01_ATCCGAATCAGAAATG-1	ID104	v01	ct_1	78	1:10	3	NCs
aim_ID104_v01_CAAGAAAAGCGATTCT-1	ID104	v01	ct_1	78	1:10	4	NCs
aim_ID104_v01_CAGCTGGAGACAGACC-1	ID104	v01	ct_1	78	1:10	3	NCs
aim_ID104_v01_CATCGGGAGTAAGTAC-1	ID104	v01	ct_1	78	1:10	3	NCs
aim_ID104_v01_CATGCCTAGCCCTAAT-1	ID104	v01	ct_1	78	1:10	3	NCs
aim_ID104_v01_CATGCCTGTAGATTAG-1	ID104	v01	ct_1	78	1:10	3	NCs
aim_ID104_v01_CATGGCGGTCGCGAAA-1	ID104	v01	ct_1	78	1:10	1	NCs
aim_ID104_v01_CCAGCGATCAACACTG-1	ID104	v01	ct_1	78	1:10	3	NCs
aim_ID104_v01_CCTACACTCAACGGGA-1	ID104	v01	ct_1	78	1:10	4	NCs
aim_ID104_v01_CCTCAGTGTCTCTTAT-1	ID104	v01	ct_1	78	1:10	9	NCs
aim_ID104_v01_CCTTCGAGTCGATTGT-1	ID104	v01	ct_1	78	1:10	3	NCs
aim_ID104_v01_CGACCTTAGGTGGGTT-1	ID104	v01	ct_1	78	1:10	5	NCs
aim_ID104_v01_CGCCAAGCACACGCTG-1	ID104	v01	ct_1	78	1:10	9	NCs
aim_ID104_v01_CGCGGTAAGCGATCCC-1	ID104	v01	ct_1	78	1:10	3	NCs
aim_ID104_v01_CGGAGTCTCAACGAAA-1	ID104	v01	ct_1	78	1:10	3	NCs
aim_ID104_v01_CGGCTAGCACCAGATT-1	ID104	v01	ct_1	78	1:10	4	NCs
aim_ID104_v01_CTACATTAGTGTACCT-1	ID104	v01	ct_1	78	1:10	9	NCs
aim_ID104_v01_CTAGCCTTCCAAACTG-1	ID104	v01	ct_1	78	1:10	3	NCs
aim_ID104_v01_CTAGTGATCTGCTGCT-1	ID104	v01	ct_1	78	1:10	5	NCs
aim_ID104_v01_CTCATTACAGCCACCA-1	ID104	v01	ct_1	78	1:10	3	NCs
aim_ID104_v01_CTCGTACTCCCTCTTT-1	ID104	v01	ct_1	78	1:10	4	NCs
aim_ID104_v01_GACGCGTGTTGGTTTG-1	ID104	v01	ct_1	78	1:10	3	NCs
aim_ID104_v01_GAGTCCGCATTCACTT-1	ID104	v01	ct_1	78	1:10	1	NCs
aim_ID104_v01_GATCAGTAGACTCGGA-1	ID104	v01	ct_1	78	1:10	3	NCs
aim_ID104_v01_GCTTCCATCGGATGTT-1	ID104	v01	ct_1	78	1:10	9	NCs
aim_ID104_v01_GGAACTTCATAAGACA-1	ID104	v01	ct_1	78	1:10	4	NCs
aim_ID104_v01_GGATTACAGTGAAGAG-1	ID104	v01	ct_1	78	1:10	9	NCs
aim_ID104_v01_GGGTTGCGTGCACCAC-1	ID104	v01	ct_1	78	1:10	9	NCs
aim_ID104_v01_GTATTCTAGTGGAGTC-1	ID104	v01	ct_1	78	1:10	3	NCs
aim_ID104_v01_TAAGCGTGTACATGTC-1	ID104	v01	ct_1	78	1:10	3	NCs
aim_ID104_v01_TACTCATGTGCCTGCA-1	ID104	v01	ct_1	78	1:10	3	NCs
aim_ID104_v01_TACTTGTCAGTCGATT-1	ID104	v01	ct_1	78	1:10	9	NCs
aim_ID104_v01_TAGTTGGTCGCATGGC-1	ID104	v01	ct_1	78	1:10	9	NCs
aim_ID104_v01_TATCAGGTCGGAAATA-1	ID104	v01	ct_1	78	1:10	1	NCs
aim_ID104_v01_TCGGTAAAGCCGGTAA-1	ID104	v01	ct_1	78	1:10	3	NCs
aim_ID104_v01_TCTCATATCCACTCCA-1	ID104	v01	ct_1	78	1:10	3	NCs
aim_ID104_v01_TCTGGAAAGTGTTAGA-1	ID104	v01	ct_1	78	1:10	9	NCs
aim_ID104_v01_TCTTCGGCACGCCAGT-1	ID104	v01	ct_1	78	1:10	4	NCs
aim_ID104_v01_TGCACCTGTGTGACCC-1	ID104	v01	ct_1	78	1:10	4	NCs
aim_ID104_v01_TGCCCATTCACCGTAA-1	ID104	v01	ct_1	78	1:10	4	NCs
aim_ID104_v01_TGCGTGGGTGAGTGAC-1	ID104	v01	ct_1	78	1:10	3	NCs
aim_ID104_v01_TGGGAAGAGTGGAGTC-1	ID104	v01	ct_1	78	1:10	9	NCs
aim_ID104_v01_TTCTACACAGTTCATG-1	ID104	v01	ct_1	78	1:10	4	NCs
aim_ID104_v01_TTCTCAATCATCGATG-1	ID104	v01	ct_1	78	1:10	3	NCs
aim_ID104_v01_TTGGAACCACACGCTG-1	ID104	v01	ct_1	78	1:10	3	NCs
aim_ID104_v13_ACGCCGATCAAGATCC-1	ID104	v13	ct_1	78	1:10	4	NCs
aim_ID104_v13_CGGACTGTCTACCAGA-1	ID104	v13	ct_1	78	1:10	4	NCs
aim_ID104_v13_GTGGGTCTCATGCATG-1	ID104	v13	ct_1	78	1:10	4	NCs
aim_ID104_v24_ACCAGTAAGCCTTGAT-1	ID104	v24	ct_1	78	1:10	9	NCs
aim_ID104_v24_ACTTGTTTCATCACCC-1	ID104	v24	ct_1	78	1:10	9	NCs
aim_ID104_v24_AGTGTCACAAATCCGT-1	ID104	v24	ct_1	78	1:10	3	NCs
aim_ID104_v24_ATAACGCCAATGGAGC-1	ID104	v24	ct_1	78	1:10	4	NCs
aim_ID104_v24_ATTGGACAGCTGGAAC-1	ID104	v24	ct_1	78	1:10	4	NCs
aim_ID104_v24_CAACCAAGTCGCATAT-1	ID104	v24	ct_1	78	1:10	3	NCs
aim_ID104_v24_CCATGTCAGGCTACGA-1	ID104	v24	ct_1	78	1:10	4	NCs
aim_ID104_v24_CGTGTAAAGGCGATAC-1	ID104	v24	ct_1	78	1:10	1	NCs
aim_ID104_v24_CTACATTGTGAAAGAG-1	ID104	v24	ct_1	78	1:10	3	NCs
aim_ID104_v24_CTACGTCCATGCCTTC-1	ID104	v24	ct_1	78	1:10	9	NCs
aim_ID104_v24_CTAGAGTAGGATCGCA-1	ID104	v24	ct_1	78	1:10	3	NCs
aim_ID104_v24_CTCGGGAGTACAGCAG-1	ID104	v24	ct_1	78	1:10	9	NCs
aim_ID104_v24_CTGAAGTGTTCCACGG-1	ID104	v24	ct_1	78	1:10	4	NCs
aim_ID104_v24_GATCGATGTGCACTTA-1	ID104	v24	ct_1	78	1:10	3	NCs
aim_ID104_v24_GATCGCGCACCCAGTG-1	ID104	v24	ct_1	78	1:10	4	NCs
aim_ID104_v24_GGTATTGTCTTTACGT-1	ID104	v24	ct_1	78	1:10	1	NCs
aim_ID104_v24_GTAGGCCAGTGAACGC-1	ID104	v24	ct_1	78	1:10	3	NCs
aim_ID104_v24_GTCTTCGCATACAGCT-1	ID104	v24	ct_1	78	1:10	3	NCs
aim_ID104_v24_TCGGGACGTAGGGTAC-1	ID104	v24	ct_1	78	1:10	4	NCs
aim_ID104_v24_TCTTTCCCATTGGTAC-1	ID104	v24	ct_1	78	1:10	3	NCs
aim_ID104_v24_TGCCAAACATAGTAAG-1	ID104	v24	ct_1	78	1:10	3	NCs
aim_ID104_v24_TGCTGCTGTTAAGTAG-1	ID104	v24	ct_1	78	1:10	3	NCs
aim_ID104_v24_TTATGCTCAATAGCGG-1	ID104	v24	ct_1	78	1:10	9	NCs
aim_ID104_v24_TTCCCAGCATGCCACG-1	ID104	v24	ct_1	78	1:10	5	NCs
aim_ID104_v01_AACGTTGCAGGACGTA-1	ID104	v01	ct_2	61	1:10	3	NCs
aim_ID104_v01_ACAGCCGTCCTCGCAT-1	ID104	v01	ct_2	61	1:10	3	NCs
aim_ID104_v01_ACCGTAAGTTCCGGCA-1	ID104	v01	ct_2	61	1:10	5	NCs
aim_ID104_v01_ACGCCAGTCTATCGCC-1	ID104	v01	ct_2	61	1:10	5	NCs
aim_ID104_v01_ACTATCTAGTACGTTC-1	ID104	v01	ct_2	61	1:10	4	NCs
aim_ID104_v01_AGAGCGATCAACACGT-1	ID104	v01	ct_2	61	1:10	4	NCs
aim_ID104_v01_ATTACTCAGACTAGGC-1	ID104	v01	ct_2	61	1:10	9	NCs
aim_ID104_v01_ATTACTCTCTGGGCCA-1	ID104	v01	ct_2	61	1:10	3	NCs
aim_ID104_v01_ATTGGACCAAGCCCAC-1	ID104	v01	ct_2	61	1:10	9	NCs
aim_ID104_v01_CAACTAGAGATAGGAG-1	ID104	v01	ct_2	61	1:10	5	NCs
aim_ID104_v01_CCGGTAGCAAACCTAC-1	ID104	v01	ct_2	61	1:10	5	NCs
aim_ID104_v01_CGACTTCGTGGCAAAC-1	ID104	v01	ct_2	61	1:10	3	NCs
aim_ID104_v01_CGATTGAGTTATCACG-1	ID104	v01	ct_2	61	1:10	5	NCs
aim_ID104_v01_CGCTTCAAGTTGAGAT-1	ID104	v01	ct_2	61	1:10	9	NCs
aim_ID104_v01_CGTCCATTCATTGCCC-1	ID104	v01	ct_2	61	1:10	3	NCs
aim_ID104_v01_CTAGTGAAGCGTTTAC-1	ID104	v01	ct_2	61	1:10	4	NCs
aim_ID104_v01_CTCTGGTGTAAGTTCC-1	ID104	v01	ct_2	61	1:10	3	NCs
aim_ID104_v01_CTGAAACTCGGACAAG-1	ID104	v01	ct_2	61	1:10	1	NCs
aim_ID104_v01_CTTCTCTCAGTGACAG-1	ID104	v01	ct_2	61	1:10	4	NCs
aim_ID104_v01_GATCGTATCAGAGGTG-1	ID104	v01	ct_2	61	1:10	4	NCs
aim_ID104_v01_GATTCAGAGTGCCATT-1	ID104	v01	ct_2	61	1:10	4	NCs
aim_ID104_v01_GCTGCAGAGCGACGTA-1	ID104	v01	ct_2	61	1:10	9	NCs
aim_ID104_v01_GTACTTTTCGCAGGCT-1	ID104	v01	ct_2	61	1:10	4	NCs
aim_ID104_v01_GTATTCTGTAGCCTCG-1	ID104	v01	ct_2	61	1:10	5	NCs
aim_ID104_v01_TAAGCGTGTCTGGTCG-1	ID104	v01	ct_2	61	1:10	3	NCs
aim_ID104_v01_TAGACCATCTTCAACT-1	ID104	v01	ct_2	61	1:10	3	NCs
aim_ID104_v01_TAGAGCTAGTTCGCGC-1	ID104	v01	ct_2	61	1:10	4	NCs
aim_ID104_v01_TATCAGGAGTTATCGC-1	ID104	v01	ct_2	61	1:10	4	NCs
aim_ID104_v01_TCTGAGAAGATATACG-1	ID104	v01	ct_2	61	1:10	9	NCs
aim_ID104_v01_TCTGGAAAGATAGCAT-1	ID104	v01	ct_2	61	1:10	3	NCs
aim_ID104_v01_TGCGGGTAGATCCGAG-1	ID104	v01	ct_2	61	1:10	3	NCs
aim_ID104_v01_TGGCCAGGTCTAGAGG-1	ID104	v01	ct_2	61	1:10	5	NCs
aim_ID104_v01_TGGCGCACAATACGCT-1	ID104	v01	ct_2	61	1:10	3	NCs
aim_ID104_v01_TTAACTCGTCCAGTGC-1	ID104	v01	ct_2	61	1:10	4	NCs
aim_ID104_v01_TTAGGACGTCAAGCGA-1	ID104	v01	ct_2	61	1:10	4	NCs
aim_ID104_v01_TTATGCTCATGCCACG-1	ID104	v01	ct_2	61	1:10	5	NCs
aim_ID104_v01_TTCTCCTAGTGTACCT-1	ID104	v01	ct_2	61	1:10	3	NCs
aim_ID104_v01_TTGCCGTCAGACGCCT-1	ID104	v01	ct_2	61	1:10	5	NCs
aim_ID104_v13_AAGGCAGGTCGCATAT-1	ID104	v13	ct_2	61	1:10	1	NCs
aim_ID104_v13_AGGGTGAAGGATATAC-1	ID104	v13	ct_2	61	1:10	9	NCs
aim_ID104_v13_ATGAGGGAGTTGAGAT-1	ID104	v13	ct_2	61	1:10	4	NCs
aim_ID104_v13_GATTCAGCAATGAAAC-1	ID104	v13	ct_2	61	1:10	4	NCs
aim_ID104_v13_GGCTGGTAGACGCTTT-1	ID104	v13	ct_2	61	1:10	4	NCs
aim_ID104_v24_ACTGCTCGTCCGAATT-1	ID104	v24	ct_2	61	1:10	5	NCs
aim_ID104_v24_CACATTTAGACAAAGG-1	ID104	v24	ct_2	61	1:10	9	NCs
aim_ID104_v24_CACCAGGTCAGTTGAC-1	ID104	v24	ct_2	61	1:10	5	NCs
aim_ID104_v24_CAGATCATCACATGCA-1	ID104	v24	ct_2	61	1:10	5	NCs
aim_ID104_v24_CCGTACTTCTTGTCAT-1	ID104	v24	ct_2	61	1:10	5	NCs
aim_ID104_v24_CTGTGCTAGGATCGCA-1	ID104	v24	ct_2	61	1:10	9	NCs
aim_ID104_v24_GAACGGATCTGGCGAC-1	ID104	v24	ct_2	61	1:10	5	NCs
aim_ID104_v24_GACCTGGCAGATCCAT-1	ID104	v24	ct_2	61	1:10	4	NCs
aim_ID104_v24_GGACATTCATCCTAGA-1	ID104	v24	ct_2	61	1:10	4	NCs
aim_ID104_v24_GTTCGGGAGGACAGCT-1	ID104	v24	ct_2	61	1:10	4	NCs
aim_ID104_v24_GTTCGGGAGTGGGTTG-1	ID104	v24	ct_2	61	1:10	4	NCs
aim_ID104_v24_TATGCCCTCTTGAGGT-1	ID104	v24	ct_2	61	1:10	4	NCs
aim_ID104_v24_TCAACGATCAGCACAT-1	ID104	v24	ct_2	61	1:10	3	NCs
aim_ID104_v24_TCATTTGCACATCCGG-1	ID104	v24	ct_2	61	1:10	5	NCs
aim_ID104_v24_TGACGGCAGTCCATAC-1	ID104	v24	ct_2	61	1:10	4	NCs
aim_ID104_v24_TGTATTCTCTGCTGTC-1	ID104	v24	ct_2	61	1:10	3	NCs
aim_ID104_v24_TGTGGTAGTTCGCGAC-1	ID104	v24	ct_2	61	1:10	4	NCs
aim_ID104_v24_TTTATGCCAGTCGATT-1	ID104	v24	ct_2	61	1:10	3	NCs
aim_ID104_v01_AAGGTTCCAATACGCT-1	ID104	v01	ct_3	45	1:10	4	NCs
aim_ID104_v01_AGACGTTAGGATCGCA-1	ID104	v01	ct_3	45	1:10	3	NCs
aim_ID104_v01_AGCGGTCGTTCTGAAC-1	ID104	v01	ct_3	45	1:10	4	NCs
aim_ID104_v01_AGGGATGTCTACCTGC-1	ID104	v01	ct_3	45	1:10	3	NCs
aim_ID104_v01_ATAACGCAGGACAGAA-1	ID104	v01	ct_3	45	1:10	5	NCs
aim_ID104_v01_ATAACGCGTTGAGGTG-1	ID104	v01	ct_3	45	1:10	9	NCs
aim_ID104_v01_ATAGACCAGATCTGAA-1	ID104	v01	ct_3	45	1:10	9	NCs
aim_ID104_v01_ATGGGAGAGCCAGTTT-1	ID104	v01	ct_3	45	1:10	9	NCs
aim_ID104_v01_CAACCTCCAGCTTCGG-1	ID104	v01	ct_3	45	1:10	3	NCs
aim_ID104_v01_CAAGAAATCGGTCCGA-1	ID104	v01	ct_3	45	1:10	4	NCs
aim_ID104_v01_CCATGTCAGGTAGCCA-1	ID104	v01	ct_3	45	1:10	3	NCs
aim_ID104_v01_CCGGTAGCAGATCTGT-1	ID104	v01	ct_3	45	1:10	4	NCs
aim_ID104_v01_CGAGCACAGCAGGCTA-1	ID104	v01	ct_3	45	1:10	3	NCs
aim_ID104_v01_CGATGGCAGGATGGAA-1	ID104	v01	ct_3	45	1:10	3	NCs
aim_ID104_v01_CGTCAGGCAGGCTGAA-1	ID104	v01	ct_3	45	1:10	4	NCs
aim_ID104_v01_CTAGCCTGTAAAGGAG-1	ID104	v01	ct_3	45	1:10	4	NCs
aim_ID104_v01_GACACGCAGTACTTGC-1	ID104	v01	ct_3	45	1:10	4	NCs
aim_ID104_v01_GCATGATTCCTAGAAC-1	ID104	v01	ct_3	45	1:10	3	NCs
aim_ID104_v01_GCTGCAGAGTGTCTCA-1	ID104	v01	ct_3	45	1:10	9	NCs
aim_ID104_v01_GGAATAATCCTCTAGC-1	ID104	v01	ct_3	45	1:10	5	NCs
aim_ID104_v01_GGCTGGTCATCACGAT-1	ID104	v01	ct_3	45	1:10	5	NCs
aim_ID104_v01_GGGTCTGGTAGTGAAT-1	ID104	v01	ct_3	45	1:10	3	NCs
aim_ID104_v01_GTAACTGCATTCACTT-1	ID104	v01	ct_3	45	1:10	1	NCs
aim_ID104_v01_TAAGCGTGTGAGTGAC-1	ID104	v01	ct_3	45	1:10	9	NCs
aim_ID104_v01_TATGCCCTCGGCGCAT-1	ID104	v01	ct_3	45	1:10	1	NCs
aim_ID104_v01_TCAATCTCACCCATGG-1	ID104	v01	ct_3	45	1:10	4	NCs
aim_ID104_v01_TGAAAGAAGGACATTA-1	ID104	v01	ct_3	45	1:10	4	NCs
aim_ID104_v01_TGAAAGAGTGCGAAAC-1	ID104	v01	ct_3	45	1:10	9	NCs
aim_ID104_v01_TGACTTTCATGTCCTC-1	ID104	v01	ct_3	45	1:10	1	NCs
aim_ID104_v01_TTATGCTCAAGTTAAG-1	ID104	v01	ct_3	45	1:10	4	NCs
aim_ID104_v13_CCTAAAGAGTCCGGTC-1	ID104	v13	ct_3	45	1:10	3	NCs
aim_ID104_v13_CGGAGCTGTTAAAGAC-1	ID104	v13	ct_3	45	1:10	3	NCs
aim_ID104_v13_TGGTTCCGTAAAGTCA-1	ID104	v13	ct_3	45	1:10	4	NCs
aim_ID104_v24_ACGTCAAAGATACACA-1	ID104	v24	ct_3	45	1:10	3	NCs
aim_ID104_v24_AGGGAGTAGGGTCGAT-1	ID104	v24	ct_3	45	1:10	3	NCs
aim_ID104_v24_ATCCGAATCATTGCCC-1	ID104	v24	ct_3	45	1:10	4	NCs
aim_ID104_v24_CAGCTAACAAGTTAAG-1	ID104	v24	ct_3	45	1:10	3	NCs
aim_ID104_v24_CCTACCACAATCGGTT-1	ID104	v24	ct_3	45	1:10	9	NCs
aim_ID104_v24_CGGGTCACAGGGTTAG-1	ID104	v24	ct_3	45	1:10	9	NCs
aim_ID104_v24_CTGCCTAGTTAGATGA-1	ID104	v24	ct_3	45	1:10	9	NCs
aim_ID104_v24_GACGCGTAGTAGTGCG-1	ID104	v24	ct_3	45	1:10	9	NCs
aim_ID104_v24_GAGTCCGGTACAGCAG-1	ID104	v24	ct_3	45	1:10	10	NCs
aim_ID104_v24_GCTGCGAAGACTACAA-1	ID104	v24	ct_3	45	1:10	9	NCs
aim_ID104_v24_TAAACCGGTCAAGCGA-1	ID104	v24	ct_3	45	1:10	4	NCs
aim_ID104_v24_TTTGGTTGTTAGTGGG-1	ID104	v24	ct_3	45	1:10	3	NCs
aim_ID104_v01_AAAGCAATCACTATTC-1	ID104	v01	ct_4	39	1:10	1	NCs
aim_ID104_v01_ACGGGCTGTGGACGAT-1	ID104	v01	ct_4	39	1:10	1	NCs
aim_ID104_v01_AGCAGCCTCACAAACC-1	ID104	v01	ct_4	39	1:10	1	NCs
aim_ID104_v01_AGCATACGTCTCTCTG-1	ID104	v01	ct_4	39	1:10	1	NCs
aim_ID104_v01_ATCACGACAACACGCC-1	ID104	v01	ct_4	39	1:10	1	NCs
aim_ID104_v01_CAGAGAGCAGGGAGAG-1	ID104	v01	ct_4	39	1:10	1	NCs
aim_ID104_v01_CAGCTAACAAGCTGAG-1	ID104	v01	ct_4	39	1:10	3	NCs
aim_ID104_v01_CATGGCGGTTCGCGAC-1	ID104	v01	ct_4	39	1:10	3	NCs
aim_ID104_v01_CCCTCCTCAATGGACG-1	ID104	v01	ct_4	39	1:10	1	NCs
aim_ID104_v01_CGCTGGACAGATGAGC-1	ID104	v01	ct_4	39	1:10	1	NCs
aim_ID104_v01_CGGAGCTAGGGTTTCT-1	ID104	v01	ct_4	39	1:10	10	NCs
aim_ID104_v01_CGTCAGGAGGCCATAG-1	ID104	v01	ct_4	39	1:10	1	NCs
aim_ID104_v01_CTAGTGACATCAGTCA-1	ID104	v01	ct_4	39	1:10	3	NCs
aim_ID104_v01_CTTAACTTCTCAACTT-1	ID104	v01	ct_4	39	1:10	1	NCs
aim_ID104_v01_GACGTTAAGGAATCGC-1	ID104	v01	ct_4	39	1:10	1	NCs
aim_ID104_v01_GACTAACCATGTCGAT-1	ID104	v01	ct_4	39	1:10	1	NCs
aim_ID104_v01_GATCGTAAGGAGTAGA-1	ID104	v01	ct_4	39	1:10	1	NCs
aim_ID104_v01_GCAGTTACACGCCAGT-1	ID104	v01	ct_4	39	1:10	1	NCs
aim_ID104_v01_GCTGCGAAGTCTCAAC-1	ID104	v01	ct_4	39	1:10	1	NCs
aim_ID104_v01_GGAGCAAAGAAGGTGA-1	ID104	v01	ct_4	39	1:10	1	NCs
aim_ID104_v01_GGTATTGAGGAGTCTG-1	ID104	v01	ct_4	39	1:10	3	NCs
aim_ID104_v01_TACTTACAGATCTGAA-1	ID104	v01	ct_4	39	1:10	1	NCs
aim_ID104_v01_TACTTGTCATCTATGG-1	ID104	v01	ct_4	39	1:10	1	NCs
aim_ID104_v01_TAGTGGTCAGACGTAG-1	ID104	v01	ct_4	39	1:10	3	NCs
aim_ID104_v01_TGAGGGAAGTCGTTTG-1	ID104	v01	ct_4	39	1:10	1	NCs
aim_ID104_v01_TGCGCAGGTTCATGGT-1	ID104	v01	ct_4	39	1:10	1	NCs
aim_ID104_v01_TTAACTCGTCTAGAGG-1	ID104	v01	ct_4	39	1:10	1	NCs
aim_ID104_v24_AAGACCTGTCACAAGG-1	ID104	v24	ct_4	39	1:10	1	NCs
aim_ID104_v24_ACACTGAGTCGTCTTC-1	ID104	v24	ct_4	39	1:10	3	NCs
aim_ID104_v24_ACTGAACAGCTCCTTC-1	ID104	v24	ct_4	39	1:10	1	NCs
aim_ID104_v24_CCTAAAGAGCTTTGGT-1	ID104	v24	ct_4	39	1:10	1	NCs
aim_ID104_v24_CGTTCTGGTACCGCTG-1	ID104	v24	ct_4	39	1:10	1	NCs
aim_ID104_v24_CTCGTACTCACGCATA-1	ID104	v24	ct_4	39	1:10	3	NCs
aim_ID104_v24_CTGATCCCATCTCGCT-1	ID104	v24	ct_4	39	1:10	1	NCs
aim_ID104_v24_CTGCTGTCAAGAAAGG-1	ID104	v24	ct_4	39	1:10	1	NCs
aim_ID104_v24_CTTAGGAAGATGTAAC-1	ID104	v24	ct_4	39	1:10	1	NCs
aim_ID104_v24_GACGCGTCATGGTAGG-1	ID104	v24	ct_4	39	1:10	1	NCs
aim_ID104_v24_GCGGGTTCAGGGATTG-1	ID104	v24	ct_4	39	1:10	1	NCs
aim_ID104_v24_TAGGCATGTGCGGTAA-1	ID104	v24	ct_4	39	1:10	1	NCs
aim_ID104_v01_ACCTTTAAGACAATAC-1	ID104	v01	ct_5	39	1:10	4	NCs
aim_ID104_v01_ACCTTTACAGACGCCT-1	ID104	v01	ct_5	39	1:10	9	NCs
aim_ID104_v01_ACTGATGTCGAACTGT-1	ID104	v01	ct_5	39	1:10	3	NCs
aim_ID104_v01_ACTGCTCAGCCACGTC-1	ID104	v01	ct_5	39	1:10	4	NCs
aim_ID104_v01_AGGGAGTAGATCCCAT-1	ID104	v01	ct_5	39	1:10	4	NCs
aim_ID104_v01_CAAGGCCCACTATCTT-1	ID104	v01	ct_5	39	1:10	5	NCs
aim_ID104_v01_CGCGGTATCGAATGCT-1	ID104	v01	ct_5	39	1:10	4	NCs
aim_ID104_v01_CGTAGCGCATCCAACA-1	ID104	v01	ct_5	39	1:10	9	NCs
aim_ID104_v01_CGTTGGGCAGTCTTCC-1	ID104	v01	ct_5	39	1:10	9	NCs
aim_ID104_v01_CTCGTCAAGTGGAGAA-1	ID104	v01	ct_5	39	1:10	4	NCs
aim_ID104_v01_CTGATCCTCGTAGATC-1	ID104	v01	ct_5	39	1:10	4	NCs
aim_ID104_v01_GGTATTGTCCTCTAGC-1	ID104	v01	ct_5	39	1:10	4	NCs
aim_ID104_v01_GTTTCTATCTCAAACG-1	ID104	v01	ct_5	39	1:10	4	NCs
aim_ID104_v01_TATGCCCCAGCCTTGG-1	ID104	v01	ct_5	39	1:10	4	NCs
aim_ID104_v01_TCATTACTCCGTTGCT-1	ID104	v01	ct_5	39	1:10	4	NCs
aim_ID104_v01_TCGCGTTGTTCCGTCT-1	ID104	v01	ct_5	39	1:10	4	NCs
aim_ID104_v13_ACTGAACCACCACGTG-1	ID104	v13	ct_5	39	1:10	4	NCs
aim_ID104_v13_CAGAATCGTGGTGTAG-1	ID104	v13	ct_5	39	1:10	4	NCs
aim_ID104_v13_CTACACCAGATCCCGC-1	ID104	v13	ct_5	39	1:10	4	NCs
aim_ID104_v13_CTCGAAATCAGTTGAC-1	ID104	v13	ct_5	39	1:10	4	NCs
aim_ID104_v13_GCTCCTAAGTAGCGGT-1	ID104	v13	ct_5	39	1:10	4	NCs
aim_ID104_v13_GTGTGCGTCACAGTAC-1	ID104	v13	ct_5	39	1:10	4	NCs
aim_ID104_v13_TAAGTGCAGACTTTCG-1	ID104	v13	ct_5	39	1:10	4	NCs
aim_ID104_v13_TCATTACTCTTCCTTC-1	ID104	v13	ct_5	39	1:10	4	NCs
aim_ID104_v13_TCTATTGGTCGGGTCT-1	ID104	v13	ct_5	39	1:10	4	NCs
aim_ID104_v24_ACGCAGCAGATGTTAG-1	ID104	v24	ct_5	39	1:10	4	NCs
aim_ID104_v24_ACTGAGTAGATAGTCA-1	ID104	v24	ct_5	39	1:10	4	NCs
aim_ID104_v24_ATAACGCCATGGGAAC-1	ID104	v24	ct_5	39	1:10	4	NCs
aim_ID104_v24_ATGGGAGAGGGCTTGA-1	ID104	v24	ct_5	39	1:10	4	NCs
aim_ID104_v24_CAAGTTGAGGGTTCCC-1	ID104	v24	ct_5	39	1:10	9	NCs
aim_ID104_v24_CGCTGGAAGATAGCAT-1	ID104	v24	ct_5	39	1:10	4	NCs
aim_ID104_v24_CGTCTACCAATGTTGC-1	ID104	v24	ct_5	39	1:10	4	NCs
aim_ID104_v24_CGTGTCTAGCAGCCTC-1	ID104	v24	ct_5	39	1:10	3	NCs
aim_ID104_v24_CTCGTCATCAAACGGG-1	ID104	v24	ct_5	39	1:10	5	NCs
aim_ID104_v24_GACTAACTCTTGTCAT-1	ID104	v24	ct_5	39	1:10	9	NCs
aim_ID104_v24_TAAGAGATCCGCATAA-1	ID104	v24	ct_5	39	1:10	9	NCs
aim_ID104_v24_TCAGCAACAGTCGATT-1	ID104	v24	ct_5	39	1:10	3	NCs
aim_ID104_v24_TTAGGACGTCCAGTAT-1	ID104	v24	ct_5	39	1:10	3	NCs
aim_ID104_v24_TTTATGCTCGGTTAAC-1	ID104	v24	ct_5	39	1:10	4	NCs
aim_ID104_v01_AACACGTCATATGCTG-1	ID104	v01	ct_6	35	1:10	3	NCs
aim_ID104_v01_CTCACACAGGCTAGCA-1	ID104	v01	ct_6	35	1:10	4	NCs
aim_ID104_v01_CTCGTACTCACGATGT-1	ID104	v01	ct_6	35	1:10	9	NCs
aim_ID104_v01_CTTAACTGTTGGTTTG-1	ID104	v01	ct_6	35	1:10	3	NCs
aim_ID104_v01_GCATACATCTCTTATG-1	ID104	v01	ct_6	35	1:10	3	NCs
aim_ID104_v24_AACACGTTCCTGTACC-1	ID104	v24	ct_6	35	1:10	9	NCs
aim_ID104_v24_AATCGGTCAGACTCGC-1	ID104	v24	ct_6	35	1:10	9	NCs
aim_ID104_v24_ACAGCCGAGGGATCTG-1	ID104	v24	ct_6	35	1:10	9	NCs
aim_ID104_v24_ACTGAACAGGTGCTTT-1	ID104	v24	ct_6	35	1:10	9	NCs
aim_ID104_v24_ACTTACTAGATCCCGC-1	ID104	v24	ct_6	35	1:10	1	NCs
aim_ID104_v24_AGAGCGAGTGCATCTA-1	ID104	v24	ct_6	35	1:10	3	NCs
aim_ID104_v24_ATCGAGTCAATGAATG-1	ID104	v24	ct_6	35	1:10	3	NCs
aim_ID104_v24_CAAGAAACAGCCAATT-1	ID104	v24	ct_6	35	1:10	9	NCs
aim_ID104_v24_CAGCTGGTCAATCTCT-1	ID104	v24	ct_6	35	1:10	10	NCs
aim_ID104_v24_CATGACATCAGTCCCT-1	ID104	v24	ct_6	35	1:10	4	NCs
aim_ID104_v24_CCATGTCAGATCCCGC-1	ID104	v24	ct_6	35	1:10	9	NCs
aim_ID104_v24_CGATGGCCAGGGTACA-1	ID104	v24	ct_6	35	1:10	3	NCs
aim_ID104_v24_CGCTTCAAGTTGTCGT-1	ID104	v24	ct_6	35	1:10	3	NCs
aim_ID104_v24_CGGGTCACAGTGGAGT-1	ID104	v24	ct_6	35	1:10	9	NCs
aim_ID104_v24_CTTAACTCAGCCTTTC-1	ID104	v24	ct_6	35	1:10	4	NCs
aim_ID104_v24_CTTAGGACATGACATC-1	ID104	v24	ct_6	35	1:10	4	NCs
aim_ID104_v24_GCATACATCCCAACGG-1	ID104	v24	ct_6	35	1:10	9	NCs
aim_ID104_v24_GCTCTGTTCTTGACGA-1	ID104	v24	ct_6	35	1:10	9	NCs
aim_ID104_v24_GGGTTGCGTGTTGAGG-1	ID104	v24	ct_6	35	1:10	3	NCs
aim_ID104_v24_TACGGTAAGTACGCCC-1	ID104	v24	ct_6	35	1:10	9	NCs
aim_ID104_v24_TATTACCTCCGCATCT-1	ID104	v24	ct_6	35	1:10	9	NCs
aim_ID104_v24_TCAGGATAGCGATTCT-1	ID104	v24	ct_6	35	1:10	10	NCs
aim_ID104_v24_TCAGGTATCGGCGCTA-1	ID104	v24	ct_6	35	1:10	3	NCs
aim_ID104_v24_TCTGGAATCATTTGGG-1	ID104	v24	ct_6	35	1:10	1	NCs
aim_ID104_v24_TCTTCGGAGAGTACCG-1	ID104	v24	ct_6	35	1:10	9	NCs
aim_ID104_v24_TCTTTCCCACGGTAAG-1	ID104	v24	ct_6	35	1:10	1	NCs
aim_ID104_v24_TGTCCCAGTGTGCCTG-1	ID104	v24	ct_6	35	1:10	3	NCs
aim_ID104_v24_TGTGTTTCAGCGAACA-1	ID104	v24	ct_6	35	1:10	3	NCs
aim_ID104_v24_TTCTCCTGTCGCGAAA-1	ID104	v24	ct_6	35	1:10	9	NCs
aim_ID104_v24_TTGAACGGTCAGTGGA-1	ID104	v24	ct_6	35	1:10	3	NCs
aim_ID104_v01_AAGGCAGGTCCCTTGT-1	ID104	v01	ct_7	35	1:10	3	NCs
aim_ID104_v01_ATCTGCCGTCCAGTGC-1	ID104	v01	ct_7	35	1:10	1	NCs
aim_ID104_v01_CAGCCGAAGAGCTGGT-1	ID104	v01	ct_7	35	1:10	9	NCs
aim_ID104_v01_CCAATCCCATCACAAC-1	ID104	v01	ct_7	35	1:10	1	NCs
aim_ID104_v01_CTGATCCCAGCATACT-1	ID104	v01	ct_7	35	1:10	1	NCs
aim_ID104_v01_CTTACCGGTCACTGGC-1	ID104	v01	ct_7	35	1:10	9	NCs
aim_ID104_v01_GACCAATCAAGGACAC-1	ID104	v01	ct_7	35	1:10	3	NCs
aim_ID104_v01_GCTCCTATCACCTCGT-1	ID104	v01	ct_7	35	1:10	1	NCs
aim_ID104_v01_GGCTCGAGTTTAGCTG-1	ID104	v01	ct_7	35	1:10	3	NCs
aim_ID104_v01_GTACTTTAGGGATGGG-1	ID104	v01	ct_7	35	1:10	3	NCs
aim_ID104_v01_GTGCAGCTCACTTATC-1	ID104	v01	ct_7	35	1:10	9	NCs
aim_ID104_v01_TAAGCGTCAGCTGTAT-1	ID104	v01	ct_7	35	1:10	9	NCs
aim_ID104_v01_TCGTAGAGTGGCAAAC-1	ID104	v01	ct_7	35	1:10	9	NCs
aim_ID104_v13_ATGTGTGAGGTAGCTG-1	ID104	v13	ct_7	35	1:10	4	NCs
aim_ID104_v13_TATTACCTCCGGCACA-1	ID104	v13	ct_7	35	1:10	3	NCs
aim_ID104_v24_AAATGCCAGGGTTTCT-1	ID104	v24	ct_7	35	1:10	9	NCs
aim_ID104_v24_ACCGTAAGTATATGAG-1	ID104	v24	ct_7	35	1:10	4	NCs
aim_ID104_v24_AGATTGCGTCCGTTAA-1	ID104	v24	ct_7	35	1:10	3	NCs
aim_ID104_v24_ATCATCTCAGCGAACA-1	ID104	v24	ct_7	35	1:10	9	NCs
aim_ID104_v24_ATGGGAGAGCAGCCTC-1	ID104	v24	ct_7	35	1:10	3	NCs
aim_ID104_v24_CAAGATCTCACTGGGC-1	ID104	v24	ct_7	35	1:10	3	NCs
aim_ID104_v24_CAAGATCTCAGGCGAA-1	ID104	v24	ct_7	35	1:10	3	NCs
aim_ID104_v24_CACAAACCATGTCGAT-1	ID104	v24	ct_7	35	1:10	1	NCs
aim_ID104_v24_CAGGTGCTCTAACTTC-1	ID104	v24	ct_7	35	1:10	3	NCs
aim_ID104_v24_CCTTCGAGTCTCACCT-1	ID104	v24	ct_7	35	1:10	5	NCs
aim_ID104_v24_GACCTGGCACCTGGTG-1	ID104	v24	ct_7	35	1:10	4	NCs
aim_ID104_v24_GCTGCGAAGCAGACTG-1	ID104	v24	ct_7	35	1:10	1	NCs
aim_ID104_v24_GGACGTCCAACGCACC-1	ID104	v24	ct_7	35	1:10	9	NCs
aim_ID104_v24_GGTGCGTGTAACGCGA-1	ID104	v24	ct_7	35	1:10	5	NCs
aim_ID104_v24_GTCACGGTCAGCTGGC-1	ID104	v24	ct_7	35	1:10	3	NCs
aim_ID104_v24_TACGGGCCAGCGATCC-1	ID104	v24	ct_7	35	1:10	9	NCs
aim_ID104_v24_TCGTAGAGTAAAGGAG-1	ID104	v24	ct_7	35	1:10	9	NCs
aim_ID104_v24_TGCGCAGAGGGAACGG-1	ID104	v24	ct_7	35	1:10	9	NCs
aim_ID104_v24_TTCTCAATCATGCAAC-1	ID104	v24	ct_7	35	1:10	4	NCs
aim_ID104_v24_TTTACTGGTGTGCGTC-1	ID104	v24	ct_7	35	1:10	9	NCs
aim_ID104_v01_AAGTCTGGTATCAGTC-1	ID104	v01	ct_8	24	1:10	1	NCs
aim_ID104_v01_ACATGGTAGCGTGTCC-1	ID104	v01	ct_8	24	1:10	5	NCs
aim_ID104_v01_ACGCAGCAGTGAAGTT-1	ID104	v01	ct_8	24	1:10	1	NCs
aim_ID104_v01_CAAGATCAGTACGCGA-1	ID104	v01	ct_8	24	1:10	9	NCs
aim_ID104_v01_GCGACCATCTATCGCC-1	ID104	v01	ct_8	24	1:10	9	NCs
aim_ID104_v01_GGGAATGTCGTCTGCT-1	ID104	v01	ct_8	24	1:10	4	NCs
aim_ID104_v01_GTACTTTAGCTAGTCT-1	ID104	v01	ct_8	24	1:10	9	NCs
aim_ID104_v01_GTGCTTCTCCGGCACA-1	ID104	v01	ct_8	24	1:10	5	NCs
aim_ID104_v01_GTTCATTCAATCTGCA-1	ID104	v01	ct_8	24	1:10	9	NCs
aim_ID104_v01_TGATTTCTCTGTACGA-1	ID104	v01	ct_8	24	1:10	5	NCs
aim_ID104_v01_TTGGAACAGTTAAGTG-1	ID104	v01	ct_8	24	1:10	4	NCs
aim_ID104_v13_AGCGGTCGTGTGCCTG-1	ID104	v13	ct_8	24	1:10	4	NCs
aim_ID104_v24_AACACGTCACGAAACG-1	ID104	v24	ct_8	24	1:10	9	NCs
aim_ID104_v24_AACTCCCCAAACCCAT-1	ID104	v24	ct_8	24	1:10	1	NCs
aim_ID104_v24_ACATCAGTCCACGTGG-1	ID104	v24	ct_8	24	1:10	9	NCs
aim_ID104_v24_AGTGGGACATCACGTA-1	ID104	v24	ct_8	24	1:10	3	NCs
aim_ID104_v24_CCTACACCAGCGATCC-1	ID104	v24	ct_8	24	1:10	9	NCs
aim_ID104_v24_CGTCAGGGTTACAGAA-1	ID104	v24	ct_8	24	1:10	9	NCs
aim_ID104_v24_CTAGAGTAGCGATTCT-1	ID104	v24	ct_8	24	1:10	4	NCs
aim_ID104_v24_CTCGGAGAGCTCCTCT-1	ID104	v24	ct_8	24	1:10	5	NCs
aim_ID104_v24_GACTAACGTGTGAATA-1	ID104	v24	ct_8	24	1:10	9	NCs
aim_ID104_v24_GCGAGAATCGGTCTAA-1	ID104	v24	ct_8	24	1:10	9	NCs
aim_ID104_v24_GTGCGGTCAAACTGTC-1	ID104	v24	ct_8	24	1:10	9	NCs
aim_ID104_v24_TCAGCAATCTGGTGTA-1	ID104	v24	ct_8	24	1:10	4	NCs
aim_ID104_v01_CGCTGGAAGGCGACAT-1	ID104	v01	ct_9	22	1:10	3	NCs
aim_ID104_v01_CTAGCCTAGCTGTTCA-1	ID104	v01	ct_9	22	1:10	9	NCs
aim_ID104_v01_CTGATCCCACAACTGT-1	ID104	v01	ct_9	22	1:10	9	NCs
aim_ID104_v01_GGGCATCAGACAATAC-1	ID104	v01	ct_9	22	1:10	4	NCs
aim_ID104_v01_TCAGGATTCGTACCGG-1	ID104	v01	ct_9	22	1:10	4	NCs
aim_ID104_v01_TCATTTGAGAAAGTGG-1	ID104	v01	ct_9	22	1:10	9	NCs
aim_ID104_v01_TCTTCGGCATCGGTTA-1	ID104	v01	ct_9	22	1:10	4	NCs
aim_ID104_v01_TGGCCAGGTAGGAGTC-1	ID104	v01	ct_9	22	1:10	4	NCs
aim_ID104_v01_TGTATTCGTGTGCGTC-1	ID104	v01	ct_9	22	1:10	9	NCs
aim_ID104_v13_ACTGAACGTGTTCGAT-1	ID104	v13	ct_9	22	1:10	9	NCs
aim_ID104_v13_CTGCGGAGTAGTAGTA-1	ID104	v13	ct_9	22	1:10	3	NCs
aim_ID104_v13_GACTAACAGAGCTGCA-1	ID104	v13	ct_9	22	1:10	4	NCs
aim_ID104_v13_GGGCATCGTGTCGCTG-1	ID104	v13	ct_9	22	1:10	3	NCs
aim_ID104_v24_ACTTTCAGTCCATGAT-1	ID104	v24	ct_9	22	1:10	1	NCs
aim_ID104_v24_CATATGGAGGACAGAA-1	ID104	v24	ct_9	22	1:10	9	NCs
aim_ID104_v24_CTGGTCTGTTATCGGT-1	ID104	v24	ct_9	22	1:10	9	NCs
aim_ID104_v24_GAACGGACATCACAAC-1	ID104	v24	ct_9	22	1:10	9	NCs
aim_ID104_v24_GATGAAAAGGTAGCTG-1	ID104	v24	ct_9	22	1:10	4	NCs
aim_ID104_v24_GTTACAGTCTACTTAC-1	ID104	v24	ct_9	22	1:10	3	NCs
aim_ID104_v24_TGAGCCGCATTCTCAT-1	ID104	v24	ct_9	22	1:10	9	NCs
aim_ID104_v24_TGAGGGAGTTCAGGCC-1	ID104	v24	ct_9	22	1:10	4	NCs
aim_ID104_v24_TGTGTTTCAATAACGA-1	ID104	v24	ct_9	22	1:10	9	NCs
aim_ID104_v01_ACGTCAATCCTTTACA-1	ID104	v01	ct_10	22	1:10	1	NCs
aim_ID104_v01_AGAATAGTCATCTGCC-1	ID104	v01	ct_10	22	1:10	1	NCs
aim_ID104_v01_ATAACGCTCAACGGCC-1	ID104	v01	ct_10	22	1:10	9	NCs
aim_ID104_v01_CGCCAAGCACGAGAGT-1	ID104	v01	ct_10	22	1:10	9	NCs
aim_ID104_v01_CGGAGCTTCACAACGT-1	ID104	v01	ct_10	22	1:10	9	NCs
aim_ID104_v01_CGTGTCTAGGCGCTCT-1	ID104	v01	ct_10	22	1:10	9	NCs
aim_ID104_v01_CTAGTGACAGCCTTTC-1	ID104	v01	ct_10	22	1:10	4	NCs
aim_ID104_v01_GACGGCTAGTGCTGCC-1	ID104	v01	ct_10	22	1:10	4	NCs
aim_ID104_v01_GCAAACTAGGTGGGTT-1	ID104	v01	ct_10	22	1:10	4	NCs
aim_ID104_v01_GTGCTTCAGGACCACA-1	ID104	v01	ct_10	22	1:10	9	NCs
aim_ID104_v01_TGAAAGACACATAACC-1	ID104	v01	ct_10	22	1:10	3	NCs
aim_ID104_v13_AGCTTGACATCGATTG-1	ID104	v13	ct_10	22	1:10	9	NCs
aim_ID104_v13_GCTGCGACACTGTTAG-1	ID104	v13	ct_10	22	1:10	4	NCs
aim_ID104_v13_GTGTGCGAGAGCCCAA-1	ID104	v13	ct_10	22	1:10	4	NCs
aim_ID104_v24_ACTGATGCATTCGACA-1	ID104	v24	ct_10	22	1:10	9	NCs
aim_ID104_v24_ATTACTCAGCGTTCCG-1	ID104	v24	ct_10	22	1:10	1	NCs
aim_ID104_v24_CAGCCGATCGATAGAA-1	ID104	v24	ct_10	22	1:10	4	NCs
aim_ID104_v24_CCGTTCATCAGCTCGG-1	ID104	v24	ct_10	22	1:10	3	NCs
aim_ID104_v24_CGACTTCTCGTAGGAG-1	ID104	v24	ct_10	22	1:10	3	NCs
aim_ID104_v24_CGGCTAGAGGTGACCA-1	ID104	v24	ct_10	22	1:10	9	NCs
aim_ID104_v24_CTTTGCGAGCCAGTTT-1	ID104	v24	ct_10	22	1:10	3	NCs
aim_ID104_v24_TTCCCAGAGCGATCCC-1	ID104	v24	ct_10	22	1:10	1	NCs
aim_ID104_v01_AAAGTAGGTAAACACA-1	ID104	v01	ct_11	18	11:50	4	NCs
aim_ID104_v01_ACGGAGAAGCGAAGGG-1	ID104	v01	ct_11	18	11:50	9	NCs
aim_ID104_v01_CCCAATCTCCACGCAG-1	ID104	v01	ct_11	18	11:50	4	NCs
aim_ID104_v01_CCTTCGAAGGCAATTA-1	ID104	v01	ct_11	18	11:50	5	NCs
aim_ID104_v01_CTGAAGTGTCTCTTTA-1	ID104	v01	ct_11	18	11:50	9	NCs
aim_ID104_v01_GACGGCTAGTCCCACG-1	ID104	v01	ct_11	18	11:50	9	NCs
aim_ID104_v01_GGAATAATCCAAACAC-1	ID104	v01	ct_11	18	11:50	5	NCs
aim_ID104_v01_GTCACGGCATATGAGA-1	ID104	v01	ct_11	18	11:50	5	NCs
aim_ID104_v01_GTCGTAACATTTCAGG-1	ID104	v01	ct_11	18	11:50	9	NCs
aim_ID104_v01_TAAGAGACAAACTGCT-1	ID104	v01	ct_11	18	11:50	3	NCs
aim_ID104_v01_TACGGTAGTCTAGAGG-1	ID104	v01	ct_11	18	11:50	9	NCs
aim_ID104_v01_TTGACTTCAAAGTCAA-1	ID104	v01	ct_11	18	11:50	9	NCs
aim_ID104_v13_TCGCGAGCAAGCTGTT-1	ID104	v13	ct_11	18	11:50	3	NCs
aim_ID104_v24_AACACGTCAAAGTCAA-1	ID104	v24	ct_11	18	11:50	5	NCs
aim_ID104_v24_AAGGAGCGTGGAAAGA-1	ID104	v24	ct_11	18	11:50	9	NCs
aim_ID104_v24_GGACGTCGTTAAGATG-1	ID104	v24	ct_11	18	11:50	9	NCs
aim_ID104_v24_GTCCTCAGTCCGACGT-1	ID104	v24	ct_11	18	11:50	4	NCs
aim_ID104_v24_TATCAGGTCCTGTAGA-1	ID104	v24	ct_11	18	11:50	4	NCs
aim_ID104_v24_ACAGCTATCGTTACGA-1	ID104	v24	ct_12	17	11:50	1	NCs
aim_ID104_v24_ACATGGTGTGCTAGCC-1	ID104	v24	ct_12	17	11:50	1	NCs
aim_ID104_v24_ACCTTTACAGCGAACA-1	ID104	v24	ct_12	17	11:50	10	NCs
aim_ID104_v24_AGCTTGAGTTAAAGAC-1	ID104	v24	ct_12	17	11:50	1	NCs
aim_ID104_v24_CAGCCGATCGAGGTAG-1	ID104	v24	ct_12	17	11:50	1	NCs
aim_ID104_v24_CATCGGGTCTTGACGA-1	ID104	v24	ct_12	17	11:50	1	NCs
aim_ID104_v24_CCGGTAGAGGTAGCTG-1	ID104	v24	ct_12	17	11:50	1	NCs
aim_ID104_v24_CGGTTAAGTCGTTGTA-1	ID104	v24	ct_12	17	11:50	10	NCs
aim_ID104_v24_CTACGTCAGTTACCCA-1	ID104	v24	ct_12	17	11:50	3	NCs
aim_ID104_v24_GATTCAGCACGAAAGC-1	ID104	v24	ct_12	17	11:50	1	NCs
aim_ID104_v24_GCAAACTAGGACTGGT-1	ID104	v24	ct_12	17	11:50	1	NCs
aim_ID104_v24_GCGCAGTTCATCTGTT-1	ID104	v24	ct_12	17	11:50	1	NCs
aim_ID104_v24_GTCAAGTCATTCCTGC-1	ID104	v24	ct_12	17	11:50	10	NCs
aim_ID104_v24_TCGGTAAAGATCTGCT-1	ID104	v24	ct_12	17	11:50	10	NCs
aim_ID104_v24_TGATTTCGTATAAACG-1	ID104	v24	ct_12	17	11:50	1	NCs
aim_ID104_v24_TGGTTAGCAGTGACAG-1	ID104	v24	ct_12	17	11:50	1	NCs
aim_ID104_v24_TTCTACAGTTTCGCTC-1	ID104	v24	ct_12	17	11:50	1	NCs
aim_ID104_v01_CATCGGGAGATGAGAG-1	ID104	v01	ct_13	17	11:50	10	NCs
aim_ID104_v01_CTACGTCAGTGCCATT-1	ID104	v01	ct_13	17	11:50	1	NCs
aim_ID104_v24_AACTTTCAGCTCTCGG-1	ID104	v24	ct_13	17	11:50	3	NCs
aim_ID104_v24_AGTAGTCGTCGCGGTT-1	ID104	v24	ct_13	17	11:50	3	NCs
aim_ID104_v24_ATTGGACGTTTAGCTG-1	ID104	v24	ct_13	17	11:50	1	NCs
aim_ID104_v24_CAGCAGCAGAGCAATT-1	ID104	v24	ct_13	17	11:50	1	NCs
aim_ID104_v24_CCTACACGTCAGGACA-1	ID104	v24	ct_13	17	11:50	1	NCs
aim_ID104_v24_CGGACTGCATCGGAAG-1	ID104	v24	ct_13	17	11:50	1	NCs
aim_ID104_v24_CTGATCCGTGCTTCTC-1	ID104	v24	ct_13	17	11:50	1	NCs
aim_ID104_v24_GAAACTCTCCCTCTTT-1	ID104	v24	ct_13	17	11:50	1	NCs
aim_ID104_v24_GAATGAAGTAAATGAC-1	ID104	v24	ct_13	17	11:50	1	NCs
aim_ID104_v24_GCGACCACAGTTCCCT-1	ID104	v24	ct_13	17	11:50	3	NCs
aim_ID104_v24_GGACGTCGTCTGCAAT-1	ID104	v24	ct_13	17	11:50	1	NCs
aim_ID104_v24_GGTGAAGGTACACCGC-1	ID104	v24	ct_13	17	11:50	3	NCs
aim_ID104_v24_GTGAAGGGTTAGATGA-1	ID104	v24	ct_13	17	11:50	1	NCs
aim_ID104_v24_GTGCGGTGTTTGTTTC-1	ID104	v24	ct_13	17	11:50	1	NCs
aim_ID104_v24_TTTGCGCTCCACGCAG-1	ID104	v24	ct_13	17	11:50	1	NCs
aim_ID104_v01_AATCCAGCACTCAGGC-1	ID104	v01	ct_14	16	11:50	1	NCs
aim_ID104_v01_AATCGGTTCTTTAGGG-1	ID104	v01	ct_14	16	11:50	9	NCs
aim_ID104_v01_ACCGTAACAAGCTGAG-1	ID104	v01	ct_14	16	11:50	9	NCs
aim_ID104_v01_CCAGCGATCGTCACGG-1	ID104	v01	ct_14	16	11:50	3	NCs
aim_ID104_v01_CGACTTCAGAGCTGGT-1	ID104	v01	ct_14	16	11:50	1	NCs
aim_ID104_v01_GCTGCGATCCTACAGA-1	ID104	v01	ct_14	16	11:50	10	NCs
aim_ID104_v01_TTCTTAGTCCCTCAGT-1	ID104	v01	ct_14	16	11:50	1	NCs
aim_ID104_v24_ATGCGATAGATGTGGC-1	ID104	v24	ct_14	16	11:50	3	NCs
aim_ID104_v24_CAACCAATCGGTTCGG-1	ID104	v24	ct_14	16	11:50	4	NCs
aim_ID104_v24_CATCCACGTTTGCATG-1	ID104	v24	ct_14	16	11:50	9	NCs
aim_ID104_v24_CCTCAGTGTATCAGTC-1	ID104	v24	ct_14	16	11:50	3	NCs
aim_ID104_v24_CGAGCACGTGATAAAC-1	ID104	v24	ct_14	16	11:50	3	NCs
aim_ID104_v24_CGGACTGAGCTGAACG-1	ID104	v24	ct_14	16	11:50	9	NCs
aim_ID104_v24_CTAGCCTCATCGATGT-1	ID104	v24	ct_14	16	11:50	9	NCs
aim_ID104_v24_GTATTCTTCTGAAAGA-1	ID104	v24	ct_14	16	11:50	1	NCs
aim_ID104_v24_TGCGCAGCATTATCTC-1	ID104	v24	ct_14	16	11:50	9	NCs
aim_ID104_v01_AACACGTTCGTAGGAG-1	ID104	v01	ct_15	16	11:50	9	NCs
aim_ID104_v01_AACTCCCTCCTGTAGA-1	ID104	v01	ct_15	16	11:50	4	NCs
aim_ID104_v01_CACATTTCACTAGTAC-1	ID104	v01	ct_15	16	11:50	9	NCs
aim_ID104_v01_CACCAGGTCATCGGAT-1	ID104	v01	ct_15	16	11:50	4	NCs
aim_ID104_v01_CAGAATCTCTCTGCTG-1	ID104	v01	ct_15	16	11:50	9	NCs
aim_ID104_v01_CCACGGATCTCTAGGA-1	ID104	v01	ct_15	16	11:50	4	NCs
aim_ID104_v01_GCAGCCAGTATCTGCA-1	ID104	v01	ct_15	16	11:50	4	NCs
aim_ID104_v01_TGAGAGGTCGTATCAG-1	ID104	v01	ct_15	16	11:50	9	NCs
aim_ID104_v24_AAACGGGTCCCATTTA-1	ID104	v24	ct_15	16	11:50	9	NCs
aim_ID104_v24_ACGGCCAGTTTAGGAA-1	ID104	v24	ct_15	16	11:50	4	NCs
aim_ID104_v24_CGCCAAGTCAGAGGTG-1	ID104	v24	ct_15	16	11:50	9	NCs
aim_ID104_v24_GCGCAACGTCCTGCTT-1	ID104	v24	ct_15	16	11:50	4	NCs
aim_ID104_v24_GGCTCGACACTGTTAG-1	ID104	v24	ct_15	16	11:50	9	NCs
aim_ID104_v24_GGCTGGTAGGTGCACA-1	ID104	v24	ct_15	16	11:50	3	NCs
aim_ID104_v24_GTGTGCGGTCACAAGG-1	ID104	v24	ct_15	16	11:50	3	NCs
aim_ID104_v24_TTGGAACGTCCCTTGT-1	ID104	v24	ct_15	16	11:50	4	NCs
aim_ID104_v01_CTCTACGGTCGCATCG-1	ID104	v01	ct_16	15	11:50	1	NCs
aim_ID104_v01_TGAGCCGTCTTAGAGC-1	ID104	v01	ct_16	15	11:50	1	NCs
aim_ID104_v01_TGATTTCGTATCAGTC-1	ID104	v01	ct_16	15	11:50	3	NCs
aim_ID104_v01_TGCCAAAAGCAGATCG-1	ID104	v01	ct_16	15	11:50	1	NCs
aim_ID104_v13_ACGGGTCCATAAGACA-1	ID104	v13	ct_16	15	11:50	3	NCs
aim_ID104_v13_TGGCTGGAGGGTTCCC-1	ID104	v13	ct_16	15	11:50	1	NCs
aim_ID104_v24_ACGCCAGTCTGCGACG-1	ID104	v24	ct_16	15	11:50	3	NCs
aim_ID104_v24_ACTTGTTCAACTGCTA-1	ID104	v24	ct_16	15	11:50	3	NCs
aim_ID104_v24_ATGGGAGGTATTACCG-1	ID104	v24	ct_16	15	11:50	1	NCs
aim_ID104_v24_GATCGCGAGTGTCTCA-1	ID104	v24	ct_16	15	11:50	1	NCs
aim_ID104_v24_GATCGTACAGATAATG-1	ID104	v24	ct_16	15	11:50	1	NCs
aim_ID104_v24_GGACAGATCCGGCACA-1	ID104	v24	ct_16	15	11:50	1	NCs
aim_ID104_v24_TCGCGTTCAGTATCTG-1	ID104	v24	ct_16	15	11:50	1	NCs
aim_ID104_v24_TCTATTGAGCAGACTG-1	ID104	v24	ct_16	15	11:50	1	NCs
aim_ID104_v24_TTGCGTCTCCCTCAGT-1	ID104	v24	ct_16	15	11:50	1	NCs
aim_ID104_v01_AAAGATGCAAAGAATC-1	ID104	v01	ct_17	14	11:50	1	NCs
aim_ID104_v01_CTCGAAACACGAGAGT-1	ID104	v01	ct_17	14	11:50	1	NCs
aim_ID104_v01_GTTCATTCAAGGCTCC-1	ID104	v01	ct_17	14	11:50	9	NCs
aim_ID104_v01_TGCCCTAGTCCTCTTG-1	ID104	v01	ct_17	14	11:50	3	NCs
aim_ID104_v24_ACTTACTCACTTAACG-1	ID104	v24	ct_17	14	11:50	3	NCs
aim_ID104_v24_AGCTTGAGTCGTTGTA-1	ID104	v24	ct_17	14	11:50	9	NCs
aim_ID104_v24_AGTGTCAAGCCACCTG-1	ID104	v24	ct_17	14	11:50	9	NCs
aim_ID104_v24_CGCGTTTGTAGGGACT-1	ID104	v24	ct_17	14	11:50	9	NCs
aim_ID104_v24_GCATGCGGTTGGACCC-1	ID104	v24	ct_17	14	11:50	9	NCs
aim_ID104_v24_GGGTCTGAGCGATGAC-1	ID104	v24	ct_17	14	11:50	10	NCs
aim_ID104_v24_TCGTAGAAGGGTTCCC-1	ID104	v24	ct_17	14	11:50	3	NCs
aim_ID104_v24_TCTCTAATCACGCGGT-1	ID104	v24	ct_17	14	11:50	9	NCs
aim_ID104_v24_TCTTTCCTCCGTAGTA-1	ID104	v24	ct_17	14	11:50	9	NCs
aim_ID104_v24_TGCTACCTCTTTCCTC-1	ID104	v24	ct_17	14	11:50	9	NCs
aim_ID104_v01_CAGCAGCGTTCCCGAG-1	ID104	v01	ct_18	14	11:50	9	NCs
aim_ID104_v01_CGTGTCTAGAAACCAT-1	ID104	v01	ct_18	14	11:50	4	NCs
aim_ID104_v01_TGACAACGTGATGTCT-1	ID104	v01	ct_18	14	11:50	9	NCs
aim_ID104_v13_GCGCAGTCAGCTGCAC-1	ID104	v13	ct_18	14	11:50	4	NCs
aim_ID104_v13_GTCACAAAGGGCTTCC-1	ID104	v13	ct_18	14	11:50	9	NCs
aim_ID104_v24_ACGATACAGCCGCCTA-1	ID104	v24	ct_18	14	11:50	9	NCs
aim_ID104_v24_ATGAGGGAGTGGTAAT-1	ID104	v24	ct_18	14	11:50	9	NCs
aim_ID104_v24_CGAACATTCACTCTTA-1	ID104	v24	ct_18	14	11:50	4	NCs
aim_ID104_v24_GAGGTGACAAAGTGCG-1	ID104	v24	ct_18	14	11:50	4	NCs
aim_ID104_v24_GATCGTACAACGATGG-1	ID104	v24	ct_18	14	11:50	4	NCs
aim_ID104_v24_GCGAGAATCTTGTACT-1	ID104	v24	ct_18	14	11:50	9	NCs
aim_ID104_v24_GTCTTCGTCGCAAGCC-1	ID104	v24	ct_18	14	11:50	9	NCs
aim_ID104_v24_TGACGGCCAGTATAAG-1	ID104	v24	ct_18	14	11:50	9	NCs
aim_ID104_v24_TTCGAAGTCCAGGGCT-1	ID104	v24	ct_18	14	11:50	9	NCs
aim_ID104_v01_ACCCACTCACTATCTT-1	ID104	v01	ct_19	13	11:50	4	NCs
aim_ID104_v01_ACGGCCATCGAGGTAG-1	ID104	v01	ct_19	13	11:50	9	NCs
aim_ID104_v01_AGTCTTTCACAGACTT-1	ID104	v01	ct_19	13	11:50	9	NCs
aim_ID104_v01_GTTCGGGTCCTATTCA-1	ID104	v01	ct_19	13	11:50	9	NCs
aim_ID104_v01_TGGCCAGAGAGTACAT-1	ID104	v01	ct_19	13	11:50	4	NCs
aim_ID104_v13_ATAGACCAGGACAGAA-1	ID104	v13	ct_19	13	11:50	4	NCs
aim_ID104_v24_ACACCAATCAGCTTAG-1	ID104	v24	ct_19	13	11:50	9	NCs
aim_ID104_v24_CCTAGCTTCTGATTCT-1	ID104	v24	ct_19	13	11:50	4	NCs
aim_ID104_v24_CCTTCCCTCTGTCTCG-1	ID104	v24	ct_19	13	11:50	3	NCs
aim_ID104_v24_CGGACTGCAGGAATGC-1	ID104	v24	ct_19	13	11:50	9	NCs
aim_ID104_v24_GAAGCAGAGTTGAGAT-1	ID104	v24	ct_19	13	11:50	9	NCs
aim_ID104_v24_GTAGTCAAGTACGACG-1	ID104	v24	ct_19	13	11:50	10	NCs
aim_ID104_v24_TCAATCTTCCAGAAGG-1	ID104	v24	ct_19	13	11:50	3	NCs
aim_ID104_v01_ACTTGTTTCACGCATA-1	ID104	v01	ct_20	13	11:50	1	NCs
aim_ID104_v01_AGTTGGTTCTTGTTTG-1	ID104	v01	ct_20	13	11:50	1	NCs
aim_ID104_v01_CGATCGGCAGTCGTGC-1	ID104	v01	ct_20	13	11:50	1	NCs
aim_ID104_v01_CGCTTCAGTCCGACGT-1	ID104	v01	ct_20	13	11:50	1	NCs
aim_ID104_v01_TGAGAGGTCCGAAGAG-1	ID104	v01	ct_20	13	11:50	1	NCs
aim_ID104_v01_TTCCCAGCACCTCGGA-1	ID104	v01	ct_20	13	11:50	1	NCs
aim_ID104_v24_CCATGTCAGTATTGGA-1	ID104	v24	ct_20	13	11:50	1	NCs
aim_ID104_v24_CCCAGTTGTCGGCATC-1	ID104	v24	ct_20	13	11:50	1	NCs
aim_ID104_v24_CGACCTTCATAGTAAG-1	ID104	v24	ct_20	13	11:50	1	NCs
aim_ID104_v24_GCATGTACAAGTTGTC-1	ID104	v24	ct_20	13	11:50	1	NCs
aim_ID104_v24_GGTGCGTGTTGAGGTG-1	ID104	v24	ct_20	13	11:50	1	NCs
aim_ID104_v24_TACGGATCACATCTTT-1	ID104	v24	ct_20	13	11:50	1	NCs
aim_ID104_v24_TAGAGCTCAAGGACAC-1	ID104	v24	ct_20	13	11:50	1	NCs
aim_ID104_v01_CACCACTGTGACGGTA-1	ID104	v01	ct_21	13	11:50	6	NCs
aim_ID104_v01_CCATGTCCACATTCGA-1	ID104	v01	ct_21	13	11:50	7	NCs
aim_ID104_v13_CCAGCGAGTCGAATCT-1	ID104	v13	ct_21	13	11:50	7	NCs
aim_ID104_v13_CGATGTATCTGTCCGT-1	ID104	v13	ct_21	13	11:50	6	NCs
aim_ID104_v13_CGTCAGGAGGATGGTC-1	ID104	v13	ct_21	13	11:50	7	NCs
aim_ID104_v13_GCAAACTTCACGCGGT-1	ID104	v13	ct_21	13	11:50	6	NCs
aim_ID104_v13_GGCCGATGTTCAGCGC-1	ID104	v13	ct_21	13	11:50	6	NCs
aim_ID104_v13_TAGCCGGCAAGCTGGA-1	ID104	v13	ct_21	13	11:50	7	NCs
aim_ID104_v24_AAAGCAAAGATGCCAG-1	ID104	v24	ct_21	13	11:50	6	NCs
aim_ID104_v24_CGTGAGCTCCTCGCAT-1	ID104	v24	ct_21	13	11:50	7	NCs
aim_ID104_v24_GAGGTGAGTTCCGTCT-1	ID104	v24	ct_21	13	11:50	6	NCs
aim_ID104_v24_GCACTCTTCCCAAGAT-1	ID104	v24	ct_21	13	11:50	6	NCs
aim_ID104_v24_GGGCATCAGACGCTTT-1	ID104	v24	ct_21	13	11:50	6	NCs
aim_ID104_v01_AAGACCTTCCAAACTG-1	ID104	v01	ct_22	12	11:50	3	NCs
aim_ID104_v01_CATTCGCTCGAACGGA-1	ID104	v01	ct_22	12	11:50	9	NCs
aim_ID104_v01_CCTTTCTAGCCAGTTT-1	ID104	v01	ct_22	12	11:50	9	NCs
aim_ID104_v01_CTAGTGACATAGACTC-1	ID104	v01	ct_22	12	11:50	5	NCs
aim_ID104_v01_CTTAACTTCCGAATGT-1	ID104	v01	ct_22	12	11:50	3	NCs
aim_ID104_v01_GAACGGACAAGAGTCG-1	ID104	v01	ct_22	12	11:50	4	NCs
aim_ID104_v01_GAACGGATCCCATTTA-1	ID104	v01	ct_22	12	11:50	3	NCs
aim_ID104_v01_GCATGATCACAAGACG-1	ID104	v01	ct_22	12	11:50	3	NCs
aim_ID104_v13_CTACACCAGTCATGCT-1	ID104	v13	ct_22	12	11:50	1	NCs
aim_ID104_v24_AACGTTGCATCTATGG-1	ID104	v24	ct_22	12	11:50	9	NCs
aim_ID104_v24_CTCGTACAGAGACTAT-1	ID104	v24	ct_22	12	11:50	1	NCs
aim_ID104_v24_TTTCCTCAGTCCTCCT-1	ID104	v24	ct_22	12	11:50	9	NCs
aim_ID104_v01_ATTTCTGTCAACGGCC-1	ID104	v01	ct_23	12	11:50	1	NCs
aim_ID104_v01_CGAACATGTGCACTTA-1	ID104	v01	ct_23	12	11:50	1	NCs
aim_ID104_v01_CTAATGGGTGATGATA-1	ID104	v01	ct_23	12	11:50	1	NCs
aim_ID104_v24_ACTTTCAAGGTGCACA-1	ID104	v24	ct_23	12	11:50	10	NCs
aim_ID104_v24_CCTCTGACAGCCTGTG-1	ID104	v24	ct_23	12	11:50	3	NCs
aim_ID104_v24_CCTTACGTCTGGCGAC-1	ID104	v24	ct_23	12	11:50	1	NCs
aim_ID104_v24_GCACATATCGGTCCGA-1	ID104	v24	ct_23	12	11:50	1	NCs
aim_ID104_v24_TAAGCGTAGCAGACTG-1	ID104	v24	ct_23	12	11:50	1	NCs
aim_ID104_v24_TACGGGCCAGATGGCA-1	ID104	v24	ct_23	12	11:50	3	NCs
aim_ID104_v24_TAGTGGTAGGAACTGC-1	ID104	v24	ct_23	12	11:50	1	NCs
aim_ID104_v24_TCTGGAACATCCGGGT-1	ID104	v24	ct_23	12	11:50	1	NCs
aim_ID104_v24_TTTGGTTAGTTACGGG-1	ID104	v24	ct_23	12	11:50	3	NCs
aim_ID104_v01_AACTCTTCAGACGCCT-1	ID104	v01	ct_24	12	11:50	1	NCs
aim_ID104_v01_CACCAGGAGTACGATA-1	ID104	v01	ct_24	12	11:50	3	NCs
aim_ID104_v01_CAGCAGCCAAGAAGAG-1	ID104	v01	ct_24	12	11:50	1	NCs
aim_ID104_v01_CGTCCATAGCTAGTTC-1	ID104	v01	ct_24	12	11:50	4	NCs
aim_ID104_v01_GCAGTTACACATAACC-1	ID104	v01	ct_24	12	11:50	3	NCs
aim_ID104_v13_TTGGCAAAGCGAAGGG-1	ID104	v13	ct_24	12	11:50	1	NCs
aim_ID104_v24_AGAATAGCACGGCGTT-1	ID104	v24	ct_24	12	11:50	3	NCs
aim_ID104_v24_AGCTCTCTCGCTAGCG-1	ID104	v24	ct_24	12	11:50	1	NCs
aim_ID104_v24_CAACTAGAGTGCCAGA-1	ID104	v24	ct_24	12	11:50	1	NCs
aim_ID104_v24_CAAGATCCAACGATGG-1	ID104	v24	ct_24	12	11:50	10	NCs
aim_ID104_v24_GTGTTAGCATGTCGAT-1	ID104	v24	ct_24	12	11:50	1	NCs
aim_ID104_v24_TAGACCACAGCTGGCT-1	ID104	v24	ct_24	12	11:50	3	NCs
aim_ID104_v01_ACCCACTTCGTCCGTT-1	ID104	v01	ct_25	11	11:50	3	NCs
aim_ID104_v01_AGTTGGTCATGTAGTC-1	ID104	v01	ct_25	11	11:50	9	NCs
aim_ID104_v01_ATGCGATGTCAAAGAT-1	ID104	v01	ct_25	11	11:50	4	NCs
aim_ID104_v01_CATATGGAGTATGACA-1	ID104	v01	ct_25	11	11:50	4	NCs
aim_ID104_v01_TCTTTCCTCTTCCTTC-1	ID104	v01	ct_25	11	11:50	9	NCs
aim_ID104_v24_CCGTGGACATACTACG-1	ID104	v24	ct_25	11	11:50	3	NCs
aim_ID104_v24_CCTCTGAAGTCTCGGC-1	ID104	v24	ct_25	11	11:50	4	NCs
aim_ID104_v24_GACTACATCAGGCAAG-1	ID104	v24	ct_25	11	11:50	9	NCs
aim_ID104_v24_GATTCAGGTGGCTCCA-1	ID104	v24	ct_25	11	11:50	3	NCs
aim_ID104_v24_GCTGCGAGTCACAAGG-1	ID104	v24	ct_25	11	11:50	9	NCs
aim_ID104_v24_TTGTAGGGTGTGCGTC-1	ID104	v24	ct_25	11	11:50	1	NCs
aim_ID104_v01_CACACAATCAGCGACC-1	ID104	v01	ct_26	11	11:50	7	NCs
aim_ID104_v13_ACTTGTTAGAAGGCCT-1	ID104	v13	ct_26	11	11:50	7	NCs
aim_ID104_v13_ATAACGCCAGGCTGAA-1	ID104	v13	ct_26	11	11:50	7	NCs
aim_ID104_v24_AAAGATGGTAGCGTCC-1	ID104	v24	ct_26	11	11:50	7	NCs
aim_ID104_v24_ACGGGCTTCGCCTGTT-1	ID104	v24	ct_26	11	11:50	7	NCs
aim_ID104_v24_CACACAAAGTTAGCGG-1	ID104	v24	ct_26	11	11:50	7	NCs
aim_ID104_v24_CGGGTCAAGCGAGAAA-1	ID104	v24	ct_26	11	11:50	7	NCs
aim_ID104_v24_GCTTGAACAGCTGTAT-1	ID104	v24	ct_26	11	11:50	7	NCs
aim_ID104_v24_GGACAGAAGTGCCATT-1	ID104	v24	ct_26	11	11:50	7	NCs
aim_ID104_v24_GTCTTCGGTTGGAGGT-1	ID104	v24	ct_26	11	11:50	7	NCs
aim_ID104_v24_TCTGGAATCAATACCG-1	ID104	v24	ct_26	11	11:50	11	NCs
aim_ID104_v01_ACCTTTAGTTGTCGCG-1	ID104	v01	ct_27	10	11:50	8	NCs
aim_ID104_v13_AAATGCCAGTGGCACA-1	ID104	v13	ct_27	10	11:50	11	NCs
aim_ID104_v13_AGAGTGGAGCTGAAAT-1	ID104	v13	ct_27	10	11:50	11	NCs
aim_ID104_v13_CTGTGCTTCCTTTCTC-1	ID104	v13	ct_27	10	11:50	11	NCs
aim_ID104_v13_GACTACAGTTTAGCTG-1	ID104	v13	ct_27	10	11:50	11	NCs
aim_ID104_v13_GGCTGGTAGTGTACGG-1	ID104	v13	ct_27	10	11:50	11	NCs
aim_ID104_v13_GTAACTGCAATCGGTT-1	ID104	v13	ct_27	10	11:50	11	NCs
aim_ID104_v13_TCACAAGAGATCTGCT-1	ID104	v13	ct_27	10	11:50	11	NCs
aim_ID104_v13_TTCTCCTGTCTGCGGT-1	ID104	v13	ct_27	10	11:50	11	NCs
aim_ID104_v13_TTTGCGCCATATGAGA-1	ID104	v13	ct_27	10	11:50	11	NCs
aim_ID104_v01_CTTCTCTGTCGAGTTT-1	ID104	v01	ct_28	10	11:50	1	NCs
aim_ID104_v01_GTCATTTAGCGTAATA-1	ID104	v01	ct_28	10	11:50	3	NCs
aim_ID104_v24_AGTGGGAAGTGGACGT-1	ID104	v24	ct_28	10	11:50	1	NCs
aim_ID104_v24_CAACCAAAGGATGCGT-1	ID104	v24	ct_28	10	11:50	3	NCs
aim_ID104_v24_CGTTCTGCAACTGCGC-1	ID104	v24	ct_28	10	11:50	1	NCs
aim_ID104_v24_GCTGGGTGTTGGGACA-1	ID104	v24	ct_28	10	11:50	1	NCs
aim_ID104_v24_GGGATGATCCTGCCAT-1	ID104	v24	ct_28	10	11:50	1	NCs
aim_ID104_v24_GTCGTAATCATAGCAC-1	ID104	v24	ct_28	10	11:50	1	NCs
aim_ID104_v24_GTGCGGTCAGCCAGAA-1	ID104	v24	ct_28	10	11:50	3	NCs
aim_ID104_v24_TTTGCGCTCACGACTA-1	ID104	v24	ct_28	10	11:50	3	NCs
aim_ID104_v01_ACTTGTTAGTTTCCTT-1	ID104	v01	ct_29	10	11:50	1	NCs
aim_ID104_v24_AGTGAGGAGTGGAGAA-1	ID104	v24	ct_29	10	11:50	10	NCs
aim_ID104_v24_CACACAAAGCTAGTGG-1	ID104	v24	ct_29	10	11:50	1	NCs
aim_ID104_v24_CCTTCGAAGGACCACA-1	ID104	v24	ct_29	10	11:50	3	NCs
aim_ID104_v24_CTCTAATCACAGGTTT-1	ID104	v24	ct_29	10	11:50	1	NCs
aim_ID104_v24_CTGCCTAGTCATCCCT-1	ID104	v24	ct_29	10	11:50	1	NCs
aim_ID104_v24_GCGCCAAAGGATTCGG-1	ID104	v24	ct_29	10	11:50	1	NCs
aim_ID104_v24_GTGCGGTTCCCTCTTT-1	ID104	v24	ct_29	10	11:50	1	NCs
aim_ID104_v24_TAGCCGGAGGGTCGAT-1	ID104	v24	ct_29	10	11:50	1	NCs
aim_ID104_v24_TTATGCTAGCTGTTCA-1	ID104	v24	ct_29	10	11:50	1	NCs
aim_ID104_v01_AATCCAGCATATGGTC-1	ID104	v01	ct_30	10	11:50	3	NCs
aim_ID104_v01_ACTGAGTTCGTCGTTC-1	ID104	v01	ct_30	10	11:50	9	NCs
aim_ID104_v01_CACCACTAGGCAGGTT-1	ID104	v01	ct_30	10	11:50	4	NCs
aim_ID104_v01_CCGGTAGGTGTATGGG-1	ID104	v01	ct_30	10	11:50	3	NCs
aim_ID104_v01_CGTCCATCACCTATCC-1	ID104	v01	ct_30	10	11:50	4	NCs
aim_ID104_v01_GGATGTTAGAATTCCC-1	ID104	v01	ct_30	10	11:50	4	NCs
aim_ID104_v24_CATTCGCCAAGGGTCA-1	ID104	v24	ct_30	10	11:50	3	NCs
aim_ID104_v24_CGATCGGAGCAAATCA-1	ID104	v24	ct_30	10	11:50	9	NCs
aim_ID104_v24_CTGCCTACACAGGAGT-1	ID104	v24	ct_30	10	11:50	4	NCs
aim_ID104_v24_GCTGCTTGTTCACGGC-1	ID104	v24	ct_30	10	11:50	1	NCs
aim_ID104_v01_ACTGATGTCTCGAGTA-1	ID104	v01	ct_31	10	11:50	9	NCs
aim_ID104_v01_AGACGTTAGTGATCGG-1	ID104	v01	ct_31	10	11:50	4	NCs
aim_ID104_v01_ATAAGAGAGCTGCGAA-1	ID104	v01	ct_31	10	11:50	4	NCs
aim_ID104_v01_CCTTACGAGTGAAGTT-1	ID104	v01	ct_31	10	11:50	4	NCs
aim_ID104_v01_GGCTCGACACTAAGTC-1	ID104	v01	ct_31	10	11:50	4	NCs
aim_ID104_v01_TTTATGCGTGACGCCT-1	ID104	v01	ct_31	10	11:50	9	NCs
aim_ID104_v13_ACCCACTCACGTAAGG-1	ID104	v13	ct_31	10	11:50	4	NCs
aim_ID104_v13_TTAGGACGTAGAAAGG-1	ID104	v13	ct_31	10	11:50	5	NCs
aim_ID104_v24_ATCACGATCTGAGGGA-1	ID104	v24	ct_31	10	11:50	3	NCs
aim_ID104_v24_CTGATCCTCTGCTTGC-1	ID104	v24	ct_31	10	11:50	3	NCs
aim_ID104_v01_ATGAGGGCATAGTAAG-1	ID104	v01	ct_32	10	11:50	6	NCs
aim_ID104_v01_CACATAGCACGCGAAA-1	ID104	v01	ct_32	10	11:50	6	NCs
aim_ID104_v01_CTTACCGAGAGTGACC-1	ID104	v01	ct_32	10	11:50	6	NCs
aim_ID104_v01_TACTTACCAAACTGTC-1	ID104	v01	ct_32	10	11:50	6	NCs
aim_ID104_v13_AGTCTTTTCGGAAATA-1	ID104	v13	ct_32	10	11:50	6	NCs
aim_ID104_v13_CTAACTTAGACTTGAA-1	ID104	v13	ct_32	10	11:50	6	NCs
aim_ID104_v24_ACTATCTTCCAGGGCT-1	ID104	v24	ct_32	10	11:50	6	NCs
aim_ID104_v24_CAAGTTGGTGCTGTAT-1	ID104	v24	ct_32	10	11:50	6	NCs
aim_ID104_v24_CGAGAAGTCTTTAGTC-1	ID104	v24	ct_32	10	11:50	6	NCs
aim_ID104_v24_GAAGCAGTCCACGTGG-1	ID104	v24	ct_32	10	11:50	6	NCs
aim_ID104_v24_AGGCCGTAGACTAGGC-1	ID104	v24	ct_33	9	11:50	9	NCs
aim_ID104_v24_AGGGAGTAGAAGGCCT-1	ID104	v24	ct_33	9	11:50	10	NCs
aim_ID104_v24_CAAGAAAGTGAGGGTT-1	ID104	v24	ct_33	9	11:50	1	NCs
aim_ID104_v24_CCCTCCTAGCCAGGAT-1	ID104	v24	ct_33	9	11:50	3	NCs
aim_ID104_v24_CCTACCATCCTTTACA-1	ID104	v24	ct_33	9	11:50	1	NCs
aim_ID104_v24_GCGCCAAGTCGATTGT-1	ID104	v24	ct_33	9	11:50	1	NCs
aim_ID104_v24_GTATCTTAGCGTAGTG-1	ID104	v24	ct_33	9	11:50	1	NCs
aim_ID104_v24_TCATTTGTCGTGACAT-1	ID104	v24	ct_33	9	11:50	1	NCs
aim_ID104_v24_TCGCGAGCACTGTTAG-1	ID104	v24	ct_33	9	11:50	1	NCs
aim_ID104_v24_AAGACCTGTTTGACTG-1	ID104	v24	ct_34	9	11:50	10	NCs
aim_ID104_v24_AGGGATGGTGAAAGAG-1	ID104	v24	ct_34	9	11:50	9	NCs
aim_ID104_v24_ATCATGGGTGTCGCTG-1	ID104	v24	ct_34	9	11:50	9	NCs
aim_ID104_v24_ATTGGTGCACCGGAAA-1	ID104	v24	ct_34	9	11:50	9	NCs
aim_ID104_v24_GCAATCAAGAGACGAA-1	ID104	v24	ct_34	9	11:50	9	NCs
aim_ID104_v24_GGGACCTAGTTGAGTA-1	ID104	v24	ct_34	9	11:50	9	NCs
aim_ID104_v24_GGGAGATTCATTGCGA-1	ID104	v24	ct_34	9	11:50	4	NCs
aim_ID104_v24_TACGGGCCACATGTGT-1	ID104	v24	ct_34	9	11:50	9	NCs
aim_ID104_v24_TTCTACACATGACGGA-1	ID104	v24	ct_34	9	11:50	9	NCs
aim_ID104_v01_GGCAATTCACAACTGT-1	ID104	v01	ct_35	9	11:50	9	NCs
aim_ID104_v01_GTAGGCCGTATTCTCT-1	ID104	v01	ct_35	9	11:50	9	NCs
aim_ID104_v24_AACACGTTCTAACTCT-1	ID104	v24	ct_35	9	11:50	4	NCs
aim_ID104_v24_ACAGCTATCATGTCTT-1	ID104	v24	ct_35	9	11:50	4	NCs
aim_ID104_v24_CGCTATCGTAATTGGA-1	ID104	v24	ct_35	9	11:50	4	NCs
aim_ID104_v24_GAGGTGATCTTGTATC-1	ID104	v24	ct_35	9	11:50	9	NCs
aim_ID104_v24_TATGCCCCAATAGCGG-1	ID104	v24	ct_35	9	11:50	4	NCs
aim_ID104_v24_TGCTGCTTCTTCAACT-1	ID104	v24	ct_35	9	11:50	9	NCs
aim_ID104_v24_TTCGAAGTCCGAAGAG-1	ID104	v24	ct_35	9	11:50	9	NCs
aim_ID104_v01_CTCTGGTCAGACAAGC-1	ID104	v01	ct_36	8	11:50	4	NCs
aim_ID104_v01_GCTGCGAAGCGTGAGT-1	ID104	v01	ct_36	8	11:50	4	NCs
aim_ID104_v01_TCAGATGAGGGCATGT-1	ID104	v01	ct_36	8	11:50	4	NCs
aim_ID104_v01_TTGACTTAGCTCCTTC-1	ID104	v01	ct_36	8	11:50	4	NCs
aim_ID104_v13_GACTGCGGTCTTGTCC-1	ID104	v13	ct_36	8	11:50	4	NCs
aim_ID104_v24_GACACGCAGCGACGTA-1	ID104	v24	ct_36	8	11:50	4	NCs
aim_ID104_v24_TCTTCGGGTGTGACGA-1	ID104	v24	ct_36	8	11:50	4	NCs
aim_ID104_v24_TTTACTGGTCCGTTAA-1	ID104	v24	ct_36	8	11:50	4	NCs
aim_ID104_v13_TCTCATAAGGCCCTTG-1	ID104	v13	ct_37	8	11:50	1	NCs
aim_ID104_v24_AGAGCGAAGTTTGCGT-1	ID104	v24	ct_37	8	11:50	3	NCs
aim_ID104_v24_AGAGCTTGTCCGAATT-1	ID104	v24	ct_37	8	11:50	1	NCs
aim_ID104_v24_CTGATAGAGAGGACGG-1	ID104	v24	ct_37	8	11:50	1	NCs
aim_ID104_v24_CTGTGCTTCAAGGTAA-1	ID104	v24	ct_37	8	11:50	1	NCs
aim_ID104_v24_CTTACCGGTCGAGATG-1	ID104	v24	ct_37	8	11:50	1	NCs
aim_ID104_v24_GCTCCTAGTAGCCTAT-1	ID104	v24	ct_37	8	11:50	1	NCs
aim_ID104_v24_TTGACTTTCTGGCGAC-1	ID104	v24	ct_37	8	11:50	1	NCs
aim_ID104_v01_AAGCCGCTCAGTTTGG-1	ID104	v01	ct_38	8	11:50	4	NCs
aim_ID104_v01_AGATCTGGTTACAGAA-1	ID104	v01	ct_38	8	11:50	4	NCs
aim_ID104_v01_ATAGACCTCTGTTTGT-1	ID104	v01	ct_38	8	11:50	4	NCs
aim_ID104_v01_CAAGAAAGTGATAAAC-1	ID104	v01	ct_38	8	11:50	5	NCs
aim_ID104_v01_CTCACACCAATCAGAA-1	ID104	v01	ct_38	8	11:50	3	NCs
aim_ID104_v01_GACTACACAATAACGA-1	ID104	v01	ct_38	8	11:50	3	NCs
aim_ID104_v24_CACCACTAGGGATCTG-1	ID104	v24	ct_38	8	11:50	9	NCs
aim_ID104_v24_GGATTACGTTCGAATC-1	ID104	v24	ct_38	8	11:50	4	NCs
aim_ID104_v01_ACGATACCAAGCCCAC-1	ID104	v01	ct_39	8	11:50	9	NCs
aim_ID104_v01_GTATTCTAGTCGTACT-1	ID104	v01	ct_39	8	11:50	9	NCs
aim_ID104_v24_ATAGACCGTCAAAGAT-1	ID104	v24	ct_39	8	11:50	4	NCs
aim_ID104_v24_CCATTCGGTAACGCGA-1	ID104	v24	ct_39	8	11:50	4	NCs
aim_ID104_v24_CTCGTCAAGTTCGCGC-1	ID104	v24	ct_39	8	11:50	9	NCs
aim_ID104_v24_GATCGCGTCACTCCTG-1	ID104	v24	ct_39	8	11:50	9	NCs
aim_ID104_v24_GGTGTTAGTGTGCGTC-1	ID104	v24	ct_39	8	11:50	3	NCs
aim_ID104_v24_TGGCTGGGTCGGCACT-1	ID104	v24	ct_39	8	11:50	9	NCs
aim_ID104_v01_CTTTGCGTCTCGTATT-1	ID104	v01	ct_40	8	11:50	8	NCs
aim_ID104_v01_GGTGCGTGTGAGGGAG-1	ID104	v01	ct_40	8	11:50	6	NCs
aim_ID104_v01_TCGGTAATCTGATACG-1	ID104	v01	ct_40	8	11:50	8	NCs
aim_ID104_v01_TGACAACAGGATGGAA-1	ID104	v01	ct_40	8	11:50	8	NCs
aim_ID104_v13_CGTAGGCGTTGAGGTG-1	ID104	v13	ct_40	8	11:50	2	NCs
aim_ID104_v13_GTGCTTCGTATAGTAG-1	ID104	v13	ct_40	8	11:50	2	NCs
aim_ID104_v24_ACTGATGTCGCAAGCC-1	ID104	v24	ct_40	8	11:50	2	NCs
aim_ID104_v24_CAAGTTGCATTTGCTT-1	ID104	v24	ct_40	8	11:50	8	NCs
aim_ID104_v01_CTAGAGTAGCATCATC-1	ID104	v01	ct_41	7	11:50	1	NCs
aim_ID104_v24_AAAGCAAAGTTGTCGT-1	ID104	v24	ct_41	7	11:50	3	NCs
aim_ID104_v24_AACTCAGAGCGTAATA-1	ID104	v24	ct_41	7	11:50	3	NCs
aim_ID104_v24_ATCCACCTCAACACAC-1	ID104	v24	ct_41	7	11:50	10	NCs
aim_ID104_v24_CGTAGCGCATGAAGTA-1	ID104	v24	ct_41	7	11:50	3	NCs
aim_ID104_v24_GGAATAATCTGCAGTA-1	ID104	v24	ct_41	7	11:50	3	NCs
aim_ID104_v24_TGCGGGTGTGTTGAGG-1	ID104	v24	ct_41	7	11:50	10	NCs
aim_ID104_v01_CCTTCCCAGTGCAAGC-1	ID104	v01	ct_42	7	11:50	4	NCs
aim_ID104_v01_TTCTCAATCGTTACAG-1	ID104	v01	ct_42	7	11:50	3	NCs
aim_ID104_v13_CCTTTCTCATGCATGT-1	ID104	v13	ct_42	7	11:50	4	NCs
aim_ID104_v13_GACGCGTTCAGGATCT-1	ID104	v13	ct_42	7	11:50	4	NCs
aim_ID104_v24_CTGCCTATCGAGAGCA-1	ID104	v24	ct_42	7	11:50	4	NCs
aim_ID104_v24_GCGACCAAGGTGATAT-1	ID104	v24	ct_42	7	11:50	9	NCs
aim_ID104_v24_GTGCGGTCACAGTCGC-1	ID104	v24	ct_42	7	11:50	9	NCs
aim_ID104_v01_AACTCCCGTGATAAAC-1	ID104	v01	ct_43	7	11:50	9	NCs
aim_ID104_v01_TGCACCTCACTTAACG-1	ID104	v01	ct_43	7	11:50	4	NCs
aim_ID104_v24_ACGATGTCAGCAGTTT-1	ID104	v24	ct_43	7	11:50	3	NCs
aim_ID104_v24_CGGTTAAAGGCCCGTT-1	ID104	v24	ct_43	7	11:50	9	NCs
aim_ID104_v24_GCAGTTACATAAAGGT-1	ID104	v24	ct_43	7	11:50	4	NCs
aim_ID104_v24_GCATACAGTGGTGTAG-1	ID104	v24	ct_43	7	11:50	4	NCs
aim_ID104_v24_TTAGTTCGTCAAAGCG-1	ID104	v24	ct_43	7	11:50	4	NCs
aim_ID104_v01_AACCGCGCAGAAGCAC-1	ID104	v01	ct_44	7	11:50	4	NCs
aim_ID104_v01_CGATGTACACAGGCCT-1	ID104	v01	ct_44	7	11:50	3	NCs
aim_ID104_v01_GTCACGGCATCTATGG-1	ID104	v01	ct_44	7	11:50	1	NCs
aim_ID104_v01_TCCCGATTCGTATCAG-1	ID104	v01	ct_44	7	11:50	4	NCs
aim_ID104_v13_GGAACTTCATGTCCTC-1	ID104	v13	ct_44	7	11:50	3	NCs
aim_ID104_v13_TTGCCGTGTCTCCATC-1	ID104	v13	ct_44	7	11:50	4	NCs
aim_ID104_v24_AAGGCAGTCTTTAGGG-1	ID104	v24	ct_44	7	11:50	3	NCs
aim_ID104_v01_CGGACTGTCTCGCATC-1	ID104	v01	ct_45	7	11:50	5	NCs
aim_ID104_v01_TTATGCTTCTTCAACT-1	ID104	v01	ct_45	7	11:50	5	NCs
aim_ID104_v13_AGCATACCACCTCGGA-1	ID104	v13	ct_45	7	11:50	5	NCs
aim_ID104_v24_CACCACTAGACCACGA-1	ID104	v24	ct_45	7	11:50	5	NCs
aim_ID104_v24_CTCCTAGGTCTTGTCC-1	ID104	v24	ct_45	7	11:50	5	NCs
aim_ID104_v24_GCAGCCAGTTCAGTAC-1	ID104	v24	ct_45	7	11:50	5	NCs
aim_ID104_v24_GTCGGGTGTCTCACCT-1	ID104	v24	ct_45	7	11:50	5	NCs
aim_ID104_v01_TGACTAGGTAGCGTGA-1	ID104	v01	ct_46	7	11:50	1	NCs
aim_ID104_v24_AGCTTGAAGTGTCCAT-1	ID104	v24	ct_46	7	11:50	3	NCs
aim_ID104_v24_ATTTCTGAGGCTAGGT-1	ID104	v24	ct_46	7	11:50	1	NCs
aim_ID104_v24_CAAGGCCTCTCTGCTG-1	ID104	v24	ct_46	7	11:50	1	NCs
aim_ID104_v24_CGTCCATAGAACTCGG-1	ID104	v24	ct_46	7	11:50	1	NCs
aim_ID104_v24_GATCTAGTCCAGTATG-1	ID104	v24	ct_46	7	11:50	1	NCs
aim_ID104_v24_GCGAGAAGTAGCTTGT-1	ID104	v24	ct_46	7	11:50	3	NCs
aim_ID104_v01_ACGATGTTCTTCATGT-1	ID104	v01	ct_47	7	11:50	4	NCs
aim_ID104_v01_CGCCAAGAGAATCTCC-1	ID104	v01	ct_47	7	11:50	3	NCs
aim_ID104_v01_GTGCGGTAGTCGTACT-1	ID104	v01	ct_47	7	11:50	5	NCs
aim_ID104_v01_TAGCCGGTCGTCCGTT-1	ID104	v01	ct_47	7	11:50	4	NCs
aim_ID104_v13_AACCGCGAGGGTGTGT-1	ID104	v13	ct_47	7	11:50	3	NCs
aim_ID104_v13_CTCTGGTAGTGGTAAT-1	ID104	v13	ct_47	7	11:50	9	NCs
aim_ID104_v24_CAGAATCTCTTACCTA-1	ID104	v24	ct_47	7	11:50	4	NCs
aim_ID104_v01_ACATACGAGCCCAGCT-1	ID104	v01	ct_48	7	11:50	4	NCs
aim_ID104_v01_ACGATACTCAGTCAGT-1	ID104	v01	ct_48	7	11:50	4	NCs
aim_ID104_v01_CACCTTGGTCAGCTAT-1	ID104	v01	ct_48	7	11:50	3	NCs
aim_ID104_v01_CCTAAAGTCATGTAGC-1	ID104	v01	ct_48	7	11:50	9	NCs
aim_ID104_v01_CGGAGTCAGAGACTAT-1	ID104	v01	ct_48	7	11:50	3	NCs
aim_ID104_v24_CAGAGAGAGAAGCCCA-1	ID104	v24	ct_48	7	11:50	4	NCs
aim_ID104_v24_GAATAAGAGAGGTTAT-1	ID104	v24	ct_48	7	11:50	4	NCs
aim_ID104_v01_AGATCTGTCGGCGCTA-1	ID104	v01	ct_49	7	11:50	6	NCs
aim_ID104_v01_CGTAGGCTCAACGCTA-1	ID104	v01	ct_49	7	11:50	7	NCs
aim_ID104_v01_GTGAAGGGTCAGCTAT-1	ID104	v01	ct_49	7	11:50	6	NCs
aim_ID104_v01_TACCTATAGATGGCGT-1	ID104	v01	ct_49	7	11:50	7	NCs
aim_ID104_v13_GACTAACAGGACATTA-1	ID104	v13	ct_49	7	11:50	6	NCs
aim_ID104_v24_AGTGGGAGTGATGTGG-1	ID104	v24	ct_49	7	11:50	6	NCs
aim_ID104_v24_TGTCCCACACCAGATT-1	ID104	v24	ct_49	7	11:50	7	NCs
aim_ID104_v01_ACGATGTCAGACAAAT-1	ID104	v01	ct_50	7	11:50	1	NCs
aim_ID104_v01_CGAATGTGTCCGAACC-1	ID104	v01	ct_50	7	11:50	1	NCs
aim_ID104_v01_TAAGCGTCACACTGCG-1	ID104	v01	ct_50	7	11:50	1	NCs
aim_ID104_v13_TATTACCTCATGTCTT-1	ID104	v13	ct_50	7	11:50	1	NCs
aim_ID104_v24_CAGCCGAAGAGTGAGA-1	ID104	v24	ct_50	7	11:50	1	NCs
aim_ID104_v24_GCCAAATCACCACCAG-1	ID104	v24	ct_50	7	11:50	1	NCs
aim_ID104_v24_TGTGTTTTCAGGCCCA-1	ID104	v24	ct_50	7	11:50	1	NCs
aim_ID104_v01_CACACCTGTAGTAGTA-1	ID104	v01	ct_51	7	51:200	2	NCs
aim_ID104_v13_CTCGTCATCGGTCCGA-1	ID104	v13	ct_51	7	51:200	2	NCs
aim_ID104_v13_GGGATGATCACTTATC-1	ID104	v13	ct_51	7	51:200	8	NCs
aim_ID104_v13_GGTATTGAGCTGCCCA-1	ID104	v13	ct_51	7	51:200	8	NCs
aim_ID104_v13_GTGCTTCGTAACGACG-1	ID104	v13	ct_51	7	51:200	2	NCs
aim_ID104_v24_GTCGGGTCAAGCGTAG-1	ID104	v24	ct_51	7	51:200	2	NCs
aim_ID104_v24_TTAGGACCATATGGTC-1	ID104	v24	ct_51	7	51:200	2	NCs
aim_ID104_v01_AGACGTTAGACAAAGG-1	ID104	v01	ct_52	6	51:200	1	NCs
aim_ID104_v13_CTCACACTCGGAAATA-1	ID104	v13	ct_52	6	51:200	3	NCs
aim_ID104_v24_ACGAGCCTCGCGTTTC-1	ID104	v24	ct_52	6	51:200	1	NCs
aim_ID104_v24_ATGAGGGGTCCGTGAC-1	ID104	v24	ct_52	6	51:200	1	NCs
aim_ID104_v24_GAACGGACAAGGGTCA-1	ID104	v24	ct_52	6	51:200	3	NCs
aim_ID104_v24_TGCGGGTGTGACGGTA-1	ID104	v24	ct_52	6	51:200	1	NCs
aim_ID104_v24_AAGGAGCGTTGGAGGT-1	ID104	v24	ct_53	6	51:200	9	NCs
aim_ID104_v24_AGTAGTCAGAAGGACA-1	ID104	v24	ct_53	6	51:200	9	NCs
aim_ID104_v24_AGTGGGAAGAATTCCC-1	ID104	v24	ct_53	6	51:200	9	NCs
aim_ID104_v24_GATCTAGGTAGAGTGC-1	ID104	v24	ct_53	6	51:200	9	NCs
aim_ID104_v24_TCAGATGAGGAATTAC-1	ID104	v24	ct_53	6	51:200	9	NCs
aim_ID104_v24_TCGAGGCAGACTAGGC-1	ID104	v24	ct_53	6	51:200	9	NCs
aim_ID104_v01_TGATTTCAGCCGTCGT-1	ID104	v01	ct_54	6	51:200	3	NCs
aim_ID104_v01_TTTGTCAGTTAAAGAC-1	ID104	v01	ct_54	6	51:200	9	NCs
aim_ID104_v24_CGATCGGTCTGGGCCA-1	ID104	v24	ct_54	6	51:200	5	NCs
aim_ID104_v24_GATGAAATCGCCATAA-1	ID104	v24	ct_54	6	51:200	3	NCs
aim_ID104_v24_GCTCCTAAGTTGTAGA-1	ID104	v24	ct_54	6	51:200	9	NCs
aim_ID104_v24_TATCTCATCGCTTGTC-1	ID104	v24	ct_54	6	51:200	4	NCs
aim_ID104_v24_AGTGTCAGTGCAGGTA-1	ID104	v24	ct_55	6	51:200	10	NCs
aim_ID104_v24_CAGCATAGTAAGAGAG-1	ID104	v24	ct_55	6	51:200	9	NCs
aim_ID104_v24_CGAACATAGCCGCCTA-1	ID104	v24	ct_55	6	51:200	9	NCs
aim_ID104_v24_CGGAGCTTCTCCAGGG-1	ID104	v24	ct_55	6	51:200	10	NCs
aim_ID104_v24_GGGCACTGTGGTCCGT-1	ID104	v24	ct_55	6	51:200	9	NCs
aim_ID104_v24_TACTTACCACATCCGG-1	ID104	v24	ct_55	6	51:200	9	NCs
aim_ID104_v01_CCACCTACAAGCTGGA-1	ID104	v01	ct_56	6	51:200	3	NCs
aim_ID104_v01_TAGAGCTGTTTGCATG-1	ID104	v01	ct_56	6	51:200	4	NCs
aim_ID104_v01_TCACGAATCTGGCGAC-1	ID104	v01	ct_56	6	51:200	9	NCs
aim_ID104_v01_TCTCATACAAGGTTCT-1	ID104	v01	ct_56	6	51:200	4	NCs
aim_ID104_v24_AGGGATGAGCGTAGTG-1	ID104	v24	ct_56	6	51:200	9	NCs
aim_ID104_v24_GGACAAGAGTGTCCAT-1	ID104	v24	ct_56	6	51:200	9	NCs
aim_ID104_v24_AACCGCGCAAGCGATG-1	ID104	v24	ct_57	6	51:200	3	NCs
aim_ID104_v24_AACTTTCAGTCCATAC-1	ID104	v24	ct_57	6	51:200	1	NCs
aim_ID104_v24_AGCGGTCGTTTGACAC-1	ID104	v24	ct_57	6	51:200	1	NCs
aim_ID104_v24_CAGAGAGTCATGCTCC-1	ID104	v24	ct_57	6	51:200	3	NCs
aim_ID104_v24_CTTAACTCATTATCTC-1	ID104	v24	ct_57	6	51:200	1	NCs
aim_ID104_v24_TCTGAGAGTGCCTGCA-1	ID104	v24	ct_57	6	51:200	1	NCs
aim_ID104_v24_ACTGAACTCGGATGGA-1	ID104	v24	ct_58	6	51:200	9	NCs
aim_ID104_v24_AGCGTATTCCTTGGTC-1	ID104	v24	ct_58	6	51:200	9	NCs
aim_ID104_v24_CTGCCTAAGTCTCCTC-1	ID104	v24	ct_58	6	51:200	10	NCs
aim_ID104_v24_GCCAAATGTGGACGAT-1	ID104	v24	ct_58	6	51:200	4	NCs
aim_ID104_v24_GCTTCCAAGAGGTTAT-1	ID104	v24	ct_58	6	51:200	9	NCs
aim_ID104_v24_GGGACCTGTTTAAGCC-1	ID104	v24	ct_58	6	51:200	10	NCs
aim_ID104_v01_CTACCCAGTCACTTCC-1	ID104	v01	ct_59	5	51:200	1	NCs
aim_ID104_v01_GTGAAGGCATGTCCTC-1	ID104	v01	ct_59	5	51:200	1	NCs
aim_ID104_v24_ACGCCGAAGCTGAACG-1	ID104	v24	ct_59	5	51:200	3	NCs
aim_ID104_v24_CAACCTCCAGTTCCCT-1	ID104	v24	ct_59	5	51:200	1	NCs
aim_ID104_v24_CAGTAACTCTCTTGAT-1	ID104	v24	ct_59	5	51:200	3	NCs
aim_ID104_v01_TGCACCTAGTGTACGG-1	ID104	v01	ct_60	5	51:200	5	NCs
aim_ID104_v13_TATTACCTCTGCGGCA-1	ID104	v13	ct_60	5	51:200	5	NCs
aim_ID104_v24_AAATGCCGTATATGAG-1	ID104	v24	ct_60	5	51:200	4	NCs
aim_ID104_v24_CGGACTGTCTGCAGTA-1	ID104	v24	ct_60	5	51:200	5	NCs
aim_ID104_v24_CTACACCAGGGCACTA-1	ID104	v24	ct_60	5	51:200	5	NCs
aim_ID104_v01_CCTACACAGGACACCA-1	ID104	v01	ct_61	5	51:200	1	NCs
aim_ID104_v24_CAGAATCGTGTGTGCC-1	ID104	v24	ct_61	5	51:200	1	NCs
aim_ID104_v24_GATCGTATCCAGTATG-1	ID104	v24	ct_61	5	51:200	10	NCs
aim_ID104_v24_GGGTCTGAGCTAGTGG-1	ID104	v24	ct_61	5	51:200	10	NCs
aim_ID104_v24_TGCTACCAGTGTGAAT-1	ID104	v24	ct_61	5	51:200	1	NCs
aim_ID104_v01_ACTGATGAGTGGTAAT-1	ID104	v01	ct_62	5	51:200	9	NCs
aim_ID104_v01_TGGCTGGCACCTATCC-1	ID104	v01	ct_62	5	51:200	9	NCs
aim_ID104_v24_ATCCACCAGGTGCACA-1	ID104	v24	ct_62	5	51:200	9	NCs
aim_ID104_v24_CGTTGGGTCATTGCGA-1	ID104	v24	ct_62	5	51:200	4	NCs
aim_ID104_v24_TGATTTCAGATAGCAT-1	ID104	v24	ct_62	5	51:200	9	NCs
aim_ID104_v13_TGCCAAATCAAGCCTA-1	ID104	v13	ct_63	5	51:200	2	NCs
aim_ID104_v24_CTGATAGAGCATCATC-1	ID104	v24	ct_63	5	51:200	2	NCs
aim_ID104_v24_GCAGCCATCATACGGT-1	ID104	v24	ct_63	5	51:200	2	NCs
aim_ID104_v24_GTCACGGAGTCGTACT-1	ID104	v24	ct_63	5	51:200	2	NCs
aim_ID104_v24_TGTGGTAAGTAGTGCG-1	ID104	v24	ct_63	5	51:200	2	NCs
aim_ID104_v01_CGCGTTTAGCACCGCT-1	ID104	v01	ct_64	5	51:200	9	NCs
aim_ID104_v01_CTGCGGATCCCTAATT-1	ID104	v01	ct_64	5	51:200	9	NCs
aim_ID104_v13_CTGAAGTGTTCCACTC-1	ID104	v13	ct_64	5	51:200	4	NCs
aim_ID104_v24_AGGTCCGAGGGATACC-1	ID104	v24	ct_64	5	51:200	3	NCs
aim_ID104_v24_TGGGCGTTCAAAGACA-1	ID104	v24	ct_64	5	51:200	9	NCs
aim_ID104_v01_AACCGCGCACGCATCG-1	ID104	v01	ct_65	5	51:200	3	NCs
aim_ID104_v01_CAGTCCTTCAACGCTA-1	ID104	v01	ct_65	5	51:200	4	NCs
aim_ID104_v24_AACTCCCGTCTAGAGG-1	ID104	v24	ct_65	5	51:200	9	NCs
aim_ID104_v24_CCACGGAAGAATCTCC-1	ID104	v24	ct_65	5	51:200	9	NCs
aim_ID104_v24_GGTGTTACAAATCCGT-1	ID104	v24	ct_65	5	51:200	9	NCs
aim_ID104_v01_ACGCAGCTCTTCGAGA-1	ID104	v01	ct_66	5	51:200	3	NCs
aim_ID104_v01_CCACGGATCGAATGCT-1	ID104	v01	ct_66	5	51:200	3	NCs
aim_ID104_v01_CTCGAGGTCTTTACGT-1	ID104	v01	ct_66	5	51:200	3	NCs
aim_ID104_v13_CATGCCTTCCTGCCAT-1	ID104	v13	ct_66	5	51:200	3	NCs
aim_ID104_v24_AGCTTGAAGCGTTCCG-1	ID104	v24	ct_66	5	51:200	4	NCs
aim_ID104_v01_CGCTTCACACGTAAGG-1	ID104	v01	ct_67	5	51:200	9	NCs
aim_ID104_v01_TCTGGAACACATCCGG-1	ID104	v01	ct_67	5	51:200	9	NCs
aim_ID104_v01_TTCGGTCAGCAAATCA-1	ID104	v01	ct_67	5	51:200	9	NCs
aim_ID104_v24_ATCTGCCTCCCATTTA-1	ID104	v24	ct_67	5	51:200	10	NCs
aim_ID104_v24_CAGCAGCCAGATCGGA-1	ID104	v24	ct_67	5	51:200	1	NCs
aim_ID104_v13_ACTGTCCTCTGCCCTA-1	ID104	v13	ct_68	5	51:200	7	NCs
aim_ID104_v13_CAAGTTGTCTCTGTCG-1	ID104	v13	ct_68	5	51:200	7	NCs
aim_ID104_v13_GACGTTACAGATGGCA-1	ID104	v13	ct_68	5	51:200	6	NCs
aim_ID104_v13_TTAACTCCAAGCGAGT-1	ID104	v13	ct_68	5	51:200	7	NCs
aim_ID104_v24_CAGCATAAGTGCGATG-1	ID104	v24	ct_68	5	51:200	7	NCs
aim_ID104_v13_CTCAGAATCGCAAACT-1	ID104	v13	ct_69	5	51:200	7	NCs
aim_ID104_v13_CTGGTCTGTGAGGGAG-1	ID104	v13	ct_69	5	51:200	1	NCs
aim_ID104_v13_GCGACCATCTAACGGT-1	ID104	v13	ct_69	5	51:200	7	NCs
aim_ID104_v13_TTCTCAAAGCCGATTT-1	ID104	v13	ct_69	5	51:200	7	NCs
aim_ID104_v24_CTACGTCCAAGGTTTC-1	ID104	v24	ct_69	5	51:200	7	NCs
aim_ID104_v01_ACCGTAATCAGCTCGG-1	ID104	v01	ct_70	5	51:200	8	NCs
aim_ID104_v01_GTTTCTAGTTTGTTGG-1	ID104	v01	ct_70	5	51:200	2	NCs
aim_ID104_v13_GGCTCGATCAGCCTAA-1	ID104	v13	ct_70	5	51:200	2	NCs
aim_ID104_v13_TCAGATGAGTACGATA-1	ID104	v13	ct_70	5	51:200	2	NCs
aim_ID104_v24_ACTTTCAGTTTGCATG-1	ID104	v24	ct_70	5	51:200	8	NCs
aim_ID104_v01_CTGATCCGTCCTCTTG-1	ID104	v01	ct_71	5	51:200	9	NCs
aim_ID104_v01_GTTACAGAGGACACCA-1	ID104	v01	ct_71	5	51:200	4	NCs
aim_ID104_v13_TGCCCATCAGGTCCAC-1	ID104	v13	ct_71	5	51:200	5	NCs
aim_ID104_v24_TCGGTAAGTGTAAGTA-1	ID104	v24	ct_71	5	51:200	9	NCs
aim_ID104_v24_TTTGTCAGTCAACTGT-1	ID104	v24	ct_71	5	51:200	4	NCs
aim_ID104_v01_ACAGCTATCGCCCTTA-1	ID104	v01	ct_72	5	51:200	3	NCs
aim_ID104_v24_GAAGCAGGTACTCTCC-1	ID104	v24	ct_72	5	51:200	10	NCs
aim_ID104_v24_GCACTCTGTGAGTATA-1	ID104	v24	ct_72	5	51:200	9	NCs
aim_ID104_v24_GCGACCACAGGGAGAG-1	ID104	v24	ct_72	5	51:200	9	NCs
aim_ID104_v24_TGGCCAGGTAAATACG-1	ID104	v24	ct_72	5	51:200	9	NCs
aim_ID104_v01_AAACGGGGTTAAGATG-1	ID104	v01	ct_73	5	51:200	1	NCs
aim_ID104_v01_AGTGTCAGTAAGTAGT-1	ID104	v01	ct_73	5	51:200	1	NCs
aim_ID104_v01_TAGTTGGAGCACGCCT-1	ID104	v01	ct_73	5	51:200	1	NCs
aim_ID104_v24_AATCGGTTCATCATTC-1	ID104	v24	ct_73	5	51:200	1	NCs
aim_ID104_v24_AGCGTATGTCTAAAGA-1	ID104	v24	ct_73	5	51:200	1	NCs
aim_ID104_v01_TAGTGGTTCCGTCATC-1	ID104	v01	ct_74	5	51:200	6	NCs
aim_ID104_v24_AGCTCTCCAGGTCCAC-1	ID104	v24	ct_74	5	51:200	6	NCs
aim_ID104_v24_GCGAGAACACTACAGT-1	ID104	v24	ct_74	5	51:200	6	NCs
aim_ID104_v24_GGGAGATGTTTGGGCC-1	ID104	v24	ct_74	5	51:200	6	NCs
aim_ID104_v24_GTAGTCAGTTAGAACA-1	ID104	v24	ct_74	5	51:200	6	NCs
aim_ID104_v01_ATTGGTGCAGCGTTCG-1	ID104	v01	ct_75	5	51:200	7	NCs
aim_ID104_v13_ACAGCCGAGTGAATTG-1	ID104	v13	ct_75	5	51:200	7	NCs
aim_ID104_v13_ACTGAGTAGCACAGGT-1	ID104	v13	ct_75	5	51:200	7	NCs
aim_ID104_v13_CGCTATCCAACCGCCA-1	ID104	v13	ct_75	5	51:200	7	NCs
aim_ID104_v24_GTTACAGCAAGGTTCT-1	ID104	v24	ct_75	5	51:200	7	NCs
aim_ID104_v13_TGGGAAGTCACAAACC-1	ID104	v13	ct_76	4	51:200	11	NCs
aim_ID104_v13_TTAGGCACATGGGACA-1	ID104	v13	ct_76	4	51:200	11	NCs
aim_ID104_v24_TGAGCCGGTCCTCTTG-1	ID104	v24	ct_76	4	51:200	11	NCs
aim_ID104_v24_TTCGGTCGTACCTACA-1	ID104	v24	ct_76	4	51:200	4	NCs
aim_ID104_v01_ATGTGTGGTCTAAAGA-1	ID104	v01	ct_77	4	51:200	3	NCs
aim_ID104_v01_TCAGCAAAGAGTGACC-1	ID104	v01	ct_77	4	51:200	1	NCs
aim_ID104_v01_TGGGAAGCAGCCTTTC-1	ID104	v01	ct_77	4	51:200	3	NCs
aim_ID104_v24_AATCGGTTCTTGCAAG-1	ID104	v24	ct_77	4	51:200	1	NCs
aim_ID104_v01_CTGTGCTAGCATGGCA-1	ID104	v01	ct_78	4	51:200	9	NCs
aim_ID104_v24_CATCCACTCGACAGCC-1	ID104	v24	ct_78	4	51:200	3	NCs
aim_ID104_v24_GACTAACCACACTGCG-1	ID104	v24	ct_78	4	51:200	9	NCs
aim_ID104_v24_TACGGGCCAAATTGCC-1	ID104	v24	ct_78	4	51:200	9	NCs
aim_ID104_v13_ACACCCTTCTCGCATC-1	ID104	v13	ct_79	4	51:200	8	NCs
aim_ID104_v13_CTTACCGCACATCTTT-1	ID104	v13	ct_79	4	51:200	8	NCs
aim_ID104_v13_GTTCGGGCATATACCG-1	ID104	v13	ct_79	4	51:200	8	NCs
aim_ID104_v24_CAACCTCCAGCTGTTA-1	ID104	v24	ct_79	4	51:200	8	NCs
aim_ID104_v24_AGACGTTGTTACGGAG-1	ID104	v24	ct_80	4	51:200	9	NCs
aim_ID104_v24_CACACCTTCAATACCG-1	ID104	v24	ct_80	4	51:200	9	NCs
aim_ID104_v24_CTCGAAATCCGGCACA-1	ID104	v24	ct_80	4	51:200	4	NCs
aim_ID104_v24_GGGTTGCCACTGTGTA-1	ID104	v24	ct_80	4	51:200	9	NCs
aim_ID104_v01_AGATCTGAGCCAGGAT-1	ID104	v01	ct_81	4	51:200	1	NCs
aim_ID104_v01_ATGCGATGTATATGAG-1	ID104	v01	ct_81	4	51:200	1	NCs
aim_ID104_v24_ACGTCAAGTCGGCTCA-1	ID104	v24	ct_81	4	51:200	3	NCs
aim_ID104_v24_TGAGGGATCTGTCCGT-1	ID104	v24	ct_81	4	51:200	1	NCs
aim_ID104_v01_GGGACCTGTCCGCTGA-1	ID104	v01	ct_82	4	51:200	9	NCs
aim_ID104_v01_TCGGTAATCCCAAGTA-1	ID104	v01	ct_82	4	51:200	9	NCs
aim_ID104_v24_GTAACTGTCAATAAGG-1	ID104	v24	ct_82	4	51:200	9	NCs
aim_ID104_v24_GTGTTAGCACCGGAAA-1	ID104	v24	ct_82	4	51:200	9	NCs
aim_ID104_v01_TTTACTGCAAAGCGGT-1	ID104	v01	ct_83	4	51:200	7	NCs
aim_ID104_v13_ACACCGGCAATGGATA-1	ID104	v13	ct_83	4	51:200	1	NCs
aim_ID104_v13_CGAATGTTCTGTACGA-1	ID104	v13	ct_83	4	51:200	7	NCs
aim_ID104_v13_TTTACTGCAATCAGAA-1	ID104	v13	ct_83	4	51:200	9	NCs
aim_ID104_v01_ACGCCGATCGTATCAG-1	ID104	v01	ct_84	4	51:200	8	NCs
aim_ID104_v13_ACAGCCGCATCTATGG-1	ID104	v13	ct_84	4	51:200	8	NCs
aim_ID104_v13_GAGGTGAGTAGCCTAT-1	ID104	v13	ct_84	4	51:200	8	NCs
aim_ID104_v13_GGGACCTGTACTTGAC-1	ID104	v13	ct_84	4	51:200	11	NCs
aim_ID104_v01_GGCCGATAGAAGGACA-1	ID104	v01	ct_85	4	51:200	2	NCs
aim_ID104_v01_TCTTTCCAGCTACCTA-1	ID104	v01	ct_85	4	51:200	2	NCs
aim_ID104_v13_ATAGACCCACCGTTGG-1	ID104	v13	ct_85	4	51:200	8	NCs
aim_ID104_v24_GATCGCGCATCCCACT-1	ID104	v24	ct_85	4	51:200	2	NCs
aim_ID104_v01_ACGCCGACAATCCAAC-1	ID104	v01	ct_86	4	51:200	3	NCs
aim_ID104_v01_GAAACTCGTCTGCAAT-1	ID104	v01	ct_86	4	51:200	9	NCs
aim_ID104_v24_CGGCTAGCATCACAAC-1	ID104	v24	ct_86	4	51:200	4	NCs
aim_ID104_v24_TACACGATCGGCATCG-1	ID104	v24	ct_86	4	51:200	9	NCs
aim_ID104_v01_ATCATGGTCACCCTCA-1	ID104	v01	ct_87	4	51:200	4	NCs
aim_ID104_v01_CCTAGCTGTCAGATAA-1	ID104	v01	ct_87	4	51:200	1	NCs
aim_ID104_v01_GGCAATTGTTGTGGCC-1	ID104	v01	ct_87	4	51:200	9	NCs
aim_ID104_v24_TCGCGAGAGACCCACC-1	ID104	v24	ct_87	4	51:200	5	NCs
aim_ID104_v01_CGATCGGCAAAGAATC-1	ID104	v01	ct_88	4	51:200	10	NCs
aim_ID104_v01_CTTAACTCAGACACTT-1	ID104	v01	ct_88	4	51:200	9	NCs
aim_ID104_v01_GTTCTCGTCATAGCAC-1	ID104	v01	ct_88	4	51:200	9	NCs
aim_ID104_v24_AGTCTTTAGGCAGGTT-1	ID104	v24	ct_88	4	51:200	3	NCs
aim_ID104_v01_GCAGTTAAGTGTTGAA-1	ID104	v01	ct_89	4	51:200	9	NCs
aim_ID104_v13_AAGGCAGGTGTGTGCC-1	ID104	v13	ct_89	4	51:200	4	NCs
aim_ID104_v13_ATTGGTGAGAGCCTAG-1	ID104	v13	ct_89	4	51:200	4	NCs
aim_ID104_v24_CTAGAGTCATGCCACG-1	ID104	v24	ct_89	4	51:200	4	NCs
aim_ID104_v01_GCTGCGACACCAGCAC-1	ID104	v01	ct_90	4	51:200	4	NCs
aim_ID104_v01_TGCGTGGCATTTGCTT-1	ID104	v01	ct_90	4	51:200	4	NCs
aim_ID104_v13_GCATACATCTTCGGTC-1	ID104	v13	ct_90	4	51:200	5	NCs
aim_ID104_v13_TCAGCAAAGCGATGAC-1	ID104	v13	ct_90	4	51:200	4	NCs
aim_ID104_v01_CATATGGCAATCGAAA-1	ID104	v01	ct_91	4	51:200	6	NCs
aim_ID104_v24_CGATGTAGTGATAAGT-1	ID104	v24	ct_91	4	51:200	7	NCs
aim_ID104_v24_GACGCGTTCTAACTTC-1	ID104	v24	ct_91	4	51:200	10	NCs
aim_ID104_v24_GTGAAGGCATGCAACT-1	ID104	v24	ct_91	4	51:200	6	NCs
aim_ID104_v24_AACTTTCGTCAGAATA-1	ID104	v24	ct_92	4	51:200	9	NCs
aim_ID104_v24_GACACGCAGACACGAC-1	ID104	v24	ct_92	4	51:200	10	NCs
aim_ID104_v24_TCTATTGAGTACGCCC-1	ID104	v24	ct_92	4	51:200	10	NCs
aim_ID104_v24_TGATTTCTCAGCTTAG-1	ID104	v24	ct_92	4	51:200	9	NCs
aim_ID104_v01_AACTCAGGTAACGACG-1	ID104	v01	ct_93	4	51:200	1	NCs
aim_ID104_v01_CACACTCGTCAGTGGA-1	ID104	v01	ct_93	4	51:200	9	NCs
aim_ID104_v01_CGATTGATCTCGAGTA-1	ID104	v01	ct_93	4	51:200	1	NCs
aim_ID104_v01_CTGTTTACACCCATTC-1	ID104	v01	ct_93	4	51:200	1	NCs
aim_ID104_v13_CAGTAACTCTCAAGTG-1	ID104	v13	ct_94	4	51:200	9	NCs
aim_ID104_v13_CGTGTCTGTCCAACTA-1	ID104	v13	ct_94	4	51:200	4	NCs
aim_ID104_v24_AGTTGGTAGTACGTTC-1	ID104	v24	ct_94	4	51:200	9	NCs
aim_ID104_v24_GACCAATGTGAGGGAG-1	ID104	v24	ct_94	4	51:200	1	NCs
aim_ID104_v13_ATAACGCAGCCCAATT-1	ID104	v13	ct_95	4	51:200	7	NCs
aim_ID104_v13_CGAGCACAGAGCTTCT-1	ID104	v13	ct_95	4	51:200	7	NCs
aim_ID104_v13_GTTACAGGTAATCGTC-1	ID104	v13	ct_95	4	51:200	10	NCs
aim_ID104_v24_TCGTACCAGCTGAAAT-1	ID104	v24	ct_95	4	51:200	7	NCs
aim_ID104_v01_AGTAGTCTCAAGGTAA-1	ID104	v01	ct_96	4	51:200	2	NCs
aim_ID104_v13_ACGAGGACATTGAGCT-1	ID104	v13	ct_96	4	51:200	2	NCs
aim_ID104_v13_TCACGAATCTTCAACT-1	ID104	v13	ct_96	4	51:200	2	NCs
aim_ID104_v24_CGATCGGAGGCTCTTA-1	ID104	v24	ct_96	4	51:200	2	NCs
aim_ID104_v01_CAACCTCAGATAGTCA-1	ID104	v01	ct_97	4	51:200	5	NCs
aim_ID104_v13_CGTCAGGGTGGTCCGT-1	ID104	v13	ct_97	4	51:200	4	NCs
aim_ID104_v13_GAACATCCATGCTGGC-1	ID104	v13	ct_97	4	51:200	4	NCs
aim_ID104_v13_TACGGTAGTGTTTGTG-1	ID104	v13	ct_97	4	51:200	3	NCs
aim_ID104_v01_CTCGTACAGCGCTTAT-1	ID104	v01	ct_98	4	51:200	7	NCs
aim_ID104_v24_ACTTACTAGACGCAAC-1	ID104	v24	ct_98	4	51:200	6	NCs
aim_ID104_v24_GATCGCGAGTCCGTAT-1	ID104	v24	ct_98	4	51:200	7	NCs
aim_ID104_v24_TGCCAAAAGGCGATAC-1	ID104	v24	ct_98	4	51:200	6	NCs
aim_ID104_v13_ATAGACCTCTGAGGGA-1	ID104	v13	ct_99	3	51:200	11	NCs
aim_ID104_v13_CGAGAAGCAAGTAGTA-1	ID104	v13	ct_99	3	51:200	1	NCs
aim_ID104_v13_TTCTCCTTCTGCAGTA-1	ID104	v13	ct_99	3	51:200	6	NCs
aim_ID104_v24_AGCATACGTTCGAATC-1	ID104	v24	ct_100	3	51:200	4	NCs
aim_ID104_v24_CGAACATTCATGTCTT-1	ID104	v24	ct_100	3	51:200	9	NCs
aim_ID104_v24_TCAGCTCTCTCGCTTG-1	ID104	v24	ct_100	3	51:200	1	NCs
aim_ID104_v01_TGAGCCGCACTATCTT-1	ID104	v01	ct_101	3	51:200	10	NCs
aim_ID104_v24_GCATGCGCATTGCGGC-1	ID104	v24	ct_101	3	51:200	9	NCs
aim_ID104_v24_GGACGTCTCAACCAAC-1	ID104	v24	ct_101	3	51:200	9	NCs
aim_ID104_v13_CAGTAACAGTATGACA-1	ID104	v13	ct_102	3	51:200	8	NCs
aim_ID104_v13_CTAAGACGTTCGCTAA-1	ID104	v13	ct_102	3	51:200	8	NCs
aim_ID104_v13_GTCACAATCCTAGGGC-1	ID104	v13	ct_102	3	51:200	8	NCs
aim_ID104_v24_CACCACTAGCCCGAAA-1	ID104	v24	ct_103	3	51:200	1	NCs
aim_ID104_v24_CCGTGGAGTTCGCTAA-1	ID104	v24	ct_103	3	51:200	10	NCs
aim_ID104_v24_GCATGTAAGACATAAC-1	ID104	v24	ct_103	3	51:200	3	NCs
aim_ID104_v24_ATGTGTGGTGATGTCT-1	ID104	v24	ct_104	3	51:200	9	NCs
aim_ID104_v24_TTCTACATCCTCAACC-1	ID104	v24	ct_104	3	51:200	9	NCs
aim_ID104_v24_TTGTAGGCACAGGAGT-1	ID104	v24	ct_104	3	51:200	9	NCs
aim_ID104_v01_TATCTCACAAAGCAAT-1	ID104	v01	ct_105	3	51:200	6	NCs
aim_ID104_v24_ATCATCTAGAGATGAG-1	ID104	v24	ct_105	3	51:200	6	NCs
aim_ID104_v24_TGCCCATTCGTCTGAA-1	ID104	v24	ct_105	3	51:200	6	NCs
aim_ID104_v01_ATTGGACGTTCCAACA-1	ID104	v01	ct_106	3	51:200	6	NCs
aim_ID104_v24_CTCGGAGGTGCGATAG-1	ID104	v24	ct_106	3	51:200	6	NCs
aim_ID104_v24_TGCCCATTCCAACCAA-1	ID104	v24	ct_106	3	51:200	6	NCs
aim_ID104_v13_ATCGAGTGTACTTCTT-1	ID104	v13	ct_107	3	51:200	6	NCs
aim_ID104_v24_CTTAACTGTAAAGGAG-1	ID104	v24	ct_107	3	51:200	7	NCs
aim_ID104_v24_TCAGGTAAGAAACGAG-1	ID104	v24	ct_107	3	51:200	8	NCs
aim_ID104_v13_CAGCCGATCGTGGACC-1	ID104	v13	ct_108	3	51:200	8	NCs
aim_ID104_v13_CTGGTCTCACGAGAGT-1	ID104	v13	ct_108	3	51:200	8	NCs
aim_ID104_v13_TACGGGCAGGAATGGA-1	ID104	v13	ct_108	3	51:200	8	NCs
aim_ID104_v01_CTTTGCGTCGGGAGTA-1	ID104	v01	ct_109	3	51:200	2	NCs
aim_ID104_v01_TAAACCGTCGTGGACC-1	ID104	v01	ct_109	3	51:200	2	NCs
aim_ID104_v13_CTTCTCTAGATGAGAG-1	ID104	v13	ct_109	3	51:200	2	NCs
aim_ID104_v01_CATCAGATCCTCTAGC-1	ID104	v01	ct_110	3	51:200	7	NCs
aim_ID104_v13_GTCACGGAGATGGGTC-1	ID104	v13	ct_110	3	51:200	7	NCs
aim_ID104_v24_CAAGAAAGTCTTGCGG-1	ID104	v24	ct_110	3	51:200	7	NCs
aim_ID104_v24_GATGAAAAGTTATCGC-1	ID104	v24	ct_111	3	51:200	9	NCs
aim_ID104_v24_GTATCTTCATTCCTGC-1	ID104	v24	ct_111	3	51:200	10	NCs
aim_ID104_v24_TCTCATAGTCTTCAAG-1	ID104	v24	ct_111	3	51:200	9	NCs
aim_ID104_v13_ACTTTCACAAACTGTC-1	ID104	v13	ct_112	3	51:200	2	NCs
aim_ID104_v13_CCACTACGTAAGGGCT-1	ID104	v13	ct_112	3	51:200	2	NCs
aim_ID104_v13_TCACGAACAGCTCGCA-1	ID104	v13	ct_112	3	51:200	2	NCs
aim_ID104_v01_CCAATCCCACAAGCCC-1	ID104	v01	ct_113	3	51:200	7	NCs
aim_ID104_v13_AACCATGAGAAACCAT-1	ID104	v13	ct_113	3	51:200	7	NCs
aim_ID104_v24_CGACCTTCACACATGT-1	ID104	v24	ct_113	3	51:200	7	NCs
aim_ID104_v01_TACGGGCTCGCATGGC-1	ID104	v01	ct_114	3	51:200	9	NCs
aim_ID104_v13_AAGCCGCTCGTTGACA-1	ID104	v13	ct_114	3	51:200	4	NCs
aim_ID104_v13_CATCGAAAGGCATTGG-1	ID104	v13	ct_114	3	51:200	4	NCs
aim_ID104_v01_CGTGAGCGTTCCACGG-1	ID104	v01	ct_115	3	51:200	3	NCs
aim_ID104_v13_GCGGGTTAGTAACCCT-1	ID104	v13	ct_115	3	51:200	4	NCs
aim_ID104_v24_CGTCTACAGGCATTGG-1	ID104	v24	ct_115	3	51:200	9	NCs
aim_ID104_v01_ACGCAGCCAACACCCG-1	ID104	v01	ct_116	3	51:200	1	NCs
aim_ID104_v01_GGAAAGCCATCTACGA-1	ID104	v01	ct_116	3	51:200	1	NCs
aim_ID104_v24_AAACCTGAGCTAGTCT-1	ID104	v24	ct_116	3	51:200	1	NCs
aim_ID104_v01_GGGCACTGTGAGCGAT-1	ID104	v01	ct_117	3	51:200	9	NCs
aim_ID104_v24_CCCATACGTAAGGGCT-1	ID104	v24	ct_117	3	51:200	9	NCs
aim_ID104_v24_GATTCAGGTAGGCATG-1	ID104	v24	ct_117	3	51:200	9	NCs
aim_ID104_v24_ATTATCCAGCCCAGCT-1	ID104	v24	ct_118	3	51:200	9	NCs
aim_ID104_v24_CGTCCATGTCATGCCG-1	ID104	v24	ct_118	3	51:200	9	NCs
aim_ID104_v24_GCGCAGTTCAGTGTTG-1	ID104	v24	ct_118	3	51:200	4	NCs
aim_ID104_v13_CATCCACCATTGGCGC-1	ID104	v13	ct_119	3	51:200	6	NCs
aim_ID104_v24_CAAGTTGGTAGCACGA-1	ID104	v24	ct_119	3	51:200	7	NCs
aim_ID104_v24_GGGAATGAGTGGGATC-1	ID104	v24	ct_119	3	51:200	8	NCs
aim_ID104_v01_TAAGCGTTCGGGAGTA-1	ID104	v01	ct_120	3	51:200	1	NCs
aim_ID104_v01_TACGGGCCACGACTCG-1	ID104	v01	ct_120	3	51:200	4	NCs
aim_ID104_v01_TCATTTGTCACCAGGC-1	ID104	v01	ct_120	3	51:200	4	NCs
aim_ID104_v13_GCTGCAGTCCGAACGC-1	ID104	v13	ct_121	3	51:200	3	NCs
aim_ID104_v24_GACACGCTCATCTGTT-1	ID104	v24	ct_121	3	51:200	9	NCs
aim_ID104_v24_TGTGGTAGTCCCTTGT-1	ID104	v24	ct_121	3	51:200	9	NCs
aim_ID104_v24_ATTTCTGCAGTTAACC-1	ID104	v24	ct_122	3	51:200	6	NCs
aim_ID104_v24_CGTGTAACAAGCGATG-1	ID104	v24	ct_122	3	51:200	6	NCs
aim_ID104_v24_GGATGTTTCCTTGCCA-1	ID104	v24	ct_122	3	51:200	6	NCs
aim_ID104_v13_AAGCCGCAGTCACGCC-1	ID104	v13	ct_123	3	51:200	6	NCs
aim_ID104_v13_CATGGCGAGATACACA-1	ID104	v13	ct_123	3	51:200	7	NCs
aim_ID104_v13_TGACGGCTCTTTCCTC-1	ID104	v13	ct_123	3	51:200	7	NCs
aim_ID104_v24_ATAGACCCAGTCACTA-1	ID104	v24	ct_124	3	51:200	3	NCs
aim_ID104_v24_CGTGAGCCAATCACAC-1	ID104	v24	ct_124	3	51:200	9	NCs
aim_ID104_v24_TAGAGCTCAGTGAGTG-1	ID104	v24	ct_124	3	51:200	9	NCs
aim_ID104_v01_AGTCTTTTCAGCACAT-1	ID104	v01	ct_125	3	51:200	5	NCs
aim_ID104_v01_CAAGAAAGTCTAAAGA-1	ID104	v01	ct_125	3	51:200	10	NCs
aim_ID104_v01_CGTCACTGTTACGGAG-1	ID104	v01	ct_125	3	51:200	9	NCs
aim_ID104_v01_ACTGATGCATGGTCAT-1	ID104	v01	ct_126	3	51:200	4	NCs
aim_ID104_v24_CGGACGTAGCTAGTGG-1	ID104	v24	ct_126	3	51:200	9	NCs
aim_ID104_v24_GGAGCAAAGCCACGTC-1	ID104	v24	ct_126	3	51:200	9	NCs
aim_ID104_v01_CCGGTAGGTATCAGTC-1	ID104	v01	ct_127	3	51:200	3	NCs
aim_ID104_v13_CGCTTCACAGTATGCT-1	ID104	v13	ct_127	3	51:200	1	NCs
aim_ID104_v24_CTGATAGCATGTAAGA-1	ID104	v24	ct_127	3	51:200	9	NCs
aim_ID104_v01_GCGCGATAGTGTTGAA-1	ID104	v01	ct_128	3	51:200	6	NCs
aim_ID104_v01_TCGCGTTGTTCGAATC-1	ID104	v01	ct_128	3	51:200	7	NCs
aim_ID104_v13_GAATAAGGTTGAGGTG-1	ID104	v13	ct_128	3	51:200	7	NCs
aim_ID104_v24_CCTAAAGAGGGTCGAT-1	ID104	v24	ct_129	3	51:200	1	NCs
aim_ID104_v24_CGAGCCACATTTGCCC-1	ID104	v24	ct_129	3	51:200	7	NCs
aim_ID104_v24_CGAGCCATCATCATTC-1	ID104	v24	ct_129	3	51:200	7	NCs
aim_ID104_v24_GATCTAGGTAAGAGAG-1	ID104	v24	ct_130	3	51:200	4	NCs
aim_ID104_v24_GCGGGTTGTGACTACT-1	ID104	v24	ct_130	3	51:200	3	NCs
aim_ID104_v24_GGGAATGGTTAGGGTG-1	ID104	v24	ct_130	3	51:200	3	NCs
aim_ID104_v13_AGGCCGTCATGGGACA-1	ID104	v13	ct_131	3	51:200	7	NCs
aim_ID104_v13_GACGTTAAGCGATGAC-1	ID104	v13	ct_131	3	51:200	7	NCs
aim_ID104_v13_TACGGATTCTGCGACG-1	ID104	v13	ct_131	3	51:200	7	NCs
aim_ID104_v01_ACTGCTCTCGTTACGA-1	ID104	v01	ct_132	3	51:200	4	NCs
aim_ID104_v01_TCTTTCCGTTGGTGGA-1	ID104	v01	ct_132	3	51:200	9	NCs
aim_ID104_v24_TTTGTCAGTATATCCG-1	ID104	v24	ct_132	3	51:200	3	NCs
aim_ID104_v13_TACCTATCACGAGGTA-1	ID104	v13	ct_133	3	51:200	6	NCs
aim_ID104_v24_CTGCCTACAGCCTATA-1	ID104	v24	ct_133	3	51:200	6	NCs
aim_ID104_v24_TCAACGACAAGTAGTA-1	ID104	v24	ct_133	3	51:200	6	NCs
aim_ID104_v13_GTACTTTAGATAGCAT-1	ID104	v13	ct_134	3	51:200	7	NCs
aim_ID104_v13_GTCACAACAGTCTTCC-1	ID104	v13	ct_134	3	51:200	8	NCs
aim_ID104_v13_TTGAACGTCTGTCAAG-1	ID104	v13	ct_134	3	51:200	7	NCs
aim_ID104_v24_AACTTTCGTTCAGTAC-1	ID104	v24	ct_135	3	51:200	2	NCs
aim_ID104_v24_ACGCCGATCTTACCGC-1	ID104	v24	ct_135	3	51:200	2	NCs
aim_ID104_v24_CAGCCGATCGTTTATC-1	ID104	v24	ct_135	3	51:200	2	NCs
aim_ID104_v01_CAGAATCAGACGCTTT-1	ID104	v01	ct_136	3	51:200	9	NCs
aim_ID104_v01_TCGCGTTTCTCGTTTA-1	ID104	v01	ct_136	3	51:200	9	NCs
aim_ID104_v24_AAGACCTCATCGATTG-1	ID104	v24	ct_136	3	51:200	4	NCs
aim_ID104_v13_CAAGAAAGTTCACGGC-1	ID104	v13	ct_137	3	51:200	7	NCs
aim_ID104_v24_CAGAGAGTCATAGCAC-1	ID104	v24	ct_137	3	51:200	6	NCs
aim_ID104_v24_TCAGGATCAGCGATCC-1	ID104	v24	ct_137	3	51:200	6	NCs
aim_ID104_v13_AGAGTGGCAATGGAGC-1	ID104	v13	ct_138	2	51:200	7	NCs
aim_ID104_v13_GCTTCCAAGTGGGCTA-1	ID104	v13	ct_138	2	51:200	7	NCs
aim_ID104_v24_CTAGTGACATTACGAC-1	ID104	v24	ct_139	2	51:200	11	NCs
aim_ID104_v24_GCGCAGTCATTCACTT-1	ID104	v24	ct_139	2	51:200	4	NCs
aim_ID104_v13_AAATGCCTCAACGGCC-1	ID104	v13	ct_140	2	51:200	3	NCs
aim_ID104_v24_CAGCTAAAGACAAAGG-1	ID104	v24	ct_140	2	51:200	4	NCs
aim_ID104_v13_AGGGATGGTCGTGGCT-1	ID104	v13	ct_141	2	51:200	2	NCs
aim_ID104_v13_GCTGCTTGTACGACCC-1	ID104	v13	ct_141	2	51:200	2	NCs
aim_ID104_v01_CTCGAGGCAAGGGTCA-1	ID104	v01	ct_142	2	51:200	4	NCs
aim_ID104_v01_GTCTCGTCACGGCGTT-1	ID104	v01	ct_142	2	51:200	3	NCs
aim_ID104_v13_CCTTCCCGTTCGAATC-1	ID104	v13	ct_143	2	51:200	8	NCs
aim_ID104_v13_GTCACGGAGTTCGCAT-1	ID104	v13	ct_143	2	51:200	8	NCs
aim_ID104_v13_CCTAAAGCACGTAAGG-1	ID104	v13	ct_144	2	51:200	11	NCs
aim_ID104_v13_CGGTTAAGTTCTGGTA-1	ID104	v13	ct_144	2	51:200	11	NCs
aim_ID104_v13_GAAATGAGTAGCCTCG-1	ID104	v13	ct_145	2	51:200	2	NCs
aim_ID104_v13_GTGCATAGTGGCAAAC-1	ID104	v13	ct_145	2	51:200	2	NCs
aim_ID104_v01_ACTGAGTCAAGTACCT-1	ID104	v01	ct_146	2	51:200	9	NCs
aim_ID104_v24_CCCAGTTTCGATAGAA-1	ID104	v24	ct_146	2	51:200	9	NCs
aim_ID104_v01_AACACGTAGGTACTCT-1	ID104	v01	ct_147	2	51:200	3	NCs
aim_ID104_v01_GGAAAGCTCTTGTCAT-1	ID104	v01	ct_147	2	51:200	9	NCs
aim_ID104_v13_CTAATGGGTATATGGA-1	ID104	v13	ct_148	2	51:200	10	NCs
aim_ID104_v13_CTAGTGACACTCTGTC-1	ID104	v13	ct_148	2	51:200	8	NCs
aim_ID104_v01_CTTAGGAGTACAGACG-1	ID104	v01	ct_149	2	51:200	9	NCs
aim_ID104_v24_GTACGTAAGGGAGTAA-1	ID104	v24	ct_149	2	51:200	9	NCs
aim_ID104_v01_CACACCTCAGGATTGG-1	ID104	v01	ct_150	2	51:200	9	NCs
aim_ID104_v01_CTTTGCGGTTTGCATG-1	ID104	v01	ct_150	2	51:200	4	NCs
aim_ID104_v24_CCTAGCTTCAACGGGA-1	ID104	v24	ct_151	2	51:200	9	NCs
aim_ID104_v24_CGCTTCAAGTCAAGGC-1	ID104	v24	ct_151	2	51:200	9	NCs
aim_ID104_v13_TAAGTGCTCGTGGACC-1	ID104	v13	ct_152	2	51:200	8	NCs
aim_ID104_v24_TCATTTGCAACTTGAC-1	ID104	v24	ct_152	2	51:200	2	NCs
aim_ID104_v01_CAGCAGCAGATTACCC-1	ID104	v01	ct_153	2	51:200	8	NCs
aim_ID104_v01_GTCGTAATCTGCTGCT-1	ID104	v01	ct_153	2	51:200	8	NCs
aim_ID104_v01_TGAAAGAGTGGTAACG-1	ID104	v01	ct_154	2	51:200	7	NCs
aim_ID104_v13_TTGCGTCGTCACAAGG-1	ID104	v13	ct_154	2	51:200	7	NCs
aim_ID104_v01_CAGCCGAGTTCCGGCA-1	ID104	v01	ct_155	2	51:200	7	NCs
aim_ID104_v13_CATGGCGAGGCGATAC-1	ID104	v13	ct_155	2	51:200	7	NCs
aim_ID104_v01_GTGCATATCTATGTGG-1	ID104	v01	ct_156	2	51:200	4	NCs
aim_ID104_v01_TCGCGTTTCACGACTA-1	ID104	v01	ct_156	2	51:200	9	NCs
aim_ID104_v01_AAAGTAGCAAGGCTCC-1	ID104	v01	ct_157	2	51:200	2	NCs
aim_ID104_v13_AGCTCCTGTCGTCTTC-1	ID104	v13	ct_157	2	51:200	2	NCs
aim_ID104_v01_ACTGAACTCGGAAACG-1	ID104	v01	ct_158	2	51:200	1	NCs
aim_ID104_v24_ACGCCAGAGGTCATCT-1	ID104	v24	ct_158	2	51:200	1	NCs
aim_ID104_v24_CGGAGTCAGATAGTCA-1	ID104	v24	ct_159	2	51:200	4	NCs
aim_ID104_v24_TCGTACCGTCACACGC-1	ID104	v24	ct_159	2	51:200	4	NCs
aim_ID104_v24_AACTCTTCAGGGATTG-1	ID104	v24	ct_160	2	51:200	4	NCs
aim_ID104_v24_TGTGTTTCATGGTTGT-1	ID104	v24	ct_160	2	51:200	9	NCs
aim_ID104_v13_CCTAGCTGTATAGTAG-1	ID104	v13	ct_161	2	51:200	6	NCs
aim_ID104_v13_TGAGAGGCACGTCAGC-1	ID104	v13	ct_161	2	51:200	7	NCs
aim_ID104_v24_CGCCAAGTCAGAGCTT-1	ID104	v24	ct_162	2	51:200	1	NCs
aim_ID104_v24_TGGACGCCAATTCCTT-1	ID104	v24	ct_162	2	51:200	1	NCs
aim_ID104_v01_GCTTGAAGTATTCTCT-1	ID104	v01	ct_163	2	51:200	1	NCs
aim_ID104_v24_GATCGATAGTACTTGC-1	ID104	v24	ct_163	2	51:200	1	NCs
aim_ID104_v01_AGTCTTTGTTCGTCTC-1	ID104	v01	ct_164	2	51:200	9	NCs
aim_ID104_v24_GGTGAAGCACGAAACG-1	ID104	v24	ct_164	2	51:200	9	NCs
aim_ID104_v01_GCATGATTCGCAAGCC-1	ID104	v01	ct_165	2	51:200	6	NCs
aim_ID104_v13_GTATTCTGTCTTCGTC-1	ID104	v13	ct_165	2	51:200	6	NCs
aim_ID104_v13_GCTGCAGGTCATTAGC-1	ID104	v13	ct_166	2	51:200	8	NCs
aim_ID104_v13_TGGCTGGGTTCCGGCA-1	ID104	v13	ct_166	2	51:200	8	NCs
aim_ID104_v24_CGATGTACAATGAATG-1	ID104	v24	ct_167	2	51:200	6	NCs
aim_ID104_v24_CTTACCGCAACGCACC-1	ID104	v24	ct_167	2	51:200	6	NCs
aim_ID104_v13_ACATGGTGTCTGATTG-1	ID104	v13	ct_168	2	51:200	7	NCs
aim_ID104_v24_CTTAGGAAGTTCGCAT-1	ID104	v24	ct_168	2	51:200	7	NCs
aim_ID104_v13_CGATGGCAGTCAATAG-1	ID104	v13	ct_169	2	51:200	8	NCs
aim_ID104_v24_TCGGGACGTCGCTTCT-1	ID104	v24	ct_169	2	51:200	8	NCs
aim_ID104_v01_TGCACCTCAACACGCC-1	ID104	v01	ct_170	2	51:200	2	NCs
aim_ID104_v24_ATTCTACCAACAACCT-1	ID104	v24	ct_170	2	51:200	2	NCs
aim_ID104_v13_ATGCGATTCCCACTTG-1	ID104	v13	ct_171	2	51:200	8	NCs
aim_ID104_v13_TACAGTGGTCCGACGT-1	ID104	v13	ct_171	2	51:200	8	NCs
aim_ID104_v13_CGAACATAGACGACGT-1	ID104	v13	ct_172	2	51:200	8	NCs
aim_ID104_v13_CTAAGACCAATGGAAT-1	ID104	v13	ct_172	2	51:200	8	NCs
aim_ID104_v13_ATCACGATCTGTACGA-1	ID104	v13	ct_173	2	51:200	8	NCs
aim_ID104_v13_CTGATAGGTCGCATCG-1	ID104	v13	ct_173	2	51:200	8	NCs
aim_ID104_v13_ATAAGAGTCTTGTACT-1	ID104	v13	ct_174	2	51:200	7	NCs
aim_ID104_v13_GCGCAGTTCCTGCCAT-1	ID104	v13	ct_174	2	51:200	7	NCs
aim_ID104_v24_GGCTCGATCACATAGC-1	ID104	v24	ct_175	2	51:200	3	NCs
aim_ID104_v24_TACACGAGTTTGGGCC-1	ID104	v24	ct_175	2	51:200	9	NCs
aim_ID104_v13_ACGCCAGAGCTGAAAT-1	ID104	v13	ct_176	2	51:200	8	NCs
aim_ID104_v13_GGGAATGGTCGCGGTT-1	ID104	v13	ct_176	2	51:200	8	NCs
aim_ID104_v13_AGGGATGGTTACGCGC-1	ID104	v13	ct_177	2	51:200	2	NCs
aim_ID104_v13_GAACCTAGTCTAGCGC-1	ID104	v13	ct_177	2	51:200	2	NCs
aim_ID104_v13_AGGGTGAAGAGCCTAG-1	ID104	v13	ct_178	2	51:200	6	NCs
aim_ID104_v13_AGGTCCGCACCACGTG-1	ID104	v13	ct_178	2	51:200	10	NCs
aim_ID104_v13_CGAGCACAGTGGTAGC-1	ID104	v13	ct_179	2	51:200	4	NCs
aim_ID104_v13_TTAGGACCAACTGCGC-1	ID104	v13	ct_179	2	51:200	4	NCs
aim_ID104_v13_ACGCCGAGTTCGCTAA-1	ID104	v13	ct_180	2	51:200	8	NCs
aim_ID104_v13_CGTCACTAGCAGCCTC-1	ID104	v13	ct_180	2	51:200	8	NCs
aim_ID104_v13_AACTTTCGTGTTCTTT-1	ID104	v13	ct_181	2	51:200	6	NCs
aim_ID104_v13_AGTTGGTCATGCCACG-1	ID104	v13	ct_181	2	51:200	6	NCs
aim_ID104_v13_CTACGTCAGATCGATA-1	ID104	v13	ct_182	2	51:200	7	NCs
aim_ID104_v13_CTCACACCAGATAATG-1	ID104	v13	ct_182	2	51:200	7	NCs
aim_ID104_v01_CTGCGGACAAGTACCT-1	ID104	v01	ct_183	2	51:200	5	NCs
aim_ID104_v24_GCTTGAACAATCACAC-1	ID104	v24	ct_183	2	51:200	4	NCs
aim_ID104_v13_CGGACGTGTCACACGC-1	ID104	v13	ct_184	2	51:200	4	NCs
aim_ID104_v13_GTTAAGCCAGTGAGTG-1	ID104	v13	ct_184	2	51:200	4	NCs
aim_ID104_v13_GACCTGGTCGATCCCT-1	ID104	v13	ct_185	2	51:200	8	NCs
aim_ID104_v24_CGGACGTCAACGCACC-1	ID104	v24	ct_185	2	51:200	2	NCs
aim_ID104_v24_ATCATCTGTGTGCGTC-1	ID104	v24	ct_186	2	51:200	3	NCs
aim_ID104_v24_CGAGAAGGTCGTTGTA-1	ID104	v24	ct_186	2	51:200	1	NCs
aim_ID104_v24_ACGAGCCCAAGTAGTA-1	ID104	v24	ct_187	2	51:200	10	NCs
aim_ID104_v24_CTCAGAACACACCGCA-1	ID104	v24	ct_187	2	51:200	1	NCs
aim_ID104_v24_CCGGGATAGAGTAATC-1	ID104	v24	ct_188	2	51:200	2	NCs
aim_ID104_v24_GTGCTTCAGCTCAACT-1	ID104	v24	ct_188	2	51:200	2	NCs
aim_ID104_v24_CCAGCGAGTACACCGC-1	ID104	v24	ct_189	2	51:200	4	NCs
aim_ID104_v24_GCTGCGAAGGACACCA-1	ID104	v24	ct_189	2	51:200	9	NCs
aim_ID104_v13_TACCTTACAGATAATG-1	ID104	v13	ct_190	2	51:200	8	NCs
aim_ID104_v13_TGAAAGATCCTATGTT-1	ID104	v13	ct_190	2	51:200	8	NCs
aim_ID104_v01_TGAGCATAGTGCCATT-1	ID104	v01	ct_191	2	51:200	7	NCs
aim_ID104_v13_CGCTATCGTGACAAAT-1	ID104	v13	ct_191	2	51:200	7	NCs
aim_ID104_v24_AACCATGAGAAGAAGC-1	ID104	v24	ct_192	2	51:200	4	NCs
aim_ID104_v24_TTGCCGTTCCTAAGTG-1	ID104	v24	ct_192	2	51:200	4	NCs
aim_ID104_v13_CGCTGGAAGTCTCAAC-1	ID104	v13	ct_193	2	51:200	6	NCs
aim_ID104_v24_TGACGGCCAGTAGAGC-1	ID104	v24	ct_193	2	51:200	7	NCs
aim_ID104_v01_CGTGAGCGTACAGACG-1	ID104	v01	ct_194	2	51:200	9	NCs
aim_ID104_v01_GGGAGATCAAGCTGTT-1	ID104	v01	ct_194	2	51:200	3	NCs
aim_ID104_v24_CGAGAAGAGAGCTGCA-1	ID104	v24	ct_195	2	51:200	3	NCs
aim_ID104_v24_TTTATGCAGAATCTCC-1	ID104	v24	ct_195	2	51:200	3	NCs
aim_ID104_v24_AGAGCGAGTTTCCACC-1	ID104	v24	ct_196	2	51:200	4	NCs
aim_ID104_v24_CGGACGTTCGGCATCG-1	ID104	v24	ct_196	2	51:200	9	NCs
aim_ID104_v24_CTTAGGACACATTAGC-1	ID104	v24	ct_197	2	51:200	7	NCs
aim_ID104_v24_TTGCCGTCAATCCAAC-1	ID104	v24	ct_197	2	51:200	7	NCs
aim_ID104_v13_CTAGTGATCTTGAGAC-1	ID104	v13	ct_198	2	51:200	7	NCs
aim_ID104_v13_GGAGCAACATCACGAT-1	ID104	v13	ct_198	2	51:200	7	NCs
aim_ID104_v01_TACTTGTAGTGTCTCA-1	ID104	v01	ct_199	2	51:200	4	NCs
aim_ID104_v24_ACTGATGAGGGTTTCT-1	ID104	v24	ct_199	2	51:200	9	NCs
aim_ID104_v13_GTTCGGGAGTCGTTTG-1	ID104	v13	ct_200	2	51:200	8	NCs
aim_ID104_v24_ACGGGCTGTGCATCTA-1	ID104	v24	ct_200	2	51:200	8	NCs
aim_ID104_v13_CGAGCACAGAGGGCTT-1	ID104	v13	ct_201	2	201:500	8	NCs
aim_ID104_v13_CTCGAGGAGTGGTAGC-1	ID104	v13	ct_201	2	201:500	8	NCs
aim_ID104_v24_CGGACTGGTTCAACCA-1	ID104	v24	ct_202	2	201:500	6	NCs
aim_ID104_v24_CTGAAGTTCCTCCTAG-1	ID104	v24	ct_202	2	201:500	6	NCs
aim_ID104_v01_AGCCTAAAGTTGCAGG-1	ID104	v01	ct_203	2	201:500	1	NCs
aim_ID104_v24_AAAGATGGTTGACGTT-1	ID104	v24	ct_203	2	201:500	3	NCs
aim_ID104_v01_CACCTTGAGCTAGTCT-1	ID104	v01	ct_204	2	201:500	6	NCs
aim_ID104_v24_ATTATCCCAGCTCGAC-1	ID104	v24	ct_204	2	201:500	7	NCs
aim_ID104_v24_CATTATCGTGGCGAAT-1	ID104	v24	ct_205	2	201:500	7	NCs
aim_ID104_v24_GCGCGATTCAGCTGGC-1	ID104	v24	ct_205	2	201:500	7	NCs
aim_ID104_v13_GAATGAATCGGGAGTA-1	ID104	v13	ct_206	2	201:500	2	NCs
aim_ID104_v13_GCAATCAAGGTAGCTG-1	ID104	v13	ct_206	2	201:500	6	NCs
aim_ID104_v01_TTTGTCAGTCTAGAGG-1	ID104	v01	ct_207	2	201:500	2	NCs
aim_ID104_v13_CTTCTCTTCCGATATG-1	ID104	v13	ct_207	2	201:500	2	NCs
aim_ID104_v01_CACATAGTCACGCATA-1	ID104	v01	ct_208	2	201:500	6	NCs
aim_ID104_v13_TCTCATAAGTGGTCCC-1	ID104	v13	ct_208	2	201:500	6	NCs
aim_ID104_v13_CCCAATCGTGCGGTAA-1	ID104	v13	ct_209	2	201:500	7	NCs
aim_ID104_v24_TAGAGCTAGCCGGTAA-1	ID104	v24	ct_209	2	201:500	8	NCs
aim_ID104_v01_ACTTTCATCTCTGTCG-1	ID104	v01	ct_210	2	201:500	8	NCs
aim_ID104_v13_GAACGGAAGAATTCCC-1	ID104	v13	ct_210	2	201:500	2	NCs
aim_ID104_v01_GATCGTAAGTCAAGGC-1	ID104	v01	ct_211	2	201:500	4	NCs
aim_ID104_v24_CTCATTAGTGCTGTAT-1	ID104	v24	ct_211	2	201:500	4	NCs
aim_ID104_v13_GGATTACGTAAACCTC-1	ID104	v13	ct_212	2	201:500	7	NCs
aim_ID104_v24_TGGCGCATCGGGAGTA-1	ID104	v24	ct_212	2	201:500	7	NCs
aim_ID104_v01_AAGGAGCTCGCCATAA-1	ID104	v01	ct_213	2	201:500	8	NCs
aim_ID104_v13_CACTCCATCCGTAGTA-1	ID104	v13	ct_213	2	201:500	8	NCs
aim_ID104_v01_AAGGAGCTCTGGCGTG-1	ID104	v01	ct_214	2	201:500	7	NCs
aim_ID104_v13_GTCACAATCGTTTAGG-1	ID104	v13	ct_214	2	201:500	7	NCs
aim_ID104_v24_TACACGAAGAGGACGG-1	ID104	v24	ct_215	2	201:500	6	NCs
aim_ID104_v24_TGGCCAGTCAGCCTAA-1	ID104	v24	ct_215	2	201:500	6	NCs
aim_ID104_v01_CTAGTGAGTAAGGGCT-1	ID104	v01	ct_216	2	201:500	9	NCs
aim_ID104_v24_CTTCTCTTCATCGCTC-1	ID104	v24	ct_216	2	201:500	9	NCs
aim_ID104_v01_ATGTGTGTCGAGAGCA-1	ID104	v01	ct_217	2	201:500	4	NCs
aim_ID104_v24_CACAGTAGTCTCCATC-1	ID104	v24	ct_217	2	201:500	4	NCs
aim_ID104_v13_CACATAGCAAAGGAAG-1	ID104	v13	ct_218	2	201:500	7	NCs
aim_ID104_v24_CGTGTCTCACTGTGTA-1	ID104	v24	ct_218	2	201:500	6	NCs
aim_ID104_v13_ACACCGGCATGAACCT-1	ID104	v13	ct_219	2	201:500	7	NCs
aim_ID104_v13_GAACGGAAGCGGATCA-1	ID104	v13	ct_219	2	201:500	7	NCs
aim_ID104_v24_AACTCTTTCAAGGCTT-1	ID104	v24	ct_220	2	201:500	9	NCs
aim_ID104_v24_CGAGCACAGATATACG-1	ID104	v24	ct_220	2	201:500	3	NCs
aim_ID104_v01_ACTGTCCTCAAACAAG-1	ID104	v01	ct_221	2	201:500	9	NCs
aim_ID104_v24_CACCTTGAGCCCAATT-1	ID104	v24	ct_221	2	201:500	9	NCs
aim_ID104_v13_TCGTAGAGTTCCCGAG-1	ID104	v13	ct_222	2	201:500	4	NCs
aim_ID104_v24_CGATCGGAGGGCATGT-1	ID104	v24	ct_222	2	201:500	4	NCs
aim_ID104_v24_GACACGCGTCACTGGC-1	ID104	v24	ct_223	2	201:500	6	NCs
aim_ID104_v24_GACGGCTAGTTGAGAT-1	ID104	v24	ct_223	2	201:500	7	NCs
aim_ID104_v01_AAACCTGAGGCGATAC-1	ID104	v01	ct_224	2	201:500	7	NCs
aim_ID104_v13_TAAACCGAGCACGCCT-1	ID104	v13	ct_224	2	201:500	7	NCs
aim_ID104_v24_AGCATACCAACTGGCC-1	ID104	v24	ct_225	2	201:500	9	NCs
aim_ID104_v24_CTACGTCTCCTGTAGA-1	ID104	v24	ct_225	2	201:500	9	NCs
aim_ID104_v13_TCTATTGCACAGCGTC-1	ID104	v13	ct_226	2	201:500	6	NCs
aim_ID104_v24_TCACAAGGTAGCTAAA-1	ID104	v24	ct_226	2	201:500	6	NCs
aim_ID104_v01_GAATGAATCAGAGCTT-1	ID104	v01	ct_227	2	201:500	4	NCs
aim_ID104_v24_CAGAGAGAGACTCGGA-1	ID104	v24	ct_227	2	201:500	9	NCs
aim_ID104_v13_AGATCTGCATTCGACA-1	ID104	v13	ct_228	2	201:500	7	NCs
aim_ID104_v13_GGGCACTCAGTGAGTG-1	ID104	v13	ct_228	2	201:500	7	NCs
aim_ID104_v13_AGTTGGTCACAGCCCA-1	ID104	v13	ct_229	2	201:500	2	NCs
aim_ID104_v13_GCACATAGTGTGTGCC-1	ID104	v13	ct_229	2	201:500	2	NCs
aim_ID104_v13_ACGTCAAGTAACGACG-1	ID104	v13	ct_230	2	201:500	2	NCs
aim_ID104_v13_GTACTCCTCAGTGTTG-1	ID104	v13	ct_230	2	201:500	2	NCs
aim_ID104_v01_CTGATAGCAGCTGCAC-1	ID104	v01	ct_231	2	201:500	3	NCs
aim_ID104_v01_TAAGTGCCACCCATGG-1	ID104	v01	ct_231	2	201:500	9	NCs
aim_ID104_v01_GACTAACCAGGTCCAC-1	ID104	v01	ct_232	2	201:500	4	NCs
aim_ID104_v13_CTACATTAGCAATCTC-1	ID104	v13	ct_232	2	201:500	4	NCs
aim_ID104_v01_TCCACACTCCTTGCCA-1	ID104	v01	ct_233	2	201:500	4	NCs
aim_ID104_v24_ATCTACTGTTCAACCA-1	ID104	v24	ct_233	2	201:500	9	NCs
aim_ID104_v01_CATCGAAGTTACCGAT-1	ID104	v01	ct_234	2	201:500	6	NCs
aim_ID104_v01_CCACTACAGCTAACTC-1	ID104	v01	ct_234	2	201:500	7	NCs
aim_ID104_v24_CGTTGGGAGCGTTTAC-1	ID104	v24	ct_235	2	201:500	3	NCs
aim_ID104_v24_GAATAAGAGGGTGTGT-1	ID104	v24	ct_235	2	201:500	3	NCs
aim_ID104_v24_AGCCTAAGTTGCGTTA-1	ID104	v24	ct_236	2	201:500	1	NCs
aim_ID104_v24_TTCGAAGGTTCAGGCC-1	ID104	v24	ct_236	2	201:500	3	NCs
aim_ID104_v24_AGGGAGTAGGACAGAA-1	ID104	v24	ct_237	2	201:500	8	NCs
aim_ID104_v24_GTTTCTAAGAATCTCC-1	ID104	v24	ct_237	2	201:500	8	NCs
aim_ID104_v01_GTATTCTGTAACGTTC-1	ID104	v01	ct_238	2	201:500	6	NCs
aim_ID104_v24_AAAGCAAAGATGTGTA-1	ID104	v24	ct_238	2	201:500	6	NCs
aim_ID104_v01_TGACTTTAGGCCATAG-1	ID104	v01	ct_239	2	201:500	2	NCs
aim_ID104_v01_TGAGCCGTCTCCAGGG-1	ID104	v01	ct_239	2	201:500	2	NCs
aim_ID104_v01_ACCGTAACACATTCGA-1	ID104	v01	ct_240	2	201:500	7	NCs
aim_ID104_v24_TTATGCTTCTGTCTAT-1	ID104	v24	ct_240	2	201:500	7	NCs
aim_ID104_v01_CATCGAATCTACTTAC-1	ID104	v01	ct_241	2	201:500	8	NCs
aim_ID104_v13_TCGTACCAGCTGCGAA-1	ID104	v13	ct_241	2	201:500	2	NCs
aim_ID104_v01_TCTTTCCAGCCGATTT-1	ID104	v01	ct_242	2	201:500	4	NCs
aim_ID104_v01_TGGACGCTCCGTTGCT-1	ID104	v01	ct_242	2	201:500	1	NCs
aim_ID104_v01_GTGAAGGAGCGTCAAG-1	ID104	v01	ct_243	2	201:500	5	NCs
aim_ID104_v24_ACAGCTAAGTGTTGAA-1	ID104	v24	ct_243	2	201:500	5	NCs
aim_ID104_v13_AGCATACCAATAGAGT-1	ID104	v13	ct_244	2	201:500	6	NCs
aim_ID104_v24_ACGGAGAGTTATCGGT-1	ID104	v24	ct_244	2	201:500	6	NCs
aim_ID104_v01_GTATTCTTCGTATCAG-1	ID104	v01	ct_245	2	201:500	4	NCs
aim_ID104_v24_GGACGTCCAATGCCAT-1	ID104	v24	ct_245	2	201:500	5	NCs
aim_ID104_v01_GTGCGGTGTTGAGGTG-1	ID104	v01	ct_246	2	201:500	4	NCs
aim_ID104_v24_GTGCGGTAGGGATACC-1	ID104	v24	ct_246	2	201:500	4	NCs
aim_ID104_v24_GGCTCGATCTTCCTTC-1	ID104	v24	ct_247	2	201:500	1	NCs
aim_ID104_v24_GTCAAGTTCACCGTAA-1	ID104	v24	ct_247	2	201:500	1	NCs
aim_ID104_v01_AGCCTAACAAAGGCGT-1	ID104	v01	ct_248	2	201:500	6	NCs
aim_ID104_v24_CGATCGGTCCCGACTT-1	ID104	v24	ct_248	2	201:500	7	NCs
aim_ID104_v13_ACGCCAGTCAGCATGT-1	ID104	v13	ct_249	2	201:500	7	NCs
aim_ID104_v24_CAACCAATCGCACTCT-1	ID104	v24	ct_249	2	201:500	7	NCs
aim_ID104_v01_CGACCTTCAGGATTGG-1	ID104	v01	ct_250	2	201:500	9	NCs
aim_ID104_v24_TGGCGCATCAAAGTAG-1	ID104	v24	ct_250	2	201:500	4	NCs
aim_ID104_v13_CATGACACAGTTCCCT-1	ID104	v13	ct_251	2	201:500	7	NCs
aim_ID104_v13_CTACCCATCACTCTTA-1	ID104	v13	ct_251	2	201:500	7	NCs
aim_ID104_v01_ACCTTTAGTCGGCATC-1	ID104	v01	ct_252	2	201:500	6	NCs
aim_ID104_v24_ATTATCCTCCACTCCA-1	ID104	v24	ct_252	2	201:500	6	NCs
aim_ID104_v13_ATCTACTGTAACGTTC-1	ID104	v13	ct_253	2	201:500	7	NCs
aim_ID104_v13_CTAACTTGTTCAGGCC-1	ID104	v13	ct_253	2	201:500	6	NCs
aim_ID104_v13_ACGAGCCAGGCCCTTG-1	ID104	v13	ct_254	2	201:500	6	NCs
aim_ID104_v24_TCGCGAGGTCGAACAG-1	ID104	v24	ct_254	2	201:500	6	NCs
aim_ID104_v01_TGGCTGGAGAAAGTGG-1	ID104	v01	ct_255	2	201:500	7	NCs
aim_ID104_v13_AACTTTCCAAGCGTAG-1	ID104	v13	ct_255	2	201:500	8	NCs
aim_ID104_v13_CGTTAGAAGGTGTGGT-1	ID104	v13	ct_256	2	201:500	6	NCs
aim_ID104_v13_GGACAGAAGTCCGGTC-1	ID104	v13	ct_256	2	201:500	6	NCs
aim_ID104_v01_TCGTACCTCAGCACAT-1	ID104	v01	ct_257	2	201:500	7	NCs
aim_ID104_v13_TTCTACAAGCGATCCC-1	ID104	v13	ct_257	2	201:500	7	NCs
aim_ID104_v01_CTAATGGCATTTCACT-1	ID104	v01	ct_258	2	201:500	3	NCs
aim_ID104_v01_GGTGTTAGTCAGATAA-1	ID104	v01	ct_258	2	201:500	9	NCs
aim_ID104_v01_TTGCCGTTCTGTCAAG-1	ID104	v01	ct_259	2	201:500	9	NCs
aim_ID104_v24_GCTCTGTTCTGGTATG-1	ID104	v24	ct_259	2	201:500	4	NCs
aim_ID104_v13_AACCGCGTCCAGAAGG-1	ID104	v13	ct_260	2	201:500	8	NCs
aim_ID104_v13_ACTGTCCAGCGTTTAC-1	ID104	v13	ct_260	2	201:500	8	NCs
aim_ID104_v13_CCGTGGAGTACGACCC-1	ID104	v13	ct_261	2	201:500	2	NCs
aim_ID104_v13_TGGGAAGCACATCCGG-1	ID104	v13	ct_261	2	201:500	2	NCs
aim_ID104_v13_GTAGGCCGTTCGGCAC-1	ID104	v13	ct_262	2	201:500	7	NCs
aim_ID104_v24_CTTACCGGTATAATGG-1	ID104	v24	ct_262	2	201:500	7	NCs
aim_ID104_v01_GAAATGAGTGGCTCCA-1	ID104	v01	ct_263	2	201:500	6	NCs
aim_ID104_v24_TCTGGAAAGGGTCTCC-1	ID104	v24	ct_263	2	201:500	6	NCs
aim_ID104_v24_AGAGCGAGTACCAGTT-1	ID104	v24	ct_264	2	201:500	9	NCs
aim_ID104_v24_GGGACCTTCACAAACC-1	ID104	v24	ct_264	2	201:500	9	NCs
aim_ID104_v24_AGGCCGTGTCTTCTCG-1	ID104	v24	ct_265	2	201:500	1	NCs
aim_ID104_v24_CCACCTAGTTATGTGC-1	ID104	v24	ct_265	2	201:500	9	NCs
aim_ID104_v24_AGCTCCTCATTTCAGG-1	ID104	v24	ct_266	2	201:500	9	NCs
aim_ID104_v24_GGACAGAAGGCAAAGA-1	ID104	v24	ct_266	2	201:500	1	NCs
aim_ID104_v13_AAACCTGAGTAGTGCG-1	ID104	v13	ct_267	2	201:500	2	NCs
aim_ID104_v13_CCCAATCAGTGTACGG-1	ID104	v13	ct_267	2	201:500	2	NCs
aim_ID104_v01_GAACGGAGTATGAATG-1	ID104	v01	ct_268	2	201:500	9	NCs
aim_ID104_v24_ACTTACTTCACCTTAT-1	ID104	v24	ct_268	2	201:500	9	NCs
aim_ID104_v24_CCTCTGATCCGCATCT-1	ID104	v24	ct_269	2	201:500	3	NCs
aim_ID104_v24_GGACAGACAACGCACC-1	ID104	v24	ct_269	2	201:500	10	NCs
aim_ID104_v13_TTCTACAGTTCTGTTT-1	ID104	v13	ct_270	2	201:500	6	NCs
aim_ID104_v24_CCGTACTCAATCACAC-1	ID104	v24	ct_270	2	201:500	7	NCs
aim_ID104_v01_CACACCTGTATTCTCT-1	ID104	v01	ct_271	2	201:500	4	NCs
aim_ID104_v01_TGAAAGAGTCCTGCTT-1	ID104	v01	ct_271	2	201:500	4	NCs
aim_ID104_v01_ATAAGAGGTGTGACCC-1	ID104	v01	ct_272	2	201:500	7	NCs
aim_ID104_v13_CAGAATCCACATGGGA-1	ID104	v13	ct_272	2	201:500	10	NCs
aim_ID104_v24_ACGGAGAGTAAGAGAG-1	ID104	v24	ct_273	2	201:500	6	NCs
aim_ID104_v24_CTCTGGTCACAACGTT-1	ID104	v24	ct_273	2	201:500	6	NCs
aim_ID104_v13_AAGGAGCCATATGGTC-1	ID104	v13	ct_274	2	201:500	8	NCs
aim_ID104_v13_AGATTGCTCGTCCGTT-1	ID104	v13	ct_274	2	201:500	8	NCs
aim_ID104_v01_AGAGCTTCATGCTAGT-1	ID104	v01	ct_275	2	201:500	6	NCs
aim_ID104_v24_GAACCTACACCGAAAG-1	ID104	v24	ct_275	2	201:500	6	NCs
aim_ID104_v13_CTCCTAGTCTCAAGTG-1	ID104	v13	ct_276	2	201:500	6	NCs
aim_ID104_v24_AAAGATGCATCCCATC-1	ID104	v24	ct_276	2	201:500	6	NCs
aim_ID104_v01_TCAGCTCGTGGTAACG-1	ID104	v01	ct_277	2	201:500	8	NCs
aim_ID104_v13_AGGGATGGTAAGAGGA-1	ID104	v13	ct_277	2	201:500	8	NCs
aim_ID104_v13_TGGTTCCGTCCTCCAT-1	ID104	v13	ct_278	2	201:500	6	NCs
aim_ID104_v13_TGTCCCACACAGGCCT-1	ID104	v13	ct_278	2	201:500	6	NCs
aim_ID104_v24_CATATGGCATGACATC-1	ID104	v24	ct_279	2	201:500	2	NCs
aim_ID104_v24_GTAGTCATCAAGCCTA-1	ID104	v24	ct_279	2	201:500	2	NCs
aim_ID104_v01_ATTGGTGCAATCGGTT-1	ID104	v01	ct_280	2	201:500	6	NCs
aim_ID104_v24_AGCAGCCGTACTCGCG-1	ID104	v24	ct_280	2	201:500	7	NCs
aim_ID104_v13_AAGGTTCGTTCGTCTC-1	ID104	v13	ct_281	2	201:500	6	NCs
aim_ID104_v13_CTACGTCCAGGATTGG-1	ID104	v13	ct_281	2	201:500	6	NCs
aim_ID104_v24_CCAATCCCACAACGCC-1	ID104	v24	ct_282	2	201:500	1	NCs
aim_ID104_v24_GATCTAGGTTTGGGCC-1	ID104	v24	ct_282	2	201:500	1	NCs
aim_ID104_v01_ACGGGTCTCTCTTGAT-1	ID104	v01	ct_283	2	201:500	9	NCs
aim_ID104_v24_TGAGCATCAGATCGGA-1	ID104	v24	ct_283	2	201:500	3	NCs
aim_ID104_v24_CTCCTAGAGGCACATG-1	ID104	v24	ct_284	2	201:500	2	NCs
aim_ID104_v24_TACGGTAAGAATTGTG-1	ID104	v24	ct_284	2	201:500	2	NCs
aim_ID104_v13_ATAAGAGTCTGAGGGA-1	ID104	v13	ct_285	2	201:500	4	NCs
aim_ID104_v13_ATGGGAGGTGAGTATA-1	ID104	v13	ct_285	2	201:500	9	NCs
aim_ID104_v01_CCACCTAGTACAGCAG-1	ID104	v01	ct_286	2	201:500	7	NCs
aim_ID104_v24_CGCGGTAGTAGCTCCG-1	ID104	v24	ct_286	2	201:500	7	NCs
aim_ID104_v24_CGATGGCGTGTAACGG-1	ID104	v24	ct_287	2	201:500	9	NCs
aim_ID104_v24_GTAACTGGTCAGATAA-1	ID104	v24	ct_287	2	201:500	3	NCs
aim_ID104_v01_AACCATGTCTTAGCCC-1	ID104	v01	ct_288	2	201:500	1	NCs
aim_ID104_v24_ACGTCAAGTCTGGAGA-1	ID104	v24	ct_288	2	201:500	6	NCs
aim_ID104_v01_TCAGGATCAGCTGTAT-1	ID104	v01	ct_289	2	201:500	9	NCs
aim_ID104_v24_CTTCTCTCACGAGGTA-1	ID104	v24	ct_289	2	201:500	9	NCs
aim_ID104_v13_TCGAGGCCACATTCGA-1	ID104	v13	ct_290	2	201:500	8	NCs
aim_ID104_v13_TGAGGGACAGATTGCT-1	ID104	v13	ct_290	2	201:500	8	NCs
aim_ID104_v24_ATTGGTGCACACTGCG-1	ID104	v24	ct_291	2	201:500	8	NCs
aim_ID104_v24_TCTTCGGGTCACTTCC-1	ID104	v24	ct_291	2	201:500	7	NCs
aim_ID104_v13_ATCCACCTCAGTCCCT-1	ID104	v13	ct_292	2	201:500	8	NCs
aim_ID104_v24_CCTATTAAGAGATGAG-1	ID104	v24	ct_292	2	201:500	8	NCs
aim_ID104_v01_CATCAAGCACAGAGGT-1	ID104	v01	ct_293	2	201:500	1	NCs
aim_ID104_v01_TGTGGTAAGATGCCAG-1	ID104	v01	ct_293	2	201:500	6	NCs
aim_ID104_v13_TCCACACGTTAGTGGG-1	ID104	v13	ct_294	2	201:500	2	NCs
aim_ID104_v24_CTCGAGGAGTGGAGAA-1	ID104	v24	ct_294	2	201:500	2	NCs
aim_ID104_v13_CGATGTAAGACAAGCC-1	ID104	v13	ct_295	2	201:500	6	NCs
aim_ID104_v24_CCAATCCAGTCGCCGT-1	ID104	v24	ct_295	2	201:500	6	NCs
aim_ID104_v24_CATGACATCCTGCTTG-1	ID104	v24	ct_296	2	201:500	4	NCs
aim_ID104_v24_TAGTGGTAGCGACGTA-1	ID104	v24	ct_296	2	201:500	4	NCs
aim_ID104_v13_GTGCATAAGTCGTTTG-1	ID104	v13	ct_297	2	201:500	8	NCs
aim_ID104_v13_TCACAAGTCCGAAGAG-1	ID104	v13	ct_297	2	201:500	8	NCs
aim_ID104_v13_GTGCGGTCATGCCTAA-1	ID104	v13	ct_298	2	201:500	7	NCs
aim_ID104_v24_GCACATACACCTTGTC-1	ID104	v24	ct_298	2	201:500	7	NCs
aim_ID104_v24_CTCATTAGTACCGAGA-1	ID104	v24	ct_299	2	201:500	3	NCs
aim_ID104_v24_GGAAAGCAGTTGAGTA-1	ID104	v24	ct_299	2	201:500	4	NCs
aim_ID104_v13_GCACTCTGTGGTAACG-1	ID104	v13	ct_300	2	201:500	4	NCs
aim_ID104_v24_CCCAGTTAGAAACCGC-1	ID104	v24	ct_300	2	201:500	4	NCs
aim_ID104_v13_CTCGTCATCGACAGCC-1	ID104	v13	ct_301	2	201:500	4	NCs
aim_ID104_v24_CTAGAGTAGTTAGCGG-1	ID104	v24	ct_301	2	201:500	9	NCs
aim_ID104_v01_TCACAAGAGAGCTATA-1	ID104	v01	ct_302	2	201:500	8	NCs
aim_ID104_v13_AGATTGCTCTGCAAGT-1	ID104	v13	ct_302	2	201:500	8	NCs
aim_ID104_v01_GAACATCAGTGTACGG-1	ID104	v01	ct_303	2	201:500	7	NCs
aim_ID104_v13_AGCCTAACAGTATAAG-1	ID104	v13	ct_303	2	201:500	8	NCs
aim_ID104_v24_CCAGCGATCTACTATC-1	ID104	v24	ct_304	2	201:500	9	NCs
aim_ID104_v24_GCGAGAACACCAACCG-1	ID104	v24	ct_304	2	201:500	9	NCs
aim_ID104_v13_CACACAAAGAACTGTA-1	ID104	v13	ct_305	2	201:500	6	NCs
aim_ID104_v13_CATCGAAGTGAGGGTT-1	ID104	v13	ct_305	2	201:500	6	NCs
aim_ID104_v13_AGCGGTCCACGTAAGG-1	ID104	v13	ct_306	2	201:500	8	NCs
aim_ID104_v13_GACGTGCCATTGGTAC-1	ID104	v13	ct_306	2	201:500	8	NCs
aim_ID104_v24_CTCGAGGAGCAGGCTA-1	ID104	v24	ct_307	2	201:500	2	NCs
aim_ID104_v24_TGACGGCAGAAGGACA-1	ID104	v24	ct_307	2	201:500	2	NCs
aim_ID104_v01_CAGCTGGGTTATGCGT-1	ID104	v01	ct_308	2	201:500	4	NCs
aim_ID104_v24_TGTGGTAAGGAGTTTA-1	ID104	v24	ct_308	2	201:500	5	NCs
aim_ID104_v13_CCGTGGAGTACATCCA-1	ID104	v13	ct_309	2	201:500	6	NCs
aim_ID104_v13_GACTACAAGATGGCGT-1	ID104	v13	ct_309	2	201:500	7	NCs
aim_ID104_v01_AGATTGCTCAGGCAAG-1	ID104	v01	ct_310	2	201:500	1	NCs
aim_ID104_v01_GAACATCTCACCCTCA-1	ID104	v01	ct_310	2	201:500	1	NCs
aim_ID104_v01_AAGGAGCTCCGTAGGC-1	ID104	v01	ct_311	2	201:500	5	NCs
aim_ID104_v24_ACTTTCACATTGTGCA-1	ID104	v24	ct_311	2	201:500	5	NCs
aim_ID104_v01_TGCTGCTGTATCACCA-1	ID104	v01	ct_312	2	201:500	6	NCs
aim_ID104_v01_TTCTACACAGTGACAG-1	ID104	v01	ct_312	2	201:500	6	NCs
aim_ID104_v24_GACGTGCCAGATGGGT-1	ID104	v24	ct_313	2	201:500	8	NCs
aim_ID104_v24_TGTGGTACACATGACT-1	ID104	v24	ct_313	2	201:500	8	NCs
aim_ID104_v13_CATTCGCGTTACGACT-1	ID104	v13	ct_314	2	201:500	2	NCs
aim_ID104_v13_GACGTTACATCTCGCT-1	ID104	v13	ct_314	2	201:500	2	NCs
aim_ID104_v13_TGCGTGGGTCTAAAGA-1	ID104	v13	ct_315	2	201:500	8	NCs
aim_ID104_v24_AGTCTTTTCTTTCCTC-1	ID104	v24	ct_315	2	201:500	2	NCs
aim_ID104_v01_AATCGGTGTCAAGCGA-1	ID104	v01	ct_316	2	201:500	8	NCs
aim_ID104_v24_TACTTGTCAAGCGAGT-1	ID104	v24	ct_316	2	201:500	8	NCs
aim_ID104_v24_AACTTTCTCTGATACG-1	ID104	v24	ct_317	2	201:500	6	NCs
aim_ID104_v24_TCTGAGAAGGGTTCCC-1	ID104	v24	ct_317	2	201:500	8	NCs
aim_ID104_v13_ACGGGTCCAGTAGAGC-1	ID104	v13	ct_318	2	201:500	8	NCs
aim_ID104_v13_GTAACGTTCAGCACAT-1	ID104	v13	ct_318	2	201:500	8	NCs
aim_ID104_v13_TACGGTACACCCATTC-1	ID104	v13	ct_319	2	201:500	7	NCs
aim_ID104_v24_AAATGCCTCATAGCAC-1	ID104	v24	ct_319	2	201:500	7	NCs
aim_ID104_v24_AAACCTGCAAGTAATG-1	ID104	v24	ct_320	1	201:500	6	NCs
aim_ID104_v24_GAACATCCAAATACAG-1	ID104	v24	ct_321	1	201:500	8	NCs
aim_ID104_v01_AAGTCTGTCAGTTGAC-1	ID104	v01	ct_322	1	201:500	7	NCs
aim_ID104_v13_CAGCTAAAGCATCATC-1	ID104	v13	ct_323	1	201:500	8	NCs
aim_ID104_v24_ATCACGACAGCGTTCG-1	ID104	v24	ct_324	1	201:500	7	NCs
aim_ID104_v13_GCTCCTAAGGCAATTA-1	ID104	v13	ct_325	1	201:500	11	NCs
aim_ID104_v01_GTACTTTCACATAACC-1	ID104	v01	ct_326	1	201:500	10	NCs
aim_ID104_v24_CGTTAGACACTCGACG-1	ID104	v24	ct_327	1	201:500	7	NCs
aim_ID104_v24_CTACCCAAGGAATCGC-1	ID104	v24	ct_328	1	201:500	7	NCs
aim_ID104_v13_ACCTTTACACATGGGA-1	ID104	v13	ct_329	1	201:500	7	NCs
aim_ID104_v13_TACGGTACATGCAATC-1	ID104	v13	ct_330	1	201:500	8	NCs
aim_ID104_v13_AGAGCTTTCATGTGGT-1	ID104	v13	ct_331	1	201:500	2	NCs
aim_ID104_v01_TCACGAAGTACAGTTC-1	ID104	v01	ct_332	1	201:500	9	NCs
aim_ID104_v24_ACCTTTAAGTTGAGAT-1	ID104	v24	ct_333	1	201:500	5	NCs
aim_ID104_v01_GTTAAGCAGAGGGATA-1	ID104	v01	ct_334	1	201:500	9	NCs
aim_ID104_v13_TTTGCGCTCAGAGGTG-1	ID104	v13	ct_335	1	201:500	7	NCs
aim_ID104_v24_CGTCTACGTTTGTTGG-1	ID104	v24	ct_336	1	201:500	4	NCs
aim_ID104_v24_TAGTTGGGTGAGTATA-1	ID104	v24	ct_337	1	201:500	9	NCs
aim_ID104_v24_AGCGTATAGATAGCAT-1	ID104	v24	ct_338	1	201:500	2	NCs
aim_ID104_v01_GCTCTGTCAGCCAATT-1	ID104	v01	ct_339	1	201:500	6	NCs
aim_ID104_v13_TACGGTATCCCAGGTG-1	ID104	v13	ct_340	1	201:500	1	NCs
aim_ID104_v01_GGGAATGCACTGTGTA-1	ID104	v01	ct_341	1	201:500	2	NCs
aim_ID104_v24_TCTATTGTCCGAAGAG-1	ID104	v24	ct_342	1	201:500	4	NCs
aim_ID104_v24_GCTGGGTCAGTACACT-1	ID104	v24	ct_343	1	201:500	8	NCs
aim_ID104_v24_TTGCCGTCAATAGAGT-1	ID104	v24	ct_344	1	201:500	2	NCs
aim_ID104_v24_ACAGCCGCATCCCATC-1	ID104	v24	ct_345	1	201:500	7	NCs
aim_ID104_v24_CTTCTCTGTGAGGGTT-1	ID104	v24	ct_346	1	201:500	7	NCs
aim_ID104_v24_ATTCTACAGATCTGAA-1	ID104	v24	ct_347	1	201:500	6	NCs
aim_ID104_v24_CCGTACTGTCGAGTTT-1	ID104	v24	ct_348	1	201:500	3	NCs
aim_ID104_v13_TGGGCGTAGAAACCTA-1	ID104	v13	ct_349	1	201:500	11	NCs
aim_ID104_v01_TGCGCAGGTAAGCACG-1	ID104	v01	ct_350	1	201:500	1	NCs
aim_ID104_v01_GTCCTCACAAGCCCAC-1	ID104	v01	ct_351	1	201:500	11	NCs
aim_ID104_v01_GTAACTGCAAGGTTTC-1	ID104	v01	ct_352	1	201:500	11	NCs
aim_ID104_v13_CTAGCCTCATTGTGCA-1	ID104	v13	ct_353	1	201:500	11	NCs
aim_ID104_v01_TGACGGCGTCTAGAGG-1	ID104	v01	ct_354	1	201:500	11	NCs
aim_ID104_v24_TACGGGCGTTGGACCC-1	ID104	v24	ct_355	1	201:500	11	NCs
aim_ID104_v24_CTCTACGTCGCAAACT-1	ID104	v24	ct_356	1	201:500	11	NCs
aim_ID104_v01_AGTTGGTGTAGATTAG-1	ID104	v01	ct_357	1	201:500	11	NCs
aim_ID104_v24_GGCTGGTGTCCGAGTC-1	ID104	v24	ct_358	1	201:500	11	NCs
aim_ID104_v13_TATTACCGTTAAGATG-1	ID104	v13	ct_359	1	201:500	4	NCs
aim_ID104_v24_ACACCCTAGACGACGT-1	ID104	v24	ct_360	1	201:500	8	NCs
aim_ID104_v01_GACGTTATCTTGGGTA-1	ID104	v01	ct_361	1	201:500	11	NCs
aim_ID104_v13_AACCATGAGGAGTAGA-1	ID104	v13	ct_362	1	201:500	7	NCs
aim_ID104_v24_CGCGGTAGTATATGGA-1	ID104	v24	ct_363	1	201:500	6	NCs
aim_ID104_v13_AGCAGCCCAATGGTCT-1	ID104	v13	ct_364	1	201:500	7	NCs
aim_ID104_v24_CACACTCAGAGGGCTT-1	ID104	v24	ct_365	1	201:500	1	NCs
aim_ID104_v24_AGTAGTCCAGGCGATA-1	ID104	v24	ct_366	1	201:500	7	NCs
aim_ID104_v13_ACGCCGAAGTAATCCC-1	ID104	v13	ct_367	1	201:500	7	NCs
aim_ID104_v13_ACATACGTCCCAACGG-1	ID104	v13	ct_368	1	201:500	7	NCs
aim_ID104_v01_TCGTACCAGCCAGTTT-1	ID104	v01	ct_369	1	201:500	4	NCs
aim_ID104_v24_CGAATGTTCTGTCAAG-1	ID104	v24	ct_370	1	201:500	10	NCs
aim_ID104_v24_AGATCTGAGTCTTGCA-1	ID104	v24	ct_371	1	201:500	8	NCs
aim_ID104_v13_GCAAACTTCTCCAGGG-1	ID104	v13	ct_372	1	201:500	8	NCs
aim_ID104_v24_ACGATACAGTGCGATG-1	ID104	v24	ct_373	1	201:500	4	NCs
aim_ID104_v01_GTCACAAAGCCAACAG-1	ID104	v01	ct_374	1	201:500	6	NCs
aim_ID104_v13_CGTGTCTTCCAAAGTC-1	ID104	v13	ct_375	1	201:500	8	NCs
aim_ID104_v13_ACGATGTAGATACACA-1	ID104	v13	ct_376	1	201:500	11	NCs
aim_ID104_v24_ACGCAGCAGGGCATGT-1	ID104	v24	ct_377	1	201:500	7	NCs
aim_ID104_v13_GACTAACGTAGAAGGA-1	ID104	v13	ct_378	1	201:500	7	NCs
aim_ID104_v13_GCATGTATCATGTAGC-1	ID104	v13	ct_379	1	201:500	2	NCs
aim_ID104_v24_AAACGGGGTGATGATA-1	ID104	v24	ct_380	1	201:500	11	NCs
aim_ID104_v13_TCAGATGAGTACATGA-1	ID104	v13	ct_381	1	201:500	5	NCs
aim_ID104_v01_CACACAAAGTGCGATG-1	ID104	v01	ct_382	1	201:500	7	NCs
aim_ID104_v24_CAGAATCGTCTCAACA-1	ID104	v24	ct_383	1	201:500	2	NCs
aim_ID104_v24_AAGGTTCCAAGTAATG-1	ID104	v24	ct_384	1	201:500	2	NCs
aim_ID104_v01_AATCGGTGTAATCACC-1	ID104	v01	ct_385	1	201:500	4	NCs
aim_ID104_v13_GGCAATTAGATATACG-1	ID104	v13	ct_386	1	201:500	7	NCs
aim_ID104_v13_CTGATCCTCTGTACGA-1	ID104	v13	ct_387	1	201:500	2	NCs
aim_ID104_v01_CAGCGACAGAGTGACC-1	ID104	v01	ct_388	1	201:500	1	NCs
aim_ID104_v01_CGTGTCTCAAAGCGGT-1	ID104	v01	ct_389	1	201:500	3	NCs
aim_ID104_v24_CAAGATCTCTTCGGTC-1	ID104	v24	ct_390	1	201:500	9	NCs
aim_ID104_v01_CCTTTCTTCCTTTACA-1	ID104	v01	ct_391	1	201:500	1	NCs
aim_ID104_v13_GTTCGGGTCTCCGGTT-1	ID104	v13	ct_392	1	201:500	7	NCs
aim_ID104_v24_CACTCCACAGACAAGC-1	ID104	v24	ct_393	1	201:500	9	NCs
aim_ID104_v24_CCACTACCATAGAAAC-1	ID104	v24	ct_394	1	201:500	3	NCs
aim_ID104_v01_AGCTCTCAGGCCCGTT-1	ID104	v01	ct_395	1	201:500	7	NCs
aim_ID104_v13_AATCGGTAGGACCACA-1	ID104	v13	ct_396	1	201:500	6	NCs
aim_ID104_v13_AGTAGTCTCCTTAATC-1	ID104	v13	ct_397	1	201:500	7	NCs
aim_ID104_v13_GCTCCTAAGCCAGTAG-1	ID104	v13	ct_398	1	201:500	7	NCs
aim_ID104_v24_ACATGGTAGTGTCCCG-1	ID104	v24	ct_399	1	201:500	10	NCs
aim_ID104_v13_TTTCCTCTCTTTAGGG-1	ID104	v13	ct_400	1	201:500	8	NCs
aim_ID104_v13_CATGCCTCAGCATACT-1	ID104	v13	ct_401	1	201:500	8	NCs
aim_ID104_v24_CATGCCTAGACTAGGC-1	ID104	v24	ct_402	1	201:500	1	NCs
aim_ID104_v24_GAGGTGACATAGAAAC-1	ID104	v24	ct_403	1	201:500	4	NCs
aim_ID104_v13_AACCGCGAGGACAGAA-1	ID104	v13	ct_404	1	201:500	6	NCs
aim_ID104_v01_TCTCTAACAGCCTTTC-1	ID104	v01	ct_405	1	201:500	7	NCs
aim_ID104_v13_AGTGTCAGTAATCGTC-1	ID104	v13	ct_406	1	201:500	6	NCs
aim_ID104_v01_CTCATTAGTGTTGGGA-1	ID104	v01	ct_407	1	201:500	4	NCs
aim_ID104_v24_CATCAAGCAGGGTACA-1	ID104	v24	ct_408	1	201:500	3	NCs
aim_ID104_v13_CTGAAGTAGAGACGAA-1	ID104	v13	ct_409	1	201:500	11	NCs
aim_ID104_v13_CAAGATCAGCTAACAA-1	ID104	v13	ct_410	1	201:500	11	NCs
aim_ID104_v13_ACTGAGTGTGTGACCC-1	ID104	v13	ct_411	1	201:500	11	NCs
aim_ID104_v24_GTTCGGGCACCGATAT-1	ID104	v24	ct_412	1	201:500	11	NCs
aim_ID104_v13_TATGCCCCAGACAAGC-1	ID104	v13	ct_413	1	201:500	11	NCs
aim_ID104_v13_GACCAATAGGGAACGG-1	ID104	v13	ct_414	1	201:500	4	NCs
aim_ID104_v13_GACGTGCCAGCCTATA-1	ID104	v13	ct_415	1	201:500	9	NCs
aim_ID104_v13_TATCAGGCATGTTGAC-1	ID104	v13	ct_416	1	201:500	7	NCs
aim_ID104_v01_GACGGCTCAAGCCGTC-1	ID104	v01	ct_417	1	201:500	6	NCs
aim_ID104_v24_ATTCTACCATCACAAC-1	ID104	v24	ct_418	1	201:500	7	NCs
aim_ID104_v13_TAAGTGCTCAGTGCAT-1	ID104	v13	ct_419	1	201:500	8	NCs
aim_ID104_v13_GTCACAACATGCAATC-1	ID104	v13	ct_420	1	201:500	8	NCs
aim_ID104_v24_GTTTCTAAGGCAGTCA-1	ID104	v24	ct_421	1	201:500	6	NCs
aim_ID104_v13_GCTCTGTGTAGCTTGT-1	ID104	v13	ct_422	1	201:500	2	NCs
aim_ID104_v24_AGCATACAGTCCCACG-1	ID104	v24	ct_423	1	201:500	11	NCs
aim_ID104_v13_CCGGTAGGTTGGGACA-1	ID104	v13	ct_424	1	201:500	11	NCs
aim_ID104_v13_GAACATCGTTGACGTT-1	ID104	v13	ct_425	1	201:500	11	NCs
aim_ID104_v24_TCAATCTTCAAAGTAG-1	ID104	v24	ct_426	1	201:500	11	NCs
aim_ID104_v24_CATCCACTCGCGTAGC-1	ID104	v24	ct_427	1	201:500	4	NCs
aim_ID104_v24_TCATTACGTAGCTCCG-1	ID104	v24	ct_428	1	201:500	7	NCs
aim_ID104_v24_GCAAACTAGGCTATCT-1	ID104	v24	ct_429	1	201:500	4	NCs
aim_ID104_v01_AACCGCGGTAAGAGGA-1	ID104	v01	ct_430	1	201:500	4	NCs
aim_ID104_v13_AAGGAGCAGGCAGTCA-1	ID104	v13	ct_431	1	201:500	7	NCs
aim_ID104_v13_TCTTTCCAGATCACGG-1	ID104	v13	ct_432	1	201:500	11	NCs
aim_ID104_v13_ATAAGAGCATGCCCGA-1	ID104	v13	ct_433	1	201:500	8	NCs
aim_ID104_v01_CCCAATCGTGTGCGTC-1	ID104	v01	ct_434	1	201:500	4	NCs
aim_ID104_v24_TCTATTGAGTGGACGT-1	ID104	v24	ct_435	1	201:500	1	NCs
aim_ID104_v01_GACCAATGTGCAGACA-1	ID104	v01	ct_436	1	201:500	3	NCs
aim_ID104_v24_GACTGCGGTAGCTCCG-1	ID104	v24	ct_437	1	201:500	3	NCs
aim_ID104_v13_CTCGAGGCATGCATGT-1	ID104	v13	ct_438	1	201:500	7	NCs
aim_ID104_v24_AGCGGTCGTACAGCAG-1	ID104	v24	ct_439	1	201:500	1	NCs
aim_ID104_v24_TCAACGATCAACGGCC-1	ID104	v24	ct_440	1	201:500	2	NCs
aim_ID104_v01_TTGGCAACATCGGACC-1	ID104	v01	ct_441	1	201:500	6	NCs
aim_ID104_v13_ACTTACTGTCTCCATC-1	ID104	v13	ct_442	1	201:500	6	NCs
aim_ID104_v13_GGTATTGCAATGGAAT-1	ID104	v13	ct_443	1	201:500	2	NCs
aim_ID104_v13_CGATCGGAGCCAACAG-1	ID104	v13	ct_444	1	201:500	2	NCs
aim_ID104_v13_GTAACGTAGACAATAC-1	ID104	v13	ct_445	1	201:500	7	NCs
aim_ID104_v24_TCGGGACTCGAATGGG-1	ID104	v24	ct_446	1	201:500	2	NCs
aim_ID104_v13_GGACGTCTCTTTACAC-1	ID104	v13	ct_447	1	201:500	8	NCs
aim_ID104_v13_CTGCCTAAGGACTGGT-1	ID104	v13	ct_448	1	201:500	8	NCs
aim_ID104_v01_AAGACCTCATACTCTT-1	ID104	v01	ct_449	1	201:500	8	NCs
aim_ID104_v13_GATTCAGAGAAGGGTA-1	ID104	v13	ct_450	1	201:500	7	NCs
aim_ID104_v13_GCTCTGTAGCGCCTTG-1	ID104	v13	ct_451	1	201:500	7	NCs
aim_ID104_v24_GGGAGATGTCCATGAT-1	ID104	v24	ct_452	1	201:500	2	NCs
aim_ID104_v13_TTTGTCACATGAGCGA-1	ID104	v13	ct_453	1	201:500	6	NCs
aim_ID104_v13_GTAGGCCAGGACACCA-1	ID104	v13	ct_454	1	201:500	2	NCs
aim_ID104_v13_CAACCTCTCCAAACAC-1	ID104	v13	ct_455	1	201:500	2	NCs
aim_ID104_v13_GATGAAATCACGAAGG-1	ID104	v13	ct_456	1	201:500	7	NCs
aim_ID104_v13_CTCCTAGTCTGAGTGT-1	ID104	v13	ct_457	1	201:500	7	NCs
aim_ID104_v24_TAGAGCTTCGGCCGAT-1	ID104	v24	ct_458	1	201:500	9	NCs
aim_ID104_v24_CGGAGTCGTTCAGCGC-1	ID104	v24	ct_459	1	201:500	7	NCs
aim_ID104_v13_TTCTCAACAACACCTA-1	ID104	v13	ct_460	1	201:500	6	NCs
aim_ID104_v24_CACCTTGCAAACAACA-1	ID104	v24	ct_461	1	201:500	11	NCs
aim_ID104_v24_CCTAGCTGTTACGGAG-1	ID104	v24	ct_462	1	201:500	7	NCs
aim_ID104_v01_CACACCTAGACCTTTG-1	ID104	v01	ct_463	1	201:500	6	NCs
aim_ID104_v24_CACATTTGTGGCCCTA-1	ID104	v24	ct_464	1	201:500	7	NCs
aim_ID104_v13_TTTATGCGTAACGACG-1	ID104	v13	ct_465	1	201:500	7	NCs
aim_ID104_v24_ACTGCTCAGGAGTCTG-1	ID104	v24	ct_466	1	201:500	2	NCs
aim_ID104_v13_CTGTTTATCTGCCAGG-1	ID104	v13	ct_467	1	201:500	8	NCs
aim_ID104_v13_CAAGTTGAGACATAAC-1	ID104	v13	ct_468	1	201:500	7	NCs
aim_ID104_v01_AATCCAGGTCATGCAT-1	ID104	v01	ct_469	1	201:500	7	NCs
aim_ID104_v01_AAGCCGCTCGCGTAGC-1	ID104	v01	ct_470	1	201:500	7	NCs
aim_ID104_v13_GCATGATTCATGTAGC-1	ID104	v13	ct_471	1	201:500	7	NCs
aim_ID104_v13_CAGCTGGAGGATCGCA-1	ID104	v13	ct_472	1	201:500	6	NCs
aim_ID104_v13_TATCAGGAGAGACTTA-1	ID104	v13	ct_473	1	201:500	6	NCs
aim_ID104_v01_AGAATAGAGACTGTAA-1	ID104	v01	ct_474	1	201:500	6	NCs
aim_ID104_v13_GTGCATATCATCACCC-1	ID104	v13	ct_475	1	201:500	8	NCs
aim_ID104_v13_AGAGCGACACCTGGTG-1	ID104	v13	ct_476	1	201:500	7	NCs
aim_ID104_v01_CACACAATCCCAACGG-1	ID104	v01	ct_477	1	201:500	6	NCs
aim_ID104_v24_AGGCCGTTCTTGCAAG-1	ID104	v24	ct_478	1	201:500	6	NCs
aim_ID104_v13_AACCATGAGTACGATA-1	ID104	v13	ct_479	1	201:500	2	NCs
aim_ID104_v13_GGGCACTTCACAACGT-1	ID104	v13	ct_480	1	201:500	7	NCs
aim_ID104_v01_TACTTGTTCATGCATG-1	ID104	v01	ct_481	1	201:500	7	NCs
aim_ID104_v24_CGATGGCGTTCGGGCT-1	ID104	v24	ct_482	1	201:500	2	NCs
aim_ID104_v24_AAGGAGCCACTTAAGC-1	ID104	v24	ct_483	1	201:500	7	NCs
aim_ID104_v01_CAACTAGGTGATAAAC-1	ID104	v01	ct_484	1	201:500	8	NCs
aim_ID104_v24_CTTGGCTAGAAGGCCT-1	ID104	v24	ct_485	1	201:500	9	NCs
aim_ID104_v13_ACGTCAATCCAGTATG-1	ID104	v13	ct_486	1	201:500	2	NCs
aim_ID104_v24_CTACACCAGACAAAGG-1	ID104	v24	ct_487	1	201:500	3	NCs
aim_ID104_v13_ACTGATGTCTTAGAGC-1	ID104	v13	ct_488	1	201:500	10	NCs
aim_ID104_v24_CTCGAAACAGACGCTC-1	ID104	v24	ct_489	1	201:500	4	NCs
aim_ID104_v13_AGGGTGAAGTTGTAGA-1	ID104	v13	ct_490	1	201:500	2	NCs
aim_ID104_v01_ATTGGTGCAGCCTGTG-1	ID104	v01	ct_491	1	201:500	3	NCs
aim_ID104_v13_CCCTCCTTCTACTCAT-1	ID104	v13	ct_492	1	201:500	6	NCs
aim_ID104_v24_CAAGATCAGTGTCTCA-1	ID104	v24	ct_493	1	201:500	2	NCs
aim_ID104_v13_CATGGCGGTGCCTGTG-1	ID104	v13	ct_494	1	201:500	7	NCs
aim_ID104_v13_CCGTTCATCTAACTTC-1	ID104	v13	ct_495	1	201:500	8	NCs
aim_ID104_v24_GCATGATTCTCACATT-1	ID104	v24	ct_496	1	201:500	7	NCs
aim_ID104_v13_CAAGGCCTCGTGGACC-1	ID104	v13	ct_497	1	201:500	2	NCs
aim_ID104_v13_TGTTCCGTCTCCCTGA-1	ID104	v13	ct_498	1	201:500	7	NCs
aim_ID104_v13_TCTGGAACACGTCAGC-1	ID104	v13	ct_499	1	201:500	6	NCs
aim_ID104_v13_GAGCAGACACCAGTTA-1	ID104	v13	ct_500	1	201:500	8	NCs
aim_ID104_v24_GCTTGAAGTTATCCGA-1	ID104	v24	ct_501	1	> 500	1	NCs
aim_ID104_v01_CCTACACAGATGTAAC-1	ID104	v01	ct_502	1	> 500	2	NCs
aim_ID104_v13_ACGCCAGGTTATTCTC-1	ID104	v13	ct_503	1	> 500	8	NCs
aim_ID104_v13_TTAGTTCCACTCAGGC-1	ID104	v13	ct_504	1	> 500	7	NCs
aim_ID104_v01_CACAAACGTTCCTCCA-1	ID104	v01	ct_505	1	> 500	8	NCs
aim_ID104_v01_GACCAATTCCTAGAAC-1	ID104	v01	ct_506	1	> 500	7	NCs
aim_ID104_v13_GTGCAGCAGTGTGAAT-1	ID104	v13	ct_507	1	> 500	7	NCs
aim_ID104_v13_GTAACGTGTGAACCTT-1	ID104	v13	ct_508	1	> 500	8	NCs
aim_ID104_v13_CATCAGATCACCCTCA-1	ID104	v13	ct_509	1	> 500	6	NCs
aim_ID104_v24_AGCTCTCAGGCAGGTT-1	ID104	v24	ct_510	1	> 500	8	NCs
aim_ID104_v13_GCCAAATGTTTGTTTC-1	ID104	v13	ct_511	1	> 500	6	NCs
aim_ID104_v13_GCACTCTTCCAGAAGG-1	ID104	v13	ct_512	1	> 500	7	NCs
aim_ID104_v13_ACGCAGCAGCAAATCA-1	ID104	v13	ct_513	1	> 500	6	NCs
aim_ID104_v24_GGTGAAGAGTGGGTTG-1	ID104	v24	ct_514	1	> 500	9	NCs
aim_ID104_v13_AAAGATGGTTGGAGGT-1	ID104	v13	ct_515	1	> 500	7	NCs
aim_ID104_v24_ACACCCTAGCCATCGC-1	ID104	v24	ct_516	1	> 500	7	NCs
aim_ID104_v13_TGTGGTACAAGTTGTC-1	ID104	v13	ct_517	1	> 500	7	NCs
aim_ID104_v24_CACAGTACACGCTTTC-1	ID104	v24	ct_518	1	> 500	3	NCs
aim_ID104_v13_ATCATGGTCACCCTCA-1	ID104	v13	ct_519	1	> 500	7	NCs
aim_ID104_v24_TGTGGTACATGGGACA-1	ID104	v24	ct_520	1	> 500	7	NCs
aim_ID104_v13_ACGATGTCATTTGCTT-1	ID104	v13	ct_521	1	> 500	6	NCs
aim_ID104_v24_TGCTACCGTTTAAGCC-1	ID104	v24	ct_522	1	> 500	7	NCs
aim_ID104_v24_ATCCACCGTGACTACT-1	ID104	v24	ct_523	1	> 500	6	NCs
aim_ID104_v01_TCGTAGAAGGGAACGG-1	ID104	v01	ct_524	1	> 500	7	NCs
aim_ID104_v01_CTGAAACAGCTGAACG-1	ID104	v01	ct_525	1	> 500	2	NCs
aim_ID104_v24_TGAGCCGGTTTGGGCC-1	ID104	v24	ct_526	1	> 500	7	NCs
aim_ID104_v24_TGTCCCATCTTGCCGT-1	ID104	v24	ct_527	1	> 500	4	NCs
aim_ID104_v13_TCAGCTCTCACGACTA-1	ID104	v13	ct_528	1	> 500	6	NCs
aim_ID104_v01_AGTCTTTGTCTCGTTC-1	ID104	v01	ct_529	1	> 500	7	NCs
aim_ID104_v24_CGCTATCAGTGTTTGC-1	ID104	v24	ct_530	1	> 500	8	NCs
aim_ID104_v13_ATTCTACAGAAACCGC-1	ID104	v13	ct_531	1	> 500	7	NCs
aim_ID104_v13_GCTGCAGAGATCTGAA-1	ID104	v13	ct_532	1	> 500	6	NCs
aim_ID104_v13_TCGGTAAGTTGAGGTG-1	ID104	v13	ct_533	1	> 500	8	NCs
aim_ID104_v13_ACAGCTATCACAAACC-1	ID104	v13	ct_534	1	> 500	6	NCs
aim_ID104_v13_TGAAAGAGTCGAGTTT-1	ID104	v13	ct_535	1	> 500	8	NCs
aim_ID104_v13_CTCGAGGAGGGTCGAT-1	ID104	v13	ct_536	1	> 500	2	NCs
aim_ID104_v01_AGTGGGATCCGGGTGT-1	ID104	v01	ct_537	1	> 500	7	NCs
aim_ID104_v13_CAAGATCAGCTTCGCG-1	ID104	v13	ct_538	1	> 500	6	NCs
aim_ID104_v13_ACGAGGAGTGCCTTGG-1	ID104	v13	ct_539	1	> 500	6	NCs
aim_ID104_v13_CATATGGTCACCATAG-1	ID104	v13	ct_540	1	> 500	8	NCs
aim_ID104_v13_CGGTTAAAGTGCAAGC-1	ID104	v13	ct_541	1	> 500	2	NCs
aim_ID104_v01_TTAGTTCTCGCGCCAA-1	ID104	v01	ct_542	1	> 500	7	NCs
aim_ID104_v13_TTTGCGCCAGATGAGC-1	ID104	v13	ct_543	1	> 500	6	NCs
aim_ID104_v13_TCCACACCACTTAAGC-1	ID104	v13	ct_544	1	> 500	7	NCs
aim_ID104_v13_GGTGCGTTCTGGCGAC-1	ID104	v13	ct_545	1	> 500	6	NCs
aim_ID104_v24_GCGCCAATCTCGAGTA-1	ID104	v24	ct_546	1	> 500	6	NCs
aim_ID104_v13_ATTGGTGGTGGACGAT-1	ID104	v13	ct_547	1	> 500	8	NCs
aim_ID104_v13_GATCAGTAGCTAACAA-1	ID104	v13	ct_548	1	> 500	4	NCs
aim_ID104_v01_ATGGGAGCACCAACCG-1	ID104	v01	ct_549	1	> 500	8	NCs
aim_ID104_v13_GTTCGGGGTCTGGAGA-1	ID104	v13	ct_550	1	> 500	8	NCs
aim_ID104_v24_GCGGGTTCAGTGAGTG-1	ID104	v24	ct_551	1	> 500	7	NCs
aim_ID104_v13_CTCTAATCAAGTCATC-1	ID104	v13	ct_552	1	> 500	7	NCs
aim_ID104_v13_CCTTCCCAGCGCTCCA-1	ID104	v13	ct_553	1	> 500	2	NCs
aim_ID104_v01_CATCCACAGGTAGCTG-1	ID104	v01	ct_554	1	> 500	3	NCs
aim_ID104_v13_TCGAGGCAGAAACCAT-1	ID104	v13	ct_555	1	> 500	7	NCs
aim_ID104_v13_ATAACGCGTAGCCTAT-1	ID104	v13	ct_556	1	> 500	7	NCs
aim_ID104_v24_CACCACTCAGCTATTG-1	ID104	v24	ct_557	1	> 500	7	NCs
aim_ID104_v13_TTTATGCGTGCACCAC-1	ID104	v13	ct_558	1	> 500	2	NCs
aim_ID104_v13_ACGGCCATCTGCGACG-1	ID104	v13	ct_559	1	> 500	8	NCs
aim_ID104_v24_CGGAGTCAGAACTGTA-1	ID104	v24	ct_560	1	> 500	6	NCs
aim_ID104_v13_CTGATAGCATCCCATC-1	ID104	v13	ct_561	1	> 500	2	NCs
aim_ID104_v13_AAGACCTAGGGCTTCC-1	ID104	v13	ct_562	1	> 500	4	NCs
aim_ID104_v24_TAGCCGGTCAGTACGT-1	ID104	v24	ct_563	1	> 500	8	NCs
aim_ID104_v24_GTATCTTCATTTCACT-1	ID104	v24	ct_564	1	> 500	9	NCs
aim_ID104_v24_ATTATCCAGATCCCAT-1	ID104	v24	ct_565	1	> 500	6	NCs
aim_ID104_v13_CTGTTTATCCTGCAGG-1	ID104	v13	ct_566	1	> 500	2	NCs
aim_ID104_v24_CGCGGTACATATGCTG-1	ID104	v24	ct_567	1	> 500	7	NCs
aim_ID104_v13_ACTATCTAGCGATTCT-1	ID104	v13	ct_568	1	> 500	6	NCs
aim_ID104_v13_CGTTCTGAGTAGGTGC-1	ID104	v13	ct_569	1	> 500	6	NCs
aim_ID104_v13_AACTCTTGTGCCTGCA-1	ID104	v13	ct_570	1	> 500	7	NCs
aim_ID104_v24_GGGACCTTCTCCCTGA-1	ID104	v24	ct_571	1	> 500	2	NCs
aim_ID104_v13_TCGGGACTCTCTAGGA-1	ID104	v13	ct_572	1	> 500	7	NCs
aim_ID104_v24_CACATTTTCACAATGC-1	ID104	v24	ct_573	1	> 500	7	NCs
aim_ID104_v13_ATCATGGTCAGTTGAC-1	ID104	v13	ct_574	1	> 500	7	NCs
aim_ID104_v01_GCATGATCATTCCTCG-1	ID104	v01	ct_575	1	> 500	5	NCs
aim_ID104_v13_ACCTTTAAGGCTCTTA-1	ID104	v13	ct_576	1	> 500	2	NCs
aim_ID104_v24_TGGCGCAAGTTAACGA-1	ID104	v24	ct_577	1	> 500	7	NCs
aim_ID104_v13_CGATGGCCATCGGACC-1	ID104	v13	ct_578	1	> 500	8	NCs
aim_ID104_v01_AGCCTAACAGGAATCG-1	ID104	v01	ct_579	1	> 500	3	NCs
aim_ID104_v01_TTTCCTCAGGCGTACA-1	ID104	v01	ct_580	1	> 500	4	NCs
aim_ID104_v13_CGGGTCATCACAACGT-1	ID104	v13	ct_581	1	> 500	2	NCs
aim_ID104_v13_ACATCAGTCGCATGGC-1	ID104	v13	ct_582	1	> 500	6	NCs
aim_ID104_v24_CCTACCATCAACGCTA-1	ID104	v24	ct_583	1	> 500	2	NCs
aim_ID104_v24_ACAGCTACACGCCAGT-1	ID104	v24	ct_584	1	> 500	3	NCs
aim_ID104_v13_ATTCTACCAATTCCTT-1	ID104	v13	ct_585	1	> 500	8	NCs
aim_ID104_v24_TGTTCCGGTATAGGTA-1	ID104	v24	ct_586	1	> 500	9	NCs
aim_ID104_v01_TGTGTTTTCAGTGTTG-1	ID104	v01	ct_587	1	> 500	8	NCs
aim_ID104_v01_CCCTCCTCAGTTCATG-1	ID104	v01	ct_588	1	> 500	1	NCs
aim_ID104_v13_GCTTCCACAAGAGTCG-1	ID104	v13	ct_589	1	> 500	7	NCs
aim_ID104_v01_GACTGCGCATGGATGG-1	ID104	v01	ct_590	1	> 500	7	NCs
aim_ID104_v01_CTCCTAGCACGGACAA-1	ID104	v01	ct_591	1	> 500	2	NCs
aim_ID104_v13_GTGTTAGCAGGAATGC-1	ID104	v13	ct_592	1	> 500	2	NCs
aim_ID104_v24_AGACGTTCATTTCAGG-1	ID104	v24	ct_593	1	> 500	9	NCs
aim_ID104_v24_GTTCGGGTCGGCTTGG-1	ID104	v24	ct_594	1	> 500	7	NCs
aim_ID104_v01_TTGAACGTCACCCTCA-1	ID104	v01	ct_595	1	> 500	4	NCs
aim_ID104_v13_CAACTAGTCCGATATG-1	ID104	v13	ct_596	1	> 500	7	NCs
aim_ID104_v24_TTCTACAAGACGCAAC-1	ID104	v24	ct_597	1	> 500	7	NCs
aim_ID104_v13_GTTACAGGTTCAGTAC-1	ID104	v13	ct_598	1	> 500	7	NCs
aim_ID104_v13_TACGGATGTAGTACCT-1	ID104	v13	ct_599	1	> 500	8	NCs
aim_ID104_v24_CAAGGCCGTTCGGGCT-1	ID104	v24	ct_600	1	> 500	8	NCs
aim_ID104_v01_TATTACCTCCACGACG-1	ID104	v01	ct_601	1	> 500	6	NCs
aim_ID104_v13_CTAATGGGTCGCGAAA-1	ID104	v13	ct_602	1	> 500	8	NCs
aim_ID104_v13_GCGAGAAGTGCTGTAT-1	ID104	v13	ct_603	1	> 500	8	NCs
aim_ID104_v24_AACGTTGTCTCTTATG-1	ID104	v24	ct_604	1	> 500	7	NCs
aim_ID104_v24_CATGCCTAGGTGACCA-1	ID104	v24	ct_605	1	> 500	6	NCs
aim_ID104_v13_ATTATCCAGCTAGTCT-1	ID104	v13	ct_606	1	> 500	7	NCs
aim_ID104_v24_TTCTCAAAGAAACCGC-1	ID104	v24	ct_607	1	> 500	4	NCs
aim_ID104_v13_AGGTCCGAGCAGGCTA-1	ID104	v13	ct_608	1	> 500	7	NCs
aim_ID104_v01_ACTGAACAGGGTATCG-1	ID104	v01	ct_609	1	> 500	7	NCs
aim_ID104_v24_TGAGAGGTCAAAGACA-1	ID104	v24	ct_610	1	> 500	2	NCs
aim_ID104_v24_TACCTTAGTTCATGGT-1	ID104	v24	ct_611	1	> 500	8	NCs
aim_ID104_v24_AATCCAGAGTTAAGTG-1	ID104	v24	ct_612	1	> 500	1	NCs
aim_ID104_v24_ACTGTCCCAGGGATTG-1	ID104	v24	ct_613	1	> 500	1	NCs
aim_ID104_v13_GGGCATCGTCCGAATT-1	ID104	v13	ct_614	1	> 500	1	NCs
aim_ID104_v24_GTCTCGTGTCTCTCTG-1	ID104	v24	ct_615	1	> 500	7	NCs
aim_ID104_v24_AGCATACCACATAACC-1	ID104	v24	ct_616	1	> 500	2	NCs
aim_ID104_v24_CCTTCGAGTCGTGGCT-1	ID104	v24	ct_617	1	> 500	7	NCs
aim_ID104_v13_TAAGAGAAGAGGACGG-1	ID104	v13	ct_618	1	> 500	8	NCs
aim_ID104_v13_AGAATAGAGCGGCTTC-1	ID104	v13	ct_619	1	> 500	2	NCs
aim_ID104_v01_CTGAAACGTGACAAAT-1	ID104	v01	ct_620	1	> 500	10	NCs
aim_ID104_v13_GATGAGGCACAAGACG-1	ID104	v13	ct_621	1	> 500	8	NCs
aim_ID104_v13_AGCAGCCGTGTAATGA-1	ID104	v13	ct_622	1	> 500	6	NCs
aim_ID104_v13_GTACTTTTCACCCGAG-1	ID104	v13	ct_623	1	> 500	7	NCs
aim_ID104_v13_ACGGAGAGTCGGCTCA-1	ID104	v13	ct_624	1	> 500	11	NCs
aim_ID104_v13_CCGGGATTCCACGTTC-1	ID104	v13	ct_625	1	> 500	8	NCs
aim_ID104_v13_GATCTAGCATGAACCT-1	ID104	v13	ct_626	1	> 500	7	NCs
aim_ID104_v13_CAACCTCGTTAAGGGC-1	ID104	v13	ct_627	1	> 500	7	NCs
aim_ID104_v13_TAAGAGATCAGCTTAG-1	ID104	v13	ct_628	1	> 500	8	NCs
aim_ID104_v13_ACAGCCGAGGACACCA-1	ID104	v13	ct_629	1	> 500	7	NCs
aim_ID104_v24_GGTGCGTTCTCCCTGA-1	ID104	v24	ct_630	1	> 500	9	NCs
aim_ID104_v24_CTTACCGCAACACGCC-1	ID104	v24	ct_631	1	> 500	6	NCs
aim_ID104_v24_GACAGAGAGAGAACAG-1	ID104	v24	ct_632	1	> 500	2	NCs
aim_ID104_v13_AGTGTCACATATGAGA-1	ID104	v13	ct_633	1	> 500	7	NCs
aim_ID104_v13_GTCCTCATCTATCGCC-1	ID104	v13	ct_634	1	> 500	2	NCs
aim_ID104_v13_ATGTGTGGTCCTGCTT-1	ID104	v13	ct_635	1	> 500	7	NCs
aim_ID104_v24_ACGTCAACAATGACCT-1	ID104	v24	ct_636	1	> 500	2	NCs
aim_ID104_v01_ATGCGATTCAGCAACT-1	ID104	v01	ct_637	1	> 500	4	NCs
aim_ID104_v24_CATCAAGAGTGTCCCG-1	ID104	v24	ct_638	1	> 500	9	NCs
aim_ID104_v13_CATCGAAAGCGGCTTC-1	ID104	v13	ct_639	1	> 500	7	NCs
aim_ID104_v13_CAGATCAAGTGAACGC-1	ID104	v13	ct_640	1	> 500	6	NCs
aim_ID104_v13_ACGGAGAAGGCAATTA-1	ID104	v13	ct_641	1	> 500	7	NCs
aim_ID104_v24_CACCAGGTCGCATGAT-1	ID104	v24	ct_642	1	> 500	7	NCs
aim_ID104_v24_TGGCCAGGTCTAAAGA-1	ID104	v24	ct_643	1	> 500	7	NCs
aim_ID104_v13_GCTGGGTAGAGCTGCA-1	ID104	v13	ct_644	1	> 500	7	NCs
aim_ID104_v24_CGATCGGGTGATAAAC-1	ID104	v24	ct_645	1	> 500	6	NCs
aim_ID104_v13_CGTGTCTCAATCGAAA-1	ID104	v13	ct_646	1	> 500	7	NCs
aim_ID104_v24_GACTAACAGCTAGCCC-1	ID104	v24	ct_647	1	> 500	7	NCs
aim_ID104_v24_TACTTACAGACTCGGA-1	ID104	v24	ct_648	1	> 500	1	NCs
aim_ID104_v13_AGAGCGAGTAAGAGGA-1	ID104	v13	ct_649	1	> 500	8	NCs
aim_ID104_v13_GTATCTTGTAAGAGAG-1	ID104	v13	ct_650	1	> 500	8	NCs
aim_ID104_v13_CGAACATCATGACGGA-1	ID104	v13	ct_651	1	> 500	8	NCs
aim_ID104_v24_CGCGTTTGTTACGCGC-1	ID104	v24	ct_652	1	> 500	4	NCs
aim_ID104_v13_CTACACCCACTTAAGC-1	ID104	v13	ct_653	1	> 500	8	NCs
aim_ID104_v24_CCTCTGATCAATCTCT-1	ID104	v24	ct_654	1	> 500	6	NCs
aim_ID104_v13_TAAGCGTGTAAGCACG-1	ID104	v13	ct_655	1	> 500	8	NCs
aim_ID104_v24_TACTCGCAGGCTACGA-1	ID104	v24	ct_656	1	> 500	8	NCs
aim_ID104_v13_ATGCGATGTGCCTGTG-1	ID104	v13	ct_657	1	> 500	6	NCs
aim_ID104_v13_GTACTTTCAATGCCAT-1	ID104	v13	ct_658	1	> 500	2	NCs
aim_ID104_v01_TGTGGTAGTTCCCTTG-1	ID104	v01	ct_659	1	> 500	9	NCs
aim_ID104_v01_GCCAAATAGCGTAGTG-1	ID104	v01	ct_660	1	> 500	7	NCs
aim_ID104_v01_AGCTCTCGTAAGTGTA-1	ID104	v01	ct_661	1	> 500	8	NCs
aim_ID104_v01_AGTTGGTGTAGCCTCG-1	ID104	v01	ct_662	1	> 500	7	NCs
aim_ID104_v13_TCTATTGGTCAAACTC-1	ID104	v13	ct_663	1	> 500	8	NCs
aim_ID104_v01_GGGACCTGTAACGACG-1	ID104	v01	ct_664	1	> 500	6	NCs
aim_ID104_v13_CAGCTAACAGCCAATT-1	ID104	v13	ct_665	1	> 500	8	NCs
aim_ID104_v24_TTCGAAGGTAGCGCTC-1	ID104	v24	ct_666	1	> 500	7	NCs
aim_ID104_v13_CTGTGCTGTCGCTTTC-1	ID104	v13	ct_667	1	> 500	8	NCs
aim_ID104_v13_CCTTTCTCACTTCGAA-1	ID104	v13	ct_668	1	> 500	6	NCs
aim_ID104_v13_ACACCCTAGTACCGGA-1	ID104	v13	ct_669	1	> 500	2	NCs
aim_ID104_v24_GGATGTTAGAGTGAGA-1	ID104	v24	ct_670	1	> 500	6	NCs
aim_ID104_v24_GTGCTTCCAATGTTGC-1	ID104	v24	ct_671	1	> 500	6	NCs
aim_ID104_v13_CATTATCCACATAACC-1	ID104	v13	ct_672	1	> 500	7	NCs
aim_ID104_v13_CTCTACGGTCTCTCGT-1	ID104	v13	ct_673	1	> 500	6	NCs
aim_ID104_v01_AATCGGTAGCACACAG-1	ID104	v01	ct_674	1	> 500	4	NCs
aim_ID104_v13_AATCGGTAGCGATCCC-1	ID104	v13	ct_675	1	> 500	7	NCs
aim_ID104_v13_GACGGCTAGGACTGGT-1	ID104	v13	ct_676	1	> 500	7	NCs
aim_ID104_v13_AACACGTAGTGGACGT-1	ID104	v13	ct_677	1	> 500	7	NCs
aim_ID104_v13_ACGGGTCTCGCGCCAA-1	ID104	v13	ct_678	1	> 500	2	NCs
aim_ID104_v01_ACTTTCACACTGTCGG-1	ID104	v01	ct_679	1	> 500	1	NCs
aim_ID104_v01_CGCTATCGTAGCGTCC-1	ID104	v01	ct_680	1	> 500	9	NCs
aim_ID104_v24_CATTATCGTAGATTAG-1	ID104	v24	ct_681	1	> 500	9	NCs
aim_ID104_v01_GATCTAGAGGACATTA-1	ID104	v01	ct_682	1	> 500	8	NCs
aim_ID104_v13_AGCCTAAAGTCCCACG-1	ID104	v13	ct_683	1	> 500	6	NCs
aim_ID104_v13_CTGATAGGTATCAGTC-1	ID104	v13	ct_684	1	> 500	8	NCs
aim_ID104_v01_GTTACAGTCCTGTACC-1	ID104	v01	ct_685	1	> 500	6	NCs
aim_ID104_v24_CTTTGCGCAAACCTAC-1	ID104	v24	ct_686	1	> 500	8	NCs
aim_ID104_v13_AGGTCCGAGTCAAGGC-1	ID104	v13	ct_687	1	> 500	7	NCs
aim_ID104_v13_GTGCATAAGTGCCAGA-1	ID104	v13	ct_688	1	> 500	10	NCs
aim_ID104_v24_ACGTCAATCTGAGGGA-1	ID104	v24	ct_689	1	> 500	7	NCs
aim_ID104_v01_AGATTGCCATATGAGA-1	ID104	v01	ct_690	1	> 500	6	NCs
aim_ID104_v13_AACTCCCTCCCAGGTG-1	ID104	v13	ct_691	1	> 500	8	NCs
aim_ID104_v24_GCATGATTCATGCTCC-1	ID104	v24	ct_692	1	> 500	6	NCs
aim_ID104_v24_CTGCCTAAGGGAACGG-1	ID104	v24	ct_693	1	> 500	8	NCs
aim_ID104_v13_CAAGAAACAATGGTCT-1	ID104	v13	ct_694	1	> 500	7	NCs
aim_ID104_v01_TATCTCAGTTATGCGT-1	ID104	v01	ct_695	1	> 500	4	NCs
aim_ID104_v24_GTGAAGGTCGAATGCT-1	ID104	v24	ct_696	1	> 500	6	NCs
aim_ID104_v24_CATGACAAGTACACCT-1	ID104	v24	ct_697	1	> 500	1	NCs
aim_ID104_v13_CATTCGCTCTTAACCT-1	ID104	v13	ct_698	1	> 500	6	NCs
aim_ID104_v24_ATTGGACAGTGCAAGC-1	ID104	v24	ct_699	1	> 500	2	NCs
aim_ID104_v13_TGACGGCGTCACCCAG-1	ID104	v13	ct_700	1	> 500	6	NCs
aim_ID104_v13_GCTCTGTAGTTGTAGA-1	ID104	v13	ct_701	1	> 500	7	NCs
aim_ID104_v01_GCGACCAGTGGTACAG-1	ID104	v01	ct_702	1	> 500	6	NCs
aim_ID104_v13_TTCCCAGCACAGGAGT-1	ID104	v13	ct_703	1	> 500	7	NCs
aim_ID104_v13_TGGTTCCGTGTAATGA-1	ID104	v13	ct_704	1	> 500	7	NCs
aim_ID104_v13_TCTTCGGAGAGGTAGA-1	ID104	v13	ct_705	1	> 500	10	NCs
aim_ID104_v13_ACCAGTATCTCCAACC-1	ID104	v13	ct_706	1	> 500	7	NCs
aim_ID104_v13_ACGAGCCGTCGGCTCA-1	ID104	v13	ct_707	1	> 500	4	NCs
aim_ID104_v13_GCTTGAAGTCGCGGTT-1	ID104	v13	ct_708	1	> 500	8	NCs
aim_ID104_v13_TGATTTCAGATCGATA-1	ID104	v13	ct_709	1	> 500	7	NCs
aim_ID104_v13_GACAGAGCATGCTAGT-1	ID104	v13	ct_710	1	> 500	7	NCs
aim_ID104_v01_CAGTCCTAGGCATTGG-1	ID104	v01	ct_711	1	> 500	8	NCs
aim_ID104_v13_CTGTGCTTCATCACCC-1	ID104	v13	ct_712	1	> 500	2	NCs
aim_ID104_v24_ACCTTTATCTGTCCGT-1	ID104	v24	ct_713	1	> 500	2	NCs
aim_ID104_v13_CGAATGTGTTGTCGCG-1	ID104	v13	ct_714	1	> 500	7	NCs
aim_ID104_v13_AGGCCGTGTCGCATCG-1	ID104	v13	ct_715	1	> 500	7	NCs
aim_ID104_v13_AACTCAGAGCCACCTG-1	ID104	v13	ct_716	1	> 500	6	NCs
aim_ID104_v13_CATCCACAGTACTTGC-1	ID104	v13	ct_717	1	> 500	6	NCs
aim_ID104_v01_CAGAATCAGTGTCCAT-1	ID104	v01	ct_718	1	> 500	2	NCs
aim_ID104_v01_GACTGCGGTCTCCCTA-1	ID104	v01	ct_719	1	> 500	7	NCs
aim_ID104_v24_GAATGAAGTACGCTGC-1	ID104	v24	ct_720	1	> 500	7	NCs
aim_ID104_v13_TACTCATTCCGTCATC-1	ID104	v13	ct_721	1	> 500	8	NCs
aim_ID104_v24_ACACTGACACCAGGCT-1	ID104	v24	ct_722	1	> 500	6	NCs
aim_ID104_v13_GCACATAGTAACGACG-1	ID104	v13	ct_723	1	> 500	7	NCs
aim_ID104_v13_TGCGGGTTCACGGTTA-1	ID104	v13	ct_724	1	> 500	7	NCs
aim_ID104_v24_GTTAAGCCAAGGTGTG-1	ID104	v24	ct_725	1	> 500	1	NCs
aim_ID104_v01_CCTTCCCGTGATAAGT-1	ID104	v01	ct_726	1	> 500	9	NCs
aim_ID104_v13_ATCCGAAGTGAACCTT-1	ID104	v13	ct_727	1	> 500	2	NCs
aim_ID104_v13_TCAATCTCATAGGATA-1	ID104	v13	ct_728	1	> 500	7	NCs
aim_ID104_v13_GCATGATTCCGCAGTG-1	ID104	v13	ct_729	1	> 500	7	NCs
aim_ID104_v13_CGTGTCTTCACGACTA-1	ID104	v13	ct_730	1	> 500	7	NCs
aim_ID104_v13_TGACAACCAAGCTGTT-1	ID104	v13	ct_731	1	> 500	6	NCs
aim_ID104_v24_TCTGAGATCAGGTAAA-1	ID104	v24	ct_732	1	> 500	7	NCs
aim_ID104_v01_ATTCTACAGTGCAAGC-1	ID104	v01	ct_733	1	> 500	3	NCs
aim_ID104_v01_CAACCTCAGCTGCCCA-1	ID104	v01	ct_734	1	> 500	2	NCs
aim_ID104_v13_GGAATAAGTCTAGCGC-1	ID104	v13	ct_735	1	> 500	2	NCs
aim_ID104_v24_GTGGGTCAGATCCGAG-1	ID104	v24	ct_736	1	> 500	9	NCs
aim_ID104_v13_CGATGTAGTTGTGGAG-1	ID104	v13	ct_737	1	> 500	6	NCs
aim_ID104_v13_TACACGAAGCGTCTAT-1	ID104	v13	ct_738	1	> 500	7	NCs
aim_ID104_v24_CGACCTTTCGAATGCT-1	ID104	v24	ct_739	1	> 500	7	NCs
aim_ID104_v13_CGACTTCGTACGACCC-1	ID104	v13	ct_740	1	> 500	6	NCs
aim_ID104_v13_GACGCGTAGTACATGA-1	ID104	v13	ct_741	1	> 500	8	NCs
aim_ID104_v24_GATCGTAAGGTGCTTT-1	ID104	v24	ct_742	1	> 500	8	NCs
aim_ID104_v13_TTTGTCAAGTGGGATC-1	ID104	v13	ct_743	1	> 500	7	NCs
aim_ID104_v24_TGAGAGGAGGTGCACA-1	ID104	v24	ct_744	1	> 500	6	NCs
aim_ID104_v13_TATGCCCAGCAGACTG-1	ID104	v13	ct_745	1	> 500	6	NCs
aim_ID104_v13_CGTGTAAGTTCAACCA-1	ID104	v13	ct_746	1	> 500	6	NCs
aim_ID104_v13_GACCTGGAGAAGGGTA-1	ID104	v13	ct_747	1	> 500	8	NCs
aim_ID104_v24_ATGTGTGGTTCATGGT-1	ID104	v24	ct_748	1	> 500	2	NCs
aim_ID104_v24_TATCAGGTCGTTGCCT-1	ID104	v24	ct_749	1	> 500	7	NCs
aim_ID104_v13_GCTTGAACACGACTCG-1	ID104	v13	ct_750	1	> 500	8	NCs
aim_ID104_v01_ACTGCTCTCCTTTCGG-1	ID104	v01	ct_751	1	> 500	7	NCs
aim_ID104_v24_CAGCGACCAGACGCTC-1	ID104	v24	ct_752	1	> 500	6	NCs
aim_ID104_v24_GAGGTGAGTACCATCA-1	ID104	v24	ct_753	1	> 500	6	NCs
aim_ID104_v01_CTGTGCTTCCGTCAAA-1	ID104	v01	ct_754	1	> 500	7	NCs
aim_ID104_v13_GTGGGTCGTGTTCTTT-1	ID104	v13	ct_755	1	> 500	10	NCs
aim_ID104_v13_ACGATACCAGGCGATA-1	ID104	v13	ct_756	1	> 500	6	NCs
aim_ID104_v13_TGACTAGTCTTCGAGA-1	ID104	v13	ct_757	1	> 500	8	NCs
aim_ID104_v13_CAGCCGAAGAACAATC-1	ID104	v13	ct_758	1	> 500	8	NCs
aim_ID104_v24_CAGCGACGTCCAAGTT-1	ID104	v24	ct_759	1	> 500	7	NCs
aim_ID104_v24_CTAACTTCAAGACACG-1	ID104	v24	ct_760	1	> 500	6	NCs
aim_ID104_v01_GACGTGCCAGCTGGCT-1	ID104	v01	ct_761	1	> 500	3	NCs
aim_ID104_v13_TTGGCAAAGTTGTCGT-1	ID104	v13	ct_762	1	> 500	8	NCs
aim_ID104_v13_GTACGTACACGAGGTA-1	ID104	v13	ct_763	1	> 500	6	NCs
aim_ID104_v13_TGCCAAAGTATAGGTA-1	ID104	v13	ct_764	1	> 500	8	NCs
aim_ID104_v13_GTGCTTCCACCAGCAC-1	ID104	v13	ct_765	1	> 500	7	NCs
aim_ID104_v24_TGGTTCCTCGTTTATC-1	ID104	v24	ct_766	1	> 500	6	NCs
aim_ID104_v24_GGGCATCGTTCGTCTC-1	ID104	v24	ct_767	1	> 500	6	NCs
aim_ID104_v13_CGTTAGATCCGTAGTA-1	ID104	v13	ct_768	1	> 500	8	NCs
aim_ID104_v13_CAACTAGGTCAGAATA-1	ID104	v13	ct_769	1	> 500	6	NCs
aim_ID104_v13_AGAGCGACAAGCGATG-1	ID104	v13	ct_770	1	> 500	6	NCs
aim_ID104_v13_GATCGATCACAGACTT-1	ID104	v13	ct_771	1	> 500	8	NCs
aim_ID104_v13_GACTGCGCAAGCTGTT-1	ID104	v13	ct_772	1	> 500	8	NCs
aim_ID104_v13_TCAGATGGTCGCCATG-1	ID104	v13	ct_773	1	> 500	4	NCs
aim_ID104_v13_TTAGGCAGTCTTTCAT-1	ID104	v13	ct_774	1	> 500	8	NCs
aim_ID104_v24_GACGTTACAATGGAGC-1	ID104	v24	ct_775	1	> 500	8	NCs
aim_ID104_v24_GGGTTGCGTCAATGTC-1	ID104	v24	ct_776	1	> 500	7	NCs
aim_ID104_v24_CGATGTAGTCTTTCAT-1	ID104	v24	ct_777	1	> 500	4	NCs
aim_ID104_v01_TACGGTACATCACAAC-1	ID104	v01	ct_778	1	> 500	7	NCs
aim_ID104_v13_TGAAAGATCCGTTGCT-1	ID104	v13	ct_779	1	> 500	8	NCs
aim_ID104_v24_AAGACCTGTTGAGGTG-1	ID104	v24	ct_780	1	> 500	5	NCs
aim_ID104_v01_ACTGAACAGAAGCCCA-1	ID104	v01	ct_781	1	> 500	6	NCs
aim_ID104_v24_TCTTCGGGTAATCGTC-1	ID104	v24	ct_782	1	> 500	6	NCs
aim_ID104_v13_TGTATTCGTAGTGAAT-1	ID104	v13	ct_783	1	> 500	7	NCs
aim_ID104_v24_GACAGAGTCCACGTGG-1	ID104	v24	ct_784	1	> 500	7	NCs
aim_ID104_v01_GGAACTTAGGCTCATT-1	ID104	v01	ct_785	1	> 500	7	NCs
aim_ID104_v13_ACTATCTAGGAGCGTT-1	ID104	v13	ct_786	1	> 500	6	NCs
aim_ID104_v13_TACCTTACAGCTGTGC-1	ID104	v13	ct_787	1	> 500	6	NCs
aim_ID104_v13_TCAGGATCATGGAATA-1	ID104	v13	ct_788	1	> 500	8	NCs
aim_ID104_v24_CTACCCAAGCTGCGAA-1	ID104	v24	ct_789	1	> 500	6	NCs
aim_ID104_v24_GTAGGCCGTATGAATG-1	ID104	v24	ct_790	1	> 500	8	NCs
[truncated: 23,961 more rows]

## Sheet: Ext Data Figure 6B
donor	w_clusters	gini	control
ID104	1	0.341381	NCs
ID104	2	0.0363287	NCs
ID104	3	0.378944	NCs
ID104	4	0.223111	NCs
ID104	6	0.0256523	NCs
ID104	7	0.00830967	NCs
ID104	8	0.00977166	NCs
ID104	9	0.204879	NCs
ID107	1	0.469428	PICs
ID107	10	0.379057	PICs
ID107	2	0.0196078	PICs
ID107	3	0.663951	PICs
ID107	4	0.267979	PICs
ID107	5	0.666667	PICs
ID107	6	0.0244679	PICs
ID107	7	0.00322621	PICs
ID107	8	0.00791667	PICs
ID107	9	0.541423	PICs
ID112	1	0.455812	NCs
ID112	11	0.239899	NCs
ID112	2	0.0240444	NCs
ID112	3	0.392715	NCs
ID112	4	0.134697	NCs
ID112	6	0.00323257	NCs
ID112	7	0.0343928	NCs
ID112	8	0.0426501	NCs
ID112	9	0.39418	NCs
ID142	1	0.758549	PICs
ID142	10	0.781421	PICs
ID142	2	0.068876	PICs
ID142	3	0.703329	PICs
ID142	4	0.270977	PICs
ID142	6	0.0934545	PICs
ID142	7	0.026484	PICs
ID142	8	0.0416667	PICs
ID142	9	0.583403	PICs

## Sheet: Ext Data Figure 6C
annotation1	donor1	annotation2	donor2	morisita	control
1	ID104	2	ID104	0	NCs
1	ID104	3	ID104	0.386782	NCs
1	ID104	4	ID104	0.123684	NCs
1	ID104	5	ID104	0.0813623	NCs
1	ID104	6	ID104	0.00109194	NCs
1	ID104	7	ID104	0.00255315	NCs
1	ID104	8	ID104	0	NCs
1	ID104	9	ID104	0.176434	NCs
1	ID104	10	ID104	0.252786	NCs
1	ID104	11	ID104	0.00173329	NCs
2	ID104	3	ID104	0	NCs
2	ID104	4	ID104	0	NCs
2	ID104	5	ID104	0	NCs
2	ID104	6	ID104	0.00573419	NCs
2	ID104	7	ID104	0	NCs
2	ID104	8	ID104	0.0552802	NCs
2	ID104	9	ID104	0	NCs
2	ID104	10	ID104	0	NCs
2	ID104	11	ID104	0	NCs
3	ID104	4	ID104	0.653658	NCs
3	ID104	5	ID104	0.456613	NCs
3	ID104	6	ID104	0	NCs
3	ID104	7	ID104	0	NCs
3	ID104	8	ID104	0	NCs
3	ID104	9	ID104	0.608836	NCs
3	ID104	10	ID104	0.140098	NCs
3	ID104	11	ID104	0	NCs
4	ID104	5	ID104	0.47874	NCs
4	ID104	6	ID104	0	NCs
4	ID104	7	ID104	0	NCs
4	ID104	8	ID104	0	NCs
4	ID104	9	ID104	0.620085	NCs
4	ID104	10	ID104	0.0523826	NCs
4	ID104	11	ID104	0.00632953	NCs
5	ID104	6	ID104	0	NCs
5	ID104	7	ID104	0	NCs
5	ID104	8	ID104	0	NCs
5	ID104	9	ID104	0.285209	NCs
5	ID104	10	ID104	0.0126723	NCs
5	ID104	11	ID104	0	NCs
6	ID104	7	ID104	0.0834067	NCs
6	ID104	8	ID104	0.00834624	NCs
6	ID104	9	ID104	0	NCs
6	ID104	10	ID104	0.00620123	NCs
6	ID104	11	ID104	0.00107958	NCs
7	ID104	8	ID104	0.00910971	NCs
7	ID104	9	ID104	0.000900495	NCs
7	ID104	10	ID104	0.00917807	NCs
7	ID104	11	ID104	0.00940288	NCs
8	ID104	9	ID104	0	NCs
8	ID104	10	ID104	0.00213812	NCs
8	ID104	11	ID104	0.0131655	NCs
9	ID104	10	ID104	0.195865	NCs
9	ID104	11	ID104	0	NCs
10	ID104	11	ID104	0	NCs
1	ID107	2	ID107	0	PICs
1	ID107	3	ID107	0.552441	PICs
1	ID107	4	ID107	0.212082	PICs
1	ID107	5	ID107	0.0851523	PICs
1	ID107	6	ID107	0.0212417	PICs
1	ID107	7	ID107	0.000128805	PICs
1	ID107	8	ID107	0.00132593	PICs
1	ID107	9	ID107	0.260356	PICs
1	ID107	10	ID107	0.854631	PICs
1	ID107	11	ID107	0.165791	PICs
2	ID107	3	ID107	7.58949e-06	PICs
2	ID107	4	ID107	0	PICs
2	ID107	5	ID107	0	PICs
2	ID107	6	ID107	0	PICs
2	ID107	7	ID107	0.00199722	PICs
2	ID107	8	ID107	0.0456846	PICs
2	ID107	9	ID107	3.51624e-06	PICs
2	ID107	10	ID107	3.90491e-05	PICs
2	ID107	11	ID107	0.00126306	PICs
3	ID107	4	ID107	0.727391	PICs
3	ID107	5	ID107	0.130752	PICs
3	ID107	6	ID107	0.00684132	PICs
3	ID107	7	ID107	0.000465521	PICs
3	ID107	8	ID107	0.00375194	PICs
3	ID107	9	ID107	0.919529	PICs
3	ID107	10	ID107	0.365753	PICs
3	ID107	11	ID107	0.539613	PICs
4	ID107	5	ID107	0.0801023	PICs
4	ID107	6	ID107	0.0026038	PICs
4	ID107	7	ID107	0.00345305	PICs
4	ID107	8	ID107	0.00604194	PICs
4	ID107	9	ID107	0.753099	PICs
4	ID107	10	ID107	0.148423	PICs
4	ID107	11	ID107	0.639582	PICs
5	ID107	6	ID107	0.000334523	PICs
5	ID107	7	ID107	5.05289e-05	PICs
5	ID107	8	ID107	0.00031754	PICs
5	ID107	9	ID107	0.122302	PICs
5	ID107	10	ID107	0.0461653	PICs
5	ID107	11	ID107	0.0522973	PICs
6	ID107	7	ID107	0.102383	PICs
6	ID107	8	ID107	0.00538658	PICs
6	ID107	9	ID107	0.00112629	PICs
6	ID107	10	ID107	0.0290507	PICs
6	ID107	11	ID107	0.0336082	PICs
7	ID107	8	ID107	0.0117252	PICs
7	ID107	9	ID107	0.000924842	PICs
7	ID107	10	ID107	0.000145429	PICs
7	ID107	11	ID107	0.0205718	PICs
8	ID107	9	ID107	0.00379593	PICs
8	ID107	10	ID107	0.00150549	PICs
8	ID107	11	ID107	0.00892755	PICs
9	ID107	10	ID107	0.148233	PICs
9	ID107	11	ID107	0.565732	PICs
10	ID107	11	ID107	0.114821	PICs
1	ID112	2	ID112	0	NCs
1	ID112	3	ID112	0.747316	NCs
1	ID112	4	ID112	0.128914	NCs
1	ID112	5	ID112	0.0547303	NCs
1	ID112	6	ID112	0.000121945	NCs
1	ID112	7	ID112	0	NCs
1	ID112	8	ID112	0	NCs
1	ID112	9	ID112	0.76957	NCs
1	ID112	10	ID112	0.8833	NCs
1	ID112	11	ID112	0.00752221	NCs
2	ID112	3	ID112	0	NCs
2	ID112	4	ID112	0	NCs
2	ID112	5	ID112	0	NCs
2	ID112	6	ID112	0.00175352	NCs
2	ID112	7	ID112	0	NCs
2	ID112	8	ID112	0.00436597	NCs
2	ID112	9	ID112	0	NCs
2	ID112	10	ID112	0	NCs
2	ID112	11	ID112	0	NCs
3	ID112	4	ID112	0.309216	NCs
3	ID112	5	ID112	0.0708865	NCs
3	ID112	6	ID112	0	NCs
3	ID112	7	ID112	0	NCs
3	ID112	8	ID112	0	NCs
3	ID112	9	ID112	0.788186	NCs
3	ID112	10	ID112	0.625281	NCs
3	ID112	11	ID112	0	NCs
4	ID112	5	ID112	0.148427	NCs
4	ID112	6	ID112	0	NCs
4	ID112	7	ID112	0	NCs
4	ID112	8	ID112	0.0112867	NCs
4	ID112	9	ID112	0.249147	NCs
4	ID112	10	ID112	0.0818957	NCs
4	ID112	11	ID112	0.0453225	NCs
5	ID112	6	ID112	0	NCs
5	ID112	7	ID112	0	NCs
5	ID112	8	ID112	0	NCs
5	ID112	9	ID112	0.0777372	NCs
5	ID112	10	ID112	0.0635521	NCs
5	ID112	11	ID112	0	NCs
6	ID112	7	ID112	0	NCs
6	ID112	8	ID112	0	NCs
6	ID112	9	ID112	0	NCs
6	ID112	10	ID112	0	NCs
6	ID112	11	ID112	0	NCs
7	ID112	8	ID112	0.00412138	NCs
7	ID112	9	ID112	0	NCs
7	ID112	10	ID112	0	NCs
7	ID112	11	ID112	0	NCs
8	ID112	9	ID112	0.00144542	NCs
8	ID112	10	ID112	0	NCs
8	ID112	11	ID112	0.00896235	NCs
9	ID112	10	ID112	0.718455	NCs
9	ID112	11	ID112	0.00792709	NCs
10	ID112	11	ID112	0	NCs
1	ID142	2	ID142	0	PICs
1	ID142	3	ID142	0.949144	PICs
1	ID142	4	ID142	0.526233	PICs
1	ID142	5	ID142	0.111327	PICs
1	ID142	6	ID142	0.0602105	PICs
1	ID142	7	ID142	4.49493e-05	PICs
1	ID142	8	ID142	0.000155345	PICs
1	ID142	9	ID142	0.97836	PICs
1	ID142	10	ID142	0.931594	PICs
1	ID142	11	ID142	0.159017	PICs
2	ID142	3	ID142	0	PICs
2	ID142	4	ID142	0	PICs
2	ID142	5	ID142	0	PICs
2	ID142	6	ID142	0.00133273	PICs
2	ID142	7	ID142	0	PICs
2	ID142	8	ID142	0.0113906	PICs
2	ID142	9	ID142	0	PICs
2	ID142	10	ID142	0	PICs
2	ID142	11	ID142	0	PICs
3	ID142	4	ID142	0.614581	PICs
3	ID142	5	ID142	0.147978	PICs
3	ID142	6	ID142	0.0711839	PICs
3	ID142	7	ID142	0	PICs
3	ID142	8	ID142	0	PICs
3	ID142	9	ID142	0.928933	PICs
3	ID142	10	ID142	0.879241	PICs
3	ID142	11	ID142	0.247304	PICs
4	ID142	5	ID142	0.2578	PICs
4	ID142	6	ID142	0.138367	PICs
4	ID142	7	ID142	0.000856576	PICs
4	ID142	8	ID142	0	PICs
4	ID142	9	ID142	0.582367	PICs
4	ID142	10	ID142	0.587729	PICs
4	ID142	11	ID142	0.158348	PICs
5	ID142	6	ID142	0.0289625	PICs
5	ID142	7	ID142	0	PICs
5	ID142	8	ID142	0	PICs
5	ID142	9	ID142	0.122304	PICs
5	ID142	10	ID142	0.10964	PICs
5	ID142	11	ID142	0.0485893	PICs
6	ID142	7	ID142	0.0931313	PICs
6	ID142	8	ID142	0.233437	PICs
6	ID142	9	ID142	0.0625959	PICs
6	ID142	10	ID142	0.0773754	PICs
6	ID142	11	ID142	0.0361091	PICs
7	ID142	8	ID142	0.0466856	PICs
7	ID142	9	ID142	0	PICs
7	ID142	10	ID142	0.000248795	PICs
7	ID142	11	ID142	0	PICs
8	ID142	9	ID142	0	PICs
8	ID142	10	ID142	0	PICs
8	ID142	11	ID142	0	PICs
9	ID142	10	ID142	0.939676	PICs
9	ID142	11	ID142	0.0947327	PICs
10	ID142	11	ID142	0.186081	PICs
