# Supplementary material for: Autologous neutralizing antibodies and polyfunctional T cells contribute to long-term HIV-1 post-intervention control
Source: Nat Immunol. 2026 Mar 3;27(4):812–26. doi: 10.1038/s41590-026-02448-z (PMC13043296; doi:10.1038/s41590-026-02448-z)
Supplement: Supplementary file 17 — Statistical source data for Extended Data Fig. 7. One sheet is labeled for each relevant figure panel. [file 41590_2026_2448_MOESM17_ESM.xlsx]

## Sheet: Ext Data Fig 7A
Weeks post mCD4 T-cell engraftment	No CD8 T-cell group (CD4 T-cells/µL blood)												CD8 T-cell group (CD4 T-cells/µL blood)
	Replicate 1	Replicate 2	Replicate 3	Replicate 4	Replicate 5	Replicate 6	Replicate 7	Replicate 8	Replicate 9	Replicate 10	Replicate 11	Replicate 12	Replicate 1	Replicate 2	Replicate 3	Replicate 4	Replicate 5	Replicate 6	Replicate 7
0
1
2
3	1995	68	57	28	343	15	40	406	130	114	37	221	54	747	92	273	95	13	9
4
5	499	206	438	358	412	40	930	447	358	574	406	41	170	486	904	20	467	796	99
6	12	42	299	312	15	268	30	80	246	137	262	33	148	340	185	48	98	18	15
7	1438	80	4	11	17	446	28	14	13	15	272	188	25	15	47	188	83	83	0.1
8		297	2	24	14	449	307	25	45	60	12	267	1051	1383	164	955	353	53	1
9		271	3	16	24	561	26	85	41	100	13	227	1274	1501	113	1270	246	69	1
10		898	15	9	31	1136	84	126	180	56	19	63	327	230	334	33	127	26	0.1
11		1670	24	11	85	2281	86	401	31	173	67	98	59	14	9	204	23	14	1

## Sheet: Ext Data Fig 7B
Weeks post mCD4 T-cell engraftment	No CD8 T-cell group (CD8 T-cells/µL blood)												CD8 T-cell group (CD8 T-cells/µL blood)
	Replicate 1	Replicate 2	Replicate 3	Replicate 4	Replicate 5	Replicate 6	Replicate 7	Replicate 8	Replicate 9	Replicate 10	Replicate 11	Replicate 12	Replicate 1	Replicate 2	Replicate 3	Replicate 4	Replicate 5	Replicate 6	Replicate 7
0
1
2
3	8	1	0.1	0.1	1	1	0.1	1	1	0.1	1	1	1	2	1	1	0.1	0.1	0.1
4
5	7	1	2	1	7	28	2	1	2	1	4	202	1	2	1	1	1	1	0.1
6	2	1	1	8	69	143	0.1	0.1	2	1	4	1284	0.1	0.1	0.1	1	0.1	0.1	0.1
7	2699	1024	0.1	112	0.1	234	10	1	18	0.1	15	696	23	8	59	86	29	35	9
8		366	0.1	22	0.1	18	130	0.1	19	29	9	125	14586	18809	3680	17838	4873	482	67
9		245	1	8	0.1	16	2	2	21	1142	7	15	4420	7675	1617	20586	3692	550	22
10		237	62	6	0.1	16	3	0.1	47	398	180	1	2157	2094	4221	789	1366	730	22
11		221	179	7	1	29	2	5	4	235	534	11	2320	265	657	2819	1052	1808	34

## Sheet: Ext Data Fig 7C
Viral load at week 11 post-CD4 T-cell engraftment
No CD8 T-cell group	CD8 T-cell group
	44800
2820000	34300
232000	7340
278000	56300
4220000	49900
10200000	27700
676000	4860
1560000
1100000
779000
289000
1470000

## Sheet: Ext Data Fig 7D
Days post mCD4 T-cell engraftment	No CD8 T-cell group (CD4 T-cells/µL blood)						CD8 T-cell group (CD4 T-cells/µL blood)
	Replicate 1	Replicate 2	Replicate 3	Replicate 4	Replicate 5	Replicate 6	Replicate 1	Replicate 2	Replicate 3	Replicate 4	Replicate 5	Replicate 6
40	200	200	200	200	200	200	200	200	200	200	200
50	7539443	1187476	77628388	2754157	2351188	1640071	7307724	1545742	4646114	3836263	5382
57	4422574	7810719	3008545	3640847	4843374	4297277	1277071	900178	1037808	3859484	1055617
64	35206133	1895295	4066886	1319842	3360442	5706182	596662	471212	861014	1104030	582207
71	27118596	300611	3531735		524873			267076	154560	1041628	225884
78	19380992	753093	5202237	1261284	615942	6536403	101111	95826	254058
85	39557	8761824	5179007	601180	758612	1781465		256516	345601	98187	136600
91	12328833	1247218	3053357	368471	1490897	2032386	59891	151695	193223	308904	443102
98	3764017	774841	2497672	483652	1972072	1561737	49392	112590	245365	165997	318363
105	197135	577275	2945948	32090	160558	356142	77024	48939	131780	31772	80566
111	20987	368392	1990761	169728	794595	8563047	16899	120513	169431	571217
119	4826	538709	1856069	78636	446863	1656390	1677	35542	82696	14467	53270
133	13003	545228	200	200	379426	1991921	20132	36322	58613	11937
147	200	18336	80715	3490	126267	200	6771	3037	13798	11025
